# Supplementary material for: Uterine glands coordinate on-time embryo implantation and impact endometrial decidualization for pregnancy success
Source: Nat Commun. 2018 Jun 22;9:2435. doi: 10.1038/s41467-018-04848-8 (PMC6015089; doi:10.1038/s41467-018-04848-8)
Supplement: Supplementary file 4 — Supplementary Data 1 [file 41467_2018_4848_MOESM4_ESM.xlsx]

## Sheet: Sheet1
Supplementary Dataset 1. Differentially Expressed Genes in GD 4 Uteri from Control and PgrCre/+Foxa2f/f Mice
					Average FPKM
Gene	Gene Symbol	Gene Name	LogFC	FDR	Control GD 4	PgrCre/+ Foxa2f/f GD 4
ENSMUSG00000029375	Cxcl15	chemokine (C-X-C motif) ligand 15	-12.5579	5.64892e-72	9.23824	0
ENSMUSG00000061292	Cyp3a59	cytochrome P450, family 3, subfamily a, polypeptide 59	-11.5224	3.2726e-71	4.52897	0
ENSMUSG00000061808	Ttr	transthyretin	-10.3695	8.37215e-59	11.1353	0.0061764
ENSMUSG00000024503	Spink1	serine peptidase inhibitor, Kazal type 1	-8.99101	1.83391e-122	171.559	0.518496
ENSMUSG00000029630	Cyp3a25	cytochrome P450, family 3, subfamily a, polypeptide 25	-8.61464	1.464e-25	0.578708	0
ENSMUSG00000038656	Cyp3a16	cytochrome P450, family 3, subfamily a, polypeptide 16	-8.51251	1.28587e-22	0.650352	0
ENSMUSG00000091400	Gm6356	predicted gene 6356	-8.28165	1.46578e-08	1.98844	0.0226529
ENSMUSG00000108022	Gm7298	predicted gene 7298	-7.89933	6.41173e-46	2.13015	0.0105687
ENSMUSG00000082815	Gm5678	predicted gene 5678	-7.73108	5.46418e-15	0.692684	0
ENSMUSG00000026535	Ifi202b	interferon activated gene 202B	-7.71789	1.9258e-06	4.46319	0.0189382
ENSMUSG00000042474	Fcmr	Fc fragment of IgM receptor	-7.23025	5.28455e-10	0.265185	0
ENSMUSG00000026416	Il20	interleukin 20	-7.16908	4.57336e-06	0.373427	0
ENSMUSG00000085079	Khdc1b	KH domain containing 1B	-7.11203	1.29821e-08	0.201977	0
ENSMUSG00000072945	Ripply1	ripply transcriptional repressor 1	-7.0738	1.77162e-08	0.507215	0
ENSMUSG00000027048	Abcb11	ATP-binding cassette, sub-family B (MDR/TAP), member 11	-6.82223	2.11685e-07	0.0675831	0
ENSMUSG00000014104	Sval2	seminal vesicle antigen-like 2	-6.76732	4.03072e-07	0.275812	0
ENSMUSG00000029819	Npy	neuropeptide Y	-6.65086	5.44582e-12	1.69678	0.0460529
ENSMUSG00000054087	Fbxw28	F-box and WD-40 domain protein 28	-6.55665	1.70287e-06	0.17133	0
ENSMUSG00000067613	Krt83	keratin 83	-6.37572	4.8063e-27	4.63541	0.10403
ENSMUSG00000029368	Alb	albumin	-6.30154	3.31043e-06	0.103108	0
ENSMUSG00000090145	Ugt1a6b	UDP glucuronosyltransferase 1 family, polypeptide A6B	-6.22373	1.7315e-05	0.0951186	0
ENSMUSG00000078664	Sprr2a1	small proline-rich protein 2A1	-6.17406	0.000312238	0.0731567	0
ENSMUSG00000049928	Glp2r	glucagon-like peptide 2 receptor	-6.14162	9.56481e-06	0.0370331	0
ENSMUSG00000093954	Gm16867	predicted gene, 16867	-6.12954	4.0007e-07	0.0272785	0
ENSMUSG00000031430	Vsig1	V-set and immunoglobulin domain containing 1	-6.00832	1.46387e-08	0.238644	0.00575161
ENSMUSG00000038209	Itln1	intelectin 1 (galactofuranose binding)	-5.87615	0.000229348	0.16163	0
ENSMUSG00000072845	Tmprss11a	transmembrane protease, serine 11a	-5.86291	4.4519e-10	0.10193	0.00134986
ENSMUSG00000024768	Lipf	lipase, gastric	-5.85712	1.45245e-09	0.383149	0.0123156
ENSMUSG00000032315	Cyp1a1	cytochrome P450, family 1, subfamily a, polypeptide 1	-5.82744	7.39408e-05	5.46809	0.21966
ENSMUSG00000093996	Fam205a3	family with sequence similarity 205, member A3	-5.80497	0.0367744	0.213151	0
ENSMUSG00000110086	Gm45623	predicted gene 45623	-5.7531	0.000154842	0.111605	0
ENSMUSG00000094811	Gm21103	predicted gene, 21103	-5.67356	0.00126457	0.0847509	0
ENSMUSG00000026450	Chit1	chitinase 1 (chitotriosidase)	-5.59219	3.11501e-07	0.250268	0.00957427
ENSMUSG00000031163	Glod5	glyoxalase domain containing 5	-5.57825	1.37037e-07	0.714772	0.023656
ENSMUSG00000074062	Fbxw16	F-box and WD-40 domain protein 16	-5.52268	0.000685854	0.0774388	0
ENSMUSG00000028001	Fga	fibrinogen alpha chain	-5.46339	0.00287698	0.0437853	0
ENSMUSG00000062778	Chia1	chitinase, acidic 1	-5.42508	2.08452e-06	0.238773	0.024323
ENSMUSG00000058427	Cxcl2	chemokine (C-X-C motif) ligand 2	-5.34944	0.0126754	0.0589692	0
ENSMUSG00000058354	Krt6a	keratin 6A	-5.33994	2.55979e-07	0.179788	0.00341953
ENSMUSG00000067750	Khdc1a	KH domain containing 1A	-5.19816	1.84144e-14	2.0702	0.0534182
ENSMUSG00000053194	Cib4	calcium and integrin binding family member 4	-5.1843	0.006103	0.141224	0
ENSMUSG00000052759	Gpr25	G protein-coupled receptor 25	-5.17195	0.00405105	0.0996955	0
ENSMUSG00000049848	Ceacam19	carcinoembryonic antigen-related cell adhesion molecule 19	-5.12367	3.60734e-05	0.10784	0.0103406
ENSMUSG00000062061	Obp2a	odorant binding protein 2A	-5.08268	1.86785e-06	0.451684	0.0106992
ENSMUSG00000021219	Rgs6	regulator of G-protein signaling 6	-5.04317	3.25336e-15	0.820233	0.0242187
ENSMUSG00000028236	Sdr16c5	short chain dehydrogenase/reductase family 16C, member 5	-5.02935	0.000502966	0.0615737	0
ENSMUSG00000027513	Pck1	phosphoenolpyruvate carboxykinase 1, cytosolic	-5.02675	8.11397e-33	2.16256	0.0619969
ENSMUSG00000039488	Cntn5	contactin 5	-4.99344	0.00519601	0.021131	0
ENSMUSG00000021850	1700011H14Rik	RIKEN cDNA 1700011H14 gene	-4.88135	3.65163e-10	1.03977	0.073255
ENSMUSG00000058499	Pip	prolactin induced protein	-4.85947	0.0176355	0.0364349	0
ENSMUSG00000037451	Slc22a20	solute carrier family 22 (organic anion transporter), member 20	-4.84894	0.0104578	0.0457061	0
ENSMUSG00000024171	Prss28	protease, serine 28	-4.81241	1.37193e-12	4.0138	0.316424
ENSMUSG00000095456	Il11ra2	interleukin 11 receptor, alpha chain 2	-4.78538	0.000149773	0.251729	0.0463681
ENSMUSG00000040197	Cd209e	CD209e antigen	-4.75245	0.0295658	0.0448056	0
ENSMUSG00000047904	Sstr2	somatostatin receptor 2	-4.73369	0.0242813	0.0366209	0
ENSMUSG00000055561	Spink5	serine peptidase inhibitor, Kazal type 5	-4.7208	0.00626113	0.016493	0
ENSMUSG00000094973	Gm8994	predicted gene 8994	-4.68653	5.48676e-05	0.176981	0.00957282
ENSMUSG00000048108	Tmem72	transmembrane protein 72	-4.68627	0.00497787	0.00443136	0
ENSMUSG00000022026	Olfm4	olfactomedin 4	-4.62883	0.0167327	0.0449283	0
ENSMUSG00000053465	Hs6st3	heparan sulfate 6-O-sulfotransferase 3	-4.56636	0.00254773	0.183878	0.0109193
ENSMUSG00000024386	Proc	protein C	-4.52736	0.0211242	0.0437645	0
ENSMUSG00000040284	Gzmg	granzyme G	-4.52472	0.0012972	0.298512	0.0496965
ENSMUSG00000034039	Prss29	protease, serine 29	-4.50994	4.20273e-12	8.93818	0.70692
ENSMUSG00000063681	Crb1	crumbs family member 1, photoreceptor morphogenesis associated	-4.50338	0.000375145	0.0165005	0.00213815
ENSMUSG00000101355	Hist1h3h	histone cluster 1, H3h	-4.50189	0.00784505	0.163941	0
ENSMUSG00000055811	Cldn17	claudin 17	-4.49627	0.0107439	0.0572763	0
ENSMUSG00000057710	9630041A04Rik	RIKEN cDNA 9630041A04 gene	-4.4602	0.0184842	0.0660322	0
ENSMUSG00000069045	Ddx3y	DEAD (Asp-Glu-Ala-Asp) box polypeptide 3, Y-linked	-4.45975	0.015856	0.0123755	0
ENSMUSG00000022696	Sidt1	SID1 transmembrane family, member 1	-4.44656	4.92767e-34	2.32133	0.102879
ENSMUSG00000031766	Slc12a3	solute carrier family 12, member 3	-4.42635	8.58233e-21	0.666579	0.0328073
ENSMUSG00000009670	Tex11	testis expressed gene 11	-4.42612	0.000828088	0.0805799	0.00831018
ENSMUSG00000090451	Gm6133	predicted gene 6133	-4.41794	0.0275337	0.0672478	0
ENSMUSG00000038801	Scgb1c1	secretoglobin, family 1C, member 1	-4.39126	0.0261688	0.136056	0
ENSMUSG00000072575	Eddm3b	epididymal protein 3B	-4.36939	0.0277503	0.0484678	0
ENSMUSG00000071229	Timm8a2	translocase of inner mitochondrial membrane 8A2	-4.36749	0.0256135	0.0666486	0
ENSMUSG00000105589	Fbxw14	F-box and WD-40 domain protein 14	-4.36361	0.000482452	0.100917	0.00729845
ENSMUSG00000026415	Fcamr	Fc receptor, IgA, IgM, high affinity	-4.36073	0.00147969	0.121788	0.00787967
ENSMUSG00000022715	Tmem114	transmembrane protein 114	-4.34383	0.0314517	0.0438682	0
ENSMUSG00000061259	Tmprss11d	transmembrane protease, serine 11d	-4.29455	1.51906e-07	0.19171	0.00821099
ENSMUSG00000049491	Slc36a3	solute carrier family 36 (proton/amino acid symporter), member 3	-4.28828	0.0310521	0.0245225	0
ENSMUSG00000004630	Pcp2	Purkinje cell protein 2 (L7)	-4.28512	0.0278603	0.0305666	0
ENSMUSG00000027261	Hao1	hydroxyacid oxidase 1, liver	-4.28291	0.020626	0.0254106	0
ENSMUSG00000025056	Nr0b1	nuclear receptor subfamily 0, group B, member 1	-4.26754	1.15559e-10	0.441631	0.0280282
ENSMUSG00000026818	Cel	carboxyl ester lipase	-4.23415	0.0417216	0.0260027	0
ENSMUSG00000084897	Gm14226	predicted gene 14226	-4.21102	3.27812e-11	0.296132	0.0149108
ENSMUSG00000031933	Izumo1r	IZUMO1 receptor, JUNO	-4.20942	0.00472586	0.0811423	0.0187255
ENSMUSG00000070999	Ccin	calicin	-4.20553	0.000340369	0.102852	0.0155158
ENSMUSG00000020953	Coch	cochlin	-4.19919	3.6801e-65	23.8903	1.42086
ENSMUSG00000030669	Calca	calcitonin/calcitonin-related polypeptide, alpha	-4.18482	6.8402e-19	3.4985	0.184153
ENSMUSG00000021795	Sftpd	surfactant associated protein D	-4.17429	2.56857e-19	12.7572	0.866891
ENSMUSG00000029260	Ugt2b34	UDP glucuronosyltransferase 2 family, polypeptide B34	-4.10947	0.00904675	0.0468896	0.00178907
ENSMUSG00000064165	Krt39	keratin 39	-4.10869	0.0471522	0.0307577	0
ENSMUSG00000038216	Pnmt	phenylethanolamine-N-methyltransferase	-4.08655	0.046124	0.042816	0
ENSMUSG00000090863	A530084C06Rik	RIKEN cDNA A530084C06 gene	-4.08639	0.0300762	0.0154405	0
ENSMUSG00000007107	Atp1a4	ATPase, Na+/K+ transporting, alpha 4 polypeptide	-4.07443	0.00190975	0.0567322	0.00841501
ENSMUSG00000091376	Aadacl2	arylacetamide deacetylase-like 2	-4.06094	0.0342325	0.0301833	0
ENSMUSG00000020229	Slc5a4a	solute carrier family 5, member 4a	-4.06037	0.0234691	0.0231699	0
ENSMUSG00000048138	Dmrt2	doublesex and mab-3 related transcription factor 2	-4.0456	0.00193539	0.0797378	0.0192476
ENSMUSG00000078810	Gp6	glycoprotein 6 (platelet)	-4.03585	0.0468494	0.0079383	0
ENSMUSG00000000706	Btn1a1	butyrophilin, subfamily 1, member A1	-4.03557	0.000228491	0.0415679	0.00392294
ENSMUSG00000091114	Gm3138	predicted gene 3138	-4.0165	0.00456768	0.0967366	0.00904572
ENSMUSG00000052520	Cyp2j5	cytochrome P450, family 2, subfamily j, polypeptide 5	-3.98176	0.0460042	0.0197589	0
ENSMUSG00000075269	Bex6	brain expressed family member 6	-3.96473	0.00178351	0.209716	0.0201949
ENSMUSG00000004894	Hapln2	hyaluronan and proteoglycan link protein 2	-3.96021	0.0133913	0.072669	0.00650734
ENSMUSG00000064016	Gm648	predicted gene 648	-3.95269	0.037817	0.0434898	0
ENSMUSG00000046008	Pnlip	pancreatic lipase	-3.94819	0.0250769	0.126904	0.0103898
ENSMUSG00000066108	Muc5b	mucin 5, subtype B, tracheobronchial	-3.93455	0.028519	0.00297053	0
ENSMUSG00000054746	Abca15	ATP-binding cassette, sub-family A (ABC1), member 15	-3.93247	0.00742269	0.0298567	0.00143324
ENSMUSG00000073966	Olfr561	olfactory receptor 561	-3.93074	0.0325234	0.041152	0
ENSMUSG00000040298	Btbd16	BTB (POZ) domain containing 16	-3.93009	0.000466839	0.0373495	0.0023344
ENSMUSG00000091679	Vmn2r96	vomeronasal 2, receptor 96	-3.9299	0.0270708	0.0188108	0
ENSMUSG00000047441	Antxrl	anthrax toxin receptor-like	-3.9174	8.21078e-06	0.194333	0.0113725
ENSMUSG00000071816	Ssxb5	synovial sarcoma, X member B, breakpoint 5	-3.91306	0.0262831	0.0713344	0
ENSMUSG00000033520	Idi2	isopentenyl-diphosphate delta isomerase 2	-3.90905	0.00707054	0.0646167	0.00385648
ENSMUSG00000004296	Il12b	interleukin 12b	-3.89973	0.00406262	0.0792902	0.0156878
ENSMUSG00000036858	Ptcra	pre T cell antigen receptor alpha	-3.88917	0.0471743	0.0326978	0
ENSMUSG00000001497	Pax9	paired box 9	-3.83748	0.00915719	0.0336319	0.00893476
ENSMUSG00000074300	BC030870	cDNA sequence BC030870	-3.79685	1.05808e-11	1.36963	0.111674
ENSMUSG00000032726	Bmp8a	bone morphogenetic protein 8a	-3.78358	0.00326507	0.0588725	0.0128307
ENSMUSG00000022491	Glycam1	glycosylation dependent cell adhesion molecule 1	-3.78263	0.0142177	0.238514	0.0246863
ENSMUSG00000044976	Wdr72	WD repeat domain 72	-3.77675	4.15184e-20	1.05894	0.0870195
ENSMUSG00000022156	Gzme	granzyme E	-3.68075	3.82626e-09	1.17494	0.0869985
ENSMUSG00000023011	Faim2	Fas apoptotic inhibitory molecule 2	-3.67359	0.00776732	0.030986	0.00333143
ENSMUSG00000037025	Foxa2	forkhead box A2	-3.66703	3.10233e-30	4.19113	0.315691
ENSMUSG00000090215	Trim34b	tripartite motif-containing 34B	-3.65452	9.517e-09	0.977847	0.137841
ENSMUSG00000030114	Klrg1	killer cell lectin-like receptor subfamily G, member 1	-3.6417	1.37585e-14	3.15214	0.234577
ENSMUSG00000037124	Trim58	tripartite motif-containing 58	-3.63701	0.000219493	0.1987	0.0141325
ENSMUSG00000079386	Gm3173	predicted gene 3173	-3.61346	5.54045e-05	0.513907	0.13467
ENSMUSG00000078901	Gm14440	predicted gene 14440	-3.60669	0.00463533	0.0363037	0.00470741
ENSMUSG00000026073	Il1r2	interleukin 1 receptor, type II	-3.60137	1.20245e-26	4.22032	0.335663
ENSMUSG00000027209	Fam227b	family with sequence similarity 227, member B	-3.59925	0.0113183	0.0526922	0.00594006
ENSMUSG00000038094	Atp13a4	ATPase type 13A4	-3.5907	4.31992e-05	0.157832	0.0151154
ENSMUSG00000044071	Fam19a2	family with sequence similarity 19, member A2	-3.57554	6.75548e-09	0.25261	0.0196419
ENSMUSG00000046000	Naa11	N(alpha)-acetyltransferase 11, NatA catalytic subunit	-3.573	0.00298039	0.0349304	0.00901222
ENSMUSG00000025652	Tmem89	transmembrane protein 89	-3.56599	0.00991786	0.136967	0.0159344
ENSMUSG00000054052	Rdh19	retinol dehydrogenase 19	-3.53385	0.0200835	0.085146	0.00398572
ENSMUSG00000053490	Trim60	tripartite motif-containing 60	-3.50708	0.00673676	0.0430358	0.00866793
ENSMUSG00000062380	Tubb3	tubulin, beta 3 class III	-3.50496	1.58717e-14	0.794365	0.0740038
ENSMUSG00000059256	Gzmd	granzyme D	-3.50012	1.79563e-05	2.45815	0.25453
ENSMUSG00000061991	Hist1h2af	histone cluster 1, H2af	-3.48801	0.011112	0.265202	0.0435521
ENSMUSG00000022296	Baalc	brain and acute leukemia, cytoplasmic	-3.48623	8.37483e-26	3.9308	0.336915
ENSMUSG00000069830	Nlrp1a	NLR family, pyrin domain containing 1A	-3.46765	1.25892e-05	0.171749	0.013341
ENSMUSG00000038641	Akr1d1	aldo-keto reductase family 1, member D1	-3.45221	1.12204e-07	0.268056	0.0414787
ENSMUSG00000038071	Npy6r	neuropeptide Y receptor Y6	-3.43576	0.00840882	0.0422626	0.00601048
ENSMUSG00000108398	Gm30191	predicted gene, 30191	-3.43571	0.0110288	0.179636	0.0116368
ENSMUSG00000025075	Habp2	hyaluronic acid binding protein 2	-3.41407	0.00999285	0.0305046	0.00272115
ENSMUSG00000034394	Lif	leukemia inhibitory factor	-3.37207	3.95829e-38	7.65224	0.878239
ENSMUSG00000038600	Atp6v0a4	ATPase, H+ transporting, lysosomal V0 subunit A4	-3.37061	8.57475e-24	5.47547	0.604296
ENSMUSG00000015441	Gzmf	granzyme F	-3.37003	2.73187e-08	1.78516	0.256133
ENSMUSG00000029377	Ereg	epiregulin	-3.35946	3.06173e-08	0.188786	0.0171712
ENSMUSG00000047586	Nccrp1	non-specific cytotoxic cell receptor protein 1 homolog (zebrafish)	-3.35624	0.0407782	0.0674991	0.0113503
ENSMUSG00000026405	C4bp	complement component 4 binding protein	-3.35565	3.65618e-14	0.189138	0.0173639
ENSMUSG00000070419	Cyp3a57	cytochrome P450, family 3, subfamily a, polypeptide 57	-3.34086	2.56264e-20	2.21204	0.20704
ENSMUSG00000079324	4932414N04Rik	RIKEN cDNA 4932414N04 gene	-3.32298	9.80979e-06	0.137875	0.0129601
ENSMUSG00000035095	Fam167a	family with sequence similarity 167, member A	-3.29895	1.50785e-21	1.35678	0.135582
ENSMUSG00000052572	Dlg2	discs, large homolog 2 (Drosophila)	-3.29408	1.54215e-55	2.24397	0.221206
ENSMUSG00000031364	Grpr	gastrin releasing peptide receptor	-3.29081	0.0203217	0.0397257	0.00305765
ENSMUSG00000059187	Fam19a1	family with sequence similarity 19, member A1	-3.28586	0.0207169	0.0235159	0.00377799
ENSMUSG00000051225	Fam83a	family with sequence similarity 83, member A	-3.25828	5.46832e-13	2.15481	0.229149
ENSMUSG00000079451	Tmprss11g	transmembrane protease, serine 11g	-3.25545	6.75643e-27	5.11095	0.565584
ENSMUSG00000026420	Il24	interleukin 24	-3.25533	0.0370275	0.0726582	0.00574331
ENSMUSG00000079105	C7	complement component 7	-3.25031	2.68031e-09	0.421835	0.0416867
ENSMUSG00000041608	Entpd3	ectonucleoside triphosphate diphosphohydrolase 3	-3.2395	7.25737e-24	5.86902	0.604059
ENSMUSG00000003665	Has1	hyaluronan synthase1	-3.23383	4.83704e-11	2.30039	0.229565
ENSMUSG00000040856	Dlk1	delta-like 1 homolog (Drosophila)	-3.23361	2.66333e-10	0.147324	0.0138503
ENSMUSG00000051054	1700014D04Rik	RIKEN cDNA 1700014D04 gene	-3.2159	0.0404621	0.0302662	0.00469678
ENSMUSG00000094800	Gm9780	predicted gene 9780	-3.20452	0.00869215	0.839624	0.244756
ENSMUSG00000094076	Gm4767	predicted gene 4767	-3.20442	0.00266569	0.226816	0.0627255
ENSMUSG00000035560	Wdr20rt	WD repeat domain 20, retrogene	-3.19792	0.0329267	0.0395748	0.0116993
ENSMUSG00000030043	Tacr1	tachykinin receptor 1	-3.19353	1.08686e-41	2.47838	0.262657
ENSMUSG00000024987	Cyp26a1	cytochrome P450, family 26, subfamily a, polypeptide 1	-3.13798	9.58794e-13	46.2193	4.89098
ENSMUSG00000044378	Slc15a5	solute carrier family 15, member 5	-3.11262	0.0257127	0.0296306	0.00243816
ENSMUSG00000073530	Pappa2	pappalysin 2	-3.10986	2.97862e-09	0.0719022	0.00777891
ENSMUSG00000050296	Abca12	ATP-binding cassette, sub-family A (ABC1), member 12	-3.10827	0.00197879	0.0159823	0.00273701
ENSMUSG00000020419	Hormad2	HORMA domain containing 2	-3.10674	5.22832e-15	0.42107	0.0462632
ENSMUSG00000023926	Rhag	Rhesus blood group-associated A glycoprotein	-3.09301	0.017038	0.0383306	0.00321891
ENSMUSG00000068154	Insm1	insulinoma-associated 1	-3.07392	0.0211478	0.0285402	0.00242872
ENSMUSG00000087279	4930544D05Rik	RIKEN cDNA 4930544D05 gene	-3.06277	0.0301711	0.0916079	0.010068
ENSMUSG00000041708	Mpped1	metallophosphoesterase domain containing 1	-3.0622	0.0156421	0.0368455	0.00354912
ENSMUSG00000055546	Timd4	T cell immunoglobulin and mucin domain containing 4	-3.05017	2.03582e-09	0.685995	0.13038
ENSMUSG00000025481	Urah	urate (5-hydroxyiso-) hydrolase	-3.0467	3.65854e-14	4.5036	0.528001
ENSMUSG00000037996	Slc24a2	solute carrier family 24 (sodium/potassium/calcium exchanger), member 2	-3.02603	7.18896e-10	0.0833904	0.009771
ENSMUSG00000073197	5730507C01Rik	RIKEN cDNA 5730507C01 gene	-3.00539	2.15525e-08	0.862923	0.113743
ENSMUSG00000021214	Akr1c18	aldo-keto reductase family 1, member C18	-3.00277	2.50096e-06	0.400378	0.0472614
ENSMUSG00000071613	Gm10340	predicted gene 10340	-2.99782	0.00814216	0.128709	0.0501084
ENSMUSG00000094628	Gm3252	predicted gene 3252	-2.99748	8.84377e-05	0.419396	0.239071
ENSMUSG00000025400	Tac2	tachykinin 2	-2.9703	3.68041e-26	14.1095	1.71917
ENSMUSG00000075304	Sp5	trans-acting transcription factor 5	-2.96848	3.7445e-09	0.422167	0.0500491
ENSMUSG00000037428	Vgf	VGF nerve growth factor inducible	-2.96824	0.00422396	0.114999	0.0168798
ENSMUSG00000037202	Prf1	perforin 1 (pore forming protein)	-2.95804	7.68903e-14	5.12694	0.662308
ENSMUSG00000030402	Ppm1n	protein phosphatase, Mg2+/Mn2+ dependent, 1N (putative)	-2.94626	0.0472748	0.0316613	0.00388928
ENSMUSG00000079364	Gm3558	predicted gene 3558	-2.92393	1.86397e-05	0.529609	0.398965
ENSMUSG00000072494	Ppp1r3e	protein phosphatase 1, regulatory (inhibitor) subunit 3E	-2.91255	1.05982e-29	2.6761	0.344828
ENSMUSG00000060726	Tmsb15a	thymosin beta 15a	-2.89841	4.87043e-11	3.59614	0.487051
ENSMUSG00000047230	Cldn2	claudin 2	-2.88631	2.37138e-09	0.87254	0.104606
ENSMUSG00000048373	Fgfbp1	fibroblast growth factor binding protein 1	-2.88137	0.0263735	0.0999206	0.0174752
ENSMUSG00000049694	BC048671	cDNA sequence BC048671	-2.87822	0.000365156	0.175682	0.0206272
ENSMUSG00000037095	Lrg1	leucine-rich alpha-2-glycoprotein 1	-2.85896	1.29464e-77	32.7345	4.34851
ENSMUSG00000050092	Sprr2b	small proline-rich protein 2B	-2.8396	0.00441401	0.397679	0.0801268
ENSMUSG00000018341	Il12rb2	interleukin 12 receptor, beta 2	-2.83802	2.71234e-05	0.130614	0.019535
ENSMUSG00000068614	Actc1	actin, alpha, cardiac muscle 1	-2.82878	1.85661e-08	0.368284	0.0484302
ENSMUSG00000089675	Ugt1a8	UDP glucuronosyltransferase 1 family, polypeptide A8	-2.81318	6.32462e-10	0.516205	0.0809606
ENSMUSG00000096883	Shisa8	shisa family member 8	-2.81226	6.02536e-15	0.965197	0.134088
ENSMUSG00000013338	Fer1l4	fer-1-like 4 (C. elegans)	-2.79585	2.42193e-08	0.216317	0.0299247
ENSMUSG00000051159	Cited1	Cbp/p300-interacting transactivator with Glu/Asp-rich carboxy-terminal domain 1	-2.79315	5.15713e-14	0.827512	0.130886
ENSMUSG00000053101	Gpr141	G protein-coupled receptor 141	-2.78872	2.36499e-09	0.543453	0.0879621
ENSMUSG00000031963	Bmper	BMP-binding endothelial regulator	-2.78298	2.57042e-13	3.17168	0.408992
ENSMUSG00000074199	Krtdap	keratinocyte differentiation associated protein	-2.7806	0.0442473	0.10737	0.0221768
ENSMUSG00000024215	Spdef	SAM pointed domain containing ets transcription factor	-2.78004	4.19971e-07	0.289628	0.0397295
ENSMUSG00000032332	Col12a1	collagen, type XII, alpha 1	-2.76995	7.0983e-33	16.2353	2.32142
ENSMUSG00000037610	Kcnmb2	potassium large conductance calcium-activated channel, subfamily M, beta member 2	-2.76547	0.000249778	0.0956765	0.013052
ENSMUSG00000028386	Slc46a2	solute carrier family 46, member 2	-2.73344	1.01009e-07	1.86086	0.251907
ENSMUSG00000044748	Defb1	defensin beta 1	-2.7138	3.36949e-05	1.22683	0.147966
ENSMUSG00000064325	Hhip	Hedgehog-interacting protein	-2.70486	3.35895e-25	2.56365	0.432739
ENSMUSG00000020062	Slc5a8	solute carrier family 5 (iodide transporter), member 8	-2.69995	1.20929e-11	0.837707	0.133631
ENSMUSG00000027485	Bpifb1	BPI fold containing family B, member 1	-2.69773	3.69735e-05	0.121171	0.0171782
ENSMUSG00000026985	Il1f8	interleukin 1 family, member 8	-2.69564	7.92062e-17	4.10513	0.61491
ENSMUSG00000028174	Rpe65	retinal pigment epithelium 65	-2.68471	0.0122436	0.158017	0.0208871
ENSMUSG00000050762	Prss27	protease, serine 27	-2.67684	0.00748118	0.179271	0.0245273
ENSMUSG00000028003	Lrat	lecithin-retinol acyltransferase (phosphatidylcholine-retinol-O-acyltransferase)	-2.67471	4.35926e-09	4.38738	0.873689
ENSMUSG00000027068	Dhrs9	dehydrogenase/reductase (SDR family) member 9	-2.67385	8.5142e-20	1.32809	0.201605
ENSMUSG00000030137	Tuba8	tubulin, alpha 8	-2.67165	8.155e-06	0.361078	0.0626832
ENSMUSG00000017204	Gsdma	gasdermin A	-2.653	0.00142774	0.175393	0.0259835
ENSMUSG00000050010	Shisa3	shisa family member 3	-2.63174	4.67545e-18	4.1856	0.682821
ENSMUSG00000024727	Trpm6	transient receptor potential cation channel, subfamily M, member 6	-2.62457	6.57424e-18	2.73702	0.433384
ENSMUSG00000000202	Btbd17	BTB (POZ) domain containing 17	-2.62448	0.00148984	0.146354	0.0230298
ENSMUSG00000023132	Gzma	granzyme A	-2.61769	4.83961e-16	15.1678	2.42609
ENSMUSG00000022367	Has2	hyaluronan synthase 2	-2.61447	2.68313e-59	10.1085	1.72713
ENSMUSG00000022321	Cdh10	cadherin 10	-2.61144	2.28311e-17	1.36385	0.221169
ENSMUSG00000071716	Apol7e	apolipoprotein L 7e	-2.60827	4.38465e-07	0.607805	0.095763
ENSMUSG00000035861	Tmprss11b	transmembrane protease, serine 11B	-2.60371	0.0006677	0.0862826	0.0129758
ENSMUSG00000050963	Kcns2	K+ voltage-gated channel, subfamily S, 2	-2.56844	0.000272072	0.126572	0.0300722
ENSMUSG00000043068	Fam89a	family with sequence similarity 89, member A	-2.5654	2.24956e-11	2.16849	0.477529
ENSMUSG00000095493	A630023A22Rik	RIKEN cDNA A630023A22 gene	-2.54918	1.36484e-05	0.797628	0.130261
ENSMUSG00000018925	Heatr9	HEAT repeat containing 9	-2.53586	0.0118419	0.0892366	0.0128949
ENSMUSG00000109446	Gm9195	predicted gene 9195	-2.5223	8.16725e-09	1.34393	0.20378
ENSMUSG00000021749	Oit1	oncoprotein induced transcript 1	-2.51473	3.34709e-12	9.19236	1.5535
ENSMUSG00000072115	Ang	angiogenin, ribonuclease, RNase A family, 5	-2.51137	1.56119e-25	7.31276	1.22057
ENSMUSG00000053930	Shisa6	shisa family member 6	-2.50917	0.0230058	0.035817	0.00611425
ENSMUSG00000021765	Fst	follistatin	-2.49317	9.53296e-51	57.0552	9.87966
ENSMUSG00000035557	Krt17	keratin 17	-2.48561	3.32716e-06	1.27817	0.220182
ENSMUSG00000071552	Tigit	T cell immunoreceptor with Ig and ITIM domains	-2.47283	2.4006e-10	2.565	0.44909
ENSMUSG00000030144	Clec4d	C-type lectin domain family 4, member d	-2.46274	2.27312e-09	1.26951	0.219457
ENSMUSG00000074001	Klhl40	kelch-like 40	-2.44609	0.015295	0.0781166	0.0128907
ENSMUSG00000037942	Crp	C-reactive protein, pentraxin-related	-2.43821	5.07637e-10	1.10354	0.196347
ENSMUSG00000025163	Cd7	CD7 antigen	-2.43694	1.39905e-15	6.0367	1.01689
ENSMUSG00000053141	Ptprt	protein tyrosine phosphatase, receptor type, T	-2.42385	0.0202281	0.0109317	0.00473086
ENSMUSG00000018924	Alox15	arachidonate 15-lipoxygenase	-2.42349	2.2223e-29	306.829	55.5512
ENSMUSG00000029829	Tmem213	transmembrane protein 213	-2.42085	3.15729e-07	10.0446	1.68209
ENSMUSG00000049946	BC030500	cDNA sequence BC030500	-2.41604	5.62608e-11	2.98332	0.544977
ENSMUSG00000021721	Htr1a	5-hydroxytryptamine (serotonin) receptor 1A	-2.40067	0.000534308	0.110129	0.0200962
ENSMUSG00000036925	Mucl2	mucin-like 2	-2.39238	0.0321105	0.157096	0.0256609
ENSMUSG00000020963	Tshr	thyroid stimulating hormone receptor	-2.39069	5.26374e-20	2.96984	0.550207
ENSMUSG00000056553	Ptprn2	protein tyrosine phosphatase, receptor type, N polypeptide 2	-2.37339	0.0115073	0.0164294	0.00264735
ENSMUSG00000057719	Sh3rf2	SH3 domain containing ring finger 2	-2.37064	1.23793e-10	2.98235	0.568914
ENSMUSG00000109713	PVRIG	poliovirus receptor related immunoglobulin domain containing	-2.36487	5.79958e-07	0.828831	0.155227
ENSMUSG00000028004	Npy2r	neuropeptide Y receptor Y2	-2.36033	1.97993e-08	0.732918	0.148065
ENSMUSG00000062432	Cyp26c1	cytochrome P450, family 26, subfamily c, polypeptide 1	-2.35717	0.00064746	1.10812	0.232002
ENSMUSG00000030031	Kbtbd8	kelch repeat and BTB (POZ) domain containing 8	-2.35714	5.98078e-29	5.51172	1.02985
ENSMUSG00000030173	Klra5	killer cell lectin-like receptor, subfamily A, member 5	-2.35562	7.77946e-07	0.669792	0.12524
ENSMUSG00000043873	Chil5	chitinase-like 5	-2.34895	0.000119205	0.803538	0.15135
ENSMUSG00000050896	Rtn4rl2	reticulon 4 receptor-like 2	-2.34022	3.77439e-11	0.935213	0.176334
ENSMUSG00000078894	2210418O10Rik	RIKEN cDNA 2210418O10 gene	-2.32151	4.39454e-05	1.89482	0.301924
ENSMUSG00000027833	Shox2	short stature homeobox 2	-2.31578	0.000198151	0.150194	0.0284723
ENSMUSG00000056293	Gsdmc2	gasdermin C2	-2.29714	0.00513361	0.451137	0.150543
ENSMUSG00000042808	Gpx2	glutathione peroxidase 2	-2.29471	4.31064e-23	84.7725	16.8767
ENSMUSG00000041722	Khdc1c	KH domain containing 1C	-2.29086	0.000353418	0.253127	0.0476952
ENSMUSG00000035831	Krt25	keratin 25	-2.28364	0.000536089	0.210464	0.0437976
ENSMUSG00000029371	Cxcl5	chemokine (C-X-C motif) ligand 5	-2.27853	2.72151e-08	0.732936	0.15775
ENSMUSG00000024798	Htr7	5-hydroxytryptamine (serotonin) receptor 7	-2.27344	6.77907e-05	0.257788	0.0501041
ENSMUSG00000022809	Nr1i2	nuclear receptor subfamily 1, group I, member 2	-2.26913	0.00114036	0.111819	0.0215809
ENSMUSG00000011034	Slc5a1	solute carrier family 5 (sodium/glucose cotransporter), member 1	-2.26669	6.76636e-11	5.84149	1.18345
ENSMUSG00000058183	Mmel1	membrane metallo-endopeptidase-like 1	-2.26646	0.00250601	0.0730304	0.0137913
ENSMUSG00000036800	Fam135b	family with sequence similarity 135, member B	-2.25639	0.00918131	0.0441992	0.00832956
ENSMUSG00000002944	Cd36	CD36 antigen	-2.25457	8.79895e-18	10.1649	1.70291
ENSMUSG00000056222	Spock1	sparc/osteonectin, cwcv and kazal-like domains proteoglycan 1	-2.25355	0.00042278	0.0646695	0.0147748
ENSMUSG00000034796	Cpne7	copine VII	-2.25355	5.24609e-18	1.91842	0.391293
ENSMUSG00000069515	Lyz1	lysozyme 1	-2.24739	1.14072e-06	6.08421	1.23864
ENSMUSG00000028011	Tdo2	tryptophan 2,3-dioxygenase	-2.24701	0.000607732	1.31005	0.336599
ENSMUSG00000074115	Saa1	serum amyloid A 1	-2.2369	2.56936e-11	0.85026	0.166941
ENSMUSG00000079298	Klrb1b	killer cell lectin-like receptor subfamily B member 1B	-2.23569	5.95287e-06	1.94023	0.38528
ENSMUSG00000059108	Ifitm6	interferon induced transmembrane protein 6	-2.21938	3.24698e-05	4.74651	0.899084
ENSMUSG00000021070	Bdkrb2	bradykinin receptor, beta 2	-2.20285	6.8217e-31	16.746	3.58301
ENSMUSG00000070369	Itgad	integrin, alpha D	-2.19253	1.21956e-05	0.132822	0.0265323
ENSMUSG00000022534	Mefv	Mediterranean fever	-2.1821	4.05623e-06	0.366598	0.0792104
ENSMUSG00000051682	Treml4	triggering receptor expressed on myeloid cells-like 4	-2.17311	0.00157458	0.184859	0.0456037
ENSMUSG00000037224	Zfyve28	zinc finger, FYVE domain containing 28	-2.16907	9.72505e-09	1.16688	0.252063
ENSMUSG00000049511	Htr1b	5-hydroxytryptamine (serotonin) receptor 1B	-2.15277	1.51868e-15	1.9841	0.435754
ENSMUSG00000066107	Gm12666	predicted gene 12666	-2.1515	6.62046e-06	1.16522	0.289116
ENSMUSG00000031722	Hp	haptoglobin	-2.14762	0.000167222	1.28468	0.280832
ENSMUSG00000052551	Adarb2	adenosine deaminase, RNA-specific, B2	-2.14661	3.87694e-10	0.408415	0.0898578
ENSMUSG00000091002	Tcerg1l	transcription elongation regulator 1-like	-2.13817	1.46277e-05	0.179276	0.0387388
ENSMUSG00000037341	Slc9a7	solute carrier family 9 (sodium/hydrogen exchanger), member 7	-2.13556	1.73738e-08	0.321215	0.0704278
ENSMUSG00000045455	Gm9797	predicted pseudogene 9797	-2.12619	3.94652e-08	1.12256	0.312238
ENSMUSG00000067219	Nipal1	NIPA-like domain containing 1	-2.12468	1.39581e-12	1.2342	0.283107
ENSMUSG00000067610	Klri1	killer cell lectin-like receptor family I member 1	-2.12177	9.53718e-07	1.03351	0.228202
ENSMUSG00000023070	Rgn	regucalcin	-2.1193	0.012239	0.2431	0.0809891
ENSMUSG00000030518	Fam189a1	family with sequence similarity 189, member A1	-2.1179	7.38925e-17	1.87234	0.415462
ENSMUSG00000076434	Wfdc3	WAP four-disulfide core domain 3	-2.11619	3.144e-13	1.59068	0.354525
ENSMUSG00000022949	Clic6	chloride intracellular channel 6	-2.09026	4.56604e-12	1.63104	0.371415
ENSMUSG00000005696	Sh2d1a	SH2 domain containing 1A	-2.08383	1.86946e-06	0.331012	0.0839975
ENSMUSG00000067006	Serpinb5	serine (or cysteine) peptidase inhibitor, clade B, member 5	-2.0814	1.46849e-06	0.635089	0.186354
ENSMUSG00000030165	Klrd1	killer cell lectin-like receptor, subfamily D, member 1	-2.06351	5.69957e-18	14.7909	3.20616
ENSMUSG00000029658	Wdr95	WD40 repeat domain 95	-2.06212	0.00313072	0.11639	0.0248942
ENSMUSG00000020363	Gfpt2	glutamine fructose-6-phosphate transaminase 2	-2.05971	1.0266e-28	6.42734	1.48073
ENSMUSG00000043740	B430306N03Rik	RIKEN cDNA B430306N03 gene	-2.0502	3.81702e-09	0.55244	0.126505
ENSMUSG00000048621	Gm6377	predicted gene 6377	-2.04928	1.44099e-06	0.524694	0.123162
ENSMUSG00000038572	Bpifb5	BPI fold containing family B, member 5	-2.04424	2.30144e-06	0.479101	0.110832
ENSMUSG00000054598	9130230L23Rik	RIKEN cDNA 9130230L23 gene	-2.03913	1.37358e-07	0.121512	0.0285839
ENSMUSG00000030351	Tspan11	tetraspanin 11	-2.03197	1.38353e-71	11.3361	2.70241
ENSMUSG00000045349	Sh2d5	SH2 domain containing 5	-2.02868	2.31569e-15	1.35267	0.321787
ENSMUSG00000024990	Rbp4	retinol binding protein 4, plasma	-2.02601	1.77168e-16	6.35374	1.51687
ENSMUSG00000067599	Klra7	killer cell lectin-like receptor, subfamily A, member 7	-2.02016	8.82908e-18	11.3321	2.63456
ENSMUSG00000047104	Pbp2	phosphatidylethanolamine binding protein 2	-2.00528	0.00325117	0.237239	0.0573384
ENSMUSG00000033024	Klra9	killer cell lectin-like receptor subfamily A, member 9	-1.99847	5.2735e-09	3.40448	0.80413
ENSMUSG00000027204	Fbn1	fibrillin 1	-1.99773	8.41281e-42	61.2162	14.9288
ENSMUSG00000029830	Svopl	SV2 related protein homolog (rat)-like	-1.99323	5.54497e-07	0.333674	0.088731
ENSMUSG00000006143	Upk3bl	uroplakin 3B-like	-1.98452	0.000201831	0.550744	0.133481
ENSMUSG00000015437	Gzmb	granzyme B	-1.9684	4.97464e-12	22.0344	5.39946
ENSMUSG00000052861	Dnah6	dynein, axonemal, heavy chain 6	-1.95935	1.22306e-08	0.469378	0.109581
ENSMUSG00000074934	Grem1	gremlin 1, DAN family BMP antagonist	-1.95718	4.923e-05	0.360524	0.0897636
ENSMUSG00000048376	F2r	coagulation factor II (thrombin) receptor	-1.9463	6.38482e-79	74.6768	18.9802
ENSMUSG00000031919	Tmed6	transmembrane p24 trafficking protein 6	-1.94599	0.000169238	1.2528	0.318836
ENSMUSG00000026414	Tnnt2	troponin T2, cardiac	-1.94517	5.59078e-05	1.0834	0.276051
ENSMUSG00000047746	Fbxo40	F-box protein 40	-1.93501	2.6928e-05	0.157659	0.0634541
ENSMUSG00000051079	Rgs13	regulator of G-protein signaling 13	-1.93127	0.0317141	0.208951	0.0665192
ENSMUSG00000027994	Ccdc109b	coiled-coil domain containing 109B	-1.92974	9.35207e-16	7.01914	1.8028
ENSMUSG00000039518	Cdsn	corneodesmosin	-1.92509	0.0104864	0.137899	0.0434683
ENSMUSG00000003341	Atp8b3	ATPase, class I, type 8B, member 3	-1.92044	0.000111565	0.129136	0.0310253
ENSMUSG00000048617	Rtbdn	retbindin	-1.91482	0.0062763	0.114294	0.0332119
ENSMUSG00000015405	Ace2	angiotensin I converting enzyme (peptidyl-dipeptidase A) 2	-1.91342	1.24366e-06	0.72058	0.224321
ENSMUSG00000031383	Dusp9	dual specificity phosphatase 9	-1.90897	1.83872e-07	0.472791	0.123571
ENSMUSG00000022657	Cd96	CD96 antigen	-1.90417	1.13254e-06	1.4501	0.37516
ENSMUSG00000030325	Klrb1c	killer cell lectin-like receptor subfamily B member 1C	-1.89082	1.45837e-10	3.82252	0.896378
ENSMUSG00000019888	Mgat4c	MGAT4 family, member C	-1.88387	0.0117982	0.0584659	0.0143599
ENSMUSG00000019762	Iyd	iodotyrosine deiodinase	-1.88171	0.00123398	0.405134	0.0979167
ENSMUSG00000056290	Ms4a4b	membrane-spanning 4-domains, subfamily A, member 4B	-1.88093	5.07862e-11	2.64336	0.676462
ENSMUSG00000027399	Il1a	interleukin 1 alpha	-1.87653	6.27543e-06	0.408153	0.107228
ENSMUSG00000006777	Krt23	keratin 23	-1.87042	3.39452e-11	17.5991	4.59375
ENSMUSG00000073079	Srp54a	signal recognition particle 54A	-1.86109	0.000550871	0.338136	0.0882123
ENSMUSG00000028661	Epha8	Eph receptor A8	-1.86094	3.98457e-09	2.49828	0.774659
ENSMUSG00000038128	Camk4	calcium/calmodulin-dependent protein kinase IV	-1.86091	1.17591e-12	0.881015	0.235564
ENSMUSG00000070645	Ren1	renin 1 structural	-1.8608	2.15359e-06	1.87961	0.462113
ENSMUSG00000043029	Trpv3	transient receptor potential cation channel, subfamily V, member 3	-1.8599	3.20698e-05	0.11761	0.0316774
ENSMUSG00000019876	Pkib	protein kinase inhibitor beta, cAMP dependent, testis specific	-1.85701	2.83253e-15	0.995764	0.268034
ENSMUSG00000019122	Ccl9	chemokine (C-C motif) ligand 9	-1.85278	2.94556e-21	5.22689	1.48843
ENSMUSG00000032446	Eomes	eomesodermin	-1.85066	7.93071e-08	2.13605	0.533555
ENSMUSG00000068227	Il2rb	interleukin 2 receptor, beta chain	-1.85052	2.49406e-12	17.4233	4.27707
ENSMUSG00000029664	Tfpi2	tissue factor pathway inhibitor 2	-1.83603	3.2583e-10	4.27262	1.22561
ENSMUSG00000072596	Ear2	eosinophil-associated, ribonuclease A family, member 2	-1.83277	5.42044e-05	1.9496	0.5111
ENSMUSG00000019935	Slc17a8	solute carrier family 17 (sodium-dependent inorganic phosphate cotransporter), member 8	-1.82854	0.0122236	0.189177	0.0539563
ENSMUSG00000037705	Tecta	tectorin alpha	-1.82524	0.0347712	0.0452116	0.011483
ENSMUSG00000073158	9030624G23Rik	RIKEN cDNA 9030624G23 gene	-1.80078	0.00985915	0.797452	0.216095
ENSMUSG00000030167	Klrc1	killer cell lectin-like receptor subfamily C, member 1	-1.79446	0.00289278	0.660166	0.202139
ENSMUSG00000032373	Car12	carbonic anhydrase 12	-1.79104	7.88707e-26	33.194	9.34915
ENSMUSG00000017607	Tns4	tensin 4	-1.7855	7.12828e-07	0.804998	0.227062
ENSMUSG00000024517	Grp	gastrin releasing peptide	-1.78275	1.0477e-06	1.27989	0.364055
ENSMUSG00000074445	Sprr2a3	small proline-rich protein 2A3	-1.7754	0.0157406	0.119351	0.0328697
ENSMUSG00000050241	Klre1	killer cell lectin-like receptor family E member 1	-1.77007	5.27421e-10	4.17107	1.13962
ENSMUSG00000067591	Klra3	killer cell lectin-like receptor, subfamily A, member 3	-1.76595	8.72391e-08	2.66811	0.746109
ENSMUSG00000017390	Aldoc	aldolase C, fructose-bisphosphate	-1.75832	3.04935e-06	1.63268	0.475938
ENSMUSG00000028217	Cdh17	cadherin 17	-1.75238	0.0149014	0.0703136	0.0201927
ENSMUSG00000028364	Tnc	tenascin C	-1.75062	1.83771e-32	15.8844	4.58417
ENSMUSG00000079186	Gzmc	granzyme C	-1.75045	6.79292e-06	7.29013	2.11004
ENSMUSG00000032028	Nxpe2	neurexophilin and PC-esterase domain family, member 2	-1.74512	5.55033e-05	3.33033	1.33356
ENSMUSG00000052271	Bhlha15	basic helix-loop-helix family, member a15	-1.74397	0.000863425	0.639899	0.236833
ENSMUSG00000035148	Gpr33	G protein-coupled receptor 33	-1.74374	0.0478604	0.160602	0.0439293
ENSMUSG00000050700	Emilin3	elastin microfibril interfacer 3	-1.7346	8.60305e-05	0.341331	0.125343
ENSMUSG00000029591	Ung	uracil DNA glycosylase	-1.73286	4.71416e-18	3.5632	1.04548
ENSMUSG00000034641	Cd300ld	CD300 molecule like family member d	-1.72646	1.31374e-05	1.3016	0.37407
ENSMUSG00000035373	Ccl7	chemokine (C-C motif) ligand 7	-1.72482	2.51274e-07	6.93271	2.04267
ENSMUSG00000046844	Vat1l	vesicle amine transport protein 1 like	-1.72461	0.000331916	0.180868	0.0515839
ENSMUSG00000038580	Sct	secretin	-1.72224	4.63576e-07	2.80164	0.829469
ENSMUSG00000043811	Rtn4r	reticulon 4 receptor	-1.72201	1.40536e-07	1.27553	0.396471
ENSMUSG00000033213	AA467197	expressed sequence AA467197	-1.71773	0.000233137	0.990377	0.305434
ENSMUSG00000027978	Prss12	protease, serine 12 neurotrypsin (motopsin)	-1.71562	1.95181e-15	5.32335	1.56515
ENSMUSG00000026204	Ptprn	protein tyrosine phosphatase, receptor type, N	-1.70518	5.72692e-05	0.23278	0.0685842
ENSMUSG00000060131	Atp8b4	ATPase, class I, type 8B, member 4	-1.70339	9.58804e-13	1.79247	0.528111
ENSMUSG00000050921	P2ry10	purinergic receptor P2Y, G-protein coupled 10	-1.70262	2.90548e-07	2.73633	0.785665
ENSMUSG00000037280	Galnt6	UDP-N-acetyl-alpha-D-galactosamine:polypeptide N-acetylgalactosaminyltransferase 6	-1.69876	4.93286e-10	1.78434	0.53279
ENSMUSG00000034987	Hrh2	histamine receptor H2	-1.69599	2.10704e-05	0.243184	0.0734211
ENSMUSG00000071862	Lrrtm2	leucine rich repeat transmembrane neuronal 2	-1.69563	0.00495438	0.653517	0.202931
ENSMUSG00000017400	Stac2	SH3 and cysteine rich domain 2	-1.68908	1.01839e-20	6.88331	2.00542
ENSMUSG00000040680	Kremen2	kringle containing transmembrane protein 2	-1.68396	0.00528938	0.174238	0.0516786
ENSMUSG00000073494	Sh2d1b2	SH2 domain containing 1B2	-1.67323	0.000245585	0.20958	0.0839528
ENSMUSG00000022659	Gcsam	germinal center associated, signaling and motility	-1.67281	9.23742e-06	0.552075	0.168531
ENSMUSG00000079685	Ulbp1	UL16 binding protein 1	-1.66472	2.92946e-06	4.01856	1.20023
ENSMUSG00000037868	Egr2	early growth response 2	-1.66346	4.47901e-06	3.14542	0.965224
ENSMUSG00000025429	Pstpip2	proline-serine-threonine phosphatase-interacting protein 2	-1.66093	3.70859e-06	3.68848	1.08805
ENSMUSG00000031779	Ccl22	chemokine (C-C motif) ligand 22	-1.65829	0.00448384	0.374926	0.114493
ENSMUSG00000023905	Tnfrsf12a	tumor necrosis factor receptor superfamily, member 12a	-1.65703	2.68624e-08	26.8762	10.1327
ENSMUSG00000062742	Gm5239	predicted pseudogene 5239	-1.65259	7.73113e-11	10.0657	3.13238
ENSMUSG00000035385	Ccl2	chemokine (C-C motif) ligand 2	-1.65096	4.49945e-06	2.64826	0.846181
ENSMUSG00000040147	Maob	monoamine oxidase B	-1.6507	1.30306e-33	114.677	34.5625
ENSMUSG00000046561	Arsj	arylsulfatase J	-1.64285	2.20372e-17	5.64207	1.76256
ENSMUSG00000049551	Fzd9	frizzled class receptor 9	-1.64185	0.012655	0.162397	0.0487439
ENSMUSG00000020723	Cacng4	calcium channel, voltage-dependent, gamma subunit 4	-1.63271	5.36321e-22	4.78266	1.50372
ENSMUSG00000025044	Msr1	macrophage scavenger receptor 1	-1.62739	2.55795e-07	1.05162	0.331112
ENSMUSG00000027801	Tm4sf4	transmembrane 4 superfamily member 4	-1.62208	0.00165544	1.28548	0.392834
ENSMUSG00000057132	Rpgrip1	retinitis pigmentosa GTPase regulator interacting protein 1	-1.62007	1.82861e-07	0.220704	0.0702937
ENSMUSG00000024076	Vit	vitrin	-1.61728	1.44139e-29	31.3536	9.17616
ENSMUSG00000052736	Klrc2	killer cell lectin-like receptor subfamily C, member 2	-1.61394	7.54391e-05	0.63453	0.179963
ENSMUSG00000043850	Clrn1	clarin 1	-1.60884	0.0187859	0.0669216	0.0206651
ENSMUSG00000078129	Actl10	actin-like 10	-1.60862	0.045494	0.154888	0.0478383
ENSMUSG00000054892	Txk	TXK tyrosine kinase	-1.60776	3.34694e-06	0.504742	0.152279
ENSMUSG00000027525	Phactr3	phosphatase and actin regulator 3	-1.60662	0.000129045	0.152567	0.0463583
ENSMUSG00000056427	Slit3	slit homolog 3 (Drosophila)	-1.60648	1.45128e-14	12.7466	4.11479
ENSMUSG00000027386	Fbln7	fibulin 7	-1.60295	8.93603e-14	5.15353	1.53373
ENSMUSG00000004612	Nkg7	natural killer cell group 7 sequence	-1.60095	1.03151e-07	15.8525	4.7838
ENSMUSG00000032193	Ldlr	low density lipoprotein receptor	-1.59746	1.50116e-05	11.3626	3.98949
ENSMUSG00000040675	Mthfd1l	methylenetetrahydrofolate dehydrogenase (NADP+ dependent) 1-like	-1.59661	2.76582e-27	8.61918	2.71852
ENSMUSG00000032334	Loxl1	lysyl oxidase-like 1	-1.59531	4.87708e-42	42.2059	13.6157
ENSMUSG00000031461	Myom2	myomesin 2	-1.59225	0.0385261	0.0248607	0.00817799
ENSMUSG00000028262	Clca3a2	chloride channel accessory 3A2	-1.58881	7.21396e-06	0.298583	0.0959027
ENSMUSG00000049303	Syt12	synaptotagmin XII	-1.5881	1.89112e-08	0.307465	0.0989802
ENSMUSG00000063193	Cd300lb	CD300 molecule like family member B	-1.58571	7.571e-06	1.18631	0.41541
ENSMUSG00000009772	Nuak2	NUAK family, SNF1-like kinase, 2	-1.58501	8.00209e-11	2.43572	0.81559
ENSMUSG00000070501	Ifi214	interferon activated gene 214	-1.57949	0.00153893	0.0937309	0.0353545
ENSMUSG00000056632	Dsg3	desmoglein 3	-1.57427	0.00187874	0.658785	0.217462
ENSMUSG00000020701	Tmem132e	transmembrane protein 132E	-1.57233	3.87693e-07	1.55238	0.522435
ENSMUSG00000071719	Tmem28	transmembrane protein 28	-1.57115	0.00201069	0.422135	0.142596
ENSMUSG00000028071	Sh2d2a	SH2 domain containing 2A	-1.56724	1.76791e-07	1.79332	0.577354
ENSMUSG00000029659	Medag	mesenteric estrogen dependent adipogenesis	-1.56133	4.75036e-32	13.9908	4.90391
ENSMUSG00000057465	Saa2	serum amyloid A 2	-1.55924	0.00673492	0.270972	0.0978145
ENSMUSG00000047592	Nxpe5	neurexophilin and PC-esterase domain family, member 5	-1.55689	4.36413e-05	1.80385	0.654424
ENSMUSG00000026443	Lrrn2	leucine rich repeat protein 2, neuronal	-1.5536	1.45073e-30	6.76812	2.24815
ENSMUSG00000050075	Gpr171	G protein-coupled receptor 171	-1.55128	2.90026e-07	2.61818	0.872383
ENSMUSG00000001444	Tbx21	T-box 21	-1.54655	0.000345634	1.26348	0.406517
ENSMUSG00000024679	Ms4a6d	membrane-spanning 4-domains, subfamily A, member 6D	-1.54555	7.7759e-10	5.78423	1.92885
ENSMUSG00000071068	Treml2	triggering receptor expressed on myeloid cells-like 2	-1.54472	2.38639e-05	0.558197	0.185438
ENSMUSG00000048482	Bdnf	brain derived neurotrophic factor	-1.54175	0.00564848	0.0952138	0.0334399
ENSMUSG00000012428	Steap4	STEAP family member 4	-1.54152	3.88627e-20	40.3051	13.4431
ENSMUSG00000057135	Scimp	SLP adaptor and CSK interacting membrane protein	-1.54109	4.22406e-05	0.993972	0.331865
ENSMUSG00000045027	Prss22	protease, serine 22	-1.54083	7.6825e-06	2.71384	0.909694
ENSMUSG00000006649	Nphs1	nephrosis 1, nephrin	-1.54	2.3592e-12	1.07315	0.36055
ENSMUSG00000043388	Tmem130	transmembrane protein 130	-1.53579	0.0356857	0.109454	0.035841
ENSMUSG00000062184	Hs6st2	heparan sulfate 6-O-sulfotransferase 2	-1.53352	2.32063e-05	0.294064	0.0953483
ENSMUSG00000022180	Slc7a8	solute carrier family 7 (cationic amino acid transporter, y+ system), member 8	-1.52562	1.23099e-44	20.8964	7.08048
ENSMUSG00000055368	Slc6a2	solute carrier family 6 (neurotransmitter transporter, noradrenalin), member 2	-1.52252	3.29114e-40	30.3794	10.3111
ENSMUSG00000049130	C5ar1	complement component 5a receptor 1	-1.51795	1.69771e-09	3.74492	1.27311
ENSMUSG00000024810	Il33	interleukin 33	-1.51632	2.27651e-08	6.10784	1.96377
ENSMUSG00000021194	Chga	chromogranin A	-1.51586	0.00762366	0.433482	0.14721
ENSMUSG00000026675	Hsd17b7	hydroxysteroid (17-beta) dehydrogenase 7	-1.51473	7.76306e-13	2.56856	0.877022
ENSMUSG00000044674	Fzd1	frizzled class receptor 1	-1.50869	5.84023e-28	36.9673	12.2461
ENSMUSG00000022483	Col2a1	collagen, type II, alpha 1	-1.50795	0.0280632	0.048517	0.0160936
ENSMUSG00000030789	Itgax	integrin alpha X	-1.50755	4.78005e-10	3.58945	1.20009
ENSMUSG00000073433	Arhgdig	Rho GDP dissociation inhibitor (GDI) gamma	-1.50626	6.39045e-11	2.5291	0.867501
ENSMUSG00000054200	Ffar4	free fatty acid receptor 4	-1.50566	0.0113414	0.27146	0.092198
ENSMUSG00000058248	Kcnh1	potassium voltage-gated channel, subfamily H (eag-related), member 1	-1.50517	3.05618e-07	0.472518	0.16228
ENSMUSG00000034926	Dhcr24	24-dehydrocholesterol reductase	-1.5025	6.07215e-08	16.8464	6.66749
ENSMUSG00000044254	Pcsk9	proprotein convertase subtilisin/kexin type 9	-1.50236	1.18534e-07	2.71038	0.903101
ENSMUSG00000042821	Snai1	snail family zinc finger 1	-1.50208	1.53104e-18	27.2468	9.43562
ENSMUSG00000042817	Flt3	FMS-like tyrosine kinase 3	-1.4994	1.47762e-06	0.934283	0.322346
ENSMUSG00000049134	Nrap	nebulin-related anchoring protein	-1.49836	0.000166066	0.203525	0.0686449
ENSMUSG00000027855	Sycp1	synaptonemal complex protein 1	-1.4941	0.00115009	0.905313	0.284649
ENSMUSG00000028544	Slc5a9	solute carrier family 5 (sodium/glucose cotransporter), member 9	-1.49304	2.58086e-05	0.600186	0.208115
ENSMUSG00000030149	Klrk1	killer cell lectin-like receptor subfamily K, member 1	-1.48941	4.36182e-12	3.03331	1.01267
ENSMUSG00000032419	Tbx18	T-box18	-1.48921	1.17988e-06	0.561917	0.194234
ENSMUSG00000029304	Spp1	secreted phosphoprotein 1	-1.48413	3.86718e-17	13.9956	5.35214
ENSMUSG00000031179	3830417A13Rik	RIKEN cDNA 3830417A13 gene	-1.48256	0.00924611	0.31745	0.110506
ENSMUSG00000042828	Trim72	tripartite motif-containing 72	-1.48054	4.73605e-05	0.851049	0.297003
ENSMUSG00000009394	Syn2	synapsin II	-1.47873	2.96288e-23	9.62773	3.35974
ENSMUSG00000030525	Chrna7	cholinergic receptor, nicotinic, alpha polypeptide 7	-1.47809	0.000323792	0.183544	0.0642441
ENSMUSG00000059005	Hnrnpa3	heterogeneous nuclear ribonucleoprotein A3	-1.47787	1.98694e-16	68.4331	24.3093
ENSMUSG00000036587	Fut7	fucosyltransferase 7	-1.47784	0.00897602	0.204963	0.0698768
ENSMUSG00000013974	Mcemp1	mast cell expressed membrane protein 1	-1.47719	0.00255288	0.490379	0.170444
ENSMUSG00000050350	Gpr18	G protein-coupled receptor 18	-1.47696	0.00126621	0.5066	0.175509
ENSMUSG00000079042	Apela	apelin receptor early endogenous ligand	-1.47587	0.00903604	1.76244	0.46523
ENSMUSG00000022768	Ccdc116	coiled-coil domain containing 116	-1.47524	1.72707e-08	0.772916	0.271197
ENSMUSG00000029602	Rasal1	RAS protein activator like 1 (GAP1 like)	-1.45795	3.93777e-07	1.39511	0.494442
ENSMUSG00000079852	Klra4	killer cell lectin-like receptor, subfamily A, member 4	-1.45519	7.442e-08	12.3445	3.96323
ENSMUSG00000021943	Gdf10	growth differentiation factor 10	-1.45137	1.60928e-21	60.2765	22.7455
ENSMUSG00000043932	Klri2	killer cell lectin-like receptor family I member 2	-1.45016	0.000470956	1.98844	0.631264
ENSMUSG00000030671	Pde3b	phosphodiesterase 3B, cGMP-inhibited	-1.45005	3.22071e-52	8.06458	2.87609
ENSMUSG00000036330	Slc18a1	solute carrier family 18 (vesicular monoamine), member 1	-1.44999	3.51887e-05	0.221131	0.0786438
ENSMUSG00000030772	Dkk3	dickkopf WNT signaling pathway inhibitor 3	-1.44703	7.70343e-26	35.7454	12.8807
ENSMUSG00000031561	Tenm3	teneurin transmembrane protein 3	-1.44003	9.66923e-47	8.81078	3.07321
ENSMUSG00000058258	Idi1	isopentenyl-diphosphate delta isomerase	-1.43563	1.00483e-09	16.4716	6.46523
ENSMUSG00000053113	Socs3	suppressor of cytokine signaling 3	-1.43523	1.99202e-23	16.7793	5.94131
ENSMUSG00000090066	1110002E22Rik	RIKEN cDNA 1110002E22 gene	-1.43446	2.83213e-16	4.91276	1.69318
ENSMUSG00000021260	Hhipl1	hedgehog interacting protein-like 1	-1.43185	3.27913e-16	9.30521	3.49416
ENSMUSG00000026395	Ptprc	protein tyrosine phosphatase, receptor type, C	-1.43155	1.5002e-18	5.42757	1.89184
ENSMUSG00000066607	6030419C18Rik	RIKEN cDNA 6030419C18 gene	-1.4306	1.19157e-32	17.9751	6.55621
ENSMUSG00000019278	Dpep1	dipeptidase 1 (renal)	-1.43021	8.74405e-12	12.2064	3.92777
ENSMUSG00000022797	Tfrc	transferrin receptor	-1.42897	1.67698e-48	17.2202	6.24357
ENSMUSG00000021403	Serpinb9b	serine (or cysteine) peptidase inhibitor, clade B, member 9b	-1.42808	0.0204847	0.144202	0.0498957
ENSMUSG00000033777	Tlr13	toll-like receptor 13	-1.42782	1.01449e-05	1.71158	0.619897
ENSMUSG00000031298	Adgrg2	adhesion G protein-coupled receptor G2	-1.42689	9.48839e-12	5.48109	1.98797
ENSMUSG00000010797	Wnt2	wingless-type MMTV integration site family, member 2	-1.424	0.0020674	0.497098	0.178906
ENSMUSG00000084902	Gm281	predicted gene 281	-1.42308	0.0047015	0.186791	0.0744708
ENSMUSG00000043931	Gimap7	GTPase, IMAP family member 7	-1.42075	0.000279296	1.44053	0.475931
ENSMUSG00000044468	Fam46c	family with sequence similarity 46, member C	-1.41949	9.52129e-16	12.0327	4.36644
ENSMUSG00000026355	Mcm6	minichromosome maintenance complex component 6	-1.41329	7.76301e-20	40.9376	13.6533
ENSMUSG00000022456	42981	septin 3	-1.41293	2.85036e-05	1.34664	0.459904
ENSMUSG00000041592	Sdk2	sidekick cell adhesion molecule 2	-1.40784	1.6697e-23	1.93649	0.72428
ENSMUSG00000067608	Pcna-ps2	proliferating cell nuclear antigen pseudogene 2	-1.40685	4.40697e-08	7.1478	2.47841
ENSMUSG00000053175	Bcl3	B cell leukemia/lymphoma 3	-1.40651	4.07385e-18	7.87981	2.88934
ENSMUSG00000026840	Lamc3	laminin gamma 3	-1.40551	5.40711e-07	12.0303	4.44446
ENSMUSG00000056749	Nfil3	nuclear factor, interleukin 3, regulated	-1.40341	2.65971e-35	23.8147	8.68464
ENSMUSG00000060961	Slc4a4	solute carrier family 4 (anion exchanger), member 4	-1.40248	3.60271e-24	5.62162	2.00773
ENSMUSG00000035042	Ccl5	chemokine (C-C motif) ligand 5	-1.40236	0.00168598	3.60073	1.3659
ENSMUSG00000006403	Adamts4	a disintegrin-like and metallopeptidase (reprolysin type) with thrombospondin type 1 motif, 4	-1.3969	2.39957e-34	10.503	3.96501
ENSMUSG00000079168	Cd209g	CD209g antigen	-1.39401	0.00626113	0.234256	0.0817293
ENSMUSG00000069793	Slfn9	schlafen 9	-1.38822	2.3756e-06	10.9667	3.62961
ENSMUSG00000099104	Gm17087	predicted gene 17087	-1.38621	1.95277e-05	1.11272	0.412649
ENSMUSG00000004031	Brinp2	bone morphogenic protein/retinoic acid inducible neural-specific 2	-1.38589	0.000682629	0.112045	0.0388113
ENSMUSG00000056025	Clca3a1	chloride channel accessory 3A1	-1.38555	2.50955e-19	17.5782	6.35605
ENSMUSG00000001228	Uhrf1	ubiquitin-like, containing PHD and RING finger domains, 1	-1.38538	1.02452e-11	26.5662	9.35039
ENSMUSG00000079227	Ccr5	chemokine (C-C motif) receptor 5	-1.38485	4.62599e-11	7.71507	2.71725
ENSMUSG00000026271	Gpr35	G protein-coupled receptor 35	-1.38379	4.56708e-06	0.676111	0.252131
ENSMUSG00000006800	Sulf2	sulfatase 2	-1.38335	7.114e-22	30.9043	12.1193
ENSMUSG00000040747	Cd53	CD53 antigen	-1.38277	1.73515e-16	18.2366	6.81359
ENSMUSG00000075602	Ly6a	lymphocyte antigen 6 complex, locus A	-1.38191	1.11332e-18	206.129	75.7739
ENSMUSG00000044162	Tnip3	TNFAIP3 interacting protein 3	-1.38146	0.000810434	0.0730647	0.0245066
ENSMUSG00000048636	A730049H05Rik	RIKEN cDNA A730049H05 gene	-1.37933	3.92856e-05	0.497932	0.184719
ENSMUSG00000037572	Wdhd1	WD repeat and HMG-box DNA binding protein 1	-1.37595	4.79048e-12	5.46873	1.9509
ENSMUSG00000070354	Gm21975	predicted gene 21975	-1.37488	0.00725433	0.215317	0.0975321
ENSMUSG00000060487	Samd5	sterile alpha motif domain containing 5	-1.37343	9.22587e-07	2.01222	0.754659
ENSMUSG00000024124	Prss30	protease, serine 30	-1.37293	0.0389586	0.264008	0.0938178
ENSMUSG00000060882	Kcnd2	potassium voltage-gated channel, Shal-related family, member 2	-1.36746	1.41329e-07	3.61006	1.0715
ENSMUSG00000071489	Ptgdr	prostaglandin D receptor	-1.36573	0.000668425	0.266133	0.100407
ENSMUSG00000000562	Adora3	adenosine A3 receptor	-1.36539	0.000614979	0.227574	0.0917986
ENSMUSG00000073008	Gpr174	G protein-coupled receptor 174	-1.36476	0.000557181	0.622528	0.23487
ENSMUSG00000051354	Samd3	sterile alpha motif domain containing 3	-1.36409	0.000104845	1.48265	0.519623
ENSMUSG00000021594	Srd5a1	steroid 5 alpha-reductase 1	-1.36219	3.23433e-05	8.9906	3.60487
ENSMUSG00000027656	Wisp2	WNT1 inducible signaling pathway protein 2	-1.36044	0.0463969	0.195536	0.0701861
ENSMUSG00000021624	Cd180	CD180 antigen	-1.36014	0.00148277	0.839164	0.319748
ENSMUSG00000044770	Scml4	sex comb on midleg-like 4 (Drosophila)	-1.35711	1.63461e-09	1.61529	0.660491
ENSMUSG00000020732	Rab37	RAB37, member RAS oncogene family	-1.35622	0.000259989	0.578406	0.211629
ENSMUSG00000020566	Atp6v1c2	ATPase, H+ transporting, lysosomal V1 subunit C2	-1.35385	0.0155088	0.254451	0.123389
ENSMUSG00000038463	Olfml2b	olfactomedin-like 2B	-1.35236	1.26958e-32	20.9391	8.30501
ENSMUSG00000000861	Bcl11a	B cell CLL/lymphoma 11A (zinc finger protein)	-1.35228	0.000109854	0.168105	0.0774873
ENSMUSG00000094374	Gm5435	predicted gene 5435	-1.35152	0.0340818	0.249765	0.0949083
ENSMUSG00000022229	Atp12a	ATPase, H+/K+ transporting, nongastric, alpha polypeptide	-1.35127	7.69947e-06	16.2972	7.52128
ENSMUSG00000089704	Galnt2	UDP-N-acetyl-alpha-D-galactosamine:polypeptide N-acetylgalactosaminyltransferase 2	-1.34977	1.24275e-05	0.305123	0.115927
ENSMUSG00000004709	Cd244	CD244 natural killer cell receptor 2B4	-1.34969	0.00014677	1.64811	0.551294
ENSMUSG00000059089	Fcgr4	Fc receptor, IgG, low affinity IV	-1.34823	0.000105229	3.87809	1.48285
ENSMUSG00000069763	Tmem100	transmembrane protein 100	-1.34627	1.59396e-31	82.5711	30.7904
ENSMUSG00000018479	1700125H20Rik	RIKEN cDNA 1700125H20 gene	-1.34522	0.0465893	0.654778	0.25636
ENSMUSG00000029005	Draxin	dorsal inhibitory axon guidance protein	-1.34367	8.34617e-05	0.746302	0.284832
ENSMUSG00000001763	Tspan33	tetraspanin 33	-1.34247	0.000335803	1.03647	0.396973
ENSMUSG00000025813	Homer2	homer scaffolding protein 2	-1.33803	6.25876e-10	1.01249	0.397381
ENSMUSG00000094886	Gm10784	predicted pseudogene 10784	-1.33694	0.00884015	1.56628	0.599671
ENSMUSG00000091285	Gm17430	predicted gene, 17430	-1.33427	0.00176616	1.61623	0.615533
ENSMUSG00000050635	Sprr2f	small proline-rich protein 2F	-1.33416	0.00638119	59.148	22.792
ENSMUSG00000040896	Kcnd3	potassium voltage-gated channel, Shal-related family, member 3	-1.3333	3.94273e-32	11.8465	4.60555
ENSMUSG00000055210	Foxd2	forkhead box D2	-1.33161	0.000695344	0.474132	0.173858
ENSMUSG00000033576	Apol6	apolipoprotein L 6	-1.33131	0.00276088	0.179467	0.0683893
ENSMUSG00000054321	Taf4b	TATA-box binding protein associated factor 4b	-1.32823	1.03115e-18	3.62147	1.4032
ENSMUSG00000051111	Sv2c	synaptic vesicle glycoprotein 2c	-1.32772	0.0165057	0.813683	0.340319
ENSMUSG00000068129	Cst7	cystatin F (leukocystatin)	-1.3277	0.000390672	2.67284	0.983144
ENSMUSG00000052013	Btla	B and T lymphocyte associated	-1.32418	2.5535e-05	1.34886	0.52364
ENSMUSG00000052560	Cpne8	copine VIII	-1.3189	6.20397e-22	8.35259	3.23408
ENSMUSG00000026989	Dapl1	death associated protein-like 1	-1.31841	0.0337014	0.563126	0.207452
ENSMUSG00000072718	Klra10	killer cell lectin-like receptor subfamily A, member 10	-1.31526	0.000294726	1.19084	0.459071
ENSMUSG00000031506	Ptpn7	protein tyrosine phosphatase, non-receptor type 7	-1.31491	1.41413e-07	1.63497	0.639465
ENSMUSG00000021675	F2rl2	coagulation factor II (thrombin) receptor-like 2	-1.31447	0.0116177	0.256905	0.101006
ENSMUSG00000037577	Ephx3	epoxide hydrolase 3	-1.31223	2.14045e-06	1.12133	0.446552
ENSMUSG00000043155	Hpdl	4-hydroxyphenylpyruvate dioxygenase-like	-1.30919	4.46484e-05	1.01039	0.398453
ENSMUSG00000045589	Frrs1l	ferric-chelate reductase 1 like	-1.30905	0.00125528	0.337465	0.132571
ENSMUSG00000062524	Ncr1	natural cytotoxicity triggering receptor 1	-1.30781	0.000366544	6.06754	2.04033
ENSMUSG00000101389	Ms4a4a	membrane-spanning 4-domains, subfamily A, member 4A	-1.30607	0.000130336	2.96739	1.1614
ENSMUSG00000023259	Slc26a6	solute carrier family 26, member 6	-1.30408	2.22466e-24	6.37906	2.4929
ENSMUSG00000062939	Stat4	signal transducer and activator of transcription 4	-1.30276	6.38733e-05	0.73823	0.289945
ENSMUSG00000028212	Ccne2	cyclin E2	-1.2997	6.0554e-11	8.30413	3.02792
ENSMUSG00000089727	Klra8	killer cell lectin-like receptor, subfamily A, member 8	-1.29891	1.25229e-05	12.4409	4.29316
ENSMUSG00000062082	Cd200r4	CD200 receptor 4	-1.29839	0.00646092	0.470816	0.196253
ENSMUSG00000046610	Oacyl	O-acyltransferase like	-1.29656	0.0228014	0.124462	0.047394
ENSMUSG00000002068	Ccne1	cyclin E1	-1.29635	1.71616e-11	7.46475	2.96093
ENSMUSG00000094724	Rnaset2b	ribonuclease T2B	-1.28953	0.000660634	7.18974	2.3913
ENSMUSG00000028970	Abcb1b	ATP-binding cassette, sub-family B (MDR/TAP), member 1B	-1.28695	4.9716e-10	2.17384	0.887445
ENSMUSG00000035934	Pknox2	Pbx/knotted 1 homeobox 2	-1.28551	2.13515e-44	12.6923	5.07671
ENSMUSG00000030235	Slco1c1	solute carrier organic anion transporter family, member 1c1	-1.28491	0.0172102	0.0739595	0.029354
ENSMUSG00000021876	Rnase4	ribonuclease, RNase A family 4	-1.28417	5.92002e-29	123.041	49.2184
ENSMUSG00000024726	Carnmt1	carnosine N-methyltransferase 1	-1.27883	2.78049e-06	15.7042	6.65311
ENSMUSG00000028583	Pdpn	podoplanin	-1.27742	2.01228e-19	26.9787	10.867
ENSMUSG00000029380	Cxcl1	chemokine (C-X-C motif) ligand 1	-1.27572	0.0194779	0.272779	0.144993
ENSMUSG00000037318	Traf3ip3	TRAF3 interacting protein 3	-1.27483	9.94123e-06	0.991453	0.399055
ENSMUSG00000022351	Sqle	squalene epoxidase	-1.27385	3.21582e-11	7.57341	3.20896
ENSMUSG00000000817	Fasl	Fas ligand (TNF superfamily, member 6)	-1.27043	0.00264869	1.37717	0.518851
ENSMUSG00000024121	Atp6v0c	ATPase, H+ transporting, lysosomal V0 subunit C	-1.27027	1.86875e-12	14.628	5.94304
ENSMUSG00000022533	Atp13a3	ATPase type 13A3	-1.26723	7.4238e-34	19.7487	8.35352
ENSMUSG00000051506	Wdfy4	WD repeat and FYVE domain containing 4	-1.26692	6.27497e-09	1.63494	0.66151
ENSMUSG00000000567	Sox9	SRY (sex determining region Y)-box 9	-1.2659	0.000286224	1.30174	0.53029
ENSMUSG00000070526	Peg12	paternally expressed 12	-1.26144	3.77726e-16	5.3737	2.18331
ENSMUSG00000028664	Ephb2	Eph receptor B2	-1.26128	5.75079e-35	10.2609	4.16044
ENSMUSG00000030110	Ret	ret proto-oncogene	-1.25633	7.39741e-07	2.48476	1.08259
ENSMUSG00000029556	Hnf1a	HNF1 homeobox A	-1.25574	0.000332176	0.6285	0.258652
ENSMUSG00000021614	Vcan	versican	-1.25412	1.84706e-15	21.1347	8.19291
ENSMUSG00000005672	Kit	kit oncogene	-1.25103	4.91646e-11	5.37483	2.14389
ENSMUSG00000037621	Atoh8	atonal bHLH transcription factor 8	-1.25041	1.36129e-07	4.66182	1.95612
ENSMUSG00000044258	Ctla2a	cytotoxic T lymphocyte-associated protein 2 alpha	-1.2474	2.67249e-11	1528.94	627.419
ENSMUSG00000037474	Dtl	denticleless E3 ubiquitin protein ligase	-1.24385	6.01119e-09	3.42321	1.29178
ENSMUSG00000027966	Col11a1	collagen, type XI, alpha 1	-1.241	2.14156e-08	3.87685	1.35594
ENSMUSG00000090667	Gm765	predicted gene 765	-1.24098	0.0102222	0.194143	0.078825
ENSMUSG00000053398	Phgdh	3-phosphoglycerate dehydrogenase	-1.23911	1.98633e-36	29.4334	12.1414
ENSMUSG00000079853	Klra1	killer cell lectin-like receptor, subfamily A, member 1	-1.23837	0.00277362	1.14892	0.439326
ENSMUSG00000071714	Csf2rb2	colony stimulating factor 2 receptor, beta 2, low-affinity (granulocyte-macrophage)	-1.23754	2.31596e-16	8.14762	3.30451
ENSMUSG00000071715	Ncf4	neutrophil cytosolic factor 4	-1.23553	2.3394e-07	5.94987	2.46652
ENSMUSG00000041261	Car8	carbonic anhydrase 8	-1.23397	0.00167007	0.574402	0.236721
ENSMUSG00000029370	Rassf6	Ras association (RalGDS/AF-6) domain family member 6	-1.23382	0.00143014	0.615715	0.253804
ENSMUSG00000037660	Gdf7	growth differentiation factor 7	-1.23363	1.34351e-15	33.3755	13.098
ENSMUSG00000020609	Apob	apolipoprotein B	-1.23356	0.000463775	0.118921	0.0553035
ENSMUSG00000058152	Chsy3	chondroitin sulfate synthase 3	-1.22868	0.000251049	0.42145	0.175615
ENSMUSG00000027796	Smad9	SMAD family member 9	-1.22855	0.000299134	0.678347	0.290515
ENSMUSG00000001985	Grik3	glutamate receptor, ionotropic, kainate 3	-1.22794	0.000709019	0.102728	0.0430109
ENSMUSG00000022449	Adamts20	a disintegrin-like and metallopeptidase (reprolysin type) with thrombospondin type 1 motif, 20	-1.22666	1.50359e-05	0.365894	0.15358
ENSMUSG00000037014	Sstr4	somatostatin receptor 4	-1.22553	0.00200005	0.722072	0.298019
ENSMUSG00000025001	Hells	helicase, lymphoid specific	-1.22365	2.01645e-10	9.76072	3.93421
ENSMUSG00000001467	Cyp51	cytochrome P450, family 51	-1.2215	2.18974e-11	14.5997	6.12173
ENSMUSG00000027460	Angpt4	angiopoietin 4	-1.22077	4.43099e-06	1.17278	0.487636
ENSMUSG00000021313	Ryr2	ryanodine receptor 2, cardiac	-1.22045	1.54791e-05	0.85646	0.386335
ENSMUSG00000020437	Myo1g	myosin IG	-1.22005	1.57283e-08	2.32343	0.965466
ENSMUSG00000074673	Ttll9	tubulin tyrosine ligase-like family, member 9	-1.21883	0.00160166	0.230495	0.0928841
ENSMUSG00000047773	4932411E22Rik	ankyrin-repeat and fibronectin type III domain containing 1	-1.21777	0.00690704	0.153879	0.0645208
ENSMUSG00000070691	Runx3	runt related transcription factor 3	-1.21768	5.68366e-05	1.05281	0.445917
ENSMUSG00000026981	Il1rn	interleukin 1 receptor antagonist	-1.21727	0.0171583	0.173684	0.0724318
ENSMUSG00000025804	Ccr1	chemokine (C-C motif) receptor 1	-1.21575	0.00673044	1.42674	0.683703
ENSMUSG00000035352	Ccl12	chemokine (C-C motif) ligand 12	-1.21515	0.000496172	9.35998	3.87232
ENSMUSG00000087141	Plcxd2	phosphatidylinositol-specific phospholipase C, X domain containing 2	-1.20777	2.71234e-05	0.630614	0.271412
ENSMUSG00000030214	Plbd1	phospholipase B domain containing 1	-1.2045	7.29029e-10	8.19969	3.46273
ENSMUSG00000044288	Cnr1	cannabinoid receptor 1 (brain)	-1.20329	0.0161233	0.0825206	0.034711
ENSMUSG00000034714	Ttyh2	tweety family member 2	-1.20238	1.90484e-18	7.14533	3.0238
ENSMUSG00000033027	Klrc3	killer cell lectin-like receptor subfamily C, member 3	-1.20219	0.0217803	0.634062	0.247361
ENSMUSG00000027832	Ptx3	pentraxin related gene	-1.19867	1.16168e-07	3.7151	1.58225
ENSMUSG00000030162	Olr1	oxidized low density lipoprotein (lectin-like) receptor 1	-1.19586	0.035232	0.159619	0.0857222
ENSMUSG00000047344	Lancl3	LanC lantibiotic synthetase component C-like 3 (bacterial)	-1.19474	0.000111627	0.523038	0.223021
ENSMUSG00000071713	Csf2rb	colony stimulating factor 2 receptor, beta, low-affinity (granulocyte-macrophage)	-1.1919	1.99012e-20	11.3446	4.77146
ENSMUSG00000026347	Tmem163	transmembrane protein 163	-1.19106	0.0459236	0.146523	0.0677279
ENSMUSG00000028864	Hgf	hepatocyte growth factor	-1.1898	3.43911e-09	4.85207	2.08735
ENSMUSG00000058216	Gstp3	glutathione S-transferase pi 3	-1.18978	0.00535478	1.5469	0.695037
ENSMUSG00000032744	Heyl	hairy/enhancer-of-split related with YRPW motif-like	-1.18962	1.0874e-18	10.3444	4.38256
ENSMUSG00000017144	Rnd3	Rho family GTPase 3	-1.18953	6.31296e-10	12.0446	5.35348
ENSMUSG00000041220	Elovl6	ELOVL family member 6, elongation of long chain fatty acids (yeast)	-1.18524	1.8804e-27	12.177	5.35723
ENSMUSG00000000290	Itgb2	integrin beta 2	-1.18352	4.20828e-08	7.65207	3.21215
ENSMUSG00000079563	Pglyrp2	peptidoglycan recognition protein 2	-1.18159	0.00880166	0.621568	0.245218
ENSMUSG00000017499	Cdc6	cell division cycle 6	-1.18151	2.85681e-06	4.30853	1.82282
ENSMUSG00000027335	Adra1d	adrenergic receptor, alpha 1d	-1.1805	0.00050057	0.952348	0.407826
ENSMUSG00000036109	Mbnl3	muscleblind-like 3 (Drosophila)	-1.18028	1.39669e-06	1.10593	0.461641
ENSMUSG00000042622	Maff	v-maf musculoaponeurotic fibrosarcoma oncogene family, protein F (avian)	-1.17833	9.91591e-05	4.57234	1.90314
ENSMUSG00000031097	Tnni2	troponin I, skeletal, fast 2	-1.17767	9.76576e-10	10.3613	4.49515
ENSMUSG00000044934	Zfp367	zinc finger protein 367	-1.17729	1.36806e-11	10.5668	4.32948
ENSMUSG00000050164	Mchr1	melanin-concentrating hormone receptor 1	-1.17577	0.000351063	1.2535	0.537017
ENSMUSG00000039313	AF529169	cDNA sequence AF529169	-1.17173	2.45107e-06	2.39723	1.10709
ENSMUSG00000107906	Gm5580	predicted pseudogene 5580	-1.1688	0.00472983	0.516281	0.218747
ENSMUSG00000029334	Prkg2	protein kinase, cGMP-dependent, type II	-1.16419	5.35417e-06	1.54979	0.657623
ENSMUSG00000047462	A530099J19Rik	RIKEN cDNA A530099J19 gene	-1.16346	0.00723155	0.645268	0.267091
ENSMUSG00000068373	D430041D05Rik	RIKEN cDNA D430041D05 gene	-1.16266	2.44218e-08	0.483879	0.210459
ENSMUSG00000053641	Dennd4a	DENN/MADD domain containing 4A	-1.16219	6.28968e-28	7.72378	3.31711
ENSMUSG00000078532	Nkain1	Na+/K+ transporting ATPase interacting 1	-1.16189	8.76602e-08	6.51012	2.92484
ENSMUSG00000032902	Slc16a1	solute carrier family 16 (monocarboxylic acid transporters), member 1	-1.1599	4.02424e-18	18.3244	9.08623
ENSMUSG00000020325	Fstl3	follistatin-like 3	-1.15983	3.26575e-07	3.55389	1.557
ENSMUSG00000028238	Atp6v0d2	ATPase, H+ transporting, lysosomal V0 subunit D2	-1.15573	0.0483243	1.43848	0.422415
ENSMUSG00000033453	Adamts15	a disintegrin-like and metallopeptidase (reprolysin type) with thrombospondin type 1 motif, 15	-1.15369	6.31354e-36	14.4774	6.34372
ENSMUSG00000032860	P2ry2	purinergic receptor P2Y, G-protein coupled 2	-1.15326	5.0577e-05	0.860987	0.375828
ENSMUSG00000045326	Fndc7	fibronectin type III domain containing 7	-1.15141	0.0474426	0.0960386	0.043204
ENSMUSG00000093910	Zfp853	zinc finger protein 853	-1.1488	0.000105975	0.753851	0.332507
ENSMUSG00000063406	Tmed5	transmembrane p24 trafficking protein 5	-1.14574	5.90719e-26	10.7311	4.66545
ENSMUSG00000022146	Osmr	oncostatin M receptor	-1.14527	5.35689e-18	4.8535	2.22099
ENSMUSG00000020053	Igf1	insulin-like growth factor 1	-1.14399	5.6612e-13	95.7199	42.2222
ENSMUSG00000029093	Sorcs2	sortilin-related VPS10 domain containing receptor 2	-1.14395	9.04571e-28	11.2752	5.138
ENSMUSG00000005410	Mcm5	minichromosome maintenance complex component 5	-1.14326	2.38287e-07	27.0449	10.9791
ENSMUSG00000029530	Ccr9	chemokine (C-C motif) receptor 9	-1.14166	0.023812	0.145769	0.0635983
ENSMUSG00000030745	Il21r	interleukin 21 receptor	-1.13989	0.000276239	2.44298	1.08286
ENSMUSG00000029674	Limk1	LIM-domain containing, protein kinase	-1.13988	2.12163e-28	6.57681	2.91085
ENSMUSG00000103144	Pcdhga1	protocadherin gamma subfamily A, 1	-1.13924	0.00722934	0.420058	0.20009
ENSMUSG00000030208	Emp1	epithelial membrane protein 1	-1.13923	7.63253e-29	63.7125	28.1838
ENSMUSG00000002835	Chaf1a	chromatin assembly factor 1, subunit A (p150)	-1.13731	2.36838e-06	9.78447	3.96907
ENSMUSG00000026068	Il18rap	interleukin 18 receptor accessory protein	-1.13415	0.000366653	1.00835	0.445952
ENSMUSG00000023150	Ivns1abp	influenza virus NS1A binding protein	-1.13277	1.03754e-15	92.4565	41.0628
ENSMUSG00000067780	Pi15	peptidase inhibitor 15	-1.13091	1.49034e-19	45.8388	20.3977
ENSMUSG00000026581	Sell	selectin, lymphocyte	-1.12929	1.28328e-05	0.929489	0.41397
ENSMUSG00000029821	Dfna5	deafness, autosomal dominant 5 (human)	-1.12819	1.68675e-14	1.67556	0.742148
ENSMUSG00000015890	Amdhd1	amidohydrolase domain containing 1	-1.12777	0.00720863	2.061	0.855003
ENSMUSG00000041817	Fam169a	family with sequence similarity 169, member A	-1.12638	0.0020327	0.746032	0.351306
ENSMUSG00000056999	Ide	insulin degrading enzyme	-1.126	1.04766e-40	27.2245	12.1416
ENSMUSG00000025900	Rp1	retinitis pigmentosa 1 (human)	-1.12558	6.66035e-06	1.14821	0.512375
ENSMUSG00000024053	Emilin2	elastin microfibril interfacer 2	-1.12495	4.99038e-30	15.9953	7.14436
ENSMUSG00000109764	Klkb1	kallikrein B, plasma 1	-1.12398	0.0185848	0.136882	0.0633405
ENSMUSG00000039748	Exo1	exonuclease 1	-1.12357	0.000140425	2.065	0.844541
ENSMUSG00000030154	Klrb1f	killer cell lectin-like receptor subfamily B member 1F	-1.12021	0.00238223	1.25368	0.572254
ENSMUSG00000028613	Lrp8	low density lipoprotein receptor-related protein 8, apolipoprotein e receptor	-1.11947	3.22169e-06	0.625836	0.279996
ENSMUSG00000032344	Mb21d1	Mab-21 domain containing 1	-1.11897	1.84659e-10	4.59145	2.05263
ENSMUSG00000041774	Ydjc	YdjC homolog (bacterial)	-1.11648	3.01118e-16	4.0845	1.83032
ENSMUSG00000030670	Cyp2r1	cytochrome P450, family 2, subfamily r, polypeptide 1	-1.11625	0.000647511	1.12963	0.508381
ENSMUSG00000037991	Rmi2	RecQ mediated genome instability 2	-1.11534	0.00200272	1.3052	0.539185
ENSMUSG00000030707	Coro1a	coronin, actin binding protein 1A	-1.11428	3.37809e-09	19.5163	8.57944
ENSMUSG00000025324	Atp10a	ATPase, class V, type 10A	-1.11349	1.4027e-25	8.41075	3.78247
ENSMUSG00000022876	Samsn1	SAM domain, SH3 domain and nuclear localization signals, 1	-1.11342	0.00050494	0.763581	0.342523
ENSMUSG00000057191	AB124611	cDNA sequence AB124611	-1.11046	8.75966e-05	3.46265	1.55761
ENSMUSG00000032640	Chsy1	chondroitin sulfate synthase 1	-1.10938	5.08918e-21	33.8011	15.3147
ENSMUSG00000034730	Adgrb1	adhesion G protein-coupled receptor B1	-1.10917	0.00434911	0.099832	0.0448384
ENSMUSG00000036106	Prr5	proline rich 5 (renal)	-1.1051	3.40745e-14	8.7863	3.97528
ENSMUSG00000039315	Clnk	cytokine-dependent hematopoietic cell linker	-1.10163	0.0079435	0.925208	0.384324
ENSMUSG00000024511	Rab27b	RAB27B, member RAS oncogene family	-1.10047	0.000168497	0.384905	0.17457
ENSMUSG00000049404	Rarres1	retinoic acid receptor responder (tazarotene induced) 1	-1.09918	0.0015477	0.595799	0.27123
ENSMUSG00000051457	Spn	sialophorin	-1.09906	2.85104e-05	2.8297	1.28492
ENSMUSG00000026582	Sele	selectin, endothelial cell	-1.0971	0.00589644	1.08259	0.494145
ENSMUSG00000045826	Ptprcap	protein tyrosine phosphatase, receptor type, C polypeptide-associated protein	-1.09384	0.00129975	6.80637	2.96216
ENSMUSG00000071547	Nt5dc2	5'-nucleotidase domain containing 2	-1.09365	1.41557e-10	38.2077	16.5042
ENSMUSG00000032420	Nt5e	5' nucleotidase, ecto	-1.09299	3.62162e-17	6.28759	2.83267
ENSMUSG00000006442	Srm	spermidine synthase	-1.09149	1.79399e-35	79.2556	36.5148
ENSMUSG00000078252	Krtap17-1	keratin associated protein 17-1	-1.09096	0.00923786	1.32984	0.609101
ENSMUSG00000030317	Timp4	tissue inhibitor of metalloproteinase 4	-1.09047	0.0228313	0.0919907	0.0426522
ENSMUSG00000020143	Dock2	dedicator of cyto-kinesis 2	-1.08893	6.50256e-06	1.3705	0.619955
ENSMUSG00000032271	Nnmt	nicotinamide N-methyltransferase	-1.08864	0.00246989	3.69307	1.90701
ENSMUSG00000060938	Rpl26	ribosomal protein L26	-1.08859	1.01093e-11	460.233	235.301
ENSMUSG00000002870	Mcm2	minichromosome maintenance complex component 2	-1.08855	1.07982e-12	15.2061	6.81184
ENSMUSG00000035049	Rrp12	ribosomal RNA processing 12 homolog (S. cerevisiae)	-1.08759	1.60314e-11	10.8094	5.08323
ENSMUSG00000038388	Mpp6	membrane protein, palmitoylated 6 (MAGUK p55 subfamily member 6)	-1.08402	1.00658e-27	6.30831	2.90096
ENSMUSG00000006585	Cdt1	chromatin licensing and DNA replication factor 1	-1.08313	6.30966e-08	12.9061	5.58302
ENSMUSG00000043424	Eif3j2	eukaryotic translation initiation factor 3, subunit J2	-1.08296	2.74126e-10	4.96232	2.27644
ENSMUSG00000028633	Ctps	cytidine 5'-triphosphate synthase	-1.08275	1.89816e-20	41.9255	20.2821
ENSMUSG00000020075	Ddx21	DEAD (Asp-Glu-Ala-Asp) box polypeptide 21	-1.08156	6.14611e-24	57.4044	26.4517
ENSMUSG00000048616	Nog	noggin	-1.08083	3.10544e-07	7.71288	3.46029
ENSMUSG00000078234	Klhdc7a	kelch domain containing 7A	-1.08031	2.26058e-07	3.16104	1.41644
ENSMUSG00000022673	Mcm4	minichromosome maintenance complex component 4	-1.07876	7.75025e-13	39.7964	17.9989
ENSMUSG00000060509	Xcr1	chemokine (C motif) receptor 1	-1.07776	0.00308158	0.761366	0.3516
ENSMUSG00000029752	Asns	asparagine synthetase	-1.07734	4.57472e-16	24.6909	11.5217
ENSMUSG00000064147	Rab44	RAB44, member RAS oncogene family	-1.0739	0.0090919	0.729404	0.389291
ENSMUSG00000057561	Eif1a	eukaryotic translation initiation factor 1A	-1.07371	2.59293e-27	65.4193	30.5431
ENSMUSG00000020869	Lrrc59	leucine rich repeat containing 59	-1.07321	3.35414e-29	74.9842	34.7026
ENSMUSG00000041205	Map6d1	MAP6 domain containing 1	-1.0731	0.000173416	0.534555	0.245915
ENSMUSG00000075707	Dio3	deiodinase, iodothyronine type III	-1.07179	0.000819126	1.52915	0.716958
ENSMUSG00000043099	Hic1	hypermethylated in cancer 1	-1.07141	9.58268e-28	28.7471	13.3124
ENSMUSG00000024087	Cyp1b1	cytochrome P450, family 1, subfamily b, polypeptide 1	-1.07129	0.00175928	4.00375	1.54808
ENSMUSG00000020120	Plek	pleckstrin	-1.07102	6.48272e-10	7.7868	3.49852
ENSMUSG00000013629	Cad	carbamoyl-phosphate synthetase 2, aspartate transcarbamylase, and dihydroorotase	-1.07032	4.00912e-28	15.7771	7.31674
ENSMUSG00000062093	Gm10110	predicted gene 10110	-1.07022	1.42255e-18	10.671	4.94735
ENSMUSG00000039037	St6galnac5	ST6 (alpha-N-acetyl-neuraminyl-2,3-beta-galactosyl-1,3)-N-acetylgalactosaminide alpha-2,6-sialyltransferase 5	-1.06986	0.000826884	0.561418	0.259747
ENSMUSG00000024910	Ctsw	cathepsin W	-1.06947	0.000398462	10.8947	4.68432
ENSMUSG00000034066	Farp2	FERM, RhoGEF and pleckstrin domain protein 2	-1.0687	6.84645e-09	2.69252	1.24255
ENSMUSG00000041481	Serpina3g	serine (or cysteine) peptidase inhibitor, clade A, member 3G	-1.06852	0.00152812	3.26804	1.51805
ENSMUSG00000026974	Zmynd19	zinc finger, MYND domain containing 19	-1.06453	1.20146e-22	11.0385	5.25165
ENSMUSG00000037278	Tmem97	transmembrane protein 97	-1.06427	2.30794e-11	23.32	10.8883
ENSMUSG00000025511	Tspan4	tetraspanin 4	-1.06417	4.84243e-30	31.9146	14.8599
ENSMUSG00000052180	Serpinb6c	serine (or cysteine) peptidase inhibitor, clade B, member 6c	-1.06354	0.0437993	0.380671	0.175941
ENSMUSG00000026980	Ly75	lymphocyte antigen 75	-1.06316	4.8391e-16	6.0137	2.80525
ENSMUSG00000044337	Ackr3	atypical chemokine receptor 3	-1.06275	1.81585e-10	17.9366	8.75024
ENSMUSG00000020057	Dram1	DNA-damage regulated autophagy modulator 1	-1.062	8.00473e-14	14.4329	6.73516
ENSMUSG00000040950	Mgl2	macrophage galactose N-acetyl-galactosamine specific lectin 2	-1.06045	2.28127e-05	3.35179	1.54278
ENSMUSG00000066629	Rpl36-ps3	ribosomal protein L36, pseudogene 3	-1.06015	0.000195562	8.05273	3.74727
ENSMUSG00000042662	Dusp15	dual specificity phosphatase-like 15	-1.05992	0.0388303	0.0982455	0.0498722
ENSMUSG00000056643	Chst13	carbohydrate (chondroitin 4) sulfotransferase 13	-1.05753	0.000607732	1.60982	0.751901
ENSMUSG00000071637	Cebpd	CCAAT/enhancer binding protein (C/EBP), delta	-1.0575	6.09771e-13	16.2299	7.27553
ENSMUSG00000029449	Rhof	ras homolog family member F (in filopodia)	-1.05742	9.78565e-07	2.16052	1.01407
ENSMUSG00000029275	Gfi1	growth factor independent 1	-1.05728	0.0129152	0.560135	0.259965
ENSMUSG00000036353	P2ry12	purinergic receptor P2Y, G-protein coupled 12	-1.05722	0.00100388	0.970358	0.453995
ENSMUSG00000022945	Chaf1b	chromatin assembly factor 1, subunit B (p60)	-1.0572	7.59143e-05	4.20363	1.71948
ENSMUSG00000031101	Sash3	SAM and SH3 domain containing 3	-1.05643	7.20893e-05	4.15393	1.94859
ENSMUSG00000033066	Gas7	growth arrest specific 7	-1.05405	2.99625e-26	8.46056	3.96752
ENSMUSG00000055421	Pcdh9	protocadherin 9	-1.05398	0.00318645	0.335196	0.149421
ENSMUSG00000058006	Mdn1	midasin AAA ATPase 1	-1.05306	9.74039e-24	7.63872	3.65373
ENSMUSG00000037593	BC030499	cDNA sequence BC030499	-1.05288	0.0116502	0.146219	0.0671949
ENSMUSG00000021466	Ptch1	patched 1	-1.0523	3.34103e-18	33.3323	15.7228
ENSMUSG00000030786	Itgam	integrin alpha M	-1.05194	2.02548e-05	2.11224	0.991141
ENSMUSG00000079419	Ms4a6c	membrane-spanning 4-domains, subfamily A, member 6C	-1.05014	0.000320774	2.95034	1.38685
ENSMUSG00000042489	Clspn	claspin	-1.04928	0.000216483	4.08049	1.65543
ENSMUSG00000038963	Slco4a1	solute carrier organic anion transporter family, member 4a1	-1.04921	0.00474148	0.75912	0.370024
ENSMUSG00000039476	Prrx2	paired related homeobox 2	-1.04711	4.41108e-06	6.91407	3.25244
ENSMUSG00000024598	Fbn2	fibrillin 2	-1.04443	9.82932e-08	5.42596	2.54661
ENSMUSG00000027208	Fgf7	fibroblast growth factor 7	-1.04428	1.68427e-06	2.44445	1.15628
ENSMUSG00000044156	Hepacam2	HEPACAM family member 2	-1.04426	0.0131952	0.332004	0.155286
ENSMUSG00000036218	Pdzrn4	PDZ domain containing RING finger 4	-1.04382	0.000214076	0.755204	0.356221
ENSMUSG00000049744	Arhgap15	Rho GTPase activating protein 15	-1.04328	0.00136157	0.644156	0.303477
ENSMUSG00000026357	Rgs18	regulator of G-protein signaling 18	-1.04328	0.0157751	0.997901	0.458815
ENSMUSG00000039395	Mreg	melanoregulin	-1.04001	0.0170865	0.367552	0.170195
ENSMUSG00000044966	Fbxo48	F-box protein 48	-1.03404	0.0227796	1.31251	0.578445
ENSMUSG00000021702	Thbs4	thrombospondin 4	-1.03214	0.000129228	3.48281	1.65426
ENSMUSG00000047565	Acot10	acyl-CoA thioesterase 10	-1.03001	0.000693003	1.18705	0.567138
ENSMUSG00000025557	Slc15a1	solute carrier family 15 (oligopeptide transporter), member 1	-1.02986	0.00619907	2.16269	1.06035
ENSMUSG00000030657	Xylt1	xylosyltransferase 1	-1.02848	1.23218e-09	1.51354	0.724317
ENSMUSG00000074766	Ism1	isthmin 1, angiogenesis inhibitor	-1.02845	0.00024386	1.41285	0.660277
ENSMUSG00000001918	Slc1a5	solute carrier family 1 (neutral amino acid transporter), member 5	-1.02769	4.87807e-22	58.5353	28.0753
ENSMUSG00000044177	Wfikkn2	WAP, follistatin/kazal, immunoglobulin, kunitz and netrin domain containing 2	-1.02741	1.82171e-05	2.45452	1.17609
ENSMUSG00000020399	Havcr2	hepatitis A virus cellular receptor 2	-1.02642	0.0137909	0.749791	0.354069
ENSMUSG00000025355	Mmp19	matrix metallopeptidase 19	-1.02293	3.13297e-29	31.9407	15.3588
ENSMUSG00000075502	Kbtbd6	kelch repeat and BTB (POZ) domain containing 6	-1.01963	0.019937	0.754837	0.366244
ENSMUSG00000039899	Fgl2	fibrinogen-like protein 2	-1.01852	9.85917e-09	83.2039	45.7592
ENSMUSG00000019838	Slc16a10	solute carrier family 16 (monocarboxylic acid transporters), member 10	-1.01814	2.7849e-05	1.35296	0.651259
ENSMUSG00000004961	Syt5	synaptotagmin V	-1.01798	0.00617782	0.516477	0.247339
ENSMUSG00000026580	Selp	selectin, platelet	-1.01724	1.06939e-05	3.58471	1.66714
ENSMUSG00000041859	Mcm3	minichromosome maintenance complex component 3	-1.01606	8.03179e-12	31.2801	14.1965
ENSMUSG00000049100	Pcdh10	protocadherin 10	-1.01493	0.0112675	0.0555132	0.0267772
ENSMUSG00000042515	Mum1l1	melanoma associated antigen (mutated) 1-like 1	-1.0148	1.47078e-05	2.20247	1.05724
ENSMUSG00000024691	Fam111a	family with sequence similarity 111, member A	-1.01435	2.58603e-07	21.0198	9.0916
ENSMUSG00000015852	Fcrls	Fc receptor-like S, scavenger receptor	-1.01305	2.5326e-08	14.6939	6.75561
ENSMUSG00000003746	Man1a	mannosidase 1, alpha	-1.01294	1.99235e-14	18.4418	8.76703
ENSMUSG00000098559	Gm15013	predicted gene 15013	-1.01277	8.20083e-16	35.0275	16.9301
ENSMUSG00000022814	Umps	uridine monophosphate synthetase	-1.01216	3.28238e-18	16.9132	8.13438
ENSMUSG00000071019	Sdr16c6	short chain dehydrogenase/reductase family 16C, member 6	-1.00936	0.000865104	2.0515	0.993341
ENSMUSG00000034997	Htr2a	5-hydroxytryptamine (serotonin) receptor 2A	-1.00768	0.000645012	1.99557	0.973134
ENSMUSG00000028965	Tnfrsf9	tumor necrosis factor receptor superfamily, member 9	-1.00759	0.00996142	7.19384	3.46973
ENSMUSG00000051969	Tlr11	toll-like receptor 11	-1.00746	0.0362838	0.391897	0.189299
ENSMUSG00000034833	Tespa1	thymocyte expressed, positive selection associated 1	-1.00714	0.0310515	0.711821	0.344079
ENSMUSG00000070390	Nlrp1b	NLR family, pyrin domain containing 1B	-1.00664	0.00286174	0.407402	0.197638
ENSMUSG00000075012	Fjx1	four jointed box 1 (Drosophila)	-1.0065	1.02663e-06	7.83322	4.16146
ENSMUSG00000049608	Gpr55	G protein-coupled receptor 55	-1.00648	0.0388842	0.282429	0.150875
ENSMUSG00000041642	Kif21b	kinesin family member 21B	-1.0038	1.32094e-10	1.78195	0.866693
ENSMUSG00000036390	Gadd45a	growth arrest and DNA-damage-inducible 45 alpha	-1.00345	2.26571e-08	24.6266	11.8798
ENSMUSG00000005057	Sh2b2	SH2B adaptor protein 2	-1.00338	4.09969e-05	1.43837	0.70113
ENSMUSG00000020592	Sdc1	syndecan 1	-1.00331	2.9503e-28	40.7269	20.7767
ENSMUSG00000033847	Pla2g4c	phospholipase A2, group IVC (cytosolic, calcium-independent)	-1.00221	0.00403052	0.59731	0.304933
ENSMUSG00000041247	Lamp3	lysosomal-associated membrane protein 3	-1.00207	0.0334629	0.157827	0.0772347
ENSMUSG00000023349	Clec4n	C-type lectin domain family 4, member n	-1.00116	0.00770861	2.07354	1.03477
ENSMUSG00000035372	1810055G02Rik	RIKEN cDNA 1810055G02 gene	-1.00023	1.06613e-20	21.8053	10.6125
ENSMUSG00000038141	Tmem181a	transmembrane protein 181A	-0.999858	3.80216e-12	6.37149	3.64734
ENSMUSG00000021596	Mctp1	multiple C2 domains, transmembrane 1	-0.999236	3.18199e-06	1.31954	0.643882
ENSMUSG00000098112	Bin2	bridging integrator 2	-0.99919	0.000890115	3.05321	1.49064
ENSMUSG00000016763	Scube1	signal peptide, CUB domain, EGF-like 1	-0.998678	5.4579e-11	28.9784	15.0758
ENSMUSG00000050600	Zfp831	zinc finger protein 831	-0.998208	0.0198235	0.136252	0.0614688
ENSMUSG00000003355	Fkbp11	FK506 binding protein 11	-0.998021	9.23505e-13	32.5388	16.1226
ENSMUSG00000057614	Gnai1	guanine nucleotide binding protein (G protein), alpha inhibiting 1	-0.997145	5.21062e-21	35.0176	16.358
ENSMUSG00000016239	Lonrf3	LON peptidase N-terminal domain and ring finger 3	-0.997118	0.000610589	1.65797	0.839055
ENSMUSG00000020181	Nav3	neuron navigator 3	-0.996943	0.000988261	0.438164	0.211553
ENSMUSG00000027490	E2f1	E2F transcription factor 1	-0.996922	1.68487e-05	7.36958	3.36586
ENSMUSG00000037379	Spon2	spondin 2, extracellular matrix protein	-0.996171	1.69514e-10	30.7234	15.2198
ENSMUSG00000026249	Serpine2	serine (or cysteine) peptidase inhibitor, clade E, member 2	-0.996033	4.70247e-10	20.0363	9.35234
ENSMUSG00000038372	Gmds	GDP-mannose 4, 6-dehydratase	-0.995657	1.09353e-10	8.77525	4.29301
ENSMUSG00000023484	Prph	peripherin	-0.994592	0.00512301	0.707559	0.344569
ENSMUSG00000011263	Exoc3l2	exocyst complex component 3-like 2	-0.994495	2.67832e-09	5.30924	2.47634
ENSMUSG00000031530	Dusp4	dual specificity phosphatase 4	-0.992624	0.0173414	2.25163	1.07407
ENSMUSG00000026020	Nop58	NOP58 ribonucleoprotein	-0.992562	1.07773e-25	22.6475	11.0794
ENSMUSG00000030361	Klrb1a	killer cell lectin-like receptor subfamily B member 1A	-0.992098	0.0054367	0.696748	0.3405
ENSMUSG00000009185	Ccl8	chemokine (C-C motif) ligand 8	-0.991288	0.00034265	53.8581	27.1867
ENSMUSG00000028989	Angptl7	angiopoietin-like 7	-0.990071	2.30249e-05	100.233	49.3248
ENSMUSG00000050737	Ptges	prostaglandin E synthase	-0.988429	1.69016e-10	7.05772	3.44597
ENSMUSG00000001131	Timp1	tissue inhibitor of metalloproteinase 1	-0.988117	1.93187e-12	28.6936	13.9849
ENSMUSG00000031821	Gins2	GINS complex subunit 2 (Psf2 homolog)	-0.986535	0.00188177	3.54919	1.60562
ENSMUSG00000020309	Chac2	ChaC, cation transport regulator 2	-0.985275	5.52692e-06	9.2746	4.65073
ENSMUSG00000040867	Begain	brain-enriched guanylate kinase-associated	-0.983975	1.51726e-09	4.81513	2.39435
ENSMUSG00000030830	Itgal	integrin alpha L	-0.982637	1.16639e-05	3.52005	1.71529
ENSMUSG00000049556	Lingo1	leucine rich repeat and Ig domain containing 1	-0.982485	0.000377636	1.4637	0.724742
ENSMUSG00000027848	Olfml3	olfactomedin-like 3	-0.982435	4.94284e-09	42.0543	20.1577
ENSMUSG00000063506	Arhgap22	Rho GTPase activating protein 22	-0.982386	0.013162	0.245456	0.119813
ENSMUSG00000020089	Ppa1	pyrophosphatase (inorganic) 1	-0.981862	9.10074e-20	26.3439	13.3369
ENSMUSG00000043439	E130012A19Rik	RIKEN cDNA E130012A19 gene	-0.981617	0.000229684	2.14317	1.05472
ENSMUSG00000028339	Col15a1	collagen, type XV, alpha 1	-0.979569	8.58703e-12	142.425	70.3951
ENSMUSG00000021714	Cenpk	centromere protein K	-0.978612	0.000195562	6.27403	2.74589
ENSMUSG00000060950	Trmt61a	tRNA methyltransferase 61A	-0.977442	1.78473e-10	14.1648	7.36172
ENSMUSG00000046179	E2f8	E2F transcription factor 8	-0.97643	0.000446311	3.21205	1.45705
ENSMUSG00000034792	Gna15	guanine nucleotide binding protein, alpha 15	-0.976224	0.0173813	0.73534	0.365686
ENSMUSG00000037788	Vopp1	vesicular, overexpressed in cancer, prosurvival protein 1	-0.976122	3.00154e-27	11.2674	5.51779
ENSMUSG00000030048	Gkn3	gastrokine 3	-0.975781	0.0310314	1.5208	0.757468
ENSMUSG00000060188	Cxcl17	chemokine (C-X-C motif) ligand 17	-0.975749	0.000107856	25.9774	12.9454
ENSMUSG00000033220	Rac2	RAS-related C3 botulinum substrate 2	-0.975587	1.7464e-05	10.4706	5.07494
ENSMUSG00000022901	Cd86	CD86 antigen	-0.972584	0.00400852	1.14211	0.56744
ENSMUSG00000054196	Cthrc1	collagen triple helix repeat containing 1	-0.972304	3.41457e-05	12.3072	6.04542
ENSMUSG00000050953	Gja1	gap junction protein, alpha 1	-0.972099	2.59334e-16	98.4906	48.2961
ENSMUSG00000028530	Jak1	Janus kinase 1	-0.971567	4.8224e-13	73.8002	36.0632
ENSMUSG00000047712	Ust	uronyl-2-sulfotransferase	-0.971251	7.96437e-10	3.41892	1.70127
ENSMUSG00000054079	Utp18	UTP18 small subunit processome component	-0.970678	7.11091e-14	16.7294	8.68533
ENSMUSG00000022667	Cd200r1	CD200 receptor 1	-0.969753	0.00201046	1.06419	0.529893
ENSMUSG00000035960	Apex1	apurinic/apyrimidinic endonuclease 1	-0.969595	6.39867e-19	22.6894	11.291
ENSMUSG00000052392	Acot4	acyl-CoA thioesterase 4	-0.969562	0.0254351	0.311335	0.147098
ENSMUSG00000029265	Dr1	down-regulator of transcription 1	-0.96929	7.01882e-32	25.9383	12.9098
ENSMUSG00000022769	Sdf2l1	stromal cell-derived factor 2-like 1	-0.967084	2.10713e-06	27.0772	12.871
ENSMUSG00000042804	Gpr153	G protein-coupled receptor 153	-0.966946	6.46325e-17	14.8235	7.52382
ENSMUSG00000022864	D16Ertd472e	DNA segment, Chr 16, ERATO Doi 472, expressed	-0.9662	9.31953e-09	5.85494	2.94016
ENSMUSG00000102418	Sh2d1b1	SH2 domain containing 1B1	-0.965237	0.0133088	0.83483	0.412519
ENSMUSG00000022148	Fyb	FYN binding protein	-0.964807	1.76436e-09	5.64287	2.8005
ENSMUSG00000021536	Adcy2	adenylate cyclase 2	-0.96228	0.0130894	1.30543	0.805782
ENSMUSG00000038745	Nlrp6	NLR family, pyrin domain containing 6	-0.961977	0.00598275	0.319397	0.160286
ENSMUSG00000013584	Aldh1a2	aldehyde dehydrogenase family 1, subfamily A2	-0.961528	2.77342e-17	73.0107	35.6821
ENSMUSG00000048191	Muc6	mucin 6, gastric	-0.961283	0.0111051	0.172696	0.0874631
ENSMUSG00000030616	Sytl2	synaptotagmin-like 2	-0.958746	8.75877e-06	0.869938	0.435615
ENSMUSG00000027805	Pfn2	profilin 2	-0.958601	9.80518e-14	47.0839	23.9523
ENSMUSG00000032122	Slc37a2	solute carrier family 37 (glycerol-3-phosphate transporter), member 2	-0.957968	0.00262305	1.60475	0.8513
ENSMUSG00000039629	Strip2	striatin interacting protein 2	-0.957779	0.00423336	0.223319	0.111511
ENSMUSG00000053025	Sv2b	synaptic vesicle glycoprotein 2 b	-0.957491	3.08767e-08	5.94041	2.98502
ENSMUSG00000044216	Kcnj4	potassium inwardly-rectifying channel, subfamily J, member 4	-0.956326	0.0389993	0.398682	0.209642
ENSMUSG00000000673	Haao	3-hydroxyanthranilate 3,4-dioxygenase	-0.956162	0.0389586	0.567936	0.277948
ENSMUSG00000053825	Ppfia2	protein tyrosine phosphatase, receptor type, f polypeptide (PTPRF), interacting protein (liprin), alpha 2	-0.955547	3.40047e-05	2.58767	1.27082
ENSMUSG00000033342	Plppr5	phospholipid phosphatase related 5	-0.955293	0.00129991	0.736618	0.370399
ENSMUSG00000022032	Scara5	scavenger receptor class A, member 5	-0.954632	6.00907e-14	36.9442	18.0732
ENSMUSG00000033350	Chst2	carbohydrate sulfotransferase 2	-0.952531	9.66048e-11	5.38821	2.69971
ENSMUSG00000043635	Adamts3	a disintegrin-like and metallopeptidase (reprolysin type) with thrombospondin type 1 motif, 3	-0.95155	0.000517711	2.00514	1.01605
ENSMUSG00000021175	Cdca7l	cell division cycle associated 7 like	-0.948858	2.4623e-07	6.09536	2.88093
ENSMUSG00000057421	Las1l	LAS1-like (S. cerevisiae)	-0.948667	1.77138e-07	29.4156	15.3349
ENSMUSG00000028560	Usp1	ubiquitin specific peptidase 1	-0.948388	9.58069e-22	46.177	23.5381
ENSMUSG00000048332	Lhfp	lipoma HMGIC fusion partner	-0.94774	1.5418e-18	24.5645	12.2287
ENSMUSG00000028655	Mfsd2a	major facilitator superfamily domain containing 2A	-0.947667	2.12475e-05	8.0939	4.13205
ENSMUSG00000069581	Tspear	thrombospondin type laminin G domain and EAR repeats	-0.947663	0.0175503	0.332753	0.175018
ENSMUSG00000048534	Amica1	adhesion molecule, interacts with CXADR antigen 1	-0.94761	0.00369902	1.67601	0.845537
ENSMUSG00000020116	Pno1	partner of NOB1 homolog	-0.945572	1.10913e-15	35.0025	17.8517
ENSMUSG00000078771	Evi2a	ecotropic viral integration site 2a	-0.943605	0.000950489	3.47234	1.76215
ENSMUSG00000029201	Ugdh	UDP-glucose dehydrogenase	-0.943197	6.44214e-33	14.6799	7.4422
ENSMUSG00000090164	BC035044	cDNA sequence BC035044	-0.943026	0.0121278	1.53243	0.774506
ENSMUSG00000020870	Cdc34b	cell division cycle 34B	-0.942037	0.0150912	0.758743	0.383175
ENSMUSG00000000028	Cdc45	cell division cycle 45	-0.941876	0.000241558	9.64623	4.54043
ENSMUSG00000018927	Ccl6	chemokine (C-C motif) ligand 6	-0.941396	1.24272e-13	20.4687	10.7972
ENSMUSG00000038482	Tfdp1	transcription factor Dp 1	-0.940257	4.91766e-23	57.1816	29.007
ENSMUSG00000070639	Lrrc8b	leucine rich repeat containing 8 family, member B	-0.938917	4.48588e-12	4.85566	2.41484
ENSMUSG00000024713	Pcsk5	proprotein convertase subtilisin/kexin type 5	-0.938194	3.98386e-09	17.7699	8.29441
ENSMUSG00000048865	Arhgap30	Rho GTPase activating protein 30	-0.937746	4.75668e-07	3.19057	1.62407
ENSMUSG00000048285	Frmd6	FERM domain containing 6	-0.937191	7.12349e-08	49.4641	26.0247
ENSMUSG00000028587	Orc1	origin recognition complex, subunit 1	-0.936577	3.42429e-05	3.11967	1.58492
ENSMUSG00000021311	Mtr	5-methyltetrahydrofolate-homocysteine methyltransferase	-0.935841	1.35313e-09	16.6713	8.56818
ENSMUSG00000015947	Fcgr1	Fc receptor, IgG, high affinity I	-0.935248	0.00107157	3.18231	1.62114
ENSMUSG00000022439	Parvg	parvin, gamma	-0.934938	0.000309479	2.8933	1.47719
ENSMUSG00000024334	H2-Oa	histocompatibility 2, O region alpha locus	-0.934509	0.0411201	0.684029	0.349759
ENSMUSG00000104043	Gm6525	predicted pseudogene 6525	-0.933762	0.0111217	2.31094	1.17014
ENSMUSG00000030306	Tmtc1	transmembrane and tetratricopeptide repeat containing 1	-0.932671	2.77092e-21	14.4579	7.37681
ENSMUSG00000002204	Napsa	napsin A aspartic peptidase	-0.931939	0.00283233	1.98262	1.02472
ENSMUSG00000017929	B4galt5	UDP-Gal:betaGlcNAc beta 1,4-galactosyltransferase, polypeptide 5	-0.931939	1.09715e-20	17.1368	8.77555
ENSMUSG00000021318	Gli3	GLI-Kruppel family member GLI3	-0.931592	1.43195e-17	5.49557	2.80961
ENSMUSG00000055805	Fmnl1	formin-like 1	-0.931098	1.61771e-05	3.44443	1.761
ENSMUSG00000048163	Selplg	selectin, platelet (p-selectin) ligand	-0.931042	9.65594e-06	3.67542	1.87994
ENSMUSG00000041565	L3mbtl4	l(3)mbt-like 4 (Drosophila)	-0.931023	0.0244273	0.278123	0.141266
ENSMUSG00000034674	Tdg	thymine DNA glycosylase	-0.930838	9.08698e-08	14.5303	7.42777
ENSMUSG00000015355	Cd48	CD48 antigen	-0.9301	0.000311937	8.09838	4.13681
ENSMUSG00000071722	Spin4	spindlin family, member 4	-0.929887	1.39169e-05	2.1695	1.10838
ENSMUSG00000096740	Lbhd1	LBH domain containing 1	-0.929885	1.78802e-08	3.78841	1.93388
ENSMUSG00000055491	Pprc1	peroxisome proliferative activated receptor, gamma, coactivator-related 1	-0.929625	1.77779e-19	13.5452	7.1072
ENSMUSG00000048007	Timm8a1	translocase of inner mitochondrial membrane 8A1	-0.928623	3.38844e-16	36.0918	18.5625
ENSMUSG00000057363	Uxs1	UDP-glucuronate decarboxylase 1	-0.926523	3.43584e-24	16.1613	8.26095
ENSMUSG00000030336	Cd27	CD27 antigen	-0.925839	0.0109944	0.706861	0.362898
ENSMUSG00000040522	Tlr8	toll-like receptor 8	-0.925562	0.00811495	1.02322	0.524597
ENSMUSG00000002274	Metrn	meteorin, glial cell differentiation regulator	-0.925053	0.00352314	1.32859	0.687283
ENSMUSG00000020902	Ntn1	netrin 1	-0.923885	3.76257e-15	16.1758	8.47866
ENSMUSG00000089798	1700028K03Rik	RIKEN cDNA 1700028K03 gene	-0.922392	0.0304934	0.0711091	0.0356144
ENSMUSG00000027452	Acss1	acyl-CoA synthetase short-chain family member 1	-0.920697	6.95478e-11	11.0161	5.6631
ENSMUSG00000047641	Krt87	keratin 87	-0.920356	0.0262509	0.351146	0.187131
ENSMUSG00000038335	Tsr1	TSR1 20S rRNA accumulation	-0.920026	5.30944e-25	19.8299	10.2612
ENSMUSG00000056481	Cd248	CD248 antigen, endosialin	-0.919608	9.25276e-21	54.1589	27.9268
ENSMUSG00000047497	Adamts12	a disintegrin-like and metallopeptidase (reprolysin type) with thrombospondin type 1 motif, 12	-0.919289	6.45171e-07	4.15765	2.05282
ENSMUSG00000026241	Nppc	natriuretic peptide type C	-0.919107	0.0282095	1.14133	0.659991
ENSMUSG00000031548	Sfrp1	secreted frizzled-related protein 1	-0.919049	4.34356e-05	5.52591	2.7641
ENSMUSG00000062382	Ftl1-ps1	ferritin light polypeptide 1, pseudogene 1	-0.918274	0.000122082	26.7144	12.6401
ENSMUSG00000041831	Sytl3	synaptotagmin-like 3	-0.917936	0.0449253	0.131976	0.067949
ENSMUSG00000032456	Nmnat3	nicotinamide nucleotide adenylyltransferase 3	-0.916313	0.000154849	1.25422	0.647805
ENSMUSG00000061436	Hipk2	homeodomain interacting protein kinase 2	-0.916126	8.30906e-06	1.8107	0.870623
ENSMUSG00000050747	Trim15	tripartite motif-containing 15	-0.915015	0.011576	0.465342	0.241506
ENSMUSG00000021266	Wars	tryptophanyl-tRNA synthetase	-0.914629	1.57883e-22	34.9016	18.3212
ENSMUSG00000047419	Cmya5	cardiomyopathy associated 5	-0.914166	6.8505e-05	0.618898	0.3248
ENSMUSG00000032113	Chek1	checkpoint kinase 1	-0.91328	2.98097e-08	5.07206	2.45511
ENSMUSG00000027220	Syt13	synaptotagmin XIII	-0.912825	3.27777e-06	10.3792	5.3811
ENSMUSG00000055761	Nkain3	Na+/K+ transporting ATPase interacting 3	-0.912636	0.00102462	0.622223	0.321387
ENSMUSG00000036298	Slc2a13	solute carrier family 2 (facilitated glucose transporter), member 13	-0.912574	4.20935e-06	2.42515	1.23372
ENSMUSG00000042029	Ncapg2	non-SMC condensin II complex, subunit G2	-0.912344	4.35399e-06	10.074	4.5322
ENSMUSG00000030022	Adamts9	a disintegrin-like and metallopeptidase (reprolysin type) with thrombospondin type 1 motif, 9	-0.912085	1.491e-25	8.47869	4.39085
ENSMUSG00000038147	Cd84	CD84 antigen	-0.911997	6.43176e-05	2.07877	1.0753
ENSMUSG00000034686	Prr7	proline rich 7 (synaptic)	-0.911622	1.80335e-06	9.18669	4.74765
ENSMUSG00000032181	Scg3	secretogranin III	-0.911588	0.0258135	0.897849	0.436802
ENSMUSG00000038304	Cd160	CD160 antigen	-0.911361	0.00903484	0.777619	0.400551
ENSMUSG00000036856	Wnt4	wingless-type MMTV integration site family, member 4	-0.911232	6.56021e-05	2.17459	1.12589
ENSMUSG00000016918	Sulf1	sulfatase 1	-0.911215	6.25876e-10	17.3531	8.88744
ENSMUSG00000027254	Map1a	microtubule-associated protein 1 A	-0.910804	3.00075e-12	4.89258	2.4835
ENSMUSG00000051242	Pcdhb9	protocadherin beta 9	-0.910758	9.53903e-07	12.4349	6.03987
ENSMUSG00000031202	Rab39b	RAB39B, member RAS oncogene family	-0.910703	3.12584e-05	2.03458	1.05152
ENSMUSG00000040490	Lrfn2	leucine rich repeat and fibronectin type III domain containing 2	-0.910159	0.00549982	0.507385	0.264415
ENSMUSG00000021190	Lgmn	legumain	-0.909492	8.53774e-23	62.6398	32.5048
ENSMUSG00000028874	Fgr	FGR proto-oncogene, Src family tyrosine kinase	-0.90928	0.00299653	1.08322	0.560419
ENSMUSG00000089762	Ier5l	immediate early response 5-like	-0.907542	2.85428e-11	8.89226	4.62194
ENSMUSG00000036469	42795	membrane-associated ring finger (C3HC4) 1	-0.906689	0.00171886	0.831535	0.4324
ENSMUSG00000034640	Tiparp	TCDD-inducible poly(ADP-ribose) polymerase	-0.906345	7.52056e-17	24.2946	12.8492
ENSMUSG00000045294	Insig1	insulin induced gene 1	-0.902842	6.83219e-07	14.8725	7.82059
ENSMUSG00000032018	Sc5d	sterol-C5-desaturase	-0.902808	2.16953e-10	10.0601	5.24031
ENSMUSG00000022488	Nckap1l	NCK associated protein 1 like	-0.902783	3.54067e-07	6.12896	3.19475
ENSMUSG00000074607	Tox2	TOX high mobility group box family member 2	-0.902331	0.00793259	0.721814	0.380616
ENSMUSG00000020334	Slc22a4	solute carrier family 22 (organic cation transporter), member 4	-0.901969	1.04419e-05	6.5932	3.43
ENSMUSG00000002489	Tiam1	T cell lymphoma invasion and metastasis 1	-0.90182	1.05872e-05	0.723788	0.377759
ENSMUSG00000051278	Zgrf1	zinc finger, GRF-type containing 1	-0.901299	0.000238635	2.33109	1.13837
ENSMUSG00000084989	Crocc2	ciliary rootlet coiled-coil, rootletin family member 2	-0.900615	0.00189485	0.551984	0.287735
ENSMUSG00000001707	Eef1e1	eukaryotic translation elongation factor 1 epsilon 1	-0.899799	7.55766e-12	28.5496	14.7007
ENSMUSG00000044229	Nxpe4	neurexophilin and PC-esterase domain family, member 4	-0.898912	3.36233e-08	5.70124	3.04929
ENSMUSG00000052353	Cemip	cell migration inducing protein, hyaluronan binding	-0.898717	0.000861946	0.894063	0.510906
ENSMUSG00000031165	Was	Wiskott-Aldrich syndrome	-0.898598	0.00267801	2.72877	1.42659
ENSMUSG00000030263	Lrmp	lymphoid-restricted membrane protein	-0.898416	0.00136762	2.03944	1.06547
ENSMUSG00000006731	B4galnt1	beta-1,4-N-acetyl-galactosaminyl transferase 1	-0.898364	3.31889e-07	12.5874	6.58728
ENSMUSG00000021427	Ssr1	signal sequence receptor, alpha	-0.897958	9.10074e-20	44.8265	23.4286
ENSMUSG00000037138	Aff3	AF4/FMR2 family, member 3	-0.897036	2.88717e-07	7.7083	3.77421
ENSMUSG00000050761	Gp1bb	glycoprotein Ib, beta polypeptide	-0.895565	0.0469165	0.377545	0.23445
ENSMUSG00000056501	Cebpb	CCAAT/enhancer binding protein (C/EBP), beta	-0.89546	2.18247e-06	10.8809	5.7799
ENSMUSG00000021669	Col4a3bp	collagen, type IV, alpha 3 (Goodpasture antigen) binding protein	-0.895383	2.52101e-18	21.407	11.5624
ENSMUSG00000052821	Cysltr1	cysteinyl leukotriene receptor 1	-0.893679	0.00502174	1.15893	0.630122
ENSMUSG00000023473	Celsr3	cadherin, EGF LAG seven-pass G-type receptor 3	-0.892798	0.00254101	0.215972	0.113346
ENSMUSG00000043998	Mgat2	mannoside acetylglucosaminyltransferase 2	-0.892349	1.02238e-29	41.0503	21.5414
ENSMUSG00000034218	Atm	ataxia telangiectasia mutated	-0.890032	6.45064e-10	4.25547	2.26845
ENSMUSG00000073542	Cep76	centrosomal protein 76	-0.889653	1.02507e-10	4.6779	2.46139
ENSMUSG00000026193	Fn1	fibronectin 1	-0.88956	4.44909e-08	161.277	84.9336
ENSMUSG00000020654	Adcy3	adenylate cyclase 3	-0.889467	2.80035e-08	4.11675	2.14489
ENSMUSG00000049103	Ccr2	chemokine (C-C motif) receptor 2	-0.889289	1.33968e-06	12.3744	5.92567
ENSMUSG00000036030	Prtg	protogenin	-0.88802	0.000422728	1.19507	0.629854
ENSMUSG00000078134	Gm12355	predicted gene 12355	-0.887704	0.00113658	1.9039	1.0013
ENSMUSG00000018500	Adora2b	adenosine A2b receptor	-0.887613	0.00255344	1.93431	1.0187
ENSMUSG00000045573	Penk	preproenkephalin	-0.88601	6.59029e-11	67.9281	34.6441
ENSMUSG00000058927	Gm10053	predicted gene 10053	-0.885357	5.4165e-06	9.79545	5.16079
ENSMUSG00000030116	Mfap5	microfibrillar associated protein 5	-0.885357	3.64306e-13	48.6567	25.6942
ENSMUSG00000040270	Bach2	BTB and CNC homology, basic leucine zipper transcription factor 2	-0.884992	6.3568e-05	0.724984	0.372707
ENSMUSG00000050244	Heatr1	HEAT repeat containing 1	-0.883521	5.60155e-20	13.4941	7.19536
ENSMUSG00000020029	Nudt4	nudix (nucleoside diphosphate linked moiety X)-type motif 4	-0.883329	9.99115e-12	104.909	55.3455
ENSMUSG00000043263	Ifi209	interferon activated gene 209	-0.883173	0.0108764	1.90234	1.00591
ENSMUSG00000010122	Slc47a1	solute carrier family 47, member 1	-0.882789	0.00982948	0.266145	0.139437
ENSMUSG00000023988	Bysl	bystin-like	-0.882203	2.02466e-12	10.9662	5.85549
ENSMUSG00000039232	Stx11	syntaxin 11	-0.881964	0.000122377	2.94256	1.556
ENSMUSG00000041801	Phlda3	pleckstrin homology like domain, family A, member 3	-0.881697	2.25805e-16	25.7516	13.618
ENSMUSG00000040412	5330417C22Rik	RIKEN cDNA 5330417C22 gene	-0.881145	0.0109699	1.28222	0.679008
ENSMUSG00000029581	Fscn1	fascin actin-bundling protein 1	-0.880109	8.41837e-21	54.7347	28.7781
ENSMUSG00000046591	Ticrr	TOPBP1-interacting checkpoint and replication regulator	-0.879524	0.0055081	0.993977	0.484256
ENSMUSG00000020601	Trib2	tribbles pseudokinase 2	-0.879473	1.14236e-16	13.6901	7.19339
ENSMUSG00000040751	Lat2	linker for activation of T cells family, member 2	-0.878317	0.00130119	2.16796	1.14671
ENSMUSG00000049988	Lrrc25	leucine rich repeat containing 25	-0.878177	0.00795978	2.91261	1.54289
ENSMUSG00000037465	Klf10	Kruppel-like factor 10	-0.877633	2.3434e-13	21.1363	11.2246
ENSMUSG00000024174	Pot1b	protection of telomeres 1B	-0.877329	8.15583e-08	8.30842	4.4168
ENSMUSG00000078868	Gm14412	predicted gene 14412	-0.877288	0.00214087	1.45418	0.774245
ENSMUSG00000070044	Fam149a	family with sequence similarity 149, member A	-0.875824	1.27094e-15	7.08722	3.76491
ENSMUSG00000024742	Fen1	flap structure specific endonuclease 1	-0.874915	0.0131471	1.14865	0.545985
ENSMUSG00000050370	Ch25h	cholesterol 25-hydroxylase	-0.874475	0.00393536	3.43587	1.89847
ENSMUSG00000024247	Pkdcc	protein kinase domain containing, cytoplasmic	-0.874327	7.91388e-15	121.704	64.802
ENSMUSG00000016477	E2f3	E2F transcription factor 3	-0.87357	1.16454e-16	8.91136	4.71883
ENSMUSG00000074780	Anapc15-ps	anaphase prompoting complex C subunit 15, pseudogene	-0.873519	0.0472991	1.86712	0.987353
ENSMUSG00000021298	Gpr132	G protein-coupled receptor 132	-0.872894	0.00381222	2.16148	1.14664
ENSMUSG00000063919	Srrm4	serine/arginine repetitive matrix 4	-0.872874	0.00120276	0.77623	0.411904
ENSMUSG00000022136	Dnajc3	DnaJ heat shock protein family (Hsp40) member C3	-0.87252	1.72357e-17	43.5966	23.5428
ENSMUSG00000022360	Atad2	ATPase family, AAA domain containing 2	-0.870917	1.53629e-07	16.2807	7.88364
ENSMUSG00000037568	Vash2	vasohibin 2	-0.869944	1.75634e-06	5.65094	2.95315
ENSMUSG00000030189	Ybx3	Y box protein 3	-0.86971	2.7219e-24	67.6979	36.072
ENSMUSG00000028362	Tnfsf8	tumor necrosis factor (ligand) superfamily, member 8	-0.869337	0.00544506	0.525123	0.278339
ENSMUSG00000066842	Hmcn1	hemicentin 1	-0.869309	0.0232223	1.22625	0.590994
ENSMUSG00000007080	Pole	polymerase (DNA directed), epsilon	-0.86917	0.00117306	3.94393	1.9344
ENSMUSG00000022656	Nectin3	nectin cell adhesion molecule 3	-0.867768	6.15275e-25	7.01775	3.74725
ENSMUSG00000008318	Relt	RELT tumor necrosis factor receptor	-0.867466	0.00149536	1.31546	0.702357
ENSMUSG00000040167	Ikzf5	IKAROS family zinc finger 5	-0.867303	0.000127117	1.36547	0.738345
ENSMUSG00000035305	Ror1	receptor tyrosine kinase-like orphan receptor 1	-0.865938	2.18342e-11	3.32601	1.77913
ENSMUSG00000074182	Znhit6	zinc finger, HIT type 6	-0.865705	6.78053e-20	30.6265	16.3782
ENSMUSG00000039153	Runx2	runt related transcription factor 2	-0.864786	2.00931e-05	1.62938	0.853608
ENSMUSG00000026890	Lhx6	LIM homeobox protein 6	-0.864156	0.00203772	2.84076	1.44165
ENSMUSG00000070942	Il1rl2	interleukin 1 receptor-like 2	-0.864006	7.42839e-12	6.18282	3.20994
ENSMUSG00000096916	Zfp850	zinc finger protein 850	-0.863313	7.06871e-05	1.55102	0.836703
ENSMUSG00000028782	Adgrb2	adhesion G protein-coupled receptor B2	-0.863082	1.26316e-05	2.3202	1.23543
ENSMUSG00000007817	Zmiz1	zinc finger, MIZ-type containing 1	-0.862038	1.61506e-21	16.3902	8.86572
ENSMUSG00000058355	Abce1	ATP-binding cassette, sub-family E (OABP), member 1	-0.861765	3.48176e-18	47.6826	25.5502
ENSMUSG00000038193	Hand2	heart and neural crest derivatives expressed transcript 2	-0.861631	6.60637e-17	39.5878	21.2597
ENSMUSG00000039323	Igfbp2	insulin-like growth factor binding protein 2	-0.861203	0.0238247	1.57908	0.906199
ENSMUSG00000050592	Fam78a	family with sequence similarity 78, member A	-0.860732	0.00275542	0.960799	0.516295
ENSMUSG00000036594	H2-Aa	histocompatibility 2, class II antigen A, alpha	-0.860452	6.3448e-05	84.2206	45.0695
ENSMUSG00000035455	Fignl1	fidgetin-like 1	-0.860324	0.000100335	5.74639	2.81806
ENSMUSG00000028693	Nasp	nuclear autoantigenic sperm protein (histone-binding)	-0.860306	8.18171e-24	19.7448	10.6003
ENSMUSG00000038400	Pmepa1	prostate transmembrane protein, androgen induced 1	-0.860129	1.30492e-07	6.99672	3.87232
ENSMUSG00000015176	Nolc1	nucleolar and coiled-body phosphoprotein 1	-0.858743	2.05442e-20	38.7611	21.0967
ENSMUSG00000058624	Gda	guanine deaminase	-0.858233	6.40339e-12	9.78757	5.32059
ENSMUSG00000027368	Dusp2	dual specificity phosphatase 2	-0.857916	9.95239e-05	10.4545	5.08178
ENSMUSG00000050064	Zfp697	zinc finger protein 697	-0.857598	0.00226284	1.14142	0.627401
ENSMUSG00000022698	Naa50	N(alpha)-acetyltransferase 50, NatE catalytic subunit	-0.856332	1.97979e-18	68.3498	36.7636
ENSMUSG00000021265	Slc25a29	solute carrier family 25 (mitochondrial carrier, palmitoylcarnitine transporter), member 29	-0.855016	6.2119e-05	3.89571	2.12232
ENSMUSG00000004356	Utp20	UTP20 small subunit processome component	-0.853835	1.97121e-28	11.4547	6.17252
ENSMUSG00000039208	Metrnl	meteorin, glial cell differentiation regulator-like	-0.85199	3.32625e-06	9.28595	5.18212
ENSMUSG00000015337	Endog	endonuclease G	-0.851988	0.000436369	5.48687	3.00649
ENSMUSG00000034116	Vav1	vav 1 oncogene	-0.851169	0.00208176	3.30683	1.77759
ENSMUSG00000026864	Hspa5	heat shock protein 5	-0.850055	3.67529e-08	260.23	140.833
ENSMUSG00000062083	Rpl13a-ps1	ribosomal protein 13A, pseudogene 1	-0.849817	0.00629127	3.07554	1.61649
ENSMUSG00000043067	Dpy19l1	dpy-19-like 1 (C. elegans)	-0.849501	2.07929e-22	16.1532	8.71796
ENSMUSG00000027636	Sla2	Src-like-adaptor 2	-0.849341	0.0333062	0.597894	0.325332
ENSMUSG00000041538	H2-Ob	histocompatibility 2, O region beta locus	-0.849184	0.00486514	1.53002	0.82764
ENSMUSG00000055612	Cdca7	cell division cycle associated 7	-0.84713	2.4155e-19	33.9825	18.3898
ENSMUSG00000044949	Ubtd2	ubiquitin domain containing 2	-0.846254	2.42147e-08	17.7916	9.56301
ENSMUSG00000032115	Hyou1	hypoxia up-regulated 1	-0.846221	8.05892e-13	29.339	15.7489
ENSMUSG00000026308	Klhl30	kelch-like 30	-0.844668	0.00160314	1.25875	0.683709
ENSMUSG00000029868	Trpv6	transient receptor potential cation channel, subfamily V, member 6	-0.844666	0.00766277	2.49621	1.33585
ENSMUSG00000035778	Ggta1	glycoprotein galactosyltransferase alpha 1, 3	-0.844297	3.04114e-20	28.3355	15.1872
ENSMUSG00000055723	Rras2	related RAS viral (r-ras) oncogene 2	-0.844105	8.79083e-13	17.0628	9.51459
ENSMUSG00000020649	Rrm2	ribonucleotide reductase M2	-0.843421	0.000211185	19.641	9.2082
ENSMUSG00000038607	Gng10	guanine nucleotide binding protein (G protein), gamma 10	-0.842627	0.004846	3.14748	1.71739
ENSMUSG00000049122	Frmd3	FERM domain containing 3	-0.84204	0.012801	0.675568	0.355111
ENSMUSG00000015766	Eps8	epidermal growth factor receptor pathway substrate 8	-0.841698	1.59882e-10	3.97109	2.15803
ENSMUSG00000026478	Lamc1	laminin, gamma 1	-0.841534	1.56239e-12	83.2332	45.2586
ENSMUSG00000026558	Uck2	uridine-cytidine kinase 2	-0.841263	4.18601e-30	16.8888	9.18434
ENSMUSG00000049690	Nckap5	NCK-associated protein 5	-0.840512	0.0040003	0.273952	0.148936
ENSMUSG00000078905	Gm14393	predicted gene 14393	-0.839707	0.00497343	1.47677	0.796207
ENSMUSG00000050520	Cldn8	claudin 8	-0.839602	0.00124585	4.61949	2.52163
ENSMUSG00000026107	Nabp1	nucleic acid binding protein 1	-0.838648	4.7868e-10	3.28699	1.79196
ENSMUSG00000000682	Cd52	CD52 antigen	-0.838376	5.06751e-05	24.84	13.201
ENSMUSG00000001440	Kpnb1	karyopherin (importin) beta 1	-0.838144	4.57472e-16	86.0045	46.8663
ENSMUSG00000030393	Zik1	zinc finger protein interacting with K protein 1	-0.837171	2.88998e-08	4.09192	2.2113
ENSMUSG00000021364	Elovl2	elongation of very long chain fatty acids (FEN1/Elo2, SUR4/Elo3, yeast)-like 2	-0.837104	0.014086	0.9736	0.451684
ENSMUSG00000026192	Atic	5-aminoimidazole-4-carboxamide ribonucleotide formyltransferase/IMP cyclohydrolase	-0.836719	3.55168e-25	23.0435	12.5695
ENSMUSG00000073421	H2-Ab1	histocompatibility 2, class II antigen A, beta 1	-0.836316	1.11479e-05	59.9721	32.7377
ENSMUSG00000005413	Hmox1	heme oxygenase 1	-0.836296	1.53787e-09	12.8736	7.02068
ENSMUSG00000082229	Nap1l2	nucleosome assembly protein 1-like 2	-0.83584	0.0033409	1.05846	0.576438
ENSMUSG00000042213	Zfand4	zinc finger, AN1-type domain 4	-0.835592	0.00275638	1.2125	0.663882
ENSMUSG00000025427	Rnf165	ring finger protein 165	-0.835027	0.0286203	0.35341	0.19278
ENSMUSG00000078184	Rbm8a2	RNA binding motif protein 8A2	-0.834713	0.00525165	2.20443	1.20722
ENSMUSG00000046318	Ccbe1	collagen and calcium binding EGF domains 1	-0.834072	6.80353e-09	1.83671	1.0032
ENSMUSG00000093930	Hmgcs1	3-hydroxy-3-methylglutaryl-Coenzyme A synthase 1	-0.834049	2.90113e-09	29.3619	15.8135
ENSMUSG00000057716	Tmem178b	transmembrane protein 178B	-0.833673	0.00345901	0.535426	0.292977
ENSMUSG00000042734	Ttc9	tetratricopeptide repeat domain 9	-0.833205	0.000510736	3.21372	1.75806
ENSMUSG00000044645	Gm7334	predicted gene 7334	-0.832587	0.019808	1.33561	0.775036
ENSMUSG00000022962	Gart	phosphoribosylglycinamide formyltransferase	-0.832328	3.42431e-23	21.4603	11.8079
ENSMUSG00000054115	Skp2	S-phase kinase-associated protein 2 (p45)	-0.832252	1.21019e-10	4.44679	2.35211
ENSMUSG00000043458	Pcdhb12	protocadherin beta 12	-0.831165	0.0117503	0.725651	0.398542
ENSMUSG00000036078	Sigmar1	sigma non-opioid intracellular receptor 1	-0.831014	2.18892e-18	21.787	11.9211
ENSMUSG00000034883	Lrr1	leucine rich repeat protein 1	-0.829752	0.04042	2.2296	1.11411
ENSMUSG00000023025	Larp4	La ribonucleoprotein domain family, member 4	-0.827047	1.02273e-13	21.0198	11.9595
ENSMUSG00000050666	Vstm4	V-set and transmembrane domain containing 4	-0.8256	2.14623e-09	15.2997	8.4263
ENSMUSG00000036560	Lgi4	leucine-rich repeat LGI family, member 4	-0.824561	0.00213112	1.00969	0.555972
ENSMUSG00000022325	Pop1	processing of precursor 1, ribonuclease P/MRP family, (S. cerevisiae)	-0.823416	4.52479e-09	5.40309	2.97447
ENSMUSG00000025903	Lypla1	lysophospholipase 1	-0.822722	7.01225e-18	11.2791	6.22994
ENSMUSG00000025980	Hspd1	heat shock protein 1 (chaperonin)	-0.822077	1.35217e-14	215.861	118.9
ENSMUSG00000031662	Snx20	sorting nexin 20	-0.821919	0.0146464	0.595832	0.328046
ENSMUSG00000027524	Edn3	endothelin 3	-0.821905	1.93688e-05	2.73931	1.50659
ENSMUSG00000040010	Slc7a5	solute carrier family 7 (cationic amino acid transporter, y+ system), member 5	-0.820935	4.68827e-12	18.3775	10.1225
ENSMUSG00000032423	Syncrip	synaptotagmin binding, cytoplasmic RNA interacting protein	-0.820789	4.0017e-16	28.1631	15.5254
ENSMUSG00000051579	Tceal8	transcription elongation factor A (SII)-like 8	-0.820614	1.91215e-24	39.9884	22.041
ENSMUSG00000049553	Polr1a	polymerase (RNA) I polypeptide A	-0.820569	1.74233e-23	8.65928	4.77854
ENSMUSG00000029254	Stap1	signal transducing adaptor family member 1	-0.819892	0.0287791	0.408638	0.226742
ENSMUSG00000036377	C530008M17Rik	RIKEN cDNA C530008M17 gene	-0.819687	0.00638782	0.315375	0.175667
ENSMUSG00000026615	Eprs	glutamyl-prolyl-tRNA synthetase	-0.819416	2.69396e-18	14.7037	8.10817
ENSMUSG00000078877	Gm14295	predicted gene 14295	-0.819309	0.00279436	2.17459	1.19892
ENSMUSG00000035891	Cerk	ceramide kinase	-0.819233	6.01124e-16	15.1098	8.35932
ENSMUSG00000027030	Stk39	serine/threonine kinase 39	-0.818996	3.47251e-15	8.77568	4.85103
ENSMUSG00000010051	Hyal1	hyaluronoglucosaminidase 1	-0.818613	1.28724e-06	5.19287	2.86947
ENSMUSG00000020974	Pole2	polymerase (DNA directed), epsilon 2 (p59 subunit)	-0.818162	6.17466e-06	10.4759	5.5949
ENSMUSG00000025912	Mybl1	myeloblastosis oncogene-like 1	-0.817437	0.00221269	2.10753	1.03797
ENSMUSG00000028641	P3h1	prolyl 3-hydroxylase 1	-0.817308	1.83922e-14	26.1551	14.4198
ENSMUSG00000051146	Camk2n2	calcium/calmodulin-dependent protein kinase II inhibitor 2	-0.817283	0.00231344	4.12478	2.27458
ENSMUSG00000031604	Msmo1	methylsterol monoxygenase 1	-0.816976	8.40533e-06	4.77037	2.79509
ENSMUSG00000022947	Cbr3	carbonyl reductase 3	-0.816724	5.12387e-12	30.0823	16.5445
ENSMUSG00000036208	Nepro	nucleolus and neural progenitor protein	-0.816619	1.15072e-11	4.274	2.36127
ENSMUSG00000035021	Baz1a	bromodomain adjacent to zinc finger domain 1A	-0.815969	3.00278e-12	7.59584	4.24989
ENSMUSG00000049871	Nlrc3	NLR family, CARD domain containing 3	-0.815921	0.00257857	1.17373	0.647403
ENSMUSG00000034220	Gpc1	glypican 1	-0.81511	1.29825e-14	27.6469	15.6118
ENSMUSG00000032204	Aqp9	aquaporin 9	-0.81502	0.0239861	0.41444	0.235609
ENSMUSG00000024165	Hn1l	hematological and neurological expressed 1-like	-0.814922	2.78298e-11	42.0204	22.9769
ENSMUSG00000021319	Sfrp4	secreted frizzled-related protein 4	-0.814257	1.40001e-05	59.1691	31.9089
ENSMUSG00000021670	Hmgcr	3-hydroxy-3-methylglutaryl-Coenzyme A reductase	-0.814158	2.56909e-14	8.61829	4.80231
ENSMUSG00000007613	Tgfbr1	transforming growth factor, beta receptor I	-0.813512	1.02302e-18	16.6121	9.20643
ENSMUSG00000029373	Pf4	platelet factor 4	-0.813318	0.00137017	7.85552	4.34703
ENSMUSG00000036526	Card11	caspase recruitment domain family, member 11	-0.813212	0.00661178	1.42441	0.775514
ENSMUSG00000046841	Ckap4	cytoskeleton-associated protein 4	-0.813071	1.87857e-16	66.6918	36.7917
ENSMUSG00000020038	Cry1	cryptochrome 1 (photolyase-like)	-0.812957	2.07191e-07	9.79527	5.48501
ENSMUSG00000026051	1500015O10Rik	RIKEN cDNA 1500015O10 gene	-0.812365	0.0346734	6.11096	3.19764
ENSMUSG00000032601	Prkar2a	protein kinase, cAMP dependent regulatory, type II alpha	-0.812315	1.44452e-10	22.9186	13.4859
ENSMUSG00000026019	Wdr12	WD repeat domain 12	-0.812242	1.2103e-18	5.28632	2.92823
ENSMUSG00000022103	Gfra2	glial cell line derived neurotrophic factor family receptor alpha 2	-0.812022	0.000308727	2.29173	1.27137
ENSMUSG00000045751	Mms22l	MMS22-like, DNA repair protein	-0.811811	0.000181794	3.61529	1.83626
ENSMUSG00000024965	Fermt3	fermitin family member 3	-0.811043	0.000308004	5.6375	3.08567
ENSMUSG00000028019	Pdgfc	platelet-derived growth factor, C polypeptide	-0.81018	5.9784e-20	21.0979	11.6764
ENSMUSG00000028369	Svep1	sushi, von Willebrand factor type A, EGF and pentraxin domain containing 1	-0.809451	1.39022e-07	4.92789	2.62393
ENSMUSG00000019899	Lama2	laminin, alpha 2	-0.809204	6.03626e-07	13.9794	7.22152
ENSMUSG00000040688	Tbl3	transducin (beta)-like 3	-0.808337	1.14236e-16	10.626	5.90501
ENSMUSG00000020019	Ntn4	netrin 4	-0.80776	1.95859e-10	6.98555	3.89151
ENSMUSG00000026049	Tex30	testis expressed 30	-0.807456	1.74896e-06	5.90724	3.28553
ENSMUSG00000066632	Pgk1-rs7	phosphoglycerate kinase-1, related sequence-7	-0.806154	0.0236979	0.821733	0.453609
ENSMUSG00000022422	Dscc1	DNA replication and sister chromatid cohesion 1	-0.805625	0.0334187	1.71982	0.839741
ENSMUSG00000058325	Dock1	dedicator of cytokinesis 1	-0.804572	1.0709e-21	18.7334	10.4547
ENSMUSG00000031885	Cbfb	core binding factor beta	-0.804285	1.25019e-20	34.2892	19.1404
ENSMUSG00000041245	Wnk3	WNK lysine deficient protein kinase 3	-0.804068	0.00203212	0.387563	0.216299
ENSMUSG00000039683	Sdk1	sidekick cell adhesion molecule 1	-0.803805	0.000183137	2.97577	1.57775
ENSMUSG00000032555	Topbp1	topoisomerase (DNA) II binding protein 1	-0.802603	5.25678e-11	12.5575	6.74543
ENSMUSG00000027863	Cd2	CD2 antigen	-0.80231	0.0391337	1.46137	0.809992
ENSMUSG00000030589	Rasgrp4	RAS guanyl releasing protein 4	-0.8007	0.010074	0.785551	0.439622
ENSMUSG00000027203	Dut	deoxyuridine triphosphatase	-0.797487	6.85705e-10	23.2169	12.5342
ENSMUSG00000043895	S1pr2	sphingosine-1-phosphate receptor 2	-0.796432	2.14754e-11	20.7143	11.443
ENSMUSG00000024529	Lox	lysyl oxidase	-0.794873	0.000119016	19.8944	10.6356
ENSMUSG00000055653	Gpc3	glypican 3	-0.794676	3.40878e-09	24.675	13.9719
ENSMUSG00000026786	Apbb1ip	amyloid beta (A4) precursor protein-binding, family B, member 1 interacting protein	-0.794446	7.75086e-09	4.45759	2.5026
ENSMUSG00000021756	Il6st	interleukin 6 signal transducer	-0.793397	1.07101e-11	78.5501	44.1155
ENSMUSG00000049804	Armcx4	armadillo repeat containing, X-linked 4	-0.79332	8.67665e-15	10.4162	5.76975
ENSMUSG00000027996	Sfrp2	secreted frizzled-related protein 2	-0.793045	2.48407e-08	39.5311	23.9244
ENSMUSG00000038172	Ttc39b	tetratricopeptide repeat domain 39B	-0.793045	1.92947e-11	4.73149	2.65768
ENSMUSG00000044149	Nkrf	NF-kappaB repressing factor	-0.793027	1.41373e-08	6.27177	3.52971
ENSMUSG00000045763	Basp1	brain abundant, membrane attached signal protein 1	-0.792301	4.36754e-05	20.5931	11.5967
ENSMUSG00000022193	Psmb5	proteasome (prosome, macropain) subunit, beta type 5	-0.791209	3.02683e-14	90.3169	50.5689
ENSMUSG00000026670	Uap1	UDP-N-acetylglucosamine pyrophosphorylase 1	-0.79117	1.16001e-16	16.4444	9.24605
ENSMUSG00000021707	Dhfr	dihydrofolate reductase	-0.78993	0.000203128	6.40631	3.11924
ENSMUSG00000042190	Cmklr1	chemokine-like receptor 1	-0.789898	2.937e-06	4.77816	2.69076
ENSMUSG00000041272	Tox	thymocyte selection-associated high mobility group box	-0.789731	0.0188498	0.37452	0.223311
ENSMUSG00000024312	Wdr46	WD repeat domain 46	-0.789722	1.46482e-15	20.4912	11.5402
ENSMUSG00000054161	Fam83e	family with sequence similarity 83, member E	-0.789189	0.0423369	0.276668	0.155862
ENSMUSG00000038668	Lpar1	lysophosphatidic acid receptor 1	-0.787414	9.30613e-19	35.7888	20.0959
ENSMUSG00000024613	Tcof1	treacle ribosome biogenesis factor 1	-0.785635	1.02661e-15	13.7703	7.8041
ENSMUSG00000053128	Rnf26	ring finger protein 26	-0.785335	1.44614e-08	8.49829	4.60312
ENSMUSG00000038295	Atg9b	autophagy related 9B	-0.784826	0.0244868	0.571232	0.322136
ENSMUSG00000015950	Ncf1	neutrophil cytosolic factor 1	-0.784824	0.000972667	3.77713	2.12925
ENSMUSG00000017146	Brca1	breast cancer 1, early onset	-0.783762	0.00671655	3.02614	1.50814
ENSMUSG00000021065	Fut8	fucosyltransferase 8	-0.783734	5.62218e-12	14.2608	8.21674
ENSMUSG00000040035	Disp2	dispatched homolog 2 (Drosophila)	-0.782865	0.00581984	0.885303	0.502176
ENSMUSG00000052085	Dock8	dedicator of cytokinesis 8	-0.782563	1.31795e-07	3.67385	2.08255
ENSMUSG00000045322	Tlr9	toll-like receptor 9	-0.782039	0.0364063	0.619929	0.352303
ENSMUSG00000031353	Rbbp7	retinoblastoma binding protein 7	-0.781689	7.03767e-11	198.455	112.403
ENSMUSG00000030579	Tyrobp	TYRO protein tyrosine kinase binding protein	-0.781681	0.00011213	49.2069	26.7863
ENSMUSG00000016262	Sertad4	SERTA domain containing 4	-0.781583	4.23525e-14	18.5878	10.2054
ENSMUSG00000038736	Nudcd1	NudC domain containing 1	-0.781484	8.93859e-19	14.6974	8.33615
ENSMUSG00000038279	Nop2	NOP2 nucleolar protein	-0.780569	2.99557e-18	27.9817	15.8599
ENSMUSG00000056880	Gadl1	glutamate decarboxylase-like 1	-0.780188	0.0380319	0.159839	0.0893532
ENSMUSG00000041479	Syt15	synaptotagmin XV	-0.780049	2.56305e-08	11.9257	6.16671
ENSMUSG00000048040	Arxes2	adipocyte-related X-chromosome expressed sequence 2	-0.779224	4.487e-06	8.42124	4.78083
ENSMUSG00000057058	Skap1	src family associated phosphoprotein 1	-0.778091	0.0222451	0.462905	0.248635
ENSMUSG00000015709	Arnt2	aryl hydrocarbon receptor nuclear translocator 2	-0.777006	0.000117126	4.78337	2.68446
ENSMUSG00000007872	Id3	inhibitor of DNA binding 3	-0.776834	2.42212e-14	73.6439	41.8497
ENSMUSG00000060586	H2-Eb1	histocompatibility 2, class II antigen E beta	-0.77666	0.000336056	98.6635	56.1001
ENSMUSG00000024176	Sox8	SRY (sex determining region Y)-box 8	-0.776048	0.0397743	0.545356	0.307992
ENSMUSG00000022952	Runx1	runt related transcription factor 1	-0.775532	0.00417079	0.697376	0.397583
ENSMUSG00000031976	Urb2	URB2 ribosome biogenesis 2 homolog (S. cerevisiae)	-0.775455	1.03481e-14	5.29067	3.0107
ENSMUSG00000022440	C1qtnf6	C1q and tumor necrosis factor related protein 6	-0.774476	1.78449e-10	38.5514	21.9199
ENSMUSG00000028599	Tnfrsf1b	tumor necrosis factor receptor superfamily, member 1b	-0.77387	2.12636e-07	6.64014	3.78502
ENSMUSG00000043702	Pde12	phosphodiesterase 12	-0.773589	1.89147e-11	4.20699	2.395
ENSMUSG00000030521	Mphosph10	M-phase phosphoprotein 10 (U3 small nucleolar ribonucleoprotein)	-0.772861	3.59716e-10	15.4422	8.97891
ENSMUSG00000040133	Gpr176	G protein-coupled receptor 176	-0.772744	0.00930395	0.813245	0.457294
ENSMUSG00000040570	Rundc3b	RUN domain containing 3B	-0.772387	0.0186191	1.26347	0.800567
ENSMUSG00000022044	Stmn4	stathmin-like 4	-0.772211	0.0167088	5.51195	3.18506
ENSMUSG00000039191	Rbpj	recombination signal binding protein for immunoglobulin kappa J region	-0.771765	2.80611e-11	18.3338	10.4644
ENSMUSG00000069792	Wfdc17	WAP four-disulfide core domain 17	-0.771688	0.00286893	17.3158	9.85809
ENSMUSG00000022240	Ctnnd2	catenin (cadherin associated protein), delta 2	-0.771528	0.0256052	0.212562	0.117293
ENSMUSG00000025364	Pa2g4	proliferation-associated 2G4	-0.770875	6.96869e-19	88.1525	50.3274
ENSMUSG00000050029	Rap2c	RAP2C, member of RAS oncogene family	-0.769996	3.44674e-17	20.6948	11.8172
ENSMUSG00000051065	Mb21d2	Mab-21 domain containing 2	-0.769783	2.13236e-09	6.46851	3.69087
ENSMUSG00000028480	Glipr2	GLI pathogenesis-related 2	-0.768004	1.54714e-15	31.2203	17.844
ENSMUSG00000032279	Idh3a	isocitrate dehydrogenase 3 (NAD+) alpha	-0.767689	2.71762e-17	37.0887	20.9578
ENSMUSG00000002289	Angptl4	angiopoietin-like 4	-0.767542	3.8592e-07	12.4277	7.17316
ENSMUSG00000020834	Dhrs13	dehydrogenase/reductase (SDR family) member 13	-0.767437	0.000147644	4.42431	2.52232
ENSMUSG00000028862	Map3k6	mitogen-activated protein kinase kinase kinase 6	-0.767028	1.83226e-07	5.18071	2.96826
ENSMUSG00000027808	Serp1	stress-associated endoplasmic reticulum protein 1	-0.766332	2.92218e-12	81.3045	46.5451
ENSMUSG00000036875	Dna2	DNA replication helicase/nuclease 2	-0.766248	0.000335375	3.4143	1.8467
ENSMUSG00000042499	Hoxd11	homeobox D11	-0.764825	6.68101e-09	14.5359	8.27935
ENSMUSG00000020484	Xbp1	X-box binding protein 1	-0.764489	1.01896e-15	95.0241	54.5001
ENSMUSG00000074480	Mex3a	mex3 RNA binding family member A	-0.764343	1.13205e-18	10.574	6.07011
ENSMUSG00000028527	Ak4	adenylate kinase 4	-0.763571	0.000349196	3.41263	2.00308
ENSMUSG00000033054	Npat	nuclear protein in the AT region	-0.763243	9.76107e-18	7.68564	4.41196
ENSMUSG00000027985	Lef1	lymphoid enhancer binding factor 1	-0.763177	1.06316e-05	4.41956	2.508
ENSMUSG00000025854	Fam20c	family with sequence similarity 20, member C	-0.763171	3.01591e-11	5.94633	3.41118
ENSMUSG00000059493	Nhs	Nance-Horan syndrome (human)	-0.762884	5.44396e-06	1.81434	1.03562
ENSMUSG00000032815	Fanca	Fanconi anemia, complementation group A	-0.761794	0.0122289	1.38536	0.735289
ENSMUSG00000021758	Ddx4	DEAD (Asp-Glu-Ala-Asp) box polypeptide 4	-0.761626	0.0422506	0.445411	0.256363
ENSMUSG00000034205	Loxl2	lysyl oxidase-like 2	-0.761585	1.79072e-08	43.1815	25.1928
ENSMUSG00000006057	Atp5g1	ATP synthase, H+ transporting, mitochondrial F0 complex, subunit C1 (subunit 9)	-0.760958	9.50535e-08	14.9717	8.70204
ENSMUSG00000039782	Cpeb2	cytoplasmic polyadenylation element binding protein 2	-0.760756	6.64618e-06	2.36619	1.42304
ENSMUSG00000028581	Laptm5	lysosomal-associated protein transmembrane 5	-0.760403	3.6152e-07	18.3296	10.5439
ENSMUSG00000031403	Dkc1	dyskeratosis congenita 1, dyskerin	-0.759978	2.03346e-20	26.3495	15.1422
ENSMUSG00000073436	Eme2	essential meiotic structure-specific endonuclease subunit 2	-0.759902	0.000179881	2.16938	1.27867
ENSMUSG00000025665	Rps6ka6	ribosomal protein S6 kinase polypeptide 6	-0.759474	0.00519006	1.38321	0.769876
ENSMUSG00000058064	Gm10036	predicted gene 10036	-0.758455	1.44352e-05	51.1573	28.0698
ENSMUSG00000020571	Pdia6	protein disulfide isomerase associated 6	-0.758049	9.03124e-11	121.78	70.1731
ENSMUSG00000037375	Hhat	hedgehog acyltransferase	-0.757876	0.00114389	0.879971	0.497976
ENSMUSG00000031441	Atp11a	ATPase, class VI, type 11A	-0.757262	2.11473e-08	28.811	16.8812
ENSMUSG00000020576	Nbas	neuroblastoma amplified sequence	-0.756496	5.63044e-11	7.24804	4.36999
ENSMUSG00000069170	Adgrv1	adhesion G protein-coupled receptor V1	-0.756412	0.0210945	0.0680643	0.0395422
ENSMUSG00000030662	Ipo5	importin 5	-0.754717	1.60216e-14	71.0397	40.9945
ENSMUSG00000022371	Col14a1	collagen, type XIV, alpha 1	-0.753625	0.000194342	35.3868	20.1867
ENSMUSG00000026117	Zap70	zeta-chain (TCR) associated protein kinase	-0.753502	0.0272144	1.70025	0.977314
ENSMUSG00000019849	Prep	prolyl endopeptidase	-0.753426	1.22486e-09	24.3345	14.3012
ENSMUSG00000040565	Btaf1	B-TFIID TATA-box binding protein associated factor 1	-0.753389	2.76087e-16	13.2908	7.72183
ENSMUSG00000031502	Col4a1	collagen, type IV, alpha 1	-0.752141	4.98858e-06	207.69	120.216
ENSMUSG00000028179	Cth	cystathionase (cystathionine gamma-lyase)	-0.750668	4.71011e-08	10.4249	6.1635
ENSMUSG00000072437	Nanos1	nanos homolog 1 (Drosophila)	-0.74996	0.0176052	0.545138	0.315054
ENSMUSG00000040345	Arhgap9	Rho GTPase activating protein 9	-0.74919	0.00135029	6.45893	3.75204
ENSMUSG00000050192	Eif5a2	eukaryotic translation initiation factor 5A2	-0.749022	3.86099e-09	4.14561	2.40251
ENSMUSG00000070348	Ccnd1	cyclin D1	-0.748388	1.35098e-08	26.2428	15.4822
ENSMUSG00000007029	Vars	valyl-tRNA synthetase	-0.747301	4.49661e-14	32.384	18.6805
ENSMUSG00000029718	Pcolce	procollagen C-endopeptidase enhancer protein	-0.747205	1.21135e-06	33.6992	18.8587
ENSMUSG00000035378	Shq1	SHQ1 homolog (S. cerevisiae)	-0.746464	1.65813e-05	2.05471	1.19071
ENSMUSG00000046668	Cxxc5	CXXC finger 5	-0.746448	2.70653e-18	29.7284	17.2563
ENSMUSG00000033166	Dis3	DIS3 homolog, exosome endoribonuclease and 3'-5' exoribonuclease	-0.746202	1.49025e-12	15.6272	8.97201
ENSMUSG00000005397	Nid1	nidogen 1	-0.745023	1.95459e-07	162.528	94.6219
ENSMUSG00000035673	Sbno2	strawberry notch homolog 2 (Drosophila)	-0.74495	6.48851e-15	22.4812	13.0027
ENSMUSG00000031562	Dctd	dCMP deaminase	-0.744751	3.82257e-14	12.1611	7.07545
ENSMUSG00000026784	Pdss1	prenyl (solanesyl) diphosphate synthase, subunit 1	-0.744616	5.87217e-07	3.55255	2.06702
ENSMUSG00000054978	Kbtbd13	kelch repeat and BTB (POZ) domain containing 13	-0.744115	0.00583662	0.667933	0.387337
ENSMUSG00000024085	Man2a1	mannosidase 2, alpha 1	-0.743814	3.0044e-16	20.4996	11.9315
ENSMUSG00000030341	Tnfrsf1a	tumor necrosis factor receptor superfamily, member 1a	-0.743797	1.54219e-17	68.7217	39.8896
ENSMUSG00000015222	Map2	microtubule-associated protein 2	-0.743573	2.80572e-05	13.2718	7.73027
ENSMUSG00000003283	Hck	hemopoietic cell kinase	-0.743299	0.0116926	3.1045	1.80435
ENSMUSG00000032322	Pstpip1	proline-serine-threonine phosphatase-interacting protein 1	-0.743192	0.0167933	2.13509	1.24009
ENSMUSG00000034463	Scara3	scavenger receptor class A, member 3	-0.742693	4.34262e-09	21.9592	12.8415
ENSMUSG00000023861	Mpc1	mitochondrial pyruvate carrier 1	-0.742674	8.55921e-08	12.6095	7.60058
ENSMUSG00000016194	Hsd11b1	hydroxysteroid 11-beta dehydrogenase 1	-0.742124	0.0333452	0.995879	0.548977
ENSMUSG00000028438	Kif24	kinesin family member 24	-0.741941	0.0418492	0.793773	0.431877
ENSMUSG00000038642	Ctss	cathepsin S	-0.741723	0.000119011	51.9584	30.3337
ENSMUSG00000050910	Cdr2l	cerebellar degeneration-related protein 2-like	-0.741344	6.14238e-16	20.5253	11.9576
ENSMUSG00000067150	Xpo5	exportin 5	-0.741107	1.91602e-19	21.0745	12.2948
ENSMUSG00000026547	Tagln2	transgelin 2	-0.740002	1.77057e-12	159.612	93.7711
ENSMUSG00000028385	Snx30	sorting nexin family member 30	-0.739804	6.68122e-12	5.23171	3.05648
ENSMUSG00000024867	Pip5k1b	phosphatidylinositol-4-phosphate 5-kinase, type 1 beta	-0.738717	2.43563e-05	2.65382	1.55186
ENSMUSG00000041360	Pum3	pumilio RNA-binding family member 3	-0.73867	2.5053e-17	39.6308	23.3838
ENSMUSG00000051329	Nup160	nucleoporin 160	-0.738572	2.6394e-15	6.03834	3.52967
ENSMUSG00000074220	Zfp382	zinc finger protein 382	-0.738477	0.00534024	2.98811	1.76318
ENSMUSG00000015312	Gadd45b	growth arrest and DNA-damage-inducible 45 beta	-0.738257	0.000427945	7.75352	4.51274
ENSMUSG00000032776	Mctp2	multiple C2 domains, transmembrane 2	-0.737932	0.000714394	0.699437	0.409021
ENSMUSG00000026994	Galnt3	UDP-N-acetyl-alpha-D-galactosamine:polypeptide N-acetylgalactosaminyltransferase 3	-0.737203	0.00194812	2.54063	1.56721
ENSMUSG00000091155	Serpine3	serpin peptidase inhibitor, clade E (nexin, plasminogen activator inhibitor type 1), member 3	-0.736976	0.0454899	0.733945	0.426899
ENSMUSG00000102918	Pcdhgc3	protocadherin gamma subfamily C, 3	-0.73665	1.1562e-06	3.87255	2.26603
ENSMUSG00000031099	Smarca1	SWI/SNF related, matrix associated, actin dependent regulator of chromatin, subfamily a, member 1	-0.736617	5.76128e-05	4.41544	2.54487
ENSMUSG00000060935	Tmem263	transmembrane protein 263	-0.73614	2.52948e-13	24.8752	14.6062
ENSMUSG00000025321	Itgb8	integrin beta 8	-0.735462	6.41454e-12	7.29544	4.53646
ENSMUSG00000034551	Hdx	highly divergent homeobox	-0.735206	0.00227072	0.67262	0.413748
ENSMUSG00000041891	Lman1	lectin, mannose-binding, 1	-0.734958	1.29825e-14	31.5283	18.487
ENSMUSG00000078787	Cyp2t4	cytochrome P450, family 2, subfamily t, polypeptide 4	-0.734764	0.0383018	0.541004	0.317494
ENSMUSG00000059173	Pde1a	phosphodiesterase 1A, calmodulin-dependent	-0.733315	1.94322e-10	6.48194	3.8269
ENSMUSG00000030082	Sec61a1	Sec61 alpha 1 subunit (S. cerevisiae)	-0.7324	1.2217e-13	36.4367	21.7673
ENSMUSG00000029925	Tbxas1	thromboxane A synthase 1, platelet	-0.73239	0.00780952	0.915074	0.537369
ENSMUSG00000024737	Slc15a3	solute carrier family 15, member 3	-0.732346	0.0422837	0.661162	0.387141
ENSMUSG00000044573	Acp1	acid phosphatase 1, soluble	-0.732338	3.05463e-06	25.3322	14.9836
ENSMUSG00000023868	Pde10a	phosphodiesterase 10A	-0.732214	0.000153871	1.53908	0.90612
ENSMUSG00000067276	Capn6	calpain 6	-0.732009	0.0163891	1.48372	0.881228
ENSMUSG00000033610	Pank1	pantothenate kinase 1	-0.73186	5.18002e-05	2.81042	1.64868
ENSMUSG00000022634	Yaf2	YY1 associated factor 2	-0.731068	2.21855e-12	18.06	10.594
ENSMUSG00000070284	Gmppb	GDP-mannose pyrophosphorylase B	-0.730869	1.47059e-09	11.2996	6.70664
ENSMUSG00000061878	Sphk1	sphingosine kinase 1	-0.730706	1.89517e-05	3.67788	2.15708
ENSMUSG00000022096	Hr	hairless	-0.730671	1.57106e-05	2.42099	1.42126
ENSMUSG00000004929	Thop1	thimet oligopeptidase 1	-0.729592	5.26719e-15	13.2111	7.7671
ENSMUSG00000026360	Rgs2	regulator of G-protein signaling 2	-0.729177	2.06216e-05	221.977	130.44
ENSMUSG00000010342	Tex14	testis expressed gene 14	-0.729156	0.0207357	0.525132	0.303626
ENSMUSG00000022557	Bop1	block of proliferation 1	-0.729007	1.98564e-13	25.1126	14.7512
ENSMUSG00000024360	Etf1	eukaryotic translation termination factor 1	-0.728729	7.66903e-13	75.7974	44.5116
ENSMUSG00000026646	Suv39h2	suppressor of variegation 3-9 homolog 2 (Drosophila)	-0.728418	1.00755e-05	2.5921	1.52553
ENSMUSG00000018697	Aatf	apoptosis antagonizing transcription factor	-0.727501	8.9574e-14	15.8252	9.37058
ENSMUSG00000036158	Prickle1	prickle planar cell polarity protein 1	-0.727346	1.87582e-22	18.8105	11.0698
ENSMUSG00000031217	Efnb1	ephrin B1	-0.726936	1.76664e-15	14.9113	8.789
ENSMUSG00000050447	Lypd6	LY6/PLAUR domain containing 6	-0.726509	0.00438484	1.39029	0.818261
ENSMUSG00000033762	Recql4	RecQ protein-like 4	-0.726043	0.0189656	2.30114	1.31197
ENSMUSG00000029126	Nsg1	neuron specific gene family member 1	-0.726037	6.44461e-06	18.6674	10.2715
ENSMUSG00000020857	Nme2	NME/NM23 nucleoside diphosphate kinase 2	-0.726003	2.28996e-06	17.2335	10.2439
ENSMUSG00000028195	Cyr61	cysteine rich protein 61	-0.724961	0.0230814	26.2826	14.7626
ENSMUSG00000037275	Gemin5	gem (nuclear organelle) associated protein 5	-0.723807	4.57232e-16	10.7558	6.36876
ENSMUSG00000061024	Rrs1	ribosome biogenesis regulator 1	-0.723002	7.51769e-13	34.5448	20.4117
ENSMUSG00000022792	Yars2	tyrosyl-tRNA synthetase 2 (mitochondrial)	-0.722002	6.50013e-11	9.26753	5.47911
ENSMUSG00000020368	Canx	calnexin	-0.721149	2.96378e-10	141.953	83.9429
ENSMUSG00000028681	Ptch2	patched 2	-0.721117	1.22354e-07	8.77006	4.97406
ENSMUSG00000030254	Rad18	RAD18 E3 ubiquitin protein ligase	-0.721004	0.00182387	3.38954	1.81008
ENSMUSG00000027828	Ssr3	signal sequence receptor, gamma	-0.720966	6.76267e-10	159.873	94.4558
ENSMUSG00000028194	Ddah1	dimethylarginine dimethylaminohydrolase 1	-0.720942	1.73874e-09	8.81078	5.24456
ENSMUSG00000038608	Dock10	dedicator of cytokinesis 10	-0.720917	0.000284675	1.52038	0.879221
ENSMUSG00000001473	Tubb6	tubulin, beta 6 class V	-0.720846	1.76321e-07	138.225	84.4975
ENSMUSG00000067367	Lyar	Ly1 antibody reactive clone	-0.720278	7.09472e-14	23.8079	14.0737
ENSMUSG00000061244	Exoc5	exocyst complex component 5	-0.71947	3.24228e-12	9.58769	5.78381
ENSMUSG00000037601	Nme1	NME/NM23 nucleoside diphosphate kinase 1	-0.718563	3.88578e-09	13.1595	7.82953
ENSMUSG00000030528	Blm	Bloom syndrome, RecQ helicase-like	-0.718031	0.0015478	2.0264	1.10504
ENSMUSG00000005732	Ranbp1	RAN binding protein 1	-0.717383	9.33148e-18	93.5453	55.3971
ENSMUSG00000008999	Bmp7	bone morphogenetic protein 7	-0.717291	0.000146004	16.0171	9.85954
ENSMUSG00000066324	Impad1	inositol monophosphatase domain containing 1	-0.716941	1.17889e-18	30.4713	18.0584
ENSMUSG00000027324	Rpusd2	RNA pseudouridylate synthase domain containing 2	-0.716225	0.00444129	2.02501	1.19936
ENSMUSG00000040612	Ildr2	immunoglobulin-like domain containing receptor 2	-0.715097	0.0267602	1.33932	0.954035
ENSMUSG00000031503	Col4a2	collagen, type IV, alpha 2	-0.714965	6.41174e-07	142.564	84.6691
ENSMUSG00000017550	Atad5	ATPase family, AAA domain containing 5	-0.714569	4.00228e-05	4.05475	2.2646
ENSMUSG00000047996	Prrg1	proline rich Gla (G-carboxyglutamic acid) 1	-0.712578	2.67686e-05	2.61617	1.5272
ENSMUSG00000046982	Tshz1	teashirt zinc finger family member 1	-0.712483	8.40628e-16	17.3999	10.3826
ENSMUSG00000034653	Ythdc2	YTH domain containing 2	-0.712433	1.21936e-10	3.30239	1.9636
ENSMUSG00000029338	Antxr2	anthrax toxin receptor 2	-0.711268	2.08754e-11	28.9969	17.25
ENSMUSG00000051022	Hs3st1	heparan sulfate (glucosamine) 3-O-sulfotransferase 1	-0.710975	0.000259989	7.35773	4.41512
ENSMUSG00000028525	Pde4b	phosphodiesterase 4B, cAMP specific	-0.710208	0.000151442	2.45392	1.4433
ENSMUSG00000028282	Casp8ap2	caspase 8 associated protein 2	-0.710126	2.30553e-13	7.94812	4.73287
ENSMUSG00000058571	Gpc6	glypican 6	-0.709975	5.62196e-08	8.62213	4.91601
ENSMUSG00000033769	Exoc6b	exocyst complex component 6B	-0.709543	4.35358e-15	7.1163	4.18498
ENSMUSG00000038047	Haus6	HAUS augmin-like complex, subunit 6	-0.709229	1.61651e-10	6.91622	4.08841
ENSMUSG00000009628	Tex15	testis expressed gene 15	-0.708804	6.63247e-06	5.34881	3.20578
ENSMUSG00000066232	Ipo7	importin 7	-0.707831	8.93127e-14	32.315	19.2726
ENSMUSG00000086965	Gm16314	predicted gene 16314	-0.707539	0.0171113	3.19524	1.90413
ENSMUSG00000039929	Urb1	URB1 ribosome biogenesis 1 homolog (S. cerevisiae)	-0.707088	1.80034e-10	5.98085	3.62791
ENSMUSG00000041889	Shisa4	shisa family member 4	-0.706412	2.0135e-06	11.509	6.97336
ENSMUSG00000056214	Pard6g	par-6 family cell polarity regulator gamma	-0.706282	1.39575e-10	10.1586	6.07047
ENSMUSG00000026749	Nek6	NIMA (never in mitosis gene a)-related expressed kinase 6	-0.705936	7.28483e-15	6.60177	3.95537
ENSMUSG00000089789	Rdh1	retinol dehydrogenase 1 (all trans)	-0.705584	0.0353352	2.62614	1.56077
ENSMUSG00000054408	Spcs3	signal peptidase complex subunit 3 homolog (S. cerevisiae)	-0.705297	9.60914e-22	42.5709	25.4346
ENSMUSG00000063694	Cycs	cytochrome c, somatic	-0.705284	0.00030945	36.3481	22.3321
ENSMUSG00000051323	Pcdh19	protocadherin 19	-0.70509	0.00105712	2.0971	1.21894
ENSMUSG00000054640	Slc8a1	solute carrier family 8 (sodium/calcium exchanger), member 1	-0.704983	7.63603e-05	15.6698	9.33758
ENSMUSG00000033184	Tmed7	transmembrane p24 trafficking protein 7	-0.704759	9.84364e-13	24.1071	14.3843
ENSMUSG00000035640	Cbarp	calcium channel, voltage-dependent, beta subunit associated regulatory protein	-0.704644	0.000757129	3.85484	2.34852
ENSMUSG00000028780	Sema3c	sema domain, immunoglobulin domain (Ig), short basic domain, secreted, (semaphorin) 3C	-0.704472	5.78587e-10	29.7271	17.6145
ENSMUSG00000000838	Fmr1	fragile X mental retardation syndrome 1	-0.704225	8.1511e-15	14.6476	8.8673
ENSMUSG00000030148	Clec4a2	C-type lectin domain family 4, member a2	-0.704075	0.0389586	1.77112	1.07857
ENSMUSG00000027827	Kcnab1	potassium voltage-gated channel, shaker-related subfamily, beta member 1	-0.704015	0.000321461	1.98481	1.18555
ENSMUSG00000027454	Gins1	GINS complex subunit 1 (Psf1 homolog)	-0.703438	0.00453875	8.91865	4.89829
ENSMUSG00000026255	Efhd1	EF hand domain containing 1	-0.703375	0.0208442	14.9389	9.09392
ENSMUSG00000024790	Sac3d1	SAC3 domain containing 1	-0.702266	6.16669e-06	13.1453	7.86167
ENSMUSG00000002319	Ipo4	importin 4	-0.702042	7.04738e-19	29.3915	17.5996
ENSMUSG00000024349	Tmem173	transmembrane protein 173	-0.701733	3.69779e-09	21.6387	12.7348
ENSMUSG00000027322	Siglec1	sialic acid binding Ig-like lectin 1, sialoadhesin	-0.700119	0.0161251	1.43579	0.813838
ENSMUSG00000025876	Unc5a	unc-5 netrin receptor A	-0.700013	0.0171577	0.965749	0.576902
ENSMUSG00000027342	Pcna	proliferating cell nuclear antigen	-0.699908	2.08523e-06	96.8229	53.062
ENSMUSG00000001025	S100a6	S100 calcium binding protein A6 (calcyclin)	-0.699703	6.30875e-09	337.727	202.504
ENSMUSG00000014444	Piezo1	piezo-type mechanosensitive ion channel component 1	-0.698881	2.31338e-11	13.0136	7.38832
ENSMUSG00000028884	Rpa2	replication protein A2	-0.697727	1.65352e-05	14.9141	8.55537
ENSMUSG00000053801	Grwd1	glutamate-rich WD repeat containing 1	-0.697631	2.12854e-11	24.082	14.4461
ENSMUSG00000020189	Osbpl8	oxysterol binding protein-like 8	-0.697485	1.68347e-10	14.4029	8.4768
ENSMUSG00000025529	Zfp711	zinc finger protein 711	-0.697471	0.000186183	2.26445	1.36317
ENSMUSG00000031207	Msn	moesin	-0.69725	3.82582e-10	84.3891	50.6842
ENSMUSG00000042354	Gnl3	guanine nucleotide binding protein-like 3 (nucleolar)	-0.696996	6.71127e-14	77.8581	47.0188
ENSMUSG00000028156	Eif4e	eukaryotic translation initiation factor 4E	-0.696601	6.11175e-10	30.3449	18.2198
ENSMUSG00000062078	Qk	quaking	-0.696558	1.20782e-14	23.5468	14.1569
ENSMUSG00000043079	Synpo	synaptopodin	-0.695659	1.69645e-07	9.47596	5.9197
ENSMUSG00000022504	Ciita	class II transactivator	-0.694924	0.0219765	1.23262	0.741034
ENSMUSG00000021589	Rhobtb3	Rho-related BTB domain containing 3	-0.694903	1.78407e-19	13.5473	8.15812
ENSMUSG00000090290	Tarbp1	TAR RNA binding protein 1	-0.694725	7.09524e-09	5.0418	3.03834
ENSMUSG00000040463	Mybbp1a	MYB binding protein (P160) 1a	-0.694382	8.43214e-16	44.1087	26.5637
ENSMUSG00000030346	Rad51ap1	RAD51 associated protein 1	-0.694215	0.0120793	4.82255	2.59065
ENSMUSG00000071748	Gm14698	predicted gene 14698	-0.694128	0.0117944	0.769786	0.461435
ENSMUSG00000027722	Spata5	spermatogenesis associated 5	-0.693958	1.07611e-07	6.29309	3.78862
ENSMUSG00000094114	Gm21967	predicted gene, 21967	-0.693872	0.00287698	3.91173	2.35691
ENSMUSG00000027637	1110008F13Rik	RIKEN cDNA 1110008F13 gene	-0.693809	3.42232e-11	11.4122	6.87553
ENSMUSG00000038670	Mybpc2	myosin binding protein C, fast-type	-0.693735	0.00936033	1.22947	0.739554
ENSMUSG00000103585	Pcdhgb4	protocadherin gamma subfamily B, 4	-0.693673	0.0153474	0.379539	0.229445
ENSMUSG00000026712	Mrc1	mannose receptor, C type 1	-0.693117	8.49572e-05	10.9075	6.07313
ENSMUSG00000020741	Cluh	clustered mitochondria (cluA/CLU1) homolog	-0.692475	8.99002e-15	20.3774	12.4393
ENSMUSG00000003348	Mob3a	MOB kinase activator 3A	-0.691854	0.00132552	3.87962	2.34079
ENSMUSG00000024677	Ms4a6b	membrane-spanning 4-domains, subfamily A, member 6B	-0.691187	0.00345147	2.52506	1.52471
ENSMUSG00000004328	Hif3a	hypoxia inducible factor 3, alpha subunit	-0.690681	0.000428594	2.34863	1.42054
ENSMUSG00000021180	Rps6ka5	ribosomal protein S6 kinase, polypeptide 5	-0.690318	9.67169e-06	6.85584	3.89545
ENSMUSG00000000782	Tcf7	transcription factor 7, T cell specific	-0.689714	1.60045e-09	13.8636	8.38617
ENSMUSG00000050875	A730017C20Rik	RIKEN cDNA A730017C20 gene	-0.688697	0.0201326	0.681796	0.411029
ENSMUSG00000041482	Piezo2	piezo-type mechanosensitive ion channel component 2	-0.688696	1.56927e-08	4.57889	2.69154
ENSMUSG00000021136	Smoc1	SPARC related modular calcium binding 1	-0.688468	8.43755e-08	81.3228	49.2895
ENSMUSG00000039903	Eva1c	eva-1 homolog C (C. elegans)	-0.68829	3.18393e-06	6.47456	3.92048
ENSMUSG00000075284	Wipf1	WAS/WASL interacting protein family, member 1	-0.687649	5.95164e-15	13.9492	8.44429
ENSMUSG00000011257	Pabpc4	poly(A) binding protein, cytoplasmic 4	-0.687601	7.22599e-14	49.7904	30.1166
ENSMUSG00000070972	Dnajc25	DnaJ heat shock protein family (Hsp40) member C25	-0.687466	1.52589e-08	6.64076	3.99841
ENSMUSG00000054555	Adam12	a disintegrin and metallopeptidase domain 12 (meltrin alpha)	-0.687422	5.49628e-07	20.1552	11.6405
ENSMUSG00000022704	Qtrtd1	queuine tRNA-ribosyltransferase domain containing 1	-0.68735	1.20782e-14	19.4997	11.797
ENSMUSG00000001305	Rrp15	ribosomal RNA processing 15 homolog (S. cerevisiae)	-0.687053	5.59884e-09	14.9949	8.87561
ENSMUSG00000034620	Tmem5	transmembrane protein 5	-0.686886	2.40491e-11	7.82172	4.7291
ENSMUSG00000014226	Cacybp	calcyclin binding protein	-0.686396	3.2812e-18	59.4735	36.0028
ENSMUSG00000015396	Cd83	CD83 antigen	-0.685624	8.64211e-05	15.3506	9.41494
ENSMUSG00000062203	Gspt1	G1 to S phase transition 1	-0.685529	3.22561e-16	47.4023	28.7128
ENSMUSG00000051379	Flrt3	fibronectin leucine rich transmembrane protein 3	-0.685215	0.000251504	1.90728	1.15617
ENSMUSG00000030560	Ctsc	cathepsin C	-0.68436	0.000123743	13.8615	7.90618
ENSMUSG00000047749	Zc3hav1l	zinc finger CCCH-type, antiviral 1-like	-0.684252	4.83695e-11	6.94143	4.21402
ENSMUSG00000021461	Fancc	Fanconi anemia, complementation group C	-0.684176	0.000557131	3.71701	2.40855
ENSMUSG00000026234	Ncl	nucleolin	-0.682157	2.825e-07	114.962	69.7826
ENSMUSG00000040351	Ankib1	ankyrin repeat and IBR domain containing 1	-0.681973	4.36428e-16	9.04347	5.49035
ENSMUSG00000027195	Hsd17b12	hydroxysteroid (17-beta) dehydrogenase 12	-0.681686	1.58033e-14	39.4909	24.3058
ENSMUSG00000022742	Cpox	coproporphyrinogen oxidase	-0.680705	3.449e-12	9.42622	5.72738
ENSMUSG00000056529	Ptafr	platelet-activating factor receptor	-0.680289	0.034393	2.03333	1.23218
ENSMUSG00000038459	Abhd17c	abhydrolase domain containing 17C	-0.680087	5.6373e-11	7.75674	4.71623
ENSMUSG00000031432	Prps1	phosphoribosyl pyrophosphate synthetase 1	-0.67974	9.12575e-14	24.4944	14.8727
ENSMUSG00000066000	Zfp979	zinc finger protein 979	-0.679677	1.52941e-08	6.84612	4.12577
ENSMUSG00000047434	Xxylt1	xyloside xylosyltransferase 1	-0.679386	1.52391e-10	9.92901	6.06616
ENSMUSG00000070436	Serpinh1	serine (or cysteine) peptidase inhibitor, clade H, member 1	-0.679256	2.39231e-05	665.942	405.496
ENSMUSG00000024998	Plce1	phospholipase C, epsilon 1	-0.678041	1.5431e-08	3.00022	1.8263
ENSMUSG00000032803	Cdv3	carnitine deficiency-associated gene expressed in ventricle 3	-0.677945	8.86148e-11	33.6376	20.6479
ENSMUSG00000036391	Sec24a	Sec24 related gene family, member A (S. cerevisiae)	-0.677276	2.1307e-14	5.20587	3.17067
ENSMUSG00000030074	Gxylt2	glucoside xylosyltransferase 2	-0.676945	1.26783e-10	8.67413	5.29282
ENSMUSG00000021068	Nin	ninein	-0.676372	3.49233e-13	9.59807	5.77273
ENSMUSG00000031659	Adcy7	adenylate cyclase 7	-0.676161	3.77375e-07	9.83143	6.00049
ENSMUSG00000026483	Fam129a	family with sequence similarity 129, member A	-0.675922	8.7209e-10	10.5565	6.41371
ENSMUSG00000000730	Dnmt3l	DNA (cytosine-5-)-methyltransferase 3-like	-0.674854	0.0418847	0.691738	0.425439
ENSMUSG00000039911	Spsb1	splA/ryanodine receptor domain and SOCS box containing 1	-0.674373	4.25468e-06	5.86502	3.74995
ENSMUSG00000000555	Itga5	integrin alpha 5 (fibronectin receptor alpha)	-0.674148	7.40042e-09	50.785	32.4266
ENSMUSG00000062661	Ncs1	neuronal calcium sensor 1	-0.673844	4.38858e-07	8.91226	5.56663
ENSMUSG00000034424	Gcsh	glycine cleavage system protein H (aminomethyl carrier)	-0.673696	4.51863e-13	44.865	27.3796
ENSMUSG00000028630	Dyrk2	dual-specificity tyrosine-(Y)-phosphorylation regulated kinase 2	-0.673336	0.000318713	10.625	6.77162
ENSMUSG00000030554	Synm	synemin, intermediate filament protein	-0.673262	4.73175e-06	21.9859	14.6325
ENSMUSG00000025402	Nab2	Ngfi-A binding protein 2	-0.673183	1.74518e-09	11.1686	6.82046
ENSMUSG00000030224	Strap	serine/threonine kinase receptor associated protein	-0.672955	2.88845e-14	67.2988	41.1057
ENSMUSG00000031290	Lrch2	leucine-rich repeats and calponin homology (CH) domain containing 2	-0.672742	6.10832e-11	5.24556	3.20947
ENSMUSG00000033863	Klf9	Kruppel-like factor 9	-0.67248	2.31719e-17	34.9317	21.4914
ENSMUSG00000095567	Noc2l	NOC2 like nucleolar associated transcriptional repressor	-0.672224	3.814e-19	41.4777	25.3541
ENSMUSG00000079442	St6galnac4	ST6 (alpha-N-acetyl-neuraminyl-2,3-beta-galactosyl-1,3)-N-acetylgalactosaminide alpha-2,6-sialyltransferase 4	-0.671918	4.81795e-12	8.46996	5.23339
ENSMUSG00000049036	Tmem121	transmembrane protein 121	-0.671523	0.0367744	2.48024	1.51612
ENSMUSG00000027298	Tyro3	TYRO3 protein tyrosine kinase 3	-0.670737	4.39329e-07	3.61754	2.21625
ENSMUSG00000038180	Spag4	sperm associated antigen 4	-0.669644	0.0242324	0.412337	0.252856
ENSMUSG00000022863	Btg3	B cell translocation gene 3	-0.668997	3.90523e-08	30.883	19.3672
ENSMUSG00000006678	Pola1	polymerase (DNA directed), alpha 1	-0.668395	0.000333027	6.60171	3.6392
ENSMUSG00000025742	Prps2	phosphoribosyl pyrophosphate synthetase 2	-0.668252	1.96975e-09	16.3326	10.018
ENSMUSG00000072066	6720489N17Rik	RIKEN cDNA 6720489N17 gene	-0.668183	0.0031586	3.06586	1.87419
ENSMUSG00000043419	Chd3os	chromodomain helicase DNA binding protein 3, opposite strand	-0.66793	0.0011261	3.60726	2.21385
ENSMUSG00000048355	Arxes1	adipocyte-related X-chromosome expressed sequence 1	-0.667709	0.00910449	2.33615	1.43218
ENSMUSG00000000948	Gm38393	predicted gene, 38393	-0.667422	0.0045452	1.34686	0.828992
ENSMUSG00000022463	Srebf2	sterol regulatory element binding factor 2	-0.667166	5.77235e-06	22.0492	13.5078
ENSMUSG00000041734	Kirrel	kin of IRRE like (Drosophila)	-0.667008	3.23424e-09	9.03388	5.51668
ENSMUSG00000021569	Trip13	thyroid hormone receptor interactor 13	-0.666196	0.00891105	4.744	2.65792
ENSMUSG00000022629	Kif21a	kinesin family member 21A	-0.666097	0.00140069	2.96743	1.78336
ENSMUSG00000030878	Cdr2	cerebellar degeneration-related 2	-0.664016	1.01362e-05	5.96293	3.95524
ENSMUSG00000072774	Zfp951	zinc finger protein 951	-0.663948	0.00262296	1.78444	1.09806
ENSMUSG00000025473	Adam8	a disintegrin and metallopeptidase domain 8	-0.663235	0.000958466	2.79717	1.72098
ENSMUSG00000032096	Arcn1	archain 1	-0.66315	3.08095e-11	56.9906	35.0245
ENSMUSG00000056665	Them6	thioesterase superfamily member 6	-0.662124	0.00376071	3.70332	2.27391
ENSMUSG00000025789	St8sia2	ST8 alpha-N-acetyl-neuraminide alpha-2,8-sialyltransferase 2	-0.661933	0.00201857	1.43854	0.886991
ENSMUSG00000022139	Mbnl2	muscleblind-like 2	-0.661541	9.33142e-07	60.0044	37.9893
ENSMUSG00000029594	Rbm19	RNA binding motif protein 19	-0.660812	1.55062e-08	4.67057	2.87519
ENSMUSG00000039236	Isg20	interferon-stimulated protein	-0.660474	7.20835e-06	20.5832	12.7938
ENSMUSG00000029992	Gfpt1	glutamine fructose-6-phosphate transaminase 1	-0.660198	6.21484e-15	14.1544	8.8866
ENSMUSG00000001436	Slc19a1	solute carrier family 19 (folate transporter), member 1	-0.660026	9.01838e-10	8.44972	5.21705
ENSMUSG00000021952	Xpo4	exportin 4	-0.659202	1.1411e-08	4.21908	2.56618
ENSMUSG00000041438	Cirh1a	cirrhosis, autosomal recessive 1A (human)	-0.659035	3.19533e-12	16.3106	10.0502
ENSMUSG00000034109	Golim4	golgi integral membrane protein 4	-0.658389	1.11407e-17	12.5958	7.77576
ENSMUSG00000072623	Zfp9	zinc finger protein 9	-0.658237	9.51402e-09	8.23932	5.11026
ENSMUSG00000030609	Aen	apoptosis enhancing nuclease	-0.658172	6.10113e-07	12.0045	7.5851
ENSMUSG00000047907	Tshz2	teashirt zinc finger family member 2	-0.657685	0.00114665	1.48616	0.911532
ENSMUSG00000039959	Hip1	huntingtin interacting protein 1	-0.657616	1.66435e-11	13.1027	8.03071
ENSMUSG00000052949	Rnf157	ring finger protein 157	-0.657603	2.73748e-06	2.545	1.57353
ENSMUSG00000027016	Zfp385b	zinc finger protein 385B	-0.656853	0.0300825	0.277738	0.170582
ENSMUSG00000042426	Dhx29	DEAH (Asp-Glu-Ala-His) box polypeptide 29	-0.656535	9.43931e-10	10.9589	6.76763
ENSMUSG00000033813	Tcea1	transcription elongation factor A (SII) 1	-0.654781	0.000257474	51.3603	32.1079
ENSMUSG00000071855	Ccdc112	coiled-coil domain containing 112	-0.653867	1.75525e-07	7.00744	4.34409
ENSMUSG00000040263	Klhdc4	kelch domain containing 4	-0.653108	3.54973e-08	10.2628	6.66267
ENSMUSG00000053199	Arhgap20	Rho GTPase activating protein 20	-0.652905	2.40099e-06	3.14493	1.94834
ENSMUSG00000031799	Tpm4	tropomyosin 4	-0.652845	1.391e-07	321.515	199.077
ENSMUSG00000067931	Zfp948	zinc finger protein 948	-0.652493	1.79277e-13	19.2323	11.9152
ENSMUSG00000075470	Alg10b	asparagine-linked glycosylation 10B (alpha-1,2-glucosyltransferase)	-0.652454	1.40174e-12	15.1092	9.37789
ENSMUSG00000029919	Hpgds	hematopoietic prostaglandin D synthase	-0.652159	0.0275922	2.63487	1.61712
ENSMUSG00000021998	Lcp1	lymphocyte cytosolic protein 1	-0.652056	8.81185e-06	10.4635	6.32494
ENSMUSG00000078789	Dph1	diphthamide biosynthesis 1	-0.651963	6.23746e-06	5.96256	3.70352
ENSMUSG00000042246	Tmc7	transmembrane channel-like gene family 7	-0.651588	0.0437758	0.83736	0.518978
ENSMUSG00000001785	Pwp1	PWP1 homolog, endonuclein	-0.65134	1.58964e-15	23.6395	14.6655
ENSMUSG00000039096	Rsad1	radical S-adenosyl methionine domain containing 1	-0.651089	4.24624e-05	4.89747	3.05361
ENSMUSG00000029366	Dck	deoxycytidine kinase	-0.649245	4.68335e-05	10.1126	5.89438
ENSMUSG00000034324	Tmem132c	transmembrane protein 132C	-0.648539	1.96373e-05	18.6542	11.4013
ENSMUSG00000005374	Tbl2	transducin (beta)-like 2	-0.64836	8.5228e-14	7.43077	4.61791
ENSMUSG00000075528	Aarsd1	alanyl-tRNA synthetase domain containing 1	-0.648068	0.0424414	0.693426	0.460235
ENSMUSG00000022951	Rcan1	regulator of calcineurin 1	-0.647866	5.49215e-07	15.2501	9.80608
ENSMUSG00000028496	Mllt3	myeloid/lymphoid or mixed-lineage leukemia; translocated to, 3	-0.647594	2.66475e-10	7.35101	4.55068
ENSMUSG00000019814	Ltv1	LTV1 ribosome biogenesis factor	-0.647245	1.51726e-09	36.3355	22.5785
ENSMUSG00000028018	Gstcd	glutathione S-transferase, C-terminal domain containing	-0.647219	3.76607e-07	5.12899	3.18463
ENSMUSG00000017057	Il13ra1	interleukin 13 receptor, alpha 1	-0.646513	1.72685e-10	15.0498	9.4603
ENSMUSG00000041959	S100a10	S100 calcium binding protein A10 (calpactin)	-0.6464	2.7246e-09	373.488	232.28
ENSMUSG00000028063	Lmna	lamin A	-0.646289	2.12353e-05	59.4783	37.2487
ENSMUSG00000038074	Fkbp14	FK506 binding protein 14	-0.646075	2.035e-08	22.0106	13.6899
ENSMUSG00000027456	Sdcbp2	syndecan binding protein (syntenin) 2	-0.645388	0.0263674	1.59229	0.988911
ENSMUSG00000040177	2310057M21Rik	RIKEN cDNA 2310057M21 gene	-0.645336	9.20693e-08	1.47862	0.920369
ENSMUSG00000037872	Ackr1	atypical chemokine receptor 1 (Duffy blood group)	-0.645207	0.00611964	5.82303	3.63123
ENSMUSG00000003500	Impdh1	inosine 5'-phosphate dehydrogenase 1	-0.644928	6.47266e-15	16.3968	10.2129
ENSMUSG00000025630	Hprt	hypoxanthine guanine phosphoribosyl transferase	-0.644556	4.30254e-16	87.4253	54.4283
ENSMUSG00000036202	Rif1	replication timing regulatory factor 1	-0.644072	1.63583e-09	9.35655	5.83309
ENSMUSG00000015749	Anp32e	acidic (leucine-rich) nuclear phosphoprotein 32 family, member E	-0.643966	1.51108e-15	56.9659	35.5023
ENSMUSG00000094870	Zfp131	zinc finger protein 131	-0.643948	1.9635e-07	25.1139	16.0636
ENSMUSG00000045983	Eif4g1	eukaryotic translation initiation factor 4, gamma 1	-0.643524	3.29108e-09	86.9202	54.1935
ENSMUSG00000048402	Gli2	GLI-Kruppel family member GLI2	-0.643484	7.17358e-10	7.48112	4.7523
ENSMUSG00000028614	Ndc1	NDC1 transmembrane nucleoporin	-0.643302	3.7453e-07	10.7561	6.44863
ENSMUSG00000032397	Tipin	timeless interacting protein	-0.643288	2.84511e-07	46.3439	27.9089
ENSMUSG00000021696	Elovl7	ELOVL family member 7, elongation of long chain fatty acids (yeast)	-0.642607	0.00947578	0.922459	0.575758
ENSMUSG00000030600	Lrfn1	leucine rich repeat and fibronectin type III domain containing 1	-0.642415	0.00453705	1.90113	1.18637
ENSMUSG00000031673	Cdh11	cadherin 11	-0.642035	1.91783e-06	55.7911	34.871
ENSMUSG00000048279	Sacs	sacsin	-0.641363	7.62628e-09	2.88799	1.80905
ENSMUSG00000058392	Rrp1b	ribosomal RNA processing 1 homolog B (S. cerevisiae)	-0.641038	3.74863e-12	8.58519	5.40576
ENSMUSG00000034998	Foxn2	forkhead box N2	-0.640776	7.1447e-11	7.89704	4.94727
ENSMUSG00000019818	Cd164	CD164 antigen	-0.640325	1.19412e-09	88.9021	55.5955
ENSMUSG00000024251	Thada	thyroid adenoma associated	-0.640136	1.21709e-08	4.51853	2.81438
ENSMUSG00000071252	2210408I21Rik	RIKEN cDNA 2210408I21 gene	-0.639885	0.00283233	1.92699	1.20498
ENSMUSG00000020534	Shmt1	serine hydroxymethyltransferase 1 (soluble)	-0.639665	1.08131e-09	10.3383	6.46759
ENSMUSG00000029570	Lfng	LFNG O-fucosylpeptide 3-beta-N-acetylglucosaminyltransferase	-0.639527	0.000686601	11.5343	7.19472
ENSMUSG00000060519	Tor3a	torsin family 3, member A	-0.639502	3.23257e-08	10.1843	6.36681
ENSMUSG00000029430	Ran	RAN, member RAS oncogene family	-0.639483	3.70581e-08	183.41	114.565
ENSMUSG00000027422	Rrbp1	ribosome binding protein 1	-0.63921	1.20478e-09	46.265	28.9275
ENSMUSG00000035754	Wdr18	WD repeat domain 18	-0.639016	2.33548e-11	20.7603	12.9858
ENSMUSG00000036432	Siah2	seven in absentia 2	-0.638791	0.000503191	4.45422	2.88148
ENSMUSG00000019731	Slc35e1	solute carrier family 35, member E1	-0.638503	9.99982e-13	18.4109	11.6128
ENSMUSG00000025006	Sorbs1	sorbin and SH3 domain containing 1	-0.638407	9.81319e-05	15.2477	10.074
ENSMUSG00000031605	Klhl2	kelch-like 2, Mayven	-0.637186	2.06974e-11	6.38632	3.99855
ENSMUSG00000046572	Zfp518b	zinc finger protein 518B	-0.637138	2.81455e-07	4.2317	2.65271
ENSMUSG00000031822	Gse1	genetic suppressor element 1, coiled-coil protein	-0.636586	8.14362e-06	3.12718	1.92131
ENSMUSG00000029482	Aacs	acetoacetyl-CoA synthetase	-0.636259	2.58804e-09	10.8345	6.75467
ENSMUSG00000026496	Parp1	poly (ADP-ribose) polymerase family, member 1	-0.636017	1.64471e-09	27.4256	16.9163
ENSMUSG00000000409	Lck	lymphocyte protein tyrosine kinase	-0.635519	0.00447173	5.78557	3.52971
ENSMUSG00000074505	Fat3	FAT atypical cadherin 3	-0.634341	0.0124211	0.777336	0.484687
ENSMUSG00000037656	Slc20a2	solute carrier family 20, member 2	-0.633846	1.68237e-11	11.6081	7.47702
ENSMUSG00000052837	Junb	jun B proto-oncogene	-0.633803	4.03787e-06	25.5532	15.7775
ENSMUSG00000025758	Plk4	polo-like kinase 4	-0.633596	0.000471686	4.95515	2.8097
ENSMUSG00000031381	Piga	phosphatidylinositol glycan anchor biosynthesis, class A	-0.633487	8.22397e-07	5.001	3.06432
ENSMUSG00000032932	Hspa13	heat shock protein 70 family, member 13	-0.633297	3.4618e-14	11.9035	7.43147
ENSMUSG00000028953	Abcf2	ATP-binding cassette, sub-family F (GCN20), member 2	-0.633123	1.8044e-13	42.8214	26.8706
ENSMUSG00000031837	Necab2	N-terminal EF-hand calcium binding protein 2	-0.632855	0.0379912	1.33275	0.83806
ENSMUSG00000031712	Il15	interleukin 15	-0.63256	0.0169837	10.2104	5.85535
ENSMUSG00000062937	Mtap	methylthioadenosine phosphorylase	-0.632264	2.06012e-15	24.015	15.0911
ENSMUSG00000036545	Adamts2	a disintegrin-like and metallopeptidase (reprolysin type) with thrombospondin type 1 motif, 2	-0.631563	2.02305e-06	14.9919	9.58896
ENSMUSG00000031758	Cdyl2	chromodomain protein, Y chromosome-like 2	-0.631528	0.039049	1.40376	0.847439
ENSMUSG00000054008	Ndst1	N-deacetylase/N-sulfotransferase (heparan glucosaminyl) 1	-0.631469	1.58695e-13	19.5057	12.082
ENSMUSG00000058569	Tmed9	transmembrane p24 trafficking protein 9	-0.631003	7.65097e-14	152.502	95.8906
ENSMUSG00000016552	Foxred2	FAD-dependent oxidoreductase domain containing 2	-0.630879	7.66774e-05	3.29675	2.10116
ENSMUSG00000028948	Nol9	nucleolar protein 9	-0.630871	7.45706e-14	14.8456	9.37051
ENSMUSG00000030505	Prmt3	protein arginine N-methyltransferase 3	-0.630851	9.23505e-13	8.57176	5.38991
ENSMUSG00000020358	Hnrnpab	heterogeneous nuclear ribonucleoprotein A/B	-0.630506	1.99436e-09	125.016	78.6629
ENSMUSG00000027947	Il6ra	interleukin 6 receptor, alpha	-0.630407	0.000804124	2.22584	1.47195
ENSMUSG00000029657	Hsph1	heat shock 105kDa/110kDa protein 1	-0.630402	1.13574e-06	29.8512	18.7964
ENSMUSG00000018995	Nars2	asparaginyl-tRNA synthetase 2 (mitochondrial)(putative)	-0.630162	0.000107281	2.0984	1.28622
ENSMUSG00000026979	Psd4	pleckstrin and Sec7 domain containing 4	-0.629955	0.00250188	1.31872	0.831891
ENSMUSG00000026135	Zfp142	zinc finger protein 142	-0.629892	8.541e-09	3.35957	2.08327
ENSMUSG00000063273	Naa15	N(alpha)-acetyltransferase 15, NatA auxiliary subunit	-0.629881	5.14963e-11	10.391	6.62271
ENSMUSG00000031669	Gins3	GINS complex subunit 3 (Psf3 homolog)	-0.629862	0.0328346	5.22228	3.80814
ENSMUSG00000028381	Ugcg	UDP-glucose ceramide glucosyltransferase	-0.629739	2.34549e-13	15.9673	10.0516
ENSMUSG00000050248	Evc2	Ellis van Creveld syndrome 2	-0.62947	6.85835e-15	12.914	8.13187
ENSMUSG00000021595	Nsun2	NOL1/NOP2/Sun domain family member 2	-0.62895	5.65546e-09	32.3094	20.4991
ENSMUSG00000025591	Tma16	translation machinery associated 16	-0.62855	4.58934e-08	4.31256	2.71456
ENSMUSG00000031167	Rbm3	RNA binding motif protein 3	-0.628464	5.48286e-05	91.5534	59.1713
ENSMUSG00000070427	Il18bp	interleukin 18 binding protein	-0.628441	0.00142012	3.47676	2.19166
ENSMUSG00000028249	Sdcbp	syndecan binding protein	-0.628277	4.86545e-08	69.4554	43.7761
ENSMUSG00000040552	C3ar1	complement component 3a receptor 1	-0.628163	0.00922115	4.21866	2.6652
ENSMUSG00000014907	Naf1	nuclear assembly factor 1 ribonucleoprotein	-0.627463	3.76607e-07	10.7409	6.76353
ENSMUSG00000058715	Fcer1g	Fc receptor, IgE, high affinity I, gamma polypeptide	-0.62736	0.00769079	29.2292	18.1608
ENSMUSG00000029273	Sult1d1	sulfotransferase family 1D, member 1	-0.627196	0.000728029	73.7601	45.2739
ENSMUSG00000042364	Snx18	sorting nexin 18	-0.626972	2.70813e-14	22.9185	14.3838
ENSMUSG00000029231	Pdgfra	platelet derived growth factor receptor, alpha polypeptide	-0.62667	0.00112378	43.3895	27.0962
ENSMUSG00000024300	Myo1f	myosin IF	-0.626493	0.00261379	3.66149	2.31054
ENSMUSG00000023206	Il15ra	interleukin 15 receptor, alpha chain	-0.626093	1.97515e-06	6.39035	4.03428
ENSMUSG00000021270	Hsp90aa1	heat shock protein 90, alpha (cytosolic), class A member 1	-0.624485	6.64618e-06	200.945	126.896
ENSMUSG00000050105	Grrp1	glycine/arginine rich protein 1	-0.62442	8.24987e-05	30.6747	18.5371
ENSMUSG00000001525	Tubb5	tubulin, beta 5 class I	-0.624283	1.51242e-05	294.122	185.957
ENSMUSG00000090137	Uba52	ubiquitin A-52 residue ribosomal protein fusion product 1	-0.624281	0.000189147	10.0434	6.17551
ENSMUSG00000021072	Tmx1	thioredoxin-related transmembrane protein 1	-0.624244	1.80368e-15	33.5282	21.0522
ENSMUSG00000018446	C1qbp	complement component 1, q subcomponent binding protein	-0.624034	2.99009e-15	51.2707	32.3963
ENSMUSG00000079111	Kdelr2	KDEL (Lys-Asp-Glu-Leu) endoplasmic reticulum protein retention receptor 2	-0.623989	5.6612e-13	95.5134	60.3741
ENSMUSG00000025272	Tro	trophinin	-0.623472	2.10639e-07	6.74394	4.13323
ENSMUSG00000067377	Tspan6	tetraspanin 6	-0.623262	1.49465e-08	15.2334	9.65002
ENSMUSG00000020810	Cygb	cytoglobin	-0.623201	6.52639e-09	28.5666	18.0613
ENSMUSG00000025931	Paqr8	progestin and adipoQ receptor family member VIII	-0.621513	6.88055e-06	6.28661	3.9841
ENSMUSG00000078139	AK157302	cDNA sequence AK157302	-0.621073	0.0336012	0.898698	0.57121
ENSMUSG00000022723	Crybg3	beta-gamma crystallin domain containing 3	-0.62097	4.58657e-11	16.2464	10.2924
ENSMUSG00000026158	Ogfrl1	opioid growth factor receptor-like 1	-0.6204	1.1386e-07	5.18385	3.33777
ENSMUSG00000007836	Hnrnpa0	heterogeneous nuclear ribonucleoprotein A0	-0.620133	1.5701e-10	155.844	98.7882
ENSMUSG00000067194	Eif1ax	eukaryotic translation initiation factor 1A, X-linked	-0.619646	2.96259e-13	35.6838	22.5442
ENSMUSG00000010048	Ifrd2	interferon-related developmental regulator 2	-0.619491	6.44916e-09	22.0206	14.1211
ENSMUSG00000030265	Kras	Kirsten rat sarcoma viral oncogene homolog	-0.619312	4.78005e-10	18.0442	11.6068
ENSMUSG00000056131	Pgm3	phosphoglucomutase 3	-0.618511	1.90205e-05	3.60876	2.28961
ENSMUSG00000035697	Hmha1	histocompatibility (minor) HA-1	-0.618461	2.60658e-06	13.115	8.32514
ENSMUSG00000027175	Tcp11l1	t-complex 11 like 1	-0.618046	0.000419014	2.24977	1.42664
ENSMUSG00000048058	Ldlrad3	low density lipoprotein receptor class A domain containing 3	-0.617391	3.19835e-08	4.4799	2.85522
ENSMUSG00000057335	Cep170	centrosomal protein 170	-0.617325	7.36332e-12	4.28048	2.71861
ENSMUSG00000043153	Ispd	isoprenoid synthase domain containing	-0.616852	0.00272834	2.73434	1.73826
ENSMUSG00000032320	Rcn2	reticulocalbin 2	-0.616427	1.61348e-12	35.4577	22.5418
ENSMUSG00000022324	Matn2	matrilin 2	-0.616298	4.78649e-07	82.2774	52.2586
ENSMUSG00000078515	Ddi2	DNA-damage inducible protein 2	-0.615413	1.02661e-15	13.7271	8.72719
ENSMUSG00000103472	Pcdhga7	protocadherin gamma subfamily A, 7	-0.61526	0.0300825	0.506422	0.322903
ENSMUSG00000020573	Pik3cg	phosphoinositide-3-kinase, catalytic, gamma polypeptide	-0.615073	0.000142836	2.49244	1.58618
ENSMUSG00000001416	Cct3	chaperonin containing Tcp1, subunit 3 (gamma)	-0.615037	8.99307e-11	55.3478	35.1916
ENSMUSG00000034667	Xpot	exportin, tRNA (nuclear export receptor for tRNAs)	-0.614765	4.74949e-13	25.8539	16.4776
ENSMUSG00000029135	Fosl2	fos-like antigen 2	-0.614706	4.8278e-06	20.2589	13.2191
ENSMUSG00000064317	Gm10146	predicted gene 10146	-0.614516	0.000345551	26.6474	16.9394
ENSMUSG00000001674	Ddx18	DEAD (Asp-Glu-Ala-Asp) box polypeptide 18	-0.614097	5.05041e-16	31.1928	19.849
ENSMUSG00000059901	Adamts14	a disintegrin-like and metallopeptidase (reprolysin type) with thrombospondin type 1 motif, 14	-0.614065	1.65522e-06	6.78472	4.36902
ENSMUSG00000003814	Calr	calreticulin	-0.613511	3.18941e-05	323.578	206.343
ENSMUSG00000024074	Crim1	cysteine rich transmembrane BMP regulator 1 (chordin like)	-0.613454	1.72193e-07	10.8969	7.11019
ENSMUSG00000026960	Arl6ip6	ADP-ribosylation factor-like 6 interacting protein 6	-0.613195	6.19929e-09	12.161	7.75934
ENSMUSG00000028771	Ptpn12	protein tyrosine phosphatase, non-receptor type 12	-0.61293	1.92377e-13	22.8456	14.5503
ENSMUSG00000110344	RP23-220F20.2	0	-0.612883	0.0290103	1.01152	0.646937
ENSMUSG00000028318	Polr1e	polymerase (RNA) I polypeptide E	-0.612765	4.2985e-06	6.65786	4.23116
ENSMUSG00000063568	Jazf1	JAZF zinc finger 1	-0.612585	1.23882e-06	23.0471	15.1025
ENSMUSG00000024533	Spire1	spire homolog 1 (Drosophila)	-0.611847	5.41761e-11	7.32619	4.67451
ENSMUSG00000044948	Cfap43	cilia and flagella associated protein 43	-0.611695	6.78634e-05	2.76377	1.87996
ENSMUSG00000030218	Mgp	matrix Gla protein	-0.610953	2.57791e-08	237.677	151.555
ENSMUSG00000002111	Spi1	spleen focus forming virus (SFFV) proviral integration oncogene	-0.610809	0.0183908	3.05417	1.94863
ENSMUSG00000022554	Hgh1	HGH1 homolog	-0.610712	4.54565e-06	9.84483	6.27227
ENSMUSG00000016319	Slc25a5	solute carrier family 25 (mitochondrial carrier, adenine nucleotide translocator), member 5	-0.610594	1.87667e-07	219.888	141.124
ENSMUSG00000004099	Dnmt1	DNA methyltransferase (cytosine-5) 1	-0.609941	0.000230628	22.6765	13.7372
ENSMUSG00000056153	Socs6	suppressor of cytokine signaling 6	-0.609436	3.20483e-08	5.82596	3.729
ENSMUSG00000037447	Arid5a	AT rich interactive domain 5A (MRF1-like)	-0.60939	0.0369831	2.62919	1.65815
ENSMUSG00000021130	Galnt16	UDP-N-acetyl-alpha-D-galactosamine:polypeptide N-acetylgalactosaminyltransferase 16	-0.60871	1.24711e-07	10.8393	6.936
ENSMUSG00000029415	Sdad1	SDA1 domain containing 1	-0.608655	1.02452e-11	12.3666	7.92629
ENSMUSG00000056708	Ier5	immediate early response 5	-0.608645	9.04834e-15	29.0861	18.5756
ENSMUSG00000027395	Polr1b	polymerase (RNA) I polypeptide B	-0.608598	1.0854e-13	10.2318	6.53563
ENSMUSG00000042595	Fam199x	family with sequence similarity 199, X-linked	-0.608575	3.06506e-06	4.60915	2.95667
ENSMUSG00000045284	Dcaf12l1	DDB1 and CUL4 associated factor 12-like 1	-0.60831	0.00462089	1.79044	1.14436
ENSMUSG00000018433	Nol11	nucleolar protein 11	-0.608307	4.6798e-11	11.3979	7.28216
ENSMUSG00000017446	C1qtnf1	C1q and tumor necrosis factor related protein 1	-0.607621	0.000173637	7.44772	4.70699
ENSMUSG00000031543	Ank1	ankyrin 1, erythroid	-0.607112	0.00791571	0.487611	0.314741
ENSMUSG00000070871	Ccnyl1	cyclin Y-like 1	-0.606507	1.07461e-09	14.0959	9.01721
ENSMUSG00000046805	Mpeg1	macrophage expressed gene 1	-0.606354	0.000217257	19.8994	12.7308
ENSMUSG00000034303	Ccdc15	coiled-coil domain containing 15	-0.605974	0.0432486	0.688684	0.442712
ENSMUSG00000026134	Prim2	DNA primase, p58 subunit	-0.605592	0.00760483	4.14281	2.38478
ENSMUSG00000045201	Lrrc3b	leucine rich repeat containing 3B	-0.605557	0.0114428	3.7978	2.43158
ENSMUSG00000039841	Zfp800	zinc finger protein 800	-0.605347	1.85496e-07	5.31744	3.39108
ENSMUSG00000024270	Slc39a6	solute carrier family 39 (metal ion transporter), member 6	-0.605234	1.23243e-11	21.1777	13.5679
ENSMUSG00000068184	Ndufaf2	NADH dehydrogenase (ubiquinone) 1 alpha subcomplex, assembly factor 2	-0.605121	1.28724e-06	29.038	18.5859
ENSMUSG00000053746	Ptrh1	peptidyl-tRNA hydrolase 1 homolog	-0.605021	0.00177587	7.56264	4.85051
ENSMUSG00000035735	Dagla	diacylglycerol lipase, alpha	-0.604922	0.000996546	2.11066	1.34964
ENSMUSG00000022270	Fam134b	family with sequence similarity 134, member B	-0.603899	5.82462e-07	13.0125	8.28392
ENSMUSG00000020561	Twistnb	twist basic helix-loop-helix transcription factor 1 neighbor	-0.603897	2.56649e-09	16.5742	10.6359
ENSMUSG00000027109	Sp3	trans-acting transcription factor 3	-0.603875	1.03616e-13	29.4989	18.9042
ENSMUSG00000044456	Rin3	Ras and Rab interactor 3	-0.603635	1.92501e-05	3.50601	2.24589
ENSMUSG00000032185	Carm1	coactivator-associated arginine methyltransferase 1	-0.603556	8.88319e-09	17.8144	11.6257
ENSMUSG00000035834	Polr3g	polymerase (RNA) III (DNA directed) polypeptide G	-0.603148	7.52088e-05	3.64616	2.33544
ENSMUSG00000074807	Gm10762	predicted gene 10762	-0.602712	0.0124343	4.58761	2.94423
ENSMUSG00000025265	Fgd1	FYVE, RhoGEF and PH domain containing 1	-0.602062	0.000442234	3.4549	2.22849
ENSMUSG00000009687	Fxyd5	FXYD domain-containing ion transport regulator 5	-0.601661	2.88484e-12	17.0404	10.9441
ENSMUSG00000047810	Ccdc88b	coiled-coil domain containing 88B	-0.60155	0.00840053	2.75873	1.77189
ENSMUSG00000029861	Fam131b	family with sequence similarity 131, member B	-0.60103	0.00570379	2.25691	1.4518
ENSMUSG00000051412	Vamp7	vesicle-associated membrane protein 7	-0.600503	1.10521e-08	19.4023	12.6136
ENSMUSG00000061731	Ext1	exostoses (multiple) 1	-0.600402	4.83695e-11	7.33736	4.71321
ENSMUSG00000020899	Pfas	phosphoribosylformylglycinamidine synthase (FGAR amidotransferase)	-0.6004	9.37613e-15	10.2514	6.58552
ENSMUSG00000043183	Simc1	SUMO-interacting motifs containing 1	-0.599843	2.38903e-08	5.08706	3.26592
ENSMUSG00000024044	Epb41l3	erythrocyte membrane protein band 4.1 like 3	-0.599523	8.2505e-10	24.0385	15.4543
ENSMUSG00000006958	Chrd	chordin	-0.599273	9.78362e-06	5.2948	3.39201
ENSMUSG00000037151	Lrrc20	leucine rich repeat containing 20	-0.599233	0.000761288	4.72524	3.03831
ENSMUSG00000033105	Lss	lanosterol synthase	-0.598996	0.0010597	2.14275	1.39734
ENSMUSG00000030245	Golt1b	golgi transport 1B	-0.598637	1.16679e-10	28.9059	18.414
ENSMUSG00000054293	A630033H20Rik	RIKEN cDNA A630033H20 gene	-0.598429	0.0493373	0.500632	0.322319
ENSMUSG00000062593	Lilrb4a	leukocyte immunoglobulin-like receptor, subfamily B, member 4A	-0.598336	0.027501	4.83545	3.1041
ENSMUSG00000042082	Arsb	arylsulfatase B	-0.598189	0.000630159	7.34136	4.54855
ENSMUSG00000028683	Eif2b3	eukaryotic translation initiation factor 2B, subunit 3	-0.598144	3.69694e-07	4.14361	2.66383
ENSMUSG00000033361	Prrg3	proline rich Gla (G-carboxyglutamic acid) 3 (transmembrane)	-0.598116	0.00052274	3.08674	1.94954
ENSMUSG00000042104	Uggt2	UDP-glucose glycoprotein glucosyltransferase 2	-0.597919	1.33345e-09	3.66653	2.36265
ENSMUSG00000025007	Aldh18a1	aldehyde dehydrogenase 18 family, member A1	-0.597775	2.79719e-10	36.646	23.5775
ENSMUSG00000047649	Cd3eap	CD3E antigen, epsilon polypeptide associated protein	-0.597552	3.47108e-08	11.4678	7.37454
ENSMUSG00000022255	Mtdh	metadherin	-0.597249	1.46437e-10	14.7006	9.45509
ENSMUSG00000029622	Arpc1b	actin related protein 2/3 complex, subunit 1B	-0.597006	1.54608e-08	47.8546	30.832
ENSMUSG00000035914	Cd276	CD276 antigen	-0.596563	4.92667e-07	8.04884	5.18526
ENSMUSG00000040229	Gpr34	G protein-coupled receptor 34	-0.596295	0.0386931	3.35652	2.13706
ENSMUSG00000002984	Tomm40	translocase of outer mitochondrial membrane 40 homolog (yeast)	-0.596185	3.83983e-11	13.5549	8.72612
ENSMUSG00000048696	Mex3d	mex3 RNA binding family member D	-0.596063	7.76783e-08	10.1266	6.53038
ENSMUSG00000026127	Imp4	IMP4, U3 small nucleolar ribonucleoprotein	-0.595462	5.94524e-09	7.1467	4.63351
ENSMUSG00000021508	Cxcl14	chemokine (C-X-C motif) ligand 14	-0.59528	0.000702593	35.7456	23.0572
ENSMUSG00000051557	Pusl1	pseudouridylate synthase-like 1	-0.594862	5.57884e-06	9.25984	5.9703
ENSMUSG00000012422	Tmem167	transmembrane protein 167	-0.594753	1.13275e-14	11.2124	7.24082
ENSMUSG00000024943	Smc5	structural maintenance of chromosomes 5	-0.594752	3.17008e-11	19.5869	12.615
ENSMUSG00000066595	Mfsd7b	major facilitator superfamily domain containing 7B	-0.594497	1.54195e-06	6.40579	4.12495
ENSMUSG00000032528	Vipr1	vasoactive intestinal peptide receptor 1	-0.5942	0.0274286	0.929093	0.593151
ENSMUSG00000031904	Slc7a6	solute carrier family 7 (cationic amino acid transporter, y+ system), member 6	-0.593643	5.32378e-12	16.4221	10.591
ENSMUSG00000028896	Rcc1	regulator of chromosome condensation 1	-0.593056	2.50855e-08	12.1194	7.78885
ENSMUSG00000095105	Edaradd	EDAR (ectodysplasin-A receptor)-associated death domain	-0.59304	0.019937	0.754954	0.488667
ENSMUSG00000045690	Wdr89	WD repeat domain 89	-0.592239	0.000200519	3.54574	2.29163
ENSMUSG00000030091	Nup210	nucleoporin 210	-0.591856	0.000457572	2.41848	1.56521
ENSMUSG00000031422	Morf4l2	mortality factor 4 like 2	-0.591777	8.42324e-07	187.239	120.988
ENSMUSG00000031256	Cstf2	cleavage stimulation factor, 3' pre-RNA subunit 2	-0.591616	3.46155e-13	7.26048	4.69703
ENSMUSG00000025823	Pdia4	protein disulfide isomerase associated 4	-0.591411	1.63092e-08	108.712	70.1813
ENSMUSG00000020901	Pik3r5	phosphoinositide-3-kinase, regulatory subunit 5, p101	-0.591314	0.0090919	1.95331	1.2619
ENSMUSG00000069920	B3gnt9	UDP-GlcNAc:betaGal beta-1,3-N-acetylglucosaminyltransferase 9	-0.590935	0.000883056	9.42995	6.15242
ENSMUSG00000005481	Ddx39	DEAD (Asp-Glu-Ala-Asp) box polypeptide 39	-0.590519	6.62969e-09	14.4699	9.37789
ENSMUSG00000029414	Kntc1	kinetochore associated 1	-0.590106	0.0438082	3.59005	2.02594
ENSMUSG00000021193	Pitrm1	pitrilysin metallepetidase 1	-0.589498	9.96181e-09	29.6973	18.8157
ENSMUSG00000029610	Aimp2	aminoacyl tRNA synthetase complex-interacting multifunctional protein 2	-0.589304	2.23398e-05	11.3455	7.34335
ENSMUSG00000025130	P4hb	prolyl 4-hydroxylase, beta polypeptide	-0.589282	2.99536e-05	359.249	232.74
ENSMUSG00000022332	Khdrbs3	KH domain containing, RNA binding, signal transduction associated 3	-0.589276	7.16535e-05	18.6492	12.2768
ENSMUSG00000031129	Slc9a9	solute carrier family 9 (sodium/hydrogen exchanger), member 9	-0.58894	0.0143326	2.33754	1.49901
ENSMUSG00000074743	Thbd	thrombomodulin	-0.588911	5.50947e-05	51.98	33.86
ENSMUSG00000020018	Snrpf	small nuclear ribonucleoprotein polypeptide F	-0.588024	2.91755e-05	17.1669	11.1065
ENSMUSG00000031028	Tub	tubby candidate gene	-0.587813	0.000436528	1.76916	1.14835
ENSMUSG00000027533	Fabp5	fatty acid binding protein 5, epidermal	-0.587323	0.00224956	10.0078	6.24336
ENSMUSG00000062421	Arf2	ADP-ribosylation factor 2	-0.586939	3.78688e-11	23.7086	15.4009
ENSMUSG00000022305	Lrp12	low density lipoprotein-related protein 12	-0.586904	3.18666e-06	5.81295	3.7559
ENSMUSG00000025192	Entpd7	ectonucleoside triphosphate diphosphohydrolase 7	-0.586626	0.000137527	2.4193	1.59483
ENSMUSG00000028931	Kcnab2	potassium voltage-gated channel, shaker-related subfamily, beta member 2	-0.586603	0.0233256	1.93474	1.20572
ENSMUSG00000030983	Bccip	BRCA2 and CDKN1A interacting protein	-0.586561	2.76087e-11	51.0056	33.0572
ENSMUSG00000027323	Rad51	RAD51 recombinase	-0.585754	0.028846	4.1406	2.41861
ENSMUSG00000028007	Snx7	sorting nexin 7	-0.585633	3.98559e-05	3.59983	2.33665
ENSMUSG00000046768	Rhoj	ras homolog family member J	-0.585325	1.03348e-06	31.574	21.505
ENSMUSG00000053289	Ddx10	DEAD (Asp-Glu-Ala-Asp) box polypeptide 10	-0.584929	3.8619e-10	16.6224	10.7864
ENSMUSG00000061136	Prpf40a	pre-mRNA processing factor 40A	-0.58451	4.10568e-12	16.7599	10.8866
ENSMUSG00000041515	Irf8	interferon regulatory factor 8	-0.584453	2.08005e-05	5.62948	3.65398
ENSMUSG00000022436	Sh3bp1	SH3-domain binding protein 1	-0.584442	3.57063e-09	13.2215	8.584
ENSMUSG00000025198	Erlin1	ER lipid raft associated 1	-0.584355	1.19003e-12	11.3926	7.39729
ENSMUSG00000032802	Srxn1	sulfiredoxin 1 homolog (S. cerevisiae)	-0.584057	6.27592e-07	19.9098	12.9225
ENSMUSG00000031917	Nip7	NIP7, nucleolar pre-rRNA processing protein	-0.58373	2.32428e-07	20.258	13.4436
ENSMUSG00000021281	Tnfaip2	tumor necrosis factor, alpha-induced protein 2	-0.582593	1.07479e-05	7.78933	5.17538
ENSMUSG00000028010	Gar1	GAR1 ribonucleoprotein	-0.58196	3.65863e-10	36.4439	23.7091
ENSMUSG00000031555	Adam9	a disintegrin and metallopeptidase domain 9 (meltrin gamma)	-0.581242	1.99754e-10	29.9143	19.6032
ENSMUSG00000018800	Abca5	ATP-binding cassette, sub-family A (ABC1), member 5	-0.580475	0.000114573	3.72125	2.41104
ENSMUSG00000035840	Lysmd3	LysM, putative peptidoglycan-binding, domain containing 3	-0.580074	1.19059e-08	11.4587	7.46488
ENSMUSG00000038233	Fam198a	family with sequence similarity 198, member A	-0.579973	0.0241909	2.87954	1.87758
ENSMUSG00000000794	Kcnn3	potassium intermediate/small conductance calcium-activated channel, subfamily N, member 3	-0.579608	0.000133027	9.00617	6.45275
ENSMUSG00000021453	Gadd45g	growth arrest and DNA-damage-inducible 45 gamma	-0.579536	0.000626531	25.2337	16.4142
ENSMUSG00000063317	Usp31	ubiquitin specific peptidase 31	-0.579383	4.34031e-07	5.8887	3.84822
ENSMUSG00000024081	Cebpz	CCAAT/enhancer binding protein zeta	-0.579229	3.18396e-13	25.6727	16.7323
ENSMUSG00000057762	Gm6169	predicted gene 6169	-0.57841	0.0137647	8.94983	5.75023
ENSMUSG00000062949	Atp11c	ATPase, class VI, type 11C	-0.578312	1.94709e-08	8.32124	5.41909
ENSMUSG00000029196	Tada2b	transcriptional adaptor 2B	-0.577915	0.000162574	7.61477	4.9581
ENSMUSG00000038323	1700066M21Rik	RIKEN cDNA 1700066M21 gene	-0.577714	0.000232855	5.27434	3.435
ENSMUSG00000059895	Ptp4a3	protein tyrosine phosphatase 4a3	-0.577661	7.15863e-12	12.6169	8.23919
ENSMUSG00000021116	Eif2s1	eukaryotic translation initiation factor 2, subunit 1 alpha	-0.57714	3.88489e-12	44.7955	29.2245
ENSMUSG00000055978	Fut2	fucosyltransferase 2	-0.577065	0.00126567	7.62342	4.92724
ENSMUSG00000033799	Fam208b	family with sequence similarity 208, member B	-0.576797	3.10406e-12	11.7578	7.68114
ENSMUSG00000002718	Cse1l	chromosome segregation 1-like (S. cerevisiae)	-0.576749	2.18461e-11	30.7528	20.1878
ENSMUSG00000040354	Mars	methionine-tRNA synthetase	-0.576676	9.20506e-09	23.2457	15.2039
ENSMUSG00000042129	Rassf4	Ras association (RalGDS/AF-6) domain family member 4	-0.576576	0.0310145	2.87235	1.77668
ENSMUSG00000020300	Cpeb4	cytoplasmic polyadenylation element binding protein 4	-0.576498	4.27001e-05	11.1582	7.28442
ENSMUSG00000041559	Fmod	fibromodulin	-0.576462	0.00712006	4.62048	2.93081
ENSMUSG00000044043	Pcdhb14	protocadherin beta 14	-0.576314	0.025101	0.584281	0.382393
ENSMUSG00000033906	Zdhhc15	zinc finger, DHHC domain containing 15	-0.576236	3.39006e-05	4.20973	2.7572
ENSMUSG00000037905	Bri3bp	Bri3 binding protein	-0.576063	2.73628e-10	6.86432	4.48817
ENSMUSG00000038214	Bend3	BEN domain containing 3	-0.575863	7.30816e-07	5.3739	3.51213
ENSMUSG00000004730	Adgre1	adhesion G protein-coupled receptor E1	-0.57572	0.00390347	10.1864	6.66413
ENSMUSG00000000568	Hnrnpd	heterogeneous nuclear ribonucleoprotein D	-0.575647	1.44996e-09	34.9315	22.8369
ENSMUSG00000002699	Lcp2	lymphocyte cytosolic protein 2	-0.575515	0.019937	2.50336	1.6397
ENSMUSG00000001424	Snd1	staphylococcal nuclease and tudor domain containing 1	-0.575469	6.30966e-08	18.7717	12.284
ENSMUSG00000021932	Rnaseh2b	ribonuclease H2, subunit B	-0.575375	3.81322e-07	5.31447	3.47113
ENSMUSG00000060227	Casc4	cancer susceptibility candidate 4	-0.574704	2.16524e-09	15.5032	10.0546
ENSMUSG00000038497	Tmco3	transmembrane and coiled-coil domains 3	-0.574702	2.80477e-08	4.7	3.07602
ENSMUSG00000052533	Nup188	nucleoporin 188	-0.57437	6.15645e-09	12.0031	7.89716
ENSMUSG00000024525	Impa2	inositol (myo)-1(or 4)-monophosphatase 2	-0.574112	0.000256183	14.0721	9.08437
ENSMUSG00000022752	Tomm70a	translocase of outer mitochondrial membrane 70 homolog A (yeast)	-0.573734	3.83983e-11	47.5022	31.0668
ENSMUSG00000023232	Serinc2	serine incorporator 2	-0.573612	0.0110397	6.00436	3.84851
ENSMUSG00000024480	Ap3s1	adaptor-related protein complex 3, sigma 1 subunit	-0.572858	6.10282e-10	32.6343	21.3607
ENSMUSG00000027514	Zbp1	Z-DNA binding protein 1	-0.572835	0.0279643	2.48653	1.63258
ENSMUSG00000042745	Id1	inhibitor of DNA binding 1	-0.57243	0.00192739	69.723	44.7138
ENSMUSG00000020362	Cnot6	CCR4-NOT transcription complex, subunit 6	-0.571559	1.28064e-10	35.4678	23.2638
ENSMUSG00000024590	Lmnb1	lamin B1	-0.571515	3.81038e-06	41.8592	25.4728
ENSMUSG00000036902	Neto2	neuropilin (NRP) and tolloid (TLL)-like 2	-0.571473	6.32941e-06	5.6525	3.64142
ENSMUSG00000064080	Fbln2	fibulin 2	-0.571323	2.10294e-09	18.4897	12.125
ENSMUSG00000051695	Pcbp1	poly(rC) binding protein 1	-0.571264	1.16386e-10	164.993	108.153
ENSMUSG00000029407	Uso1	USO1 vesicle docking factor	-0.571098	2.90113e-09	25.7819	17.1868
ENSMUSG00000020122	Egfr	epidermal growth factor receptor	-0.570629	9.33068e-09	14.0196	9.12902
ENSMUSG00000021745	Ptprg	protein tyrosine phosphatase, receptor type, G	-0.570463	3.04457e-09	13.6582	8.96696
ENSMUSG00000025626	Phf6	PHD finger protein 6	-0.570325	3.66054e-10	9.0678	5.95398
ENSMUSG00000053553	3110082I17Rik	RIKEN cDNA 3110082I17 gene	-0.569869	2.29974e-05	6.61378	4.34037
ENSMUSG00000033964	Zbtb41	zinc finger and BTB domain containing 41	-0.569523	3.22664e-09	8.19571	5.33181
ENSMUSG00000004846	Plod3	procollagen-lysine, 2-oxoglutarate 5-dioxygenase 3	-0.568819	1.00224e-11	20.3649	13.3784
ENSMUSG00000031568	Rwdd4a	RWD domain containing 4A	-0.5688	1.20305e-07	15.5074	10.1942
ENSMUSG00000033186	Mzt1	mitotic spindle organizing protein 1	-0.567534	2.77266e-12	32.6236	21.4506
ENSMUSG00000029314	Agpat9	1-acylglycerol-3-phosphate O-acyltransferase 9	-0.567035	0.0133374	2.13675	1.4057
ENSMUSG00000054150	Syne3	spectrin repeat containing, nuclear envelope family member 3	-0.566877	0.00998727	1.71878	1.13504
ENSMUSG00000039747	Orai2	ORAI calcium release-activated calcium modulator 2	-0.566685	0.000772094	2.94311	1.93735
ENSMUSG00000006498	Ptbp1	polypyrimidine tract binding protein 1	-0.566418	1.22306e-08	66.2642	43.6187
ENSMUSG00000026873	Phf19	PHD finger protein 19	-0.566034	0.0154385	2.90464	1.93235
ENSMUSG00000030760	Acer3	alkaline ceramidase 3	-0.565957	9.2965e-08	2.41651	1.58901
ENSMUSG00000039234	Sec24d	Sec24 related gene family, member D (S. cerevisiae)	-0.565715	7.81777e-11	26.4307	17.5009
ENSMUSG00000075703	Selenoi	selenoprotein I	-0.565454	1.02922e-07	3.92696	2.59468
ENSMUSG00000025403	Shmt2	serine hydroxymethyltransferase 2 (mitochondrial)	-0.564997	8.03676e-12	42.0628	27.7196
ENSMUSG00000004748	Mtfp1	mitochondrial fission process 1	-0.564891	0.018537	2.90037	1.91244
ENSMUSG00000044452	Zfp507	zinc finger protein 507	-0.564363	7.80477e-08	4.28284	2.82624
ENSMUSG00000033732	Sf3b3	splicing factor 3b, subunit 3	-0.564061	2.55344e-11	23.1679	15.2657
ENSMUSG00000052798	Nup107	nucleoporin 107	-0.564015	1.09471e-06	16.92	10.8597
ENSMUSG00000037376	Trmt6	tRNA methyltransferase 6	-0.563878	1.60295e-10	10.8944	7.17668
ENSMUSG00000053716	Dusp7	dual specificity phosphatase 7	-0.56368	3.34109e-07	10.4236	6.85111
ENSMUSG00000022519	Srl	sarcalumenin	-0.563586	0.000692783	2.67044	1.76375
ENSMUSG00000018819	Lsp1	lymphocyte specific 1	-0.563493	2.1433e-05	145.767	96.0388
ENSMUSG00000030798	Cd37	CD37 antigen	-0.563136	0.0471332	2.47742	1.63647
ENSMUSG00000021474	Sfxn1	sideroflexin 1	-0.562991	3.23387e-11	33.1911	21.8395
ENSMUSG00000051341	Zfp52	zinc finger protein 52	-0.562926	2.87507e-05	12.3619	8.30922
ENSMUSG00000031012	Cask	calcium/calmodulin-dependent serine protein kinase (MAGUK family)	-0.562634	5.6319e-10	7.08078	4.67379
ENSMUSG00000047632	Fgfbp3	fibroblast growth factor binding protein 3	-0.562604	0.0103641	3.91523	2.58877
ENSMUSG00000019297	Nop9	NOP9 nucleolar protein	-0.562463	4.4253e-08	11.9471	7.89112
ENSMUSG00000031715	Smarca5	SWI/SNF related, matrix associated, actin dependent regulator of chromatin, subfamily a, member 5	-0.562283	4.51526e-13	19.1124	12.6055
ENSMUSG00000021149	Gtpbp4	GTP binding protein 4	-0.562004	8.30336e-08	34.3426	22.8859
ENSMUSG00000061458	Nol10	nucleolar protein 10	-0.561956	4.83336e-07	13.2338	8.73287
ENSMUSG00000005718	Tfap4	transcription factor AP4	-0.561428	3.39242e-06	13.9744	9.23359
ENSMUSG00000039738	Slx4	SLX4 structure-specific endonuclease subunit homolog (S. cerevisiae)	-0.561188	1.17988e-06	4.68809	3.09394
ENSMUSG00000063229	Ldha	lactate dehydrogenase A	-0.561054	1.13915e-05	169.235	111.604
ENSMUSG00000003541	Ier3	immediate early response 3	-0.560996	0.00673251	39.5889	26.1012
ENSMUSG00000032806	Slc10a3	solute carrier family 10 (sodium/bile acid cotransporter family), member 3	-0.560841	7.65915e-06	11.6834	7.71317
ENSMUSG00000040247	Tbc1d10c	TBC1 domain family, member 10c	-0.56083	0.0255793	5.65271	3.73602
ENSMUSG00000032440	Tgfbr2	transforming growth factor, beta receptor II	-0.560226	1.18859e-05	74.228	49.0769
ENSMUSG00000001227	Sema6b	sema domain, transmembrane domain (TM), and cytoplasmic domain, (semaphorin) 6B	-0.560064	7.53314e-06	5.85911	3.86711
ENSMUSG00000020706	Ftsj3	FtsJ RNA methyltransferase homolog 3 (E. coli)	-0.55979	1.24796e-08	32.2161	21.2634
ENSMUSG00000040118	Cacna2d1	calcium channel, voltage-dependent, alpha2/delta subunit 1	-0.559683	5.39514e-08	12.535	8.21623
ENSMUSG00000040659	Efhd2	EF hand domain containing 2	-0.559482	2.43217e-07	31.3826	20.749
ENSMUSG00000025236	Adpgk	ADP-dependent glucokinase	-0.558816	3.78426e-11	25.4458	16.8137
ENSMUSG00000013701	Timm23	translocase of inner mitochondrial membrane 23	-0.558753	4.59246e-07	17.3735	11.4861
ENSMUSG00000024436	Mrps18b	mitochondrial ribosomal protein S18B	-0.558676	1.34554e-05	9.10436	6.02475
ENSMUSG00000031974	Abcb10	ATP-binding cassette, sub-family B (MDR/TAP), member 10	-0.558508	1.15308e-06	7.52747	4.97428
ENSMUSG00000026687	Aldh9a1	aldehyde dehydrogenase 9, subfamily A1	-0.558156	1.39575e-10	25.4403	16.8468
ENSMUSG00000036019	Tmtc2	transmembrane and tetratricopeptide repeat containing 2	-0.557909	6.73917e-09	7.40949	4.90669
ENSMUSG00000022831	Hcls1	hematopoietic cell specific Lyn substrate 1	-0.557692	0.00220505	8.00248	5.30028
ENSMUSG00000047648	Fbxo30	F-box protein 30	-0.557632	4.55658e-11	12.2736	8.14719
ENSMUSG00000066441	Rdh11	retinol dehydrogenase 11	-0.557552	7.02262e-05	11.0495	7.31177
ENSMUSG00000029014	Dnajc2	DnaJ heat shock protein family (Hsp40) member C2	-0.557266	3.23794e-10	12.2828	8.1289
ENSMUSG00000039405	Prss23	protease, serine 23	-0.556809	3.01251e-05	27.8369	19.4448
ENSMUSG00000049907	Rasl11b	RAS-like, family 11, member B	-0.556736	0.00694646	13.6666	9.10989
ENSMUSG00000026037	Orc2	origin recognition complex, subunit 2	-0.556729	9.11648e-09	11.4188	7.55711
ENSMUSG00000031972	Acta1	actin, alpha 1, skeletal muscle	-0.556514	0.0011489	119.416	78.9545
ENSMUSG00000030452	Nipa2	non imprinted in Prader-Willi/Angelman syndrome 2 homolog (human)	-0.556219	2.06459e-08	6.46955	4.28147
ENSMUSG00000042473	Tbc1d8b	TBC1 domain family, member 8B	-0.555991	4.63576e-07	8.13157	5.38838
ENSMUSG00000024222	Fkbp5	FK506 binding protein 5	-0.555946	3.56363e-09	12.8459	8.435
ENSMUSG00000035443	Thyn1	thymocyte nuclear protein 1	-0.555125	6.06869e-05	19.7309	13.2183
ENSMUSG00000021710	Nln	neurolysin (metallopeptidase M3 family)	-0.554935	4.70458e-06	12.1816	8.07249
ENSMUSG00000032812	Arap1	ArfGAP with RhoGAP domain, ankyrin repeat and PH domain 1	-0.554442	5.11943e-06	47.4473	31.4642
ENSMUSG00000027177	Hipk3	homeodomain interacting protein kinase 3	-0.554189	4.58042e-07	26.7786	18.1544
ENSMUSG00000027782	Kpna4	karyopherin (importin) alpha 4	-0.554035	4.87183e-09	16.5421	10.9745
ENSMUSG00000020328	Nudcd2	NudC domain containing 2	-0.553865	5.38225e-09	30.4676	20.1945
ENSMUSG00000025885	Myo5b	myosin VB	-0.553767	0.00255147	3.48312	2.43225
ENSMUSG00000028078	Dclk2	doublecortin-like kinase 2	-0.552576	0.00528938	2.72842	1.79614
ENSMUSG00000022893	Adamts1	a disintegrin-like and metallopeptidase (reprolysin type) with thrombospondin type 1 motif, 1	-0.552381	1.54257e-06	48.0572	31.9349
ENSMUSG00000005338	Cadm3	cell adhesion molecule 3	-0.552235	0.00415396	4.08906	2.72041
ENSMUSG00000033706	Smyd5	SET and MYND domain containing 5	-0.551421	2.34872e-08	9.57077	6.32703
ENSMUSG00000039960	Rhou	ras homolog family member U	-0.5513	3.4251e-10	24.4142	16.2216
ENSMUSG00000045140	Pigw	phosphatidylinositol glycan anchor biosynthesis, class W	-0.551282	0.0001093	5.46197	3.63513
ENSMUSG00000048347	Pcdhb18	protocadherin beta 18	-0.551197	0.04243	0.909195	0.621152
ENSMUSG00000000811	Txnrd3	thioredoxin reductase 3	-0.551127	6.38206e-05	6.946	4.61625
ENSMUSG00000009207	Lnpk1	ER junction formation factor 1	-0.551009	1.32262e-06	2.8776	1.91298
ENSMUSG00000029599	Ddx54	DEAD (Asp-Glu-Ala-Asp) box polypeptide 54	-0.550899	3.00075e-12	10.4041	6.92361
ENSMUSG00000052331	Ankrd44	ankyrin repeat domain 44	-0.550652	0.000981202	1.81659	1.18761
ENSMUSG00000048234	Rnf149	ring finger protein 149	-0.550519	6.48055e-06	25.0555	16.956
ENSMUSG00000024327	Slc39a7	solute carrier family 39 (zinc transporter), member 7	-0.55033	1.84046e-05	7.77223	5.18002
ENSMUSG00000032834	Pwp2	PWP2 periodic tryptophan protein homolog (yeast)	-0.550309	2.50438e-07	13.2148	8.78344
ENSMUSG00000025995	Wdr75	WD repeat domain 75	-0.55013	7.73441e-11	18.6098	12.3713
ENSMUSG00000029147	Ppm1g	protein phosphatase 1G (formerly 2C), magnesium-dependent, gamma isoform	-0.549645	3.22011e-11	33.2964	22.1559
ENSMUSG00000023959	Clic5	chloride intracellular channel 5	-0.549562	0.00285924	3.37484	2.25178
ENSMUSG00000020527	Myo19	myosin XIX	-0.549523	9.33165e-06	4.20743	2.73469
ENSMUSG00000006435	Neurl1a	neuralized E3 ubiquitin protein ligase 1A	-0.549507	0.0048823	3.76696	2.50732
ENSMUSG00000062075	Lmnb2	lamin B2	-0.549203	6.80891e-08	13.7505	9.16631
ENSMUSG00000036905	C1qb	complement component 1, q subcomponent, beta polypeptide	-0.548934	0.000719702	54.4486	36.2667
ENSMUSG00000020914	Top2a	topoisomerase (DNA) II alpha	-0.54888	0.000368146	26.4751	15.4656
ENSMUSG00000041057	Wdr43	WD repeat domain 43	-0.54862	4.93006e-08	44.6454	29.8544
ENSMUSG00000032383	Ppib	peptidylprolyl isomerase B	-0.548289	1.27365e-07	200.857	132.391
ENSMUSG00000046080	Clec9a	C-type lectin domain family 9, member a	-0.547939	0.0327073	2.69654	1.8
ENSMUSG00000036887	C1qa	complement component 1, q subcomponent, alpha polypeptide	-0.547891	0.000958359	59.2216	39.4619
ENSMUSG00000057541	Pus7	pseudouridylate synthase 7	-0.547623	1.73874e-09	12.8171	8.5377
ENSMUSG00000038156	Spon1	spondin 1, (f-spondin) extracellular matrix protein	-0.547341	0.00227244	33.8231	22.7783
ENSMUSG00000044702	Palb2	partner and localizer of BRCA2	-0.546785	0.0236292	1.17087	0.741777
ENSMUSG00000057531	Dtnbp1	dystrobrevin binding protein 1	-0.546139	5.54032e-06	20.5514	13.7134
ENSMUSG00000020986	Sec23a	SEC23 homolog A, COPII coat complex component	-0.545536	3.91711e-09	20.6894	13.798
ENSMUSG00000031668	Eif2ak3	eukaryotic translation initiation factor 2 alpha kinase 3	-0.545241	1.4873e-07	6.20682	4.14473
ENSMUSG00000041313	Slc7a1	solute carrier family 7 (cationic amino acid transporter, y+ system), member 1	-0.544868	2.77989e-06	6.52432	4.40116
ENSMUSG00000001627	Ifrd1	interferon-related developmental regulator 1	-0.544733	4.56882e-05	10.084	6.8903
ENSMUSG00000000120	Ngfr	nerve growth factor receptor (TNFR superfamily, member 16)	-0.544619	0.0190082	19.2152	14.0662
ENSMUSG00000037315	Jade3	jade family PHD finger 3	-0.544616	0.000485437	2.80599	1.87523
ENSMUSG00000022120	Rnf219	ring finger protein 219	-0.544526	7.09382e-07	8.70058	5.81019
ENSMUSG00000048612	Myof	myoferlin	-0.544313	8.26816e-13	26.2698	17.5524
ENSMUSG00000038510	Rpf2	ribosome production factor 2 homolog	-0.544122	1.68073e-06	20.0327	13.2921
ENSMUSG00000061048	Cdh3	cadherin 3	-0.543744	0.00619907	3.48027	2.53594
ENSMUSG00000027510	Rbm38	RNA binding motif protein 38	-0.543573	0.00791921	3.69723	2.55782
ENSMUSG00000054364	Rhob	ras homolog family member B	-0.543515	9.40065e-06	141.914	94.8096
ENSMUSG00000011752	Pgam1	phosphoglycerate mutase 1	-0.54286	8.70084e-08	40.4399	27.8372
ENSMUSG00000031657	Heatr3	HEAT repeat containing 3	-0.542765	2.00084e-07	18.6695	12.4942
ENSMUSG00000031827	Cotl1	coactosin-like 1 (Dictyostelium)	-0.542669	4.68707e-06	85.2206	57.0745
ENSMUSG00000047719	Ubiad1	UbiA prenyltransferase domain containing 1	-0.542651	6.40023e-06	11.0183	7.40489
ENSMUSG00000017715	Pgs1	phosphatidylglycerophosphate synthase 1	-0.54234	7.49711e-07	8.20052	5.48492
ENSMUSG00000020572	Nampt	nicotinamide phosphoribosyltransferase	-0.542256	8.21106e-08	22.8436	15.2156
ENSMUSG00000032477	Cdc25a	cell division cycle 25A	-0.54217	1.00208e-09	6.19567	4.14762
ENSMUSG00000042165	Gm9774	predicted pseudogene 9774	-0.541679	0.0185607	4.04158	2.7007
ENSMUSG00000023336	Wfdc1	WAP four-disulfide core domain 1	-0.541495	1.18886e-06	96.9212	65.5125
ENSMUSG00000025809	Itgb1	integrin beta 1 (fibronectin receptor beta)	-0.541279	3.90573e-05	242.352	162.116
ENSMUSG00000017493	Igfbp4	insulin-like growth factor binding protein 4	-0.541236	0.000110946	209.435	140.391
ENSMUSG00000024359	Hspa9	heat shock protein 9	-0.54112	4.18781e-07	116.645	78.042
ENSMUSG00000022772	Senp5	SUMO/sentrin specific peptidase 5	-0.540731	1.02655e-06	8.55567	5.71077
ENSMUSG00000033949	Trim36	tripartite motif-containing 36	-0.540418	0.0215368	1.33186	0.890065
ENSMUSG00000041075	Fzd7	frizzled class receptor 7	-0.540397	9.85919e-08	10.9201	7.30694
ENSMUSG00000030042	Pole4	polymerase (DNA-directed), epsilon 4 (p12 subunit)	-0.540157	2.13513e-09	23.1302	15.5027
ENSMUSG00000038299	Wdr36	WD repeat domain 36	-0.540016	3.00841e-10	23.1639	15.509
ENSMUSG00000001056	Nhp2	NHP2 ribonucleoprotein	-0.539835	1.54473e-06	66.4306	44.4521
ENSMUSG00000029463	Fam216a	family with sequence similarity 216, member A	-0.539547	0.000220766	10.2244	6.85537
ENSMUSG00000019837	Gtf3c6	general transcription factor IIIC, polypeptide 6, alpha	-0.539478	1.41694e-07	39.8434	26.8546
ENSMUSG00000020427	Igfbp3	insulin-like growth factor binding protein 3	-0.53899	0.0215991	57.6479	33.9206
ENSMUSG00000052407	Ccdc171	coiled-coil domain containing 171	-0.537369	0.0220839	0.888557	0.597231
ENSMUSG00000034088	Hdlbp	high density lipoprotein (HDL) binding protein	-0.537027	2.79577e-06	53.1557	35.6931
ENSMUSG00000026274	Pask	PAS domain containing serine/threonine kinase	-0.536682	0.0336918	2.28406	1.42781
ENSMUSG00000033323	Ctdp1	CTD (carboxy-terminal domain, RNA polymerase II, polypeptide A) phosphatase, subunit 1	-0.536348	6.82635e-07	8.62168	5.78365
ENSMUSG00000052384	Nrros	negative regulator of reactive oxygen species	-0.5361	0.000139782	9.92585	6.45462
ENSMUSG00000058818	Pirb	paired Ig-like receptor B	-0.535905	0.0274585	3.13983	2.11011
ENSMUSG00000039886	Tmem120a	transmembrane protein 120A	-0.53584	2.22171e-05	13.414	9.08722
ENSMUSG00000063895	Nupl1	nucleoporin like 1	-0.535802	1.51582e-08	18.1121	12.1744
ENSMUSG00000008450	Nutf2	nuclear transport factor 2	-0.535795	0.00029021	34.4498	22.0249
ENSMUSG00000073139	Tmem185a	transmembrane protein 185A	-0.535757	7.56292e-08	16.888	11.3499
ENSMUSG00000016984	Etaa1	Ewing tumor-associated antigen 1	-0.535675	1.33728e-05	6.64834	4.46633
ENSMUSG00000031490	Eif4ebp1	eukaryotic translation initiation factor 4E binding protein 1	-0.535475	2.04632e-07	15.4458	10.3834
ENSMUSG00000032575	Manf	mesencephalic astrocyte-derived neurotrophic factor	-0.535379	1.37665e-06	33.2661	22.2812
ENSMUSG00000024078	Ttc27	tetratricopeptide repeat domain 27	-0.535242	9.94746e-08	12.6724	8.51143
ENSMUSG00000027230	Creb3l1	cAMP responsive element binding protein 3-like 1	-0.534862	0.000260046	17.4291	11.7049
ENSMUSG00000032458	Copb2	coatomer protein complex, subunit beta 2 (beta prime)	-0.534749	2.02846e-08	44.9032	30.193
ENSMUSG00000026617	Bpnt1	bisphosphate 3'-nucleotidase 1	-0.534337	1.23297e-06	22.3554	15.4416
ENSMUSG00000046865	Fbl	fibrillarin	-0.533978	2.06419e-10	31.7256	21.3377
ENSMUSG00000031740	Mmp2	matrix metallopeptidase 2	-0.53376	0.00102868	166.424	109.32
ENSMUSG00000034681	Rnps1	ribonucleic acid binding protein S1	-0.533726	8.85343e-08	64.5267	43.8324
ENSMUSG00000020738	Sumo2	small ubiquitin-like modifier 2	-0.533679	0.00043329	19.06	12.7532
ENSMUSG00000007827	Ankrd26	ankyrin repeat domain 26	-0.53332	2.36903e-05	3.85377	2.58222
ENSMUSG00000026657	Frmd4a	FERM domain containing 4A	-0.533094	2.68927e-05	2.59496	1.70949
ENSMUSG00000019256	Ahr	aryl-hydrocarbon receptor	-0.532719	1.75492e-06	9.1826	6.07779
ENSMUSG00000028064	Sema4a	sema domain, immunoglobulin domain (Ig), transmembrane domain (TM) and short cytoplasmic domain, (semaphorin) 4A	-0.532596	0.000184662	7.89693	5.29326
ENSMUSG00000024665	Fads2	fatty acid desaturase 2	-0.532559	1.04764e-05	40.0728	26.9735
ENSMUSG00000039987	Phtf2	putative homeodomain transcription factor 2	-0.532447	9.77829e-06	5.76645	4.08236
ENSMUSG00000046794	Ppp1r3b	protein phosphatase 1, regulatory (inhibitor) subunit 3B	-0.532433	0.0136393	1.38352	0.918604
ENSMUSG00000034321	Exosc1	exosome component 1	-0.532036	2.47074e-06	20.5404	13.8157
ENSMUSG00000001506	Col1a1	collagen, type I, alpha 1	-0.531905	0.0400776	499.232	325.874
ENSMUSG00000039976	Tbc1d16	TBC1 domain family, member 16	-0.531904	1.0854e-13	11.3343	7.63903
ENSMUSG00000029916	Agk	acylglycerol kinase	-0.531798	0.0012972	2.7124	1.84234
ENSMUSG00000021418	Rpp40	ribonuclease P 40 subunit	-0.531792	4.22782e-05	2.67798	1.80269
ENSMUSG00000030062	Rpn1	ribophorin I	-0.531439	8.20909e-08	72.5696	48.9052
ENSMUSG00000034203	Chchd4	coiled-coil-helix-coiled-coil-helix domain containing 4	-0.531185	0.000304813	5.7104	3.94752
ENSMUSG00000028261	Ndufaf4	NADH dehydrogenase (ubiquinone) 1 alpha subcomplex, assembly factor 4	-0.531055	0.000175631	14.6646	10.4324
ENSMUSG00000005846	Rsl1d1	ribosomal L1 domain containing 1	-0.530688	1.24787e-09	75.1541	50.6418
ENSMUSG00000020627	Klhl29	kelch-like 29	-0.530667	0.00119407	3.13556	2.03765
ENSMUSG00000020973	Dnaaf2	dynein, axonemal assembly factor 2	-0.530571	0.00043329	5.03471	3.39683
ENSMUSG00000024120	Lrpprc	leucine-rich PPR-motif containing	-0.530015	1.14125e-10	10.4578	7.05199
ENSMUSG00000024378	Stard4	StAR-related lipid transfer (START) domain containing 4	-0.529687	6.57917e-07	15.2155	10.0813
ENSMUSG00000035898	Uba6	ubiquitin-like modifier activating enzyme 6	-0.529576	1.85165e-07	5.46967	3.69544
ENSMUSG00000038644	Pold1	polymerase (DNA directed), delta 1, catalytic subunit	-0.529175	0.00472586	11.2906	7.13017
ENSMUSG00000028221	Tmem55a	transmembrane protein 55A	-0.528521	2.4006e-10	23.7843	16.0716
ENSMUSG00000036402	Gng12	guanine nucleotide binding protein (G protein), gamma 12	-0.528071	3.8704e-05	70.1921	47.4963
ENSMUSG00000016619	Nup50	nucleoporin 50	-0.528021	1.63206e-10	17.902	12.0844
ENSMUSG00000037029	Zfp146	zinc finger protein 146	-0.527706	7.48996e-12	30.6917	20.7287
ENSMUSG00000036693	Nop14	NOP14 nucleolar protein	-0.52713	8.72252e-09	21.3997	14.4582
ENSMUSG00000059049	Frem1	Fras1 related extracellular matrix protein 1	-0.526712	0.0135085	0.852557	0.526678
ENSMUSG00000030249	Abcc9	ATP-binding cassette, sub-family C (CFTR/MRP), member 9	-0.526482	3.05233e-06	12.067	8.14701
ENSMUSG00000020608	Smc6	structural maintenance of chromosomes 6	-0.526232	1.42135e-07	21.8123	14.6309
ENSMUSG00000027242	Wdr76	WD repeat domain 76	-0.525597	0.00600091	3.12555	1.98922
ENSMUSG00000079065	BC005561	cDNA sequence BC005561	-0.525009	0.00218449	3.06763	2.09108
ENSMUSG00000029322	Plac8	placenta-specific 8	-0.524738	0.000129464	258.835	175.405
ENSMUSG00000001588	Acap1	ArfGAP with coiled-coil, ankyrin repeat and PH domains 1	-0.524578	0.0433691	2.22275	1.50651
ENSMUSG00000032431	Crtap	cartilage associated protein	-0.52456	1.48284e-06	100.851	67.3457
ENSMUSG00000024477	Pggt1b	protein geranylgeranyltransferase type I, beta subunit	-0.524509	7.09754e-05	11.1664	7.6956
ENSMUSG00000041747	Utp15	UTP15 small subunit processome component	-0.524122	1.13408e-08	13.1105	8.87728
ENSMUSG00000019961	Tmpo	thymopoietin	-0.524108	2.04503e-06	34.2568	22.1107
ENSMUSG00000017999	Ddx27	DEAD (Asp-Glu-Ala-Asp) box polypeptide 27	-0.523909	1.69234e-12	15.6971	10.6331
ENSMUSG00000040138	Ndp	Norrie disease (pseudoglioma) (human)	-0.523382	0.00626427	21.7938	14.8997
ENSMUSG00000020471	Pold2	polymerase (DNA directed), delta 2, regulatory subunit	-0.523098	0.000532024	17.4116	11.594
ENSMUSG00000006538	Ihh	Indian hedgehog	-0.523076	0.00196162	20.2336	13.7065
ENSMUSG00000036285	Noa1	nitric oxide associated 1	-0.522917	4.99844e-08	8.34615	5.65851
ENSMUSG00000030888	Rrp8	ribosomal RNA processing 8, methyltransferase, homolog (yeast)	-0.522883	1.13574e-06	14.5544	9.86898
ENSMUSG00000056870	Gulp1	GULP, engulfment adaptor PTB domain containing 1	-0.522835	6.83796e-05	11.0648	7.59926
ENSMUSG00000021392	Nol8	nucleolar protein 8	-0.52278	3.38853e-07	10.626	7.29626
ENSMUSG00000001555	Fkbp10	FK506 binding protein 10	-0.522772	5.14502e-11	48.6409	32.9821
ENSMUSG00000075054	Yae1d1	Yae1 domain containing 1	-0.522566	1.56447e-07	12.4067	8.41459
ENSMUSG00000032014	Oaf	out at first homolog	-0.522436	7.02495e-08	26.3086	17.8604
ENSMUSG00000025732	Fam195a	family with sequence similarity 195, member A	-0.522103	0.00258706	15.194	10.2821
ENSMUSG00000028028	Alpk1	alpha-kinase 1	-0.521117	0.00113245	4.6281	3.14584
ENSMUSG00000061273	Mmgt1	membrane magnesium transporter 1	-0.521102	7.42968e-08	16.6437	11.1545
ENSMUSG00000059796	Eif4a1	eukaryotic translation initiation factor 4A1	-0.520839	0.000165838	195.603	132.604
ENSMUSG00000057706	Mex3b	mex3 RNA binding family member B	-0.520697	0.000234072	6.18506	4.1489
ENSMUSG00000021464	Ror2	receptor tyrosine kinase-like orphan receptor 2	-0.520464	1.279e-06	11.6738	7.92932
ENSMUSG00000030079	Ruvbl1	RuvB-like protein 1	-0.520454	4.333e-06	33.8863	22.679
ENSMUSG00000026917	Wdr5	WD repeat domain 5	-0.520153	1.06293e-10	25.6027	17.3836
ENSMUSG00000028246	Faxc	failed axon connections homolog	-0.519989	0.000104545	2.74624	1.83899
ENSMUSG00000025577	Cbx2	chromobox 2	-0.519898	0.000184662	4.34123	2.95183
ENSMUSG00000064289	Tank	TRAF family member-associated Nf-kappa B activator	-0.519887	3.53374e-07	7.41895	5.04284
ENSMUSG00000028334	Nans	N-acetylneuraminic acid synthase (sialic acid synthase)	-0.51988	1.02466e-05	10.2201	7.00351
ENSMUSG00000027487	Cdk5rap1	CDK5 regulatory subunit associated protein 1	-0.519867	0.00262493	4.00028	2.73445
ENSMUSG00000044734	Serpinb1a	serine (or cysteine) peptidase inhibitor, clade B, member 1a	-0.519409	0.000382771	20.3904	13.8133
ENSMUSG00000021840	Mapk1ip1l	mitogen-activated protein kinase 1 interacting protein 1-like	-0.519262	0.0405604	30.9846	22.0684
ENSMUSG00000037112	Sik2	salt inducible kinase 2	-0.518979	0.00117048	1.70118	1.17494
ENSMUSG00000039994	Timeless	timeless circadian clock 1	-0.518976	0.000634595	7.68607	5.01947
[truncated: 5,943 more rows]
