# Supplementary material for: Uterine glands coordinate on-time embryo implantation and impact endometrial decidualization for pregnancy success
Source: Nat Commun. 2018 Jun 22;9:2435. doi: 10.1038/s41467-018-04848-8 (PMC6015089; doi:10.1038/s41467-018-04848-8)
Supplement: Supplementary file 5 — Supplementary Data 2 [file 41467_2018_4848_MOESM5_ESM.xlsx]

## Sheet: Sheet1
Supplementary Dataset 2. Differentially Expressed Genes in GD 4 uteri from Control and LtfiCre/+Foxa2f/f Mice
					Average FPKM
Gene	Gene Symbol	Gene Name	LogFC	FDR	Control GD 4	LtfiCre/+Foxa2f/f mice GD 4
ENSMUSG00000061292	Cyp3a59	cytochrome P450, family 3, subfamily a, polypeptide 59	-11.5224	1.20394e-80	4.52897	0
ENSMUSG00000024503	Spink1	serine peptidase inhibitor, Kazal type 1	-10.3588	5.44363e-157	171.559	0.168329
ENSMUSG00000029375	Cxcl15	chemokine (C-X-C motif) ligand 15	-9.16956	2.04862e-67	9.23824	0.0141501
ENSMUSG00000061808	Ttr	transthyretin	-8.9055	1.44992e-55	11.1353	0.0276654
ENSMUSG00000038656	Cyp3a16	cytochrome P450, family 3, subfamily a, polypeptide 16	-8.51251	1.83686e-26	0.650352	0
ENSMUSG00000029630	Cyp3a25	cytochrome P450, family 3, subfamily a, polypeptide 25	-7.4365	9.72781e-25	0.578708	0.00595873
ENSMUSG00000058354	Krt6a	keratin 6A	-7.05235	1.02243e-09	0.179788	0
ENSMUSG00000072476	Gm9008	predicted pseudogene 9008	-6.28831	1.90499e-06	0.665309	0.00729549
ENSMUSG00000072845	Tmprss11a	transmembrane protease, serine 11a	-6.28529	2.54551e-10	0.10193	0.00202336
ENSMUSG00000024768	Lipf	lipase, gastric	-6.2765	5.67923e-11	0.383149	0.00879663
ENSMUSG00000051225	Fam83a	family with sequence similarity 83, member A	-6.06337	1.71623e-23	2.15481	0.0573694
ENSMUSG00000031163	Glod5	glyoxalase domain containing 5	-6.01533	1.87464e-08	0.714772	0.0171821
ENSMUSG00000072945	Ripply1	ripply transcriptional repressor 1	-5.86594	4.09959e-07	0.507215	0.0153046
ENSMUSG00000035861	Tmprss11b	transmembrane protease, serine 11B	-5.68568	3.31014e-07	0.0862826	0.0029758
ENSMUSG00000084897	Gm14226	predicted gene 14226	-5.66116	2.312e-15	0.296132	0.00488268
ENSMUSG00000034039	Prss29	protease, serine 29	-5.65397	1.49621e-21	8.93818	0.173846
ENSMUSG00000034785	Dio1	deiodinase, iodothyronine, type I	-5.18777	0.000213697	0.0554404	0
ENSMUSG00000053194	Cib4	calcium and integrin binding family member 4	-5.1843	0.00585453	0.141224	0
ENSMUSG00000029379	Cxcl3	chemokine (C-X-C motif) ligand 3	-4.996	0.00349077	0.0275473	0
ENSMUSG00000091110	Gm2832	predicted gene 2832	-4.99016	0.000623328	0.0548289	0
ENSMUSG00000075297	H60b	histocompatibility 60b	-4.9888	0.000127922	0.195044	0.0665114
ENSMUSG00000034339	Gm5689	predicted gene 5689	-4.91702	0.0194945	0.308746	0
ENSMUSG00000032315	Cyp1a1	cytochrome P450, family 1, subfamily a, polypeptide 1	-4.84361	0.000433921	5.46809	0.188924
ENSMUSG00000029377	Ereg	epiregulin	-4.76359	2.67186e-11	0.188786	0.00767177
ENSMUSG00000030278	Cidec	cell death-inducing DFFA-like effector c	-4.7269	0.0256611	0.126118	0.013375
ENSMUSG00000024171	Prss28	protease, serine 28	-4.70683	1.27897e-15	4.0138	0.149931
ENSMUSG00000036231	Agr3	anterior gradient 3	-4.6944	0.0044172	0.0790348	0
ENSMUSG00000075044	Slc22a29	solute carrier family 22. member 29	-4.6846	0.010372	0.0333537	0
ENSMUSG00000094800	Gm9780	predicted gene 9780	-4.65913	0.000849681	0.839624	0.0834561
ENSMUSG00000108022	Gm7298	predicted gene 7298	-4.59971	2.51523e-26	2.13015	0.104506
ENSMUSG00000029260	Ugt2b34	UDP glucuronosyltransferase 2 family, polypeptide B34	-4.51318	0.0127792	0.0468896	0.00268171
ENSMUSG00000031766	Slc12a3	solute carrier family 12, member 3	-4.50987	3.6175e-20	0.666579	0.0345134
ENSMUSG00000067613	Krt83	keratin 83	-4.49768	1.82962e-21	4.63541	0.190358
ENSMUSG00000055811	Cldn17	claudin 17	-4.49627	0.00889714	0.0572763	0
ENSMUSG00000029378	Areg	amphiregulin	-4.42376	2.10136e-21	10.5829	0.669333
ENSMUSG00000026416	Il20	interleukin 20	-4.40567	0.000849697	0.373427	0.0192963
ENSMUSG00000024215	Spdef	SAM pointed domain containing ets transcription factor	-4.38695	2.33362e-12	0.289628	0.0121914
ENSMUSG00000072575	Eddm3b	epididymal protein 3B	-4.36939	0.0278295	0.0484678	0
ENSMUSG00000054746	Abca15	ATP-binding cassette, sub-family A (ABC1), member 15	-4.33547	0.00522711	0.0298567	0.000997505
ENSMUSG00000022949	Clic6	chloride intracellular channel 6	-4.29316	2.68072e-36	1.63104	0.0829802
ENSMUSG00000062345	Serpinb2	serine (or cysteine) peptidase inhibitor, clade B, member 2	-4.26852	0.00907912	0.0697652	0.0141511
ENSMUSG00000069588	Gm11733	predicted gene 11733	-4.24591	0.0173952	0.0241137	0
ENSMUSG00000082815	Gm5678	predicted gene 5678	-4.1764	1.8559e-11	0.692684	0.0356593
ENSMUSG00000031430	Vsig1	V-set and immunoglobulin domain containing 1	-4.16055	2.13528e-07	0.238644	0.012818
ENSMUSG00000004894	Hapln2	hyaluronan and proteoglycan link protein 2	-4.11714	0.0120819	0.072669	0.00401033
ENSMUSG00000073386	9830107B12Rik	RIKEN cDNA 9830107B12 gene	-4.09958	0.0141487	0.0482119	0.00391941
ENSMUSG00000110086	Gm45623	predicted gene 45623	-4.06437	0.00400492	0.111605	0.0130521
ENSMUSG00000075596	B130006D01Rik	RIKEN cDNA B130006D01 gene	-3.93365	0.0343699	0.0140921	0
ENSMUSG00000022696	Sidt1	SID1 transmembrane family, member 1	-3.75614	7.92804e-25	2.32133	0.178798
ENSMUSG00000050463	Krt78	keratin 78	-3.71996	0.0350585	0.0305137	0.00336736
ENSMUSG00000027513	Pck1	phosphoenolpyruvate carboxykinase 1, cytosolic	-3.70729	1.58129e-20	2.16256	0.185115
ENSMUSG00000078452	Raet1d	retinoic acid early transcript delta	-3.65699	0.00051889	0.202049	0.0470798
ENSMUSG00000053216	Btn2a2	butyrophilin, subfamily 2, member A2	-3.65173	0.0102992	0.0421099	0.0268352
ENSMUSG00000038641	Akr1d1	aldo-keto reductase family 1, member D1	-3.6189	9.0182e-10	0.268056	0.0203962
ENSMUSG00000026420	Il24	interleukin 24	-3.61484	0.0415717	0.0726582	0.00799443
ENSMUSG00000027793	Ccna1	cyclin A1	-3.61192	0.0134921	0.051445	0.0220558
ENSMUSG00000070419	Cyp3a57	cytochrome P450, family 3, subfamily a, polypeptide 57	-3.57619	4.63947e-23	2.21204	0.178922
ENSMUSG00000039296	Spdye4a	speedy/RINGO cell cycle regulator family, member E4A	-3.53159	0.0277065	0.0452885	0.00831908
ENSMUSG00000068407	Rnase12	ribonuclease, RNase A family, 12 (non-active)	-3.52362	0.0438593	0.160265	0.056936
ENSMUSG00000022809	Nr1i2	nuclear receptor subfamily 1, group I, member 2	-3.51919	5.69419e-06	0.111819	0.00886949
ENSMUSG00000005892	Trh	thyrotropin releasing hormone	-3.49847	0.00115911	0.254623	0.0243671
ENSMUSG00000027048	Abcb11	ATP-binding cassette, sub-family B (MDR/TAP), member 11	-3.49235	0.000169398	0.0675831	0.00558294
ENSMUSG00000048108	Tmem72	transmembrane protein 72	-3.3758	0.0270056	0.00443136	0.000336599
ENSMUSG00000075272	Ttc30a2	tetratricopeptide repeat domain 30A2	-3.28179	0.00454021	1.22312	0.397446
ENSMUSG00000056293	Gsdmc2	gasdermin C2	-3.16611	0.000408349	0.451137	0.0754935
ENSMUSG00000037025	Foxa2	forkhead box A2	-3.12939	7.40114e-24	4.19113	0.472855
ENSMUSG00000007946	Phox2a	paired-like homeobox 2a	-3.09975	0.0382644	0.0584941	0.0058908
ENSMUSG00000030043	Tacr1	tachykinin receptor 1	-3.06053	1.22685e-39	2.47838	0.29525
ENSMUSG00000040284	Gzmg	granzyme G	-2.96094	0.00990803	0.298512	0.0345754
ENSMUSG00000026415	Fcamr	Fc receptor, IgA, IgM, high affinity	-2.92061	0.0260435	0.121788	0.0350259
ENSMUSG00000079451	Tmprss11g	transmembrane protease, serine 11g	-2.91387	7.73082e-21	5.11095	0.751102
ENSMUSG00000023122	Sult1c2	sulfotransferase family, cytosolic, 1C, member 2	-2.89609	4.63098e-09	0.462711	0.0715534
ENSMUSG00000076434	Wfdc3	WAP four-disulfide core domain 3	-2.89105	5.57033e-22	1.59068	0.212655
ENSMUSG00000039628	Hs3st6	heparan sulfate (glucosamine) 3-O-sulfotransferase 6	-2.87675	1.05473e-12	1.76862	0.2372
ENSMUSG00000025075	Habp2	hyaluronic acid binding protein 2	-2.8398	0.0191888	0.0305046	0.00343259
ENSMUSG00000021751	Acox2	acyl-Coenzyme A oxidase 2, branched chain	-2.77402	0.0160895	0.0547736	0.00855227
ENSMUSG00000030607	Acan	aggrecan	-2.76877	3.56376e-11	0.203689	0.0293791
ENSMUSG00000020963	Tshr	thyroid stimulating hormone receptor	-2.76552	5.82102e-24	2.96984	0.424328
ENSMUSG00000038572	Bpifb5	BPI fold containing family B, member 5	-2.73019	1.15713e-09	0.479101	0.0691142
ENSMUSG00000021469	Msx2	msh homeobox 2	-2.67436	2.33341e-07	0.341285	0.0489082
ENSMUSG00000037124	Trim58	tripartite motif-containing 58	-2.64345	0.0101267	0.1987	0.0381318
ENSMUSG00000049946	BC030500	cDNA sequence BC030500	-2.63879	2.27507e-10	2.98332	0.643061
ENSMUSG00000024738	Pga5	pepsinogen 5, group I	-2.61182	2.15203e-08	3.81404	0.681789
ENSMUSG00000090667	Gm765	predicted gene 765	-2.59959	6.43053e-07	0.194143	0.0320986
ENSMUSG00000052861	Dnah6	dynein, axonemal, heavy chain 6	-2.56929	6.94436e-14	0.469378	0.0789218
ENSMUSG00000027485	Bpifb1	BPI fold containing family B, member 1	-2.5487	8.06328e-05	0.121171	0.0203475
ENSMUSG00000055937	Krt28	keratin 28	-2.53545	0.0331581	0.0901383	0.0147633
ENSMUSG00000022156	Gzme	granzyme E	-2.52269	4.76768e-05	1.17494	0.241115
ENSMUSG00000049511	Htr1b	5-hydroxytryptamine (serotonin) receptor 1B	-2.50034	1.05597e-19	1.9841	0.349468
ENSMUSG00000027068	Dhrs9	dehydrogenase/reductase (SDR family) member 9	-2.47909	2.15645e-17	1.32809	0.236936
ENSMUSG00000037095	Lrg1	leucine-rich alpha-2-glycoprotein 1	-2.44206	5.65048e-57	32.7345	6.08076
ENSMUSG00000034394	Lif	leukemia inhibitory factor	-2.43151	1.0753e-23	7.65224	1.42471
ENSMUSG00000037428	Vgf	VGF nerve growth factor inducible	-2.41227	0.0187805	0.114999	0.0207234
ENSMUSG00000085079	Khdc1b	KH domain containing 1B	-2.3918	0.00307863	0.201977	0.0351208
ENSMUSG00000067006	Serpinb5	serine (or cysteine) peptidase inhibitor, clade B, member 5	-2.36887	1.23812e-08	0.635089	0.12279
ENSMUSG00000062061	Obp2a	odorant binding protein 2A	-2.33766	0.00522609	0.451684	0.0943683
ENSMUSG00000063681	Crb1	crumbs family member 1, photoreceptor morphogenesis associated	-2.33049	0.0224438	0.0165005	0.00400671
ENSMUSG00000042474	Fcmr	Fc fragment of IgM receptor	-2.32381	0.00103402	0.265185	0.051758
ENSMUSG00000029819	Npy	neuropeptide Y	-2.31465	0.000295227	1.69678	0.47337
ENSMUSG00000037145	2210407C18Rik	RIKEN cDNA 2210407C18 gene	-2.26837	0.0479913	0.17529	0.0467428
ENSMUSG00000015879	Fam184b	family with sequence similarity 184, member B	-2.26793	1.54381e-08	0.5953	0.296425
ENSMUSG00000022296	Baalc	brain and acute leukemia, cytoplasmic	-2.26544	4.46666e-15	3.9308	0.820272
ENSMUSG00000052271	Bhlha15	basic helix-loop-helix family, member a15	-2.25207	1.89846e-05	0.639899	0.136977
ENSMUSG00000021961	4930578I06Rik	RIKEN cDNA 4930578I06 gene	-2.24837	0.0438418	0.266619	0.0846111
ENSMUSG00000026450	Chit1	chitinase 1 (chitotriosidase)	-2.21983	0.00374836	0.250268	0.0515725
ENSMUSG00000035095	Fam167a	family with sequence similarity 167, member A	-2.20598	4.36613e-11	1.35678	0.297942
ENSMUSG00000029307	Dmp1	dentin matrix protein 1	-2.1974	0.000249945	0.151307	0.0320714
ENSMUSG00000006777	Krt23	keratin 23	-2.14758	2.14108e-11	17.5991	4.79077
ENSMUSG00000067049	Unc93a	unc-93 homolog A (C. elegans)	-2.13574	0.018358	0.161651	0.149535
ENSMUSG00000075304	Sp5	trans-acting transcription factor 5	-2.13412	3.63971e-06	0.422167	0.0947483
ENSMUSG00000089675	Ugt1a8	UDP glucuronosyltransferase 1 family, polypeptide A8	-2.12552	1.67742e-07	0.516205	0.117061
ENSMUSG00000029371	Cxcl5	chemokine (C-X-C motif) ligand 5	-2.12534	9.99967e-08	0.732936	0.164515
ENSMUSG00000024727	Trpm6	transient receptor potential cation channel, subfamily M, member 6	-2.1044	6.07428e-10	2.73702	0.745422
ENSMUSG00000031594	Fgl1	fibrinogen-like protein 1	-2.09732	0.020983	0.0999545	0.0492078
ENSMUSG00000069456	Rdh16	retinol dehydrogenase 16	-2.04433	0.000136301	0.559987	0.163625
ENSMUSG00000028262	Clca3a2	chloride channel accessory 3A2	-2.0171	2.42902e-08	0.298583	0.0723065
ENSMUSG00000030669	Calca	calcitonin/calcitonin-related polypeptide, alpha	-1.97005	2.54863e-05	3.4985	0.938058
ENSMUSG00000045027	Prss22	protease, serine 22	-1.95875	1.58151e-07	2.71384	0.738484
ENSMUSG00000031162	Gata1	GATA binding protein 1	-1.91475	0.0339633	0.0853736	0.0337263
ENSMUSG00000030031	Kbtbd8	kelch repeat and BTB (POZ) domain containing 8	-1.90764	1.05803e-18	5.51172	1.46676
ENSMUSG00000020953	Coch	cochlin	-1.90673	1.32175e-17	23.8903	6.01576
ENSMUSG00000020419	Hormad2	HORMA domain containing 2	-1.90202	3.27541e-08	0.42107	0.111985
ENSMUSG00000024747	Aldh1a7	aldehyde dehydrogenase family 1, subfamily A7	-1.89463	0.000426157	0.433636	0.115611
ENSMUSG00000061259	Tmprss11d	transmembrane protease, serine 11d	-1.89116	0.00970577	0.19171	0.056131
ENSMUSG00000038932	Tcfl5	transcription factor-like 5 (basic helix-loop-helix)	-1.88606	0.0301827	0.12108	0.0378771
ENSMUSG00000012187	Mogat1	monoacylglycerol O-acyltransferase 1	-1.80881	0.00215874	0.579531	0.18219
ENSMUSG00000062380	Tubb3	tubulin, beta 3 class III	-1.80782	8.6681e-07	0.794365	0.223376
ENSMUSG00000096883	Shisa8	shisa family member 8	-1.80159	6.43953e-08	0.965197	0.27674
ENSMUSG00000028386	Slc46a2	solute carrier family 46, member 2	-1.78189	0.00209508	1.86086	0.500568
ENSMUSG00000015441	Gzmf	granzyme F	-1.76866	0.000945341	1.78516	0.528455
ENSMUSG00000022651	Retnlg	resistin like gamma	-1.73581	0.000644942	15.3197	5.71264
ENSMUSG00000058248	Kcnh1	potassium voltage-gated channel, subfamily H (eag-related), member 1	-1.72863	4.74774e-08	0.472518	0.152165
ENSMUSG00000015880	Ncapg	non-SMC condensin I complex, subunit G	-1.72232	5.5488e-09	7.15458	2.77819
ENSMUSG00000027656	Wisp2	WNT1 inducible signaling pathway protein 2	-1.72011	0.0182719	0.195536	0.0571645
ENSMUSG00000053025	Sv2b	synaptic vesicle glycoprotein 2 b	-1.71306	3.16686e-19	5.94041	1.89741
ENSMUSG00000059256	Gzmd	granzyme D	-1.70778	0.0425074	2.45815	0.744739
ENSMUSG00000026582	Sele	selectin, endothelial cell	-1.70539	9.77963e-05	1.08259	0.318245
ENSMUSG00000018211	Wfdc15b	WAP four-disulfide core domain 15B	-1.68158	0.00277003	3.4557	1.24625
ENSMUSG00000047230	Cldn2	claudin 2	-1.66862	0.000821985	0.87254	0.249673
ENSMUSG00000058260	Serpina9	serine (or cysteine) peptidase inhibitor, clade A (alpha-1 antiproteinase, antitrypsin), member 9	-1.65724	0.00951778	0.369595	0.148987
ENSMUSG00000042246	Tmc7	transmembrane channel-like gene family 7	-1.63973	3.28679e-07	0.83736	0.267694
ENSMUSG00000046844	Vat1l	vesicle amine transport protein 1 like	-1.61718	0.00314179	0.180868	0.10115
ENSMUSG00000042828	Trim72	tripartite motif-containing 72	-1.60383	2.37933e-05	0.851049	0.280496
ENSMUSG00000044217	Aqp5	aquaporin 5	-1.60322	0.00805514	0.479032	0.338486
ENSMUSG00000035429	Ptprh	protein tyrosine phosphatase, receptor type, H	-1.58897	0.0275898	0.119035	0.0483419
ENSMUSG00000062778	Chia1	chitinase, acidic 1	-1.58355	0.048573	0.238773	0.0774804
ENSMUSG00000035373	Ccl7	chemokine (C-C motif) ligand 7	-1.5672	1.4607e-05	6.93271	2.35298
ENSMUSG00000050635	Sprr2f	small proline-rich protein 2F	-1.55215	0.00359349	59.148	20.4986
ENSMUSG00000057719	Sh3rf2	SH3 domain containing ring finger 2	-1.54032	0.000360393	2.98235	1.16227
ENSMUSG00000043740	B430306N03Rik	RIKEN cDNA B430306N03 gene	-1.51813	8.98154e-05	0.55244	0.243972
ENSMUSG00000027978	Prss12	protease, serine 12 neurotrypsin (motopsin)	-1.51764	4.13009e-12	5.32335	1.8574
ENSMUSG00000069515	Lyz1	lysozyme 1	-1.51575	0.0079156	6.08421	2.95938
ENSMUSG00000038580	Sct	secretin	-1.50713	1.56966e-05	2.80164	0.987613
ENSMUSG00000026109	Tmeff2	transmembrane protein with EGF-like and two follistatin-like domains 2	-1.50492	0.00442416	0.477378	0.157225
ENSMUSG00000060402	Chst8	carbohydrate (N-acetylgalactosamine 4-0) sulfotransferase 8	-1.50475	6.91285e-05	0.19975	0.0706317
ENSMUSG00000025056	Nr0b1	nuclear receptor subfamily 0, group B, member 1	-1.50119	0.00344147	0.441631	0.151893
ENSMUSG00000052316	Lrrc15	leucine rich repeat containing 15	-1.49	0.0224865	0.110323	0.0499783
ENSMUSG00000045532	C1ql1	complement component 1, q subcomponent-like 1	-1.48017	0.027568	0.212183	0.0757179
ENSMUSG00000003665	Has1	hyaluronan synthase1	-1.47185	0.00514926	2.30039	0.798117
ENSMUSG00000090486	BC035947	cDNA sequence BC035947	-1.46434	0.00796934	0.132444	0.0569143
ENSMUSG00000004317	Clcn5	chloride channel, voltage-sensitive 5	-1.45387	1.93277e-28	11.8899	4.2812
ENSMUSG00000079186	Gzmc	granzyme C	-1.44739	0.00117888	7.29013	2.86707
ENSMUSG00000055546	Timd4	T cell immunoglobulin and mucin domain containing 4	-1.44046	0.00128779	0.685995	0.249619
ENSMUSG00000078234	Klhdc7a	kelch domain containing 7A	-1.43943	3.18176e-12	3.16104	1.13271
ENSMUSG00000064325	Hhip	Hedgehog-interacting protein	-1.43907	4.55023e-09	2.56365	0.946033
ENSMUSG00000094985	Topaz1	testis and ovary specific PAZ domain containing 1	-1.43614	0.000244171	0.626668	0.230404
ENSMUSG00000049134	Nrap	nebulin-related anchoring protein	-1.43158	0.000493038	0.203525	0.0738761
ENSMUSG00000045349	Sh2d5	SH2 domain containing 5	-1.39104	7.52611e-08	1.35267	0.514727
ENSMUSG00000040035	Disp2	dispatched homolog 2 (Drosophila)	-1.38884	6.11388e-06	0.885303	0.369342
ENSMUSG00000054196	Cthrc1	collagen triple helix repeat containing 1	-1.38674	3.42547e-08	12.3072	4.48631
ENSMUSG00000051111	Sv2c	synaptic vesicle glycoprotein 2c	-1.38092	0.0129233	0.813683	0.312345
ENSMUSG00000074115	Saa1	serum amyloid A 1	-1.36052	2.00544e-05	0.85026	0.33057
ENSMUSG00000021749	Oit1	oncoprotein induced transcript 1	-1.34911	0.000693737	9.19236	3.41503
ENSMUSG00000037996	Slc24a2	solute carrier family 24 (sodium/potassium/calcium exchanger), member 2	-1.33797	0.0050711	0.0833904	0.0302563
ENSMUSG00000056025	Clca3a1	chloride channel accessory 3A1	-1.3336	2.77802e-16	17.5782	7.23966
ENSMUSG00000019762	Iyd	iodotyrosine deiodinase	-1.32645	0.0484396	0.405134	0.205575
ENSMUSG00000093908	Gm5784	predicted gene 5784	-1.32047	0.0279468	0.19974	0.0810111
ENSMUSG00000036330	Slc18a1	solute carrier family 18 (vesicular monoamine), member 1	-1.31337	0.000244108	0.221131	0.0883752
ENSMUSG00000045589	Frrs1l	ferric-chelate reductase 1 like	-1.30089	0.00503584	0.337465	0.151753
ENSMUSG00000038745	Nlrp6	NLR family, pyrin domain containing 6	-1.29867	0.000436013	0.319397	0.131572
ENSMUSG00000024810	Il33	interleukin 33	-1.28925	4.87028e-06	6.10784	2.29325
ENSMUSG00000021702	Thbs4	thrombospondin 4	-1.2828	1.90499e-06	3.48281	1.43088
ENSMUSG00000028444	Cntfr	ciliary neurotrophic factor receptor	-1.2808	0.00649643	0.231118	0.0950274
ENSMUSG00000091002	Tcerg1l	transcription elongation regulator 1-like	-1.27758	0.0102463	0.179276	0.0738253
ENSMUSG00000006179	Prss16	protease, serine 16 (thymus)	-1.27742	0.00933129	0.298456	0.13471
ENSMUSG00000043999	Gpr75	G protein-coupled receptor 75	-1.26431	0.0183425	0.50565	0.296984
ENSMUSG00000026405	C4bp	complement component 4 binding protein	-1.26067	0.0018415	0.189138	0.0825071
ENSMUSG00000055210	Foxd2	forkhead box D2	-1.25525	0.00232578	0.474132	0.185919
ENSMUSG00000054161	Fam83e	family with sequence similarity 83, member E	-1.25075	0.00183924	0.276668	0.116725
ENSMUSG00000039748	Exo1	exonuclease 1	-1.2486	9.44605e-05	2.065	0.809157
ENSMUSG00000028364	Tnc	tenascin C	-1.24803	1.012e-14	15.8844	7.19965
ENSMUSG00000074300	BC030870	cDNA sequence BC030870	-1.24273	0.015746	1.36963	0.542889
ENSMUSG00000026204	Ptprn	protein tyrosine phosphatase, receptor type, N	-1.23686	0.00508724	0.23278	0.0980707
ENSMUSG00000045761	Fam179a	family with sequence similarity 179, member A	-1.23608	0.0426449	0.0751721	0.034796
ENSMUSG00000030351	Tspan11	tetraspanin 11	-1.23322	3.48195e-25	11.3361	4.92526
ENSMUSG00000023484	Prph	peripherin	-1.23078	0.000894524	0.707559	0.300713
ENSMUSG00000049130	C5ar1	complement component 5a receptor 1	-1.22892	2.15246e-05	3.74492	1.99719
ENSMUSG00000023132	Gzma	granzyme A	-1.22879	0.00118691	15.1678	13.0243
ENSMUSG00000026073	Il1r2	interleukin 1 receptor, type II	-1.20657	0.000355895	4.22032	1.80722
ENSMUSG00000044533	Rps2	ribosomal protein S2	-1.20543	0.00261951	347.686	143.748
ENSMUSG00000031383	Dusp9	dual specificity phosphatase 9	-1.19645	0.00117473	0.472791	0.206822
ENSMUSG00000041261	Car8	carbonic anhydrase 8	-1.19225	0.00960133	0.574402	0.255877
ENSMUSG00000064147	Rab44	RAB44, member RAS oncogene family	-1.19077	0.00467443	0.729404	0.318241
ENSMUSG00000035352	Ccl12	chemokine (C-C motif) ligand 12	-1.18845	0.00209787	9.35998	4.26396
ENSMUSG00000068101	Cenpm	centromere protein M	-1.18713	0.00219483	5.3826	2.38231
ENSMUSG00000074934	Grem1	gremlin 1, DAN family BMP antagonist	-1.18399	0.0266916	0.360524	0.157411
ENSMUSG00000022683	Pla2g10	phospholipase A2, group X	-1.17855	0.0044172	14.3608	7.79632
ENSMUSG00000040412	5330417C22Rik	RIKEN cDNA 5330417C22 gene	-1.17489	0.00487126	1.28222	0.874483
ENSMUSG00000037868	Egr2	early growth response 2	-1.17352	0.00575817	3.14542	1.43549
ENSMUSG00000052572	Dlg2	discs, large homolog 2 (Drosophila)	-1.15834	6.4349e-08	2.24397	1.0727
ENSMUSG00000036856	Wnt4	wingless-type MMTV integration site family, member 4	-1.15244	1.25398e-06	2.17459	0.977258
ENSMUSG00000028175	Depdc1a	DEP domain containing 1a	-1.1513	3.01624e-07	4.85556	1.95638
ENSMUSG00000057933	Gsta2	glutathione S-transferase, alpha 2 (Yc2)	-1.14662	0.00651971	1.71907	0.863913
ENSMUSG00000001228	Uhrf1	ubiquitin-like, containing PHD and RING finger domains, 1	-1.14439	1.6101e-07	26.5662	11.3769
ENSMUSG00000026580	Selp	selectin, platelet	-1.1379	3.25408e-06	3.58471	1.57522
ENSMUSG00000044288	Cnr1	cannabinoid receptor 1 (brain)	-1.13509	0.0338659	0.0825206	0.037571
ENSMUSG00000035455	Fignl1	fidgetin-like 1	-1.13508	1.1615e-06	5.74639	2.36257
ENSMUSG00000050896	Rtn4rl2	reticulon 4 receptor-like 2	-1.13459	0.00088506	0.935213	0.428006
ENSMUSG00000009108	Gnat2	guanine nucleotide binding protein, alpha transducing 2	-1.13228	0.00299637	0.243363	0.110245
ENSMUSG00000001131	Timp1	tissue inhibitor of metalloproteinase 1	-1.12561	3.67312e-15	28.6936	13.067
ENSMUSG00000030114	Klrg1	killer cell lectin-like receptor subfamily G, member 1	-1.12124	0.0313926	3.15214	2.25809
ENSMUSG00000022945	Chaf1b	chromatin assembly factor 1, subunit B (p60)	-1.11164	0.000203359	4.20363	1.82048
ENSMUSG00000070637	Gm694	predicted gene 694	-1.10977	0.0109043	1.97742	0.991753
ENSMUSG00000029370	Rassf6	Ras association (RalGDS/AF-6) domain family member 6	-1.10604	0.011346	0.615715	0.296163
ENSMUSG00000017499	Cdc6	cell division cycle 6	-1.10353	4.9372e-05	4.30853	1.9781
ENSMUSG00000079593	Gm14597	predicted gene 14597	-1.0983	0.00435839	11.3914	5.90457
ENSMUSG00000054598	9130230L23Rik	RIKEN cDNA 9130230L23 gene	-1.09561	0.00402737	0.121512	0.0566214
ENSMUSG00000000308	Ckmt1	creatine kinase, mitochondrial 1, ubiquitous	-1.0934	0.00156852	3.88942	1.82058
ENSMUSG00000044201	Cdc25c	cell division cycle 25C	-1.09296	0.000272378	2.46295	1.11801
ENSMUSG00000037224	Zfyve28	zinc finger, FYVE domain containing 28	-1.08921	0.0207137	1.16688	0.603572
ENSMUSG00000029591	Ung	uracil DNA glycosylase	-1.08777	2.39684e-07	3.5632	1.67939
ENSMUSG00000038372	Gmds	GDP-mannose 4, 6-dehydratase	-1.08014	1.67935e-10	8.77525	4.46551
ENSMUSG00000054855	Rnd1	Rho family GTPase 1	-1.07748	0.00197654	1.18316	0.558084
ENSMUSG00000026443	Lrrn2	leucine rich repeat protein 2, neuronal	-1.06526	6.81676e-15	6.76812	3.23543
ENSMUSG00000063632	Sox11	SRY (sex determining region Y)-box 11	-1.06057	0.0466256	0.124581	0.0487517
ENSMUSG00000017390	Aldoc	aldolase C, fructose-bisphosphate	-1.05185	0.0105758	1.63268	0.784349
ENSMUSG00000073530	Pappa2	pappalysin 2	-1.05066	0.0294321	0.0719022	0.0348159
ENSMUSG00000069793	Slfn9	schlafen 9	-1.04153	0.00179701	10.9667	4.8336
ENSMUSG00000042489	Clspn	claspin	-1.04099	0.000819042	4.08049	1.69729
ENSMUSG00000071714	Csf2rb2	colony stimulating factor 2 receptor, beta 2, low-affinity (granulocyte-macrophage)	-1.02915	8.569e-11	8.14762	3.86581
ENSMUSG00000032548	Slco2a1	solute carrier organic anion transporter family, member 2a1	-1.02863	4.95822e-22	3.61193	1.74869
ENSMUSG00000067219	Nipal1	NIPA-like domain containing 1	-1.02655	0.0010448	1.2342	0.603776
ENSMUSG00000075602	Ly6a	lymphocyte antigen 6 complex, locus A	-1.01972	1.6685e-09	206.129	103.845
ENSMUSG00000040570	Rundc3b	RUN domain containing 3B	-1.01931	0.00203618	1.26347	0.620829
ENSMUSG00000062609	Kcnj15	potassium inwardly-rectifying channel, subfamily J, member 15	-1.01651	0.00870181	0.176295	0.08429
ENSMUSG00000030144	Clec4d	C-type lectin domain family 4, member d	-1.01337	0.0271785	1.26951	0.73208
ENSMUSG00000050370	Ch25h	cholesterol 25-hydroxylase	-1.01278	0.00123738	3.43587	1.69724
ENSMUSG00000052974	Cyp2f2	cytochrome P450, family 2, subfamily f, polypeptide 2	-1.00835	0.0487641	0.424918	0.210294
ENSMUSG00000028583	Pdpn	podoplanin	-1.00579	3.81289e-12	26.9787	13.3038
ENSMUSG00000007080	Pole	polymerase (DNA directed), epsilon	-1.00485	0.000697278	3.94393	1.88579
ENSMUSG00000050010	Shisa3	shisa family member 3	-1.0012	0.00363798	4.1856	2.26001
ENSMUSG00000022629	Kif21a	kinesin family member 21A	-0.999315	5.09093e-06	2.96743	1.47795
ENSMUSG00000037577	Ephx3	epoxide hydrolase 3	-0.998449	0.000535079	1.12133	0.560159
ENSMUSG00000021070	Bdkrb2	bradykinin receptor, beta 2	-0.994528	9.62562e-07	16.746	8.39581
ENSMUSG00000050493	Fam167b	family with sequence similarity 167, member B	-0.99339	1.20552e-06	17.0269	8.75475
ENSMUSG00000032425	Zfp949	zinc finger protein 949	-0.993136	0.00549505	11.137	5.5725
ENSMUSG00000037474	Dtl	denticleless E3 ubiquitin protein ligase	-0.991351	4.45152e-05	3.42321	1.65005
ENSMUSG00000044770	Scml4	sex comb on midleg-like 4 (Drosophila)	-0.991327	1.45309e-05	1.61529	0.811974
ENSMUSG00000025481	Urah	urate (5-hydroxyiso-) hydrolase	-0.990022	0.0435947	4.5036	2.26339
ENSMUSG00000029189	Sel1l3	sel-1 suppressor of lin-12-like 3 (C. elegans)	-0.988877	1.60693e-07	2.33793	1.15612
ENSMUSG00000031821	Gins2	GINS complex subunit 2 (Psf2 homolog)	-0.986659	0.00500089	3.54919	1.6442
ENSMUSG00000025400	Tac2	tachykinin 2	-0.9859	0.000703348	14.1095	7.22195
ENSMUSG00000002835	Chaf1a	chromatin assembly factor 1, subunit A (p150)	-0.984402	0.000180443	9.78447	4.53469
ENSMUSG00000063142	Kcnma1	potassium large conductance calcium-activated channel, subfamily M, alpha member 1	-0.983244	0.000916755	1.34554	0.706609
ENSMUSG00000042734	Ttc9	tetratricopeptide repeat domain 9	-0.982139	0.000103247	3.21372	1.62241
ENSMUSG00000005672	Kit	kit oncogene	-0.981522	2.46316e-06	5.37483	2.89435
ENSMUSG00000025001	Hells	helicase, lymphoid specific	-0.979643	3.39394e-06	9.76072	4.71116
ENSMUSG00000031980	Agt	angiotensinogen (serpin peptidase inhibitor, clade A, member 8)	-0.978429	0.0111269	0.472245	0.236728
ENSMUSG00000005410	Mcm5	minichromosome maintenance complex component 5	-0.976537	7.61331e-05	27.0449	12.3473
ENSMUSG00000034730	Adgrb1	adhesion G protein-coupled receptor B1	-0.974269	0.0167565	0.099832	0.0511517
ENSMUSG00000021594	Srd5a1	steroid 5 alpha-reductase 1	-0.974043	0.0114046	8.9906	4.61862
ENSMUSG00000060726	Tmsb15a	thymosin beta 15a	-0.972418	0.0460043	3.59614	2.24786
ENSMUSG00000024679	Ms4a6d	membrane-spanning 4-domains, subfamily A, member 6D	-0.971527	0.0010528	5.78423	3.76967
ENSMUSG00000056427	Slit3	slit homolog 3 (Drosophila)	-0.971472	1.23451e-05	12.7466	6.41127
ENSMUSG00000075707	Dio3	deiodinase, iodothyronine type III	-0.969336	0.0051901	1.52915	0.780798
ENSMUSG00000046179	E2f8	E2F transcription factor 8	-0.968894	0.00191658	3.21205	1.45174
ENSMUSG00000053113	Socs3	suppressor of cytokine signaling 3	-0.968451	1.16737e-10	16.7793	8.4213
ENSMUSG00000026669	Mcm10	minichromosome maintenance 10 replication initiation factor	-0.96776	0.00569148	2.52339	1.10508
ENSMUSG00000002944	Cd36	CD36 antigen	-0.963068	0.00262415	10.1649	6.56136
ENSMUSG00000002068	Ccne1	cyclin E1	-0.963007	3.44219e-06	7.46475	3.86114
ENSMUSG00000017146	Brca1	breast cancer 1, early onset	-0.963004	0.00193917	3.02614	1.36924
ENSMUSG00000034926	Dhcr24	24-dehydrocholesterol reductase	-0.961136	0.00208044	16.8464	9.24562
ENSMUSG00000027204	Fbn1	fibrillin 1	-0.959354	1.14905e-08	61.2162	33.5038
ENSMUSG00000011034	Slc5a1	solute carrier family 5 (sodium/glucose cotransporter), member 1	-0.955864	0.0342114	5.84149	3.49452
ENSMUSG00000055978	Fut2	fucosyltransferase 2	-0.955451	3.91271e-07	7.62342	3.76088
ENSMUSG00000027490	E2f1	E2F transcription factor 1	-0.951743	0.000144449	7.36958	3.57344
ENSMUSG00000000028	Cdc45	cell division cycle 45	-0.950376	0.000646604	9.64623	4.63758
ENSMUSG00000078521	Aunip	aurora kinase A and ninein interacting protein	-0.949646	0.0200939	3.8365	1.82284
ENSMUSG00000071691	Gm960	predicted gene 960	-0.943681	0.0126134	0.285001	0.148382
ENSMUSG00000011263	Exoc3l2	exocyst complex component 3-like 2	-0.94345	7.69925e-08	5.30924	2.63572
ENSMUSG00000026442	Nfasc	neurofascin	-0.941676	0.0057312	0.166398	0.0867273
ENSMUSG00000071713	Csf2rb	colony stimulating factor 2 receptor, beta, low-affinity (granulocyte-macrophage)	-0.939594	1.46459e-12	11.3446	5.83898
ENSMUSG00000040675	Mthfd1l	methylenetetrahydrofolate dehydrogenase (NADP+ dependent) 1-like	-0.937444	1.97031e-10	8.61918	4.49784
ENSMUSG00000037788	Vopp1	vesicular, overexpressed in cancer, prosurvival protein 1	-0.93513	1.89437e-24	11.2674	5.82044
ENSMUSG00000020902	Ntn1	netrin 1	-0.930172	5.73934e-15	16.1758	8.40252
ENSMUSG00000021266	Wars	tryptophanyl-tRNA synthetase	-0.928895	1.63144e-22	34.9016	18.6064
ENSMUSG00000006585	Cdt1	chromatin licensing and DNA replication factor 1	-0.928422	2.96711e-05	12.9061	6.57122
ENSMUSG00000034883	Lrr1	leucine rich repeat protein 1	-0.92767	0.0387879	2.2296	1.07047
ENSMUSG00000037621	Atoh8	atonal bHLH transcription factor 8	-0.921535	0.000329141	4.66182	2.54108
ENSMUSG00000031803	B3gnt3	UDP-GlcNAc:betaGal beta-1,3-N-acetylglucosaminyltransferase 3	-0.919718	2.39612e-06	8.30063	4.38513
ENSMUSG00000015437	Gzmb	granzyme B	-0.917017	0.00410404	22.0344	13.1264
ENSMUSG00000062184	Hs6st2	heparan sulfate 6-O-sulfotransferase 2	-0.914575	0.02414	0.294064	0.151123
ENSMUSG00000046591	Ticrr	TOPBP1-interacting checkpoint and replication regulator	-0.91451	0.00891235	0.993977	0.48502
ENSMUSG00000095320	Ccl21a	chemokine (C-C motif) ligand 21A (serine)	-0.913426	0.0370496	13.1429	10.1125
ENSMUSG00000036109	Mbnl3	muscleblind-like 3 (Drosophila)	-0.90914	0.000432363	1.10593	0.587885
ENSMUSG00000032783	Troap	trophinin associated protein	-0.907092	0.00199077	3.31332	1.75276
ENSMUSG00000042784	Muc1	mucin 1, transmembrane	-0.90585	0.000134623	7.24337	3.94661
ENSMUSG00000028613	Lrp8	low density lipoprotein receptor-related protein 8, apolipoprotein e receptor	-0.904657	0.000486782	0.625836	0.334331
ENSMUSG00000058258	Idi1	isopentenyl-diphosphate delta isomerase	-0.903928	0.000501721	16.4716	9.81678
ENSMUSG00000046352	Gjb2	gap junction protein, beta 2	-0.90133	0.0307278	4.20634	2.14547
ENSMUSG00000016756	Cmah	cytidine monophospho-N-acetylneuraminic acid hydroxylase	-0.895826	0.0148773	0.597495	0.34535
ENSMUSG00000018927	Ccl6	chemokine (C-C motif) ligand 6	-0.891718	9.42414e-13	20.4687	11.0219
ENSMUSG00000029414	Kntc1	kinetochore associated 1	-0.891042	0.00461357	3.59005	1.67959
ENSMUSG00000006538	Ihh	Indian hedgehog	-0.883342	2.86014e-06	20.2336	10.8319
ENSMUSG00000020649	Rrm2	ribonucleotide reductase M2	-0.881717	0.000489564	19.641	8.93149
ENSMUSG00000035385	Ccl2	chemokine (C-C motif) ligand 2	-0.881365	0.0311085	2.64826	1.49415
ENSMUSG00000041859	Mcm3	minichromosome maintenance complex component 3	-0.880504	3.6207e-08	31.2801	15.8868
ENSMUSG00000032796	Lama1	laminin, alpha 1	-0.872368	0.0330343	0.383596	0.204197
ENSMUSG00000030867	Plk1	polo-like kinase 1	-0.872046	7.47925e-05	7.94157	3.7722
ENSMUSG00000030772	Dkk3	dickkopf WNT signaling pathway inhibitor 3	-0.86971	2.28998e-08	35.7454	19.5839
ENSMUSG00000042821	Snai1	snail family zinc finger 1	-0.868626	1.4607e-05	27.2468	15.4222
ENSMUSG00000027323	Rad51	RAD51 recombinase	-0.868528	0.00292444	4.1406	2.05141
ENSMUSG00000028587	Orc1	origin recognition complex, subunit 1	-0.866338	0.000389876	3.11967	1.71391
ENSMUSG00000027832	Ptx3	pentraxin related gene	-0.855058	0.000518871	3.7151	2.05033
ENSMUSG00000028718	Stil	Scl/Tal1 interrupting locus	-0.85266	0.00952637	2.22355	1.07574
ENSMUSG00000079685	Ulbp1	UL16 binding protein 1	-0.851818	0.0487823	4.01856	2.24919
ENSMUSG00000056999	Ide	insulin degrading enzyme	-0.850627	1.28946e-23	27.2245	15.0823
ENSMUSG00000048636	A730049H05Rik	RIKEN cDNA A730049H05 gene	-0.850135	0.0266335	0.497932	0.290948
ENSMUSG00000044349	Snhg11	small nucleolar RNA host gene 11	-0.848669	0.00875613	0.552137	0.311257
ENSMUSG00000024990	Rbp4	retinol binding protein 4, plasma	-0.847551	0.0021405	6.35374	3.68914
ENSMUSG00000026175	Vil1	villin 1	-0.846896	0.00636778	0.407849	0.225116
ENSMUSG00000018865	Sult4a1	sulfotransferase family 4A, member 1	-0.846548	0.0343009	1.27671	0.727319
ENSMUSG00000026039	Sgol2a	shugoshin-like 2a (S. pombe)	-0.844665	0.000871565	1.36323	0.714486
ENSMUSG00000070639	Lrrc8b	leucine rich repeat containing 8 family, member B	-0.844171	8.81198e-10	4.85566	2.70283
ENSMUSG00000021569	Trip13	thyroid hormone receptor interactor 13	-0.843054	0.00219335	4.744	2.44489
ENSMUSG00000048416	Mlf1	myeloid leukemia factor 1	-0.84257	0.0112897	2.31125	1.29009
ENSMUSG00000020701	Tmem132e	transmembrane protein 132E	-0.842372	0.019341	1.55238	0.918356
ENSMUSG00000019122	Ccl9	chemokine (C-C motif) ligand 9	-0.841326	2.15849e-05	5.22689	2.9124
ENSMUSG00000034845	Plvap	plasmalemma vesicle associated protein	-0.840418	8.93463e-14	42.9158	23.5116
ENSMUSG00000042745	Id1	inhibitor of DNA binding 1	-0.837818	2.09583e-05	69.723	37.15
ENSMUSG00000039323	Igfbp2	insulin-like growth factor binding protein 2	-0.835004	0.0448635	1.57908	0.896672
ENSMUSG00000005667	Mthfd2	methylenetetrahydrofolate dehydrogenase (NAD+ dependent), methenyltetrahydrofolate cyclohydrolase	-0.834906	1.4472e-08	14.1126	7.91291
ENSMUSG00000033453	Adamts15	a disintegrin-like and metallopeptidase (reprolysin type) with thrombospondin type 1 motif, 15	-0.833737	3.69751e-18	14.4774	8.18263
ENSMUSG00000005233	Spc25	SPC25, NDC80 kinetochore complex component, homolog (S. cerevisiae)	-0.833184	0.000157387	6.64806	3.18876
ENSMUSG00000026622	Nek2	NIMA (never in mitosis gene a)-related expressed kinase 2	-0.832461	0.000916051	3.09128	1.57166
ENSMUSG00000037991	Rmi2	RecQ mediated genome instability 2	-0.832244	0.0490845	1.3052	0.669339
ENSMUSG00000053175	Bcl3	B cell leukemia/lymphoma 3	-0.83202	1.29595e-06	7.87981	4.4186
ENSMUSG00000056394	Lig1	ligase I, DNA, ATP-dependent	-0.830053	0.00235638	15.6957	7.90102
ENSMUSG00000034450	Gulo	gulonolactone (L-) oxidase	-0.825686	0.000355262	11.5598	5.89551
ENSMUSG00000025044	Msr1	macrophage scavenger receptor 1	-0.823339	0.0357765	1.05162	0.720819
ENSMUSG00000032193	Ldlr	low density lipoprotein receptor	-0.821541	0.0430785	11.3626	6.6276
ENSMUSG00000027326	Knl1	kinetochore scaffold 1	-0.821048	0.00118099	2.50045	1.20169
ENSMUSG00000005470	Asf1b	anti-silencing function 1B histone chaperone	-0.820892	0.0194945	5.04301	2.5189
ENSMUSG00000022673	Mcm4	minichromosome maintenance complex component 4	-0.820828	2.48817e-07	39.7964	21.7629
ENSMUSG00000039055	Eme1	essential meiotic structure-specific endonuclease 1	-0.818937	0.0212978	1.97535	1.02279
ENSMUSG00000049303	Syt12	synaptotagmin XII	-0.817267	0.00489124	0.307465	0.173425
ENSMUSG00000021281	Tnfaip2	tumor necrosis factor, alpha-induced protein 2	-0.810201	2.35372e-09	7.78933	4.53774
ENSMUSG00000043439	E130012A19Rik	RIKEN cDNA E130012A19 gene	-0.809536	0.00586193	2.14317	1.21961
ENSMUSG00000073433	Arhgdig	Rho GDP dissociation inhibitor (GDI) gamma	-0.808383	0.00137576	2.5291	1.44242
ENSMUSG00000022797	Tfrc	transferrin receptor	-0.805492	5.73934e-15	17.2202	9.6598
ENSMUSG00000037280	Galnt6	UDP-N-acetyl-alpha-D-galactosamine:polypeptide N-acetylgalactosaminyltransferase 6	-0.804982	0.0115426	1.78434	1.07174
ENSMUSG00000028678	Kif2c	kinesin family member 2C	-0.802612	0.00291345	3.1426	1.6363
ENSMUSG00000027460	Angpt4	angiopoietin 4	-0.802524	0.0052316	1.17278	0.672479
ENSMUSG00000038167	Plekhg6	pleckstrin homology domain containing, family G (with RhoGef domain) member 6	-0.802191	0.0173956	0.619571	0.356652
ENSMUSG00000051159	Cited1	Cbp/p300-interacting transactivator with Glu/Asp-rich carboxy-terminal domain 1	-0.80176	0.0158437	0.827512	0.473729
ENSMUSG00000007872	Id3	inhibitor of DNA binding 3	-0.801506	3.63214e-13	73.6439	43.0878
ENSMUSG00000028212	Ccne2	cyclin E2	-0.800343	0.000267439	8.30413	4.40087
ENSMUSG00000019214	Chtf18	CTF18, chromosome transmission fidelity factor 18	-0.799673	0.0418568	2.96628	1.57081
ENSMUSG00000026492	Tfb2m	transcription factor B2, mitochondrial	-0.797935	2.30661e-06	17.301	11.148
ENSMUSG00000025511	Tspan4	tetraspanin 4	-0.797586	8.36458e-17	31.9146	18.3521
ENSMUSG00000021707	Dhfr	dihydrofolate reductase	-0.795551	0.000758789	6.40631	3.26817
ENSMUSG00000022385	Gtse1	G two S phase expressed protein 1	-0.795433	0.00488176	3.29949	1.71692
ENSMUSG00000050105	Grrp1	glycine/arginine rich protein 1	-0.791583	1.89392e-07	30.6747	17.7053
ENSMUSG00000022351	Sqle	squalene epoxidase	-0.790476	0.000197607	7.57341	4.68412
ENSMUSG00000006398	Cdc20	cell division cycle 20	-0.788134	4.05278e-05	12.52	6.54027
ENSMUSG00000020974	Pole2	polymerase (DNA directed), epsilon 2 (p59 subunit)	-0.788129	4.66829e-05	10.4759	5.86967
ENSMUSG00000025813	Homer2	homer scaffolding protein 2	-0.788108	0.000756684	1.01249	0.586286
ENSMUSG00000034023	Fancd2	Fanconi anemia, complementation group D2	-0.787619	0.018401	1.52192	0.788755
ENSMUSG00000016239	Lonrf3	LON peptidase N-terminal domain and ring finger 3	-0.787235	0.0168019	1.65797	0.995761
ENSMUSG00000050410	Tcf19	transcription factor 19	-0.783888	0.0233779	22.841	10.9732
ENSMUSG00000019992	Mtfr2	mitochondrial fission regulator 2	-0.783665	0.00643296	2.25184	1.24465
ENSMUSG00000026579	F5	coagulation factor V	-0.781795	0.0243963	0.740359	0.47306
ENSMUSG00000034311	Kif4	kinesin family member 4	-0.777719	0.00132324	3.29749	1.61438
ENSMUSG00000023908	Pkmyt1	protein kinase, membrane associated tyrosine/threonine 1	-0.776281	0.0270465	7.12532	3.92355
ENSMUSG00000004791	Pgf	placental growth factor	-0.772205	0.00722875	5.27912	3.12666
ENSMUSG00000031262	Cenpi	centromere protein I	-0.770539	0.0138046	2.64706	1.42748
ENSMUSG00000022218	Tgm1	transglutaminase 1, K polypeptide	-0.769026	0.0365056	0.667967	0.390187
ENSMUSG00000016763	Scube1	signal peptide, CUB domain, EGF-like 1	-0.767905	9.35143e-07	28.9784	17.3283
ENSMUSG00000025574	Tk1	thymidine kinase 1	-0.767039	0.00500089	8.12085	4.1119
ENSMUSG00000021714	Cenpk	centromere protein K	-0.766452	0.00978919	6.27403	3.26601
ENSMUSG00000002870	Mcm2	minichromosome maintenance complex component 2	-0.766444	3.2766e-06	15.2061	8.69841
ENSMUSG00000037572	Wdhd1	WD repeat and HMG-box DNA binding protein 1	-0.766343	0.000715469	5.46873	3.09694
ENSMUSG00000032332	Col12a1	collagen, type XII, alpha 1	-0.765626	0.001679	16.2353	10.0648
ENSMUSG00000063694	Cycs	cytochrome c, somatic	-0.765508	0.000423897	36.3481	22.7392
ENSMUSG00000041205	Map6d1	MAP6 domain containing 1	-0.764185	0.0131618	0.534555	0.313244
ENSMUSG00000039994	Timeless	timeless circadian clock 1	-0.764012	9.94944e-07	7.68607	4.35018
ENSMUSG00000017861	Mybl2	myeloblastosis oncogene-like 2	-0.762459	0.0278785	2.58037	1.36058
ENSMUSG00000023940	Sgol1	shugoshin-like 1 (S. pombe)	-0.760366	0.0175969	3.72926	1.9008
ENSMUSG00000032218	Ccnb2	cyclin B2	-0.758292	7.33831e-06	15.9431	8.60059
ENSMUSG00000026890	Lhx6	LIM homeobox protein 6	-0.757945	0.0126792	2.84076	1.68166
ENSMUSG00000029752	Asns	asparagine synthetase	-0.754418	1.09387e-07	24.6909	14.7783
ENSMUSG00000026873	Phf19	PHD finger protein 19	-0.753364	0.00314132	2.90464	1.68674
ENSMUSG00000030346	Rad51ap1	RAD51 associated protein 1	-0.752087	0.0140047	4.82255	2.55725
ENSMUSG00000070407	Hs3st3b1	heparan sulfate (glucosamine) 3-O-sulfotransferase 3B1	-0.751275	0.030605	0.76533	0.483556
ENSMUSG00000020185	E2f7	E2F transcription factor 7	-0.750328	0.00443422	1.47593	0.802962
ENSMUSG00000022769	Sdf2l1	stromal cell-derived factor 2-like 1	-0.74711	0.00195872	27.0772	16.1311
ENSMUSG00000024640	Psat1	phosphoserine aminotransferase 1	-0.746095	4.83791e-08	16.0977	9.53904
ENSMUSG00000090066	1110002E22Rik	RIKEN cDNA 1110002E22 gene	-0.744281	0.000243932	4.91276	2.65989
ENSMUSG00000022021	Diaph3	diaphanous related formin 3	-0.743491	0.0181609	3.68937	1.8177
ENSMUSG00000044017	Adgrd1	adhesion G protein-coupled receptor D1	-0.743022	0.00779293	4.2031	2.62926
ENSMUSG00000006403	Adamts4	a disintegrin-like and metallopeptidase (reprolysin type) with thrombospondin type 1 motif, 4	-0.742918	1.07484e-10	10.503	6.27269
ENSMUSG00000032334	Loxl1	lysyl oxidase-like 1	-0.740347	2.13678e-08	42.2059	27.0767
ENSMUSG00000027379	Bub1	BUB1, mitotic checkpoint serine/threonine kinase	-0.739628	0.000864308	5.39408	2.76376
ENSMUSG00000033762	Recql4	RecQ protein-like 4	-0.739436	0.0369021	2.30114	1.36089
ENSMUSG00000027386	Fbln7	fibulin 7	-0.73897	0.00192438	5.15353	2.8972
ENSMUSG00000034997	Htr2a	5-hydroxytryptamine (serotonin) receptor 2A	-0.735303	0.0307596	1.99557	1.20898
ENSMUSG00000037278	Tmem97	transmembrane protein 97	-0.733233	3.96735e-05	23.32	14.5604
ENSMUSG00000055368	Slc6a2	solute carrier family 6 (neurotransmitter transporter, noradrenalin), member 2	-0.732523	1.99528e-08	30.3794	19.1849
ENSMUSG00000036777	Anln	anillin, actin binding protein	-0.732289	0.000611685	8.77477	4.43108
ENSMUSG00000038379	Ttk	Ttk protein kinase	-0.731705	0.0294708	3.12355	1.56743
ENSMUSG00000042029	Ncapg2	non-SMC condensin II complex, subunit G2	-0.731505	0.00117473	10.074	5.38617
ENSMUSG00000026683	Nuf2	NUF2, NDC80 kinetochore complex component	-0.72996	0.00253969	4.0104	1.96295
ENSMUSG00000031298	Adgrg2	adhesion G protein-coupled receptor G2	-0.72984	0.00473777	5.48109	3.97923
ENSMUSG00000024989	Cep55	centrosomal protein 55	-0.727303	0.000509612	6.85587	3.64727
ENSMUSG00000041431	Ccnb1	cyclin B1	-0.727067	6.2569e-05	6.74441	3.52924
ENSMUSG00000044468	Fam46c	family with sequence similarity 46, member C	-0.726816	0.000427489	12.0327	7.86012
ENSMUSG00000029602	Rasal1	RAS protein activator like 1 (GAP1 like)	-0.725944	0.0283597	1.39511	0.843366
ENSMUSG00000023473	Celsr3	cadherin, EGF LAG seven-pass G-type receptor 3	-0.723844	0.0287012	0.215972	0.130359
ENSMUSG00000028699	Tspan1	tetraspanin 1	-0.722803	0.000267128	19.5255	13.1158
ENSMUSG00000002274	Metrn	meteorin, glial cell differentiation regulator	-0.722352	0.0424104	1.32859	0.812383
ENSMUSG00000039232	Stx11	syntaxin 11	-0.72211	0.00440763	2.94256	1.78246
ENSMUSG00000023259	Slc26a6	solute carrier family 26, member 6	-0.72106	1.14763e-07	6.37906	3.82576
ENSMUSG00000041064	Pif1	PIF1 5'-to-3' DNA helicase	-0.720547	0.0153829	1.40109	0.82123
ENSMUSG00000032719	Sbspon	somatomedin B and thrombospondin, type 1 domain containing	-0.717764	0.00404469	6.46565	3.76619
ENSMUSG00000020493	Prr11	proline rich 11	-0.716543	0.0054764	5.22328	2.77567
ENSMUSG00000042808	Gpx2	glutathione peroxidase 2	-0.71499	0.0116955	84.7725	50.1519
ENSMUSG00000048327	Ckap2l	cytoskeleton associated protein 2-like	-0.714686	0.00212017	8.0056	4.02674
ENSMUSG00000022033	Pbk	PDZ binding kinase	-0.714601	0.0188102	13.928	6.71193
ENSMUSG00000044934	Zfp367	zinc finger protein 367	-0.712336	0.000190598	10.5668	6.07517
ENSMUSG00000020089	Ppa1	pyrophosphatase (inorganic) 1	-0.711843	6.00235e-11	26.3439	16.075
ENSMUSG00000022768	Ccdc116	coiled-coil domain containing 116	-0.710812	0.0138539	0.772916	0.4721
ENSMUSG00000024301	Kifc5b	kinesin family member C5B	-0.707578	0.0324254	1.77996	1.05381
ENSMUSG00000044254	Pcsk9	proprotein convertase subtilisin/kexin type 9	-0.707422	0.0480474	2.71038	1.85917
ENSMUSG00000046546	Fam43a	family with sequence similarity 43, member A	-0.706456	3.79758e-06	21.1201	13.1014
ENSMUSG00000020914	Top2a	topoisomerase (DNA) II alpha	-0.706445	1.2807e-05	26.4751	14.2412
ENSMUSG00000032373	Car12	carbonic anhydrase 12	-0.705766	0.000692763	33.194	21.5159
ENSMUSG00000034714	Ttyh2	tweety family member 2	-0.705683	1.43919e-06	7.14533	4.38117
ENSMUSG00000025921	Rdh10	retinol dehydrogenase 10 (all-trans)	-0.704468	3.89622e-06	33.45	20.0481
ENSMUSG00000028664	Ephb2	Eph receptor B2	-0.704382	1.60785e-10	10.2609	6.41676
ENSMUSG00000062510	Nsl1	NSL1, MIS12 kinetochore complex component	-0.703709	0.0316511	2.26225	1.18815
ENSMUSG00000038007	Acer2	alkaline ceramidase 2	-0.703635	7.08642e-06	3.7405	2.3191
ENSMUSG00000027715	Ccna2	cyclin A2	-0.703394	0.000135609	15.3606	7.9169
ENSMUSG00000037544	Dlgap5	discs, large (Drosophila) homolog-associated protein 5	-0.703236	0.011234	2.2799	1.18433
ENSMUSG00000026355	Mcm6	minichromosome maintenance complex component 6	-0.703114	7.02067e-05	40.9376	22.5975
ENSMUSG00000021319	Sfrp4	secreted frizzled-related protein 4	-0.702681	0.0029004	59.1691	38.6629
ENSMUSG00000071547	Nt5dc2	5'-nucleotidase domain containing 2	-0.701906	0.000244296	38.2077	22.4297
ENSMUSG00000028970	Abcb1b	ATP-binding cassette, sub-family B (MDR/TAP), member 1B	-0.701893	0.00223437	2.17384	1.35517
ENSMUSG00000069910	Spdl1	spindle apparatus coiled-coil protein 1	-0.700662	0.00895923	3.00864	1.64775
ENSMUSG00000024691	Fam111a	family with sequence similarity 111, member A	-0.699991	0.00217863	21.0198	11.5388
ENSMUSG00000001403	Ube2c	ubiquitin-conjugating enzyme E2C	-0.699536	8.64879e-05	10.9686	6.20269
ENSMUSG00000021756	Il6st	interleukin 6 signal transducer	-0.699417	1.77342e-08	78.5501	48.3217
ENSMUSG00000003779	Kif20a	kinesin family member 20A	-0.698397	0.00534005	6.49281	3.4617
ENSMUSG00000027454	Gins1	GINS complex subunit 1 (Psf1 homolog)	-0.694128	0.0123566	8.91865	5.09125
ENSMUSG00000020330	Hmmr	hyaluronan mediated motility receptor (RHAMM)	-0.6935	0.0044172	4.32245	2.25453
ENSMUSG00000027699	Ect2	ect2 oncogene	-0.69224	0.000314817	4.78957	2.6153
ENSMUSG00000017707	Serinc3	serine incorporator 3	-0.69192	4.37671e-07	116.526	72.0429
ENSMUSG00000033952	Aspm	asp (abnormal spindle)-like, microcephaly associated (Drosophila)	-0.688592	0.00143301	2.18971	1.195
ENSMUSG00000058290	Espl1	extra spindle pole bodies 1, separase	-0.688182	0.0271438	3.23145	1.76981
ENSMUSG00000031353	Rbbp7	retinoblastoma binding protein 7	-0.685952	8.11793e-08	198.455	123.249
ENSMUSG00000024014	Pim1	proviral integration site 1	-0.684458	0.000185778	8.55716	5.89941
ENSMUSG00000037725	Ckap2	cytoskeleton associated protein 2	-0.684354	4.66209e-05	9.59268	5.44647
ENSMUSG00000043635	Adamts3	a disintegrin-like and metallopeptidase (reprolysin type) with thrombospondin type 1 motif, 3	-0.682323	0.0302002	2.00514	1.24785
ENSMUSG00000027469	Tpx2	TPX2, microtubule-associated	-0.68219	0.000423897	9.31627	4.82823
ENSMUSG00000031837	Necab2	N-terminal EF-hand calcium binding protein 2	-0.681929	0.047979	1.33275	0.853338
ENSMUSG00000032397	Tipin	timeless interacting protein	-0.680963	3.49777e-07	46.3439	28.1613
ENSMUSG00000090698	Apold1	apolipoprotein L domain containing 1	-0.679674	0.0276134	4.11027	2.58977
ENSMUSG00000025789	St8sia2	ST8 alpha-N-acetyl-neuraminide alpha-2,8-sialyltransferase 2	-0.678483	0.00359173	1.43854	0.898502
ENSMUSG00000032113	Chek1	checkpoint kinase 1	-0.677398	0.000170294	5.07206	2.96632
ENSMUSG00000027331	Knstrn	kinetochore-localized astrin/SPAG5 binding	-0.6761	0.000277571	4.33209	2.37982
ENSMUSG00000025185	Loxl4	lysyl oxidase-like 4	-0.67607	0.0366254	0.508387	0.317958
ENSMUSG00000017716	Birc5	baculoviral IAP repeat-containing 5	-0.674436	0.00130652	8.61836	4.84885
ENSMUSG00000030518	Fam189a1	family with sequence similarity 189, member A1	-0.673532	0.0167565	1.87234	1.19032
ENSMUSG00000070867	Trabd2b	TraB domain containing 2B	-0.672924	0.000254121	3.42028	2.14646
ENSMUSG00000013089	Etv5	ets variant 5	-0.672525	0.000933421	10.5064	7.60897
ENSMUSG00000038128	Camk4	calcium/calmodulin-dependent protein kinase IV	-0.671193	0.0391093	0.881015	0.595337
ENSMUSG00000051022	Hs3st1	heparan sulfate (glucosamine) 3-O-sulfotransferase 1	-0.670347	0.00243923	7.35773	4.78721
ENSMUSG00000009394	Syn2	synapsin II	-0.670076	0.000150704	9.62773	6.10607
ENSMUSG00000022367	Has2	hyaluronan synthase 2	-0.66895	3.08294e-05	10.1085	6.45943
ENSMUSG00000006522	Itih3	inter-alpha trypsin inhibitor, heavy chain 3	-0.66854	0.0478136	0.335966	0.20992
ENSMUSG00000059991	Nptx2	neuronal pentraxin 2	-0.66757	0.0162317	12.2951	8.40897
ENSMUSG00000038463	Olfml2b	olfactomedin-like 2B	-0.667172	6.06056e-09	20.9391	13.1722
ENSMUSG00000055761	Nkain3	Na+/K+ transporting ATPase interacting 3	-0.666892	0.0373609	0.622223	0.390046
ENSMUSG00000020808	Fam64a	family with sequence similarity 64, member A	-0.666694	0.00417101	6.28625	3.39568
ENSMUSG00000051278	Zgrf1	zinc finger, GRF-type containing 1	-0.664641	0.0252184	2.33109	1.41478
ENSMUSG00000024007	Ppil1	peptidylprolyl isomerase (cyclophilin)-like 1	-0.662001	1.69814e-05	22.5917	14.5542
ENSMUSG00000026605	Cenpf	centromere protein F	-0.65892	0.00112285	2.39666	1.31412
ENSMUSG00000024590	Lmnb1	lamin B1	-0.658604	5.1153e-07	41.8592	24.4727
ENSMUSG00000006715	Gmnn	geminin	-0.658212	0.0179461	9.96177	5.91603
ENSMUSG00000021765	Fst	follistatin	-0.657968	0.00066419	57.0552	33.5954
ENSMUSG00000023505	Cdca3	cell division cycle associated 3	-0.656197	0.00503248	7.29892	3.84464
ENSMUSG00000023015	Racgap1	Rac GTPase-activating protein 1	-0.655422	0.000904027	6.62377	3.50722
ENSMUSG00000025758	Plk4	polo-like kinase 4	-0.654941	0.000847487	4.95515	2.84205
ENSMUSG00000019942	Cdk1	cyclin-dependent kinase 1	-0.654008	0.00235676	15.6093	8.21978
ENSMUSG00000026478	Lamc1	laminin, gamma 1	-0.653777	3.24284e-07	83.2332	52.8953
ENSMUSG00000030641	Ddias	DNA damage-induced apoptosis suppressor	-0.653498	0.0420341	2.11735	1.25184
ENSMUSG00000038943	Prc1	protein regulator of cytokinesis 1	-0.652663	0.000764082	5.12331	2.8404
ENSMUSG00000023915	Tnfrsf21	tumor necrosis factor receptor superfamily, member 21	-0.652246	3.49777e-07	30.7984	20.0015
ENSMUSG00000035504	Reep6	receptor accessory protein 6	-0.65176	0.0271493	1.38849	0.896694
ENSMUSG00000031004	Mki67	antigen identified by monoclonal antibody Ki 67	-0.649954	0.00164094	17.8861	9.45582
ENSMUSG00000023000	Dhh	desert hedgehog	-0.648026	0.0255626	1.95382	1.24785
ENSMUSG00000020897	Aurkb	aurora kinase B	-0.647761	0.0481911	8.22041	4.2909
ENSMUSG00000058624	Gda	guanine deaminase	-0.647686	2.57667e-07	9.78757	6.23785
ENSMUSG00000028884	Rpa2	replication protein A2	-0.647613	0.000193083	14.9141	9.01377
ENSMUSG00000022440	C1qtnf6	C1q and tumor necrosis factor related protein 6	-0.646483	9.30912e-07	38.5514	25.0241
ENSMUSG00000008450	Nutf2	nuclear transport factor 2	-0.645028	7.01164e-05	34.4498	21.1465
ENSMUSG00000039476	Prrx2	paired related homeobox 2	-0.645009	0.0189451	6.91407	4.30828
ENSMUSG00000037379	Spon2	spondin 2, extracellular matrix protein	-0.642829	0.000213629	30.7234	19.9993
ENSMUSG00000050335	Lgals3	lectin, galactose binding, soluble 3	-0.642268	1.67795e-05	18.4431	11.919
ENSMUSG00000040147	Maob	monoamine oxidase B	-0.639322	6.61176e-05	114.677	73.4764
ENSMUSG00000053398	Phgdh	3-phosphoglycerate dehydrogenase	-0.638153	8.02737e-10	29.4334	18.9173
ENSMUSG00000036768	Kif15	kinesin family member 15	-0.638019	0.033373	5.9647	3.3142
ENSMUSG00000045328	Cenpe	centromere protein E	-0.637228	0.000293731	3.54181	2.031
ENSMUSG00000036545	Adamts2	a disintegrin-like and metallopeptidase (reprolysin type) with thrombospondin type 1 motif, 2	-0.637031	1.70776e-05	14.9919	9.81182
ENSMUSG00000020601	Trib2	tribbles pseudokinase 2	-0.636696	9.46719e-09	13.6901	8.79035
ENSMUSG00000072082	Ccnf	cyclin F	-0.636153	0.0336032	5.04863	2.86908
ENSMUSG00000070713	Gm10282	predicted pseudogene 10282	-0.635728	0.0242759	13.0873	8.486
ENSMUSG00000027654	Fam83d	family with sequence similarity 83, member D	-0.634972	0.0311832	1.71996	1.02771
ENSMUSG00000026864	Hspa5	heat shock protein 5	-0.633553	0.000205602	260.23	167.704
ENSMUSG00000020869	Lrrc59	leucine rich repeat containing 59	-0.632998	5.25934e-10	74.9842	48.3151
ENSMUSG00000019849	Prep	prolyl endopeptidase	-0.632819	4.83875e-07	24.3345	15.6904
ENSMUSG00000029201	Ugdh	UDP-glucose dehydrogenase	-0.632475	9.45451e-15	14.6799	9.4638
ENSMUSG00000024121	Atp6v0c	ATPase, H+ transporting, lysosomal V0 subunit C	-0.628229	0.00404474	14.628	9.10479
ENSMUSG00000021260	Hhipl1	hedgehog interacting protein-like 1	-0.628113	0.000770191	9.30521	6.0446
ENSMUSG00000027377	Mall	mal, T cell differentiation protein-like	-0.625862	0.00279021	6.38532	4.1261
ENSMUSG00000046841	Ckap4	cytoskeleton-associated protein 4	-0.625713	1.87441e-09	66.6918	42.8883
ENSMUSG00000079553	Kifc1	kinesin family member C1	-0.624273	0.0309082	4.16329	2.42459
ENSMUSG00000024713	Pcsk5	proprotein convertase subtilisin/kexin type 5	-0.623339	0.00059439	17.7699	10.6442
ENSMUSG00000033350	Chst2	carbohydrate sulfotransferase 2	-0.622485	0.000125745	5.38821	3.47633
ENSMUSG00000058927	Gm10053	predicted gene 10053	-0.621724	0.00414426	9.79545	6.35755
ENSMUSG00000074182	Znhit6	zinc finger, HIT type 6	-0.621201	5.26135e-10	30.6265	19.9068
ENSMUSG00000001227	Sema6b	sema domain, transmembrane domain (TM), and cytoplasmic domain, (semaphorin) 6B	-0.620988	1.90499e-06	5.85911	3.80893
ENSMUSG00000066607	6030419C18Rik	RIKEN cDNA 6030419C18 gene	-0.620399	1.48721e-06	17.9751	11.7933
ENSMUSG00000043079	Synpo	synaptopodin	-0.620072	2.81246e-05	9.47596	6.51991
ENSMUSG00000027496	Aurka	aurora kinase A	-0.620034	0.0191281	5.16091	2.88163
ENSMUSG00000035934	Pknox2	Pbx/knotted 1 homeobox 2	-0.619952	7.70918e-10	12.6923	8.45439
ENSMUSG00000030208	Emp1	epithelial membrane protein 1	-0.619938	1.87043e-08	63.7125	41.4209
ENSMUSG00000070284	Gmppb	GDP-mannose pyrophosphorylase B	-0.61966	1.37784e-06	11.2996	7.43224
ENSMUSG00000012443	Kif11	kinesin family member 11	-0.619515	0.00123678	11.4764	6.18569
ENSMUSG00000048922	Cdca2	cell division cycle associated 2	-0.619155	0.0227022	2.8933	1.56848
ENSMUSG00000037020	Wdr62	WD repeat domain 62	-0.618293	0.0457336	1.48477	0.965925
ENSMUSG00000045751	Mms22l	MMS22-like, DNA repair protein	-0.61818	0.0125648	3.61529	2.15475
ENSMUSG00000028068	Iqgap3	IQ motif containing GTPase activating protein 3	-0.617387	0.023484	1.80659	0.98401
ENSMUSG00000022577	Ly6h	lymphocyte antigen 6 complex, locus H	-0.617371	0.00873439	1.80679	1.18938
ENSMUSG00000022322	Shcbp1	Shc SH2-domain binding protein 1	-0.61703	0.0465581	3.46167	1.89125
ENSMUSG00000030218	Mgp	matrix Gla protein	-0.614321	1.64427e-07	237.677	154.325
ENSMUSG00000026547	Tagln2	transgelin 2	-0.613188	2.50939e-08	159.612	104.312
ENSMUSG00000032254	Kif23	kinesin family member 23	-0.612448	0.000486464	7.93121	4.71277
ENSMUSG00000005413	Hmox1	heme oxygenase 1	-0.611465	4.35964e-05	12.8736	8.40634
ENSMUSG00000022146	Osmr	oncostatin M receptor	-0.611362	2.15997e-05	4.8535	3.27085
ENSMUSG00000003746	Man1a	mannosidase 1, alpha	-0.611067	3.71594e-05	18.4418	11.8822
ENSMUSG00000063727	Tnfrsf11b	tumor necrosis factor receptor superfamily, member 11b (osteoprotegerin)	-0.609509	0.00763799	4.53725	2.96866
ENSMUSG00000027555	Car13	carbonic anhydrase 13	-0.607514	0.00242258	6.20446	4.07149
ENSMUSG00000038388	Mpp6	membrane protein, palmitoylated 6 (MAGUK p55 subfamily member 6)	-0.607374	6.28758e-09	6.30831	4.14058
ENSMUSG00000056501	Cebpb	CCAAT/enhancer binding protein (C/EBP), beta	-0.606999	0.00659193	10.8809	7.65799
ENSMUSG00000028452	Vcp	valosin containing protein	-0.604452	1.20447e-08	44.3522	29.0413
ENSMUSG00000004099	Dnmt1	DNA methyltransferase (cytosine-5) 1	-0.603788	0.00084265	22.6765	14.1681
ENSMUSG00000089762	Ier5l	immediate early response 5-like	-0.601579	4.76768e-05	8.89226	5.85792
ENSMUSG00000022237	Ankrd33b	ankyrin repeat domain 33B	-0.601444	0.0134101	1.20469	0.792358
ENSMUSG00000030341	Tnfrsf1a	tumor necrosis factor receptor superfamily, member 1a	-0.600055	5.67923e-11	68.7217	45.2108
ENSMUSG00000054978	Kbtbd13	kelch repeat and BTB (POZ) domain containing 13	-0.599652	0.0460477	0.667933	0.438715
ENSMUSG00000032555	Topbp1	topoisomerase (DNA) II binding protein 1	-0.599138	9.33453e-06	12.5575	7.90123
ENSMUSG00000045294	Insig1	insulin induced gene 1	-0.598598	0.00410404	14.8725	10.0864
ENSMUSG00000020810	Cygb	cytoglobin	-0.598597	4.19535e-07	28.5666	19.4602
ENSMUSG00000037613	Tnfrsf23	tumor necrosis factor receptor superfamily, member 23	-0.597011	0.00651176	2.17349	1.43656
ENSMUSG00000029659	Medag	mesenteric estrogen dependent adipogenesis	-0.590411	1.59473e-05	13.9908	9.33454
ENSMUSG00000024053	Emilin2	elastin microfibril interfacer 2	-0.590115	4.72946e-08	15.9953	10.4897
ENSMUSG00000022421	Nptxr	neuronal pentraxin receptor	-0.589787	0.00507528	3.81074	2.64006
ENSMUSG00000002055	Spag5	sperm associated antigen 5	-0.589537	0.0144203	4.54988	2.56233
ENSMUSG00000041774	Ydjc	YdjC homolog (bacterial)	-0.589436	6.99379e-05	4.0845	2.71563
ENSMUSG00000046380	Jrk	jerky	-0.588882	0.00489863	1.895	1.2604
ENSMUSG00000027342	Pcna	proliferating cell nuclear antigen	-0.588406	0.000329141	96.8229	59.1904
ENSMUSG00000047757	Fancb	Fanconi anemia, complementation group B	-0.588003	0.0371941	3.47566	2.23037
ENSMUSG00000035365	Parpbp	PARP1 binding protein	-0.587161	0.0356381	2.90627	1.8043
ENSMUSG00000028044	Cks1b	CDC28 protein kinase 1b	-0.585439	1.1252e-05	37.7097	24.5586
ENSMUSG00000020723	Cacng4	calcium channel, voltage-dependent, gamma subunit 4	-0.584558	0.00294475	4.78266	3.31909
ENSMUSG00000004891	Nes	nestin	-0.584322	1.93363e-05	13.5918	9.47438
ENSMUSG00000001467	Cyp51	cytochrome P450, family 51	-0.58348	0.00365517	14.5997	9.80368
ENSMUSG00000050234	Gja4	gap junction protein, alpha 4	-0.583298	1.89107e-05	19.843	13.2426
ENSMUSG00000033066	Gas7	growth arrest specific 7	-0.583061	2.48295e-07	8.46056	5.95099
ENSMUSG00000022246	Rai14	retinoic acid induced 14	-0.581873	5.52755e-09	11.3915	7.60645
ENSMUSG00000024795	Kif20b	kinesin family member 20B	-0.579596	0.00532319	4.27728	2.5498
ENSMUSG00000021048	Mthfd1	methylenetetrahydrofolate dehydrogenase (NADP+ dependent), methenyltetrahydrofolate cyclohydrolase, formyltetrahydrofolate synthase	-0.579562	1.76897e-08	34.3308	22.9644
ENSMUSG00000027848	Olfml3	olfactomedin-like 3	-0.577543	0.00493421	42.0543	30.1817
ENSMUSG00000006678	Pola1	polymerase (DNA directed), alpha 1	-0.577508	0.00573612	6.60171	3.98289
ENSMUSG00000024056	Ndc80	NDC80 kinetochore complex component	-0.57662	0.0494038	7.14504	4.11543
ENSMUSG00000030528	Blm	Bloom syndrome, RecQ helicase-like	-0.575999	0.0275898	2.0264	1.25229
ENSMUSG00000028873	Cdca8	cell division cycle associated 8	-0.575984	0.0268826	4.29338	2.46872
ENSMUSG00000023367	Tmem176a	transmembrane protein 176A	-0.57539	4.07873e-09	63.3681	42.7874
ENSMUSG00000026274	Pask	PAS domain containing serine/threonine kinase	-0.574218	0.043715	2.28406	1.42908
ENSMUSG00000018909	Arrb1	arrestin, beta 1	-0.573724	2.50939e-08	18.0597	12.1204
ENSMUSG00000031502	Col4a1	collagen, type IV, alpha 1	-0.572868	0.00197794	207.69	139.845
ENSMUSG00000032806	Slc10a3	solute carrier family 10 (sodium/bile acid cotransporter family), member 3	-0.570826	2.02537e-05	11.6834	7.88648
ENSMUSG00000026249	Serpine2	serine (or cysteine) peptidase inhibitor, clade E, member 2	-0.570806	0.00165584	20.0363	12.8356
ENSMUSG00000028132	Tmem56	transmembrane protein 56	-0.569986	0.0390275	1.38815	0.946763
ENSMUSG00000006442	Srm	spermidine synthase	-0.569911	4.72901e-10	79.2556	53.3457
ENSMUSG00000001517	Foxm1	forkhead box M1	-0.568804	0.0126792	5.20647	3.05887
ENSMUSG00000035372	1810055G02Rik	RIKEN cDNA 1810055G02 gene	-0.567297	7.96818e-07	21.8053	14.7144
ENSMUSG00000062248	Cks2	CDC28 protein kinase regulatory subunit 2	-0.567271	0.00410404	32.272	19.932
ENSMUSG00000035914	Cd276	CD276 antigen	-0.565113	1.6454e-05	8.04884	5.61019
ENSMUSG00000021943	Gdf10	growth differentiation factor 10	-0.564612	0.000923229	60.2765	42.481
ENSMUSG00000017550	Atad5	ATPase family, AAA domain containing 5	-0.564582	0.00385802	4.05475	2.5779
ENSMUSG00000027375	Mal	myelin and lymphocyte protein, T cell differentiation protein	-0.564379	0.000285572	14.5039	9.54767
ENSMUSG00000031503	Col4a2	collagen, type IV, alpha 2	-0.563779	0.000388212	142.564	96.5606
ENSMUSG00000024349	Tmem173	transmembrane protein 173	-0.562691	1.92316e-05	21.6387	14.6014
ENSMUSG00000035960	Apex1	apurinic/apyrimidinic endonuclease 1	-0.562628	1.42343e-06	22.6894	15.3568
ENSMUSG00000030978	Rrm1	ribonucleotide reductase M1	-0.562565	0.00084265	11.7107	7.191
ENSMUSG00000029177	Cenpa	centromere protein A	-0.561503	0.000156977	5.20706	3.31119
ENSMUSG00000031604	Msmo1	methylsterol monoxygenase 1	-0.561043	0.00669903	4.77037	3.38116
ENSMUSG00000049804	Armcx4	armadillo repeat containing, X-linked 4	-0.56057	3.31339e-07	10.4162	6.94818
ENSMUSG00000063229	Ldha	lactate dehydrogenase A	-0.560507	4.76768e-05	169.235	114.516
ENSMUSG00000048826	Dact2	dishevelled-binding antagonist of beta-catenin 2	-0.55963	0.00159984	13.3803	9.05416
ENSMUSG00000002289	Angptl4	angiopoietin-like 4	-0.559585	0.00111341	12.4277	8.66501
ENSMUSG00000042854	Trp53rkb	transformation related protein 53 regulating kinase B	-0.557899	0.0338064	1.02483	0.694245
ENSMUSG00000041479	Syt15	synaptotagmin XV	-0.557777	0.000118701	11.9257	8.09224
ENSMUSG00000029730	Mcm7	minichromosome maintenance complex component 7	-0.556403	0.00295868	27.1196	16.5203
ENSMUSG00000019194	Scn1b	sodium channel, voltage-gated, type I, beta	-0.555864	0.000189108	10.706	7.27693
ENSMUSG00000027203	Dut	deoxyuridine triphosphatase	-0.555731	9.35495e-05	23.2169	15.2203
ENSMUSG00000020189	Osbpl8	oxysterol binding protein-like 8	-0.555272	2.32047e-06	14.4029	9.59983
ENSMUSG00000070526	Peg12	paternally expressed 12	-0.554715	0.00118327	5.3737	3.65711
ENSMUSG00000034686	Prr7	proline rich 7 (synaptic)	-0.553666	0.0111884	9.18669	6.24626
ENSMUSG00000011752	Pgam1	phosphoglycerate mutase 1	-0.552413	6.72626e-08	40.4399	27.575
ENSMUSG00000050910	Cdr2l	cerebellar degeneration-related protein 2-like	-0.551594	1.48085e-08	20.5253	13.9995
ENSMUSG00000055612	Cdca7	cell division cycle associated 7	-0.551144	8.31364e-08	33.9825	22.9767
ENSMUSG00000037405	Icam1	intercellular adhesion molecule 1	-0.550614	1.6257e-05	14.8457	10.3613
ENSMUSG00000059493	Nhs	Nance-Horan syndrome (human)	-0.549293	0.00307863	1.81434	1.23793
ENSMUSG00000041219	Arhgap11a	Rho GTPase activating protein 11A	-0.548259	0.0069683	5.50308	3.39378
ENSMUSG00000018900	Slc22a5	solute carrier family 22 (organic cation transporter), member 5	-0.546921	1.7476e-06	14.4923	9.91011
ENSMUSG00000059895	Ptp4a3	protein tyrosine phosphatase 4a3	-0.54587	4.83257e-10	12.6169	8.63599
ENSMUSG00000029910	Mad2l1	MAD2 mitotic arrest deficient-like 1	-0.545432	0.0107104	4.82805	2.90442
ENSMUSG00000028693	Nasp	nuclear autoantigenic sperm protein (histone-binding)	-0.544845	2.24447e-09	19.7448	13.5386
ENSMUSG00000044674	Fzd1	frizzled class receptor 1	-0.543793	0.000716923	36.9673	24.6482
ENSMUSG00000036875	Dna2	DNA replication helicase/nuclease 2	-0.543527	0.0307278	3.4143	2.23218
ENSMUSG00000057666	Gapdh	glyceraldehyde-3-phosphate dehydrogenase	-0.542311	0.0458318	13.9612	9.9082
ENSMUSG00000030671	Pde3b	phosphodiesterase 3B, cGMP-inhibited	-0.541436	3.88404e-07	8.06458	5.73001
ENSMUSG00000030022	Adamts9	a disintegrin-like and metallopeptidase (reprolysin type) with thrombospondin type 1 motif, 9	-0.539877	1.02186e-08	8.47869	5.80845
ENSMUSG00000011179	Odc1	ornithine decarboxylase, structural 1	-0.539262	7.2965e-09	61.3375	42.143
ENSMUSG00000033031	C330027C09Rik	RIKEN cDNA C330027C09 gene	-0.538945	0.00480467	5.5064	3.52125
ENSMUSG00000026134	Prim2	DNA primase, p58 subunit	-0.538599	0.0443086	4.14281	2.59713
ENSMUSG00000027368	Dusp2	dual specificity phosphatase 2	-0.538199	0.0293865	10.4545	7.24196
ENSMUSG00000024665	Fads2	fatty acid desaturase 2	-0.5379	5.77045e-05	40.0728	27.0234
ENSMUSG00000035673	Sbno2	strawberry notch homolog 2 (Drosophila)	-0.5379	2.87934e-07	22.4812	15.5709
ENSMUSG00000031146	Plp2	proteolipid protein 2	-0.537287	0.000321677	53.2032	38.1592
ENSMUSG00000038252	Ncapd2	non-SMC condensin I complex, subunit D2	-0.536786	0.017051	14.4108	8.41858
ENSMUSG00000034205	Loxl2	lysyl oxidase-like 2	-0.536725	0.000388212	43.1815	30.3274
ENSMUSG00000054555	Adam12	a disintegrin and metallopeptidase domain 12 (meltrin alpha)	-0.535437	0.000479891	20.1552	14.9504
ENSMUSG00000001525	Tubb5	tubulin, beta 5 class I	-0.535428	0.000788555	294.122	203.078
ENSMUSG00000036106	Prr5	proline rich 5 (renal)	-0.535377	0.000966822	8.7863	6.08059
ENSMUSG00000023988	Bysl	bystin-like	-0.535335	0.000108842	10.9662	7.64313
ENSMUSG00000022512	Cldn1	claudin 1	-0.534447	0.0068967	8.0943	5.76791
ENSMUSG00000059791	Nrm	nurim (nuclear envelope membrane protein)	-0.53432	0.00404474	13.5722	9.14647
ENSMUSG00000041220	Elovl6	ELOVL family member 6, elongation of long chain fatty acids (yeast)	-0.532893	3.23179e-06	12.177	8.42004
ENSMUSG00000024065	Ehd3	EH-domain containing 3	-0.532104	0.0246533	2.20318	1.52367
ENSMUSG00000052085	Dock8	dedicator of cytokinesis 8	-0.530613	0.0030724	3.67385	3.02866
ENSMUSG00000022814	Umps	uridine monophosphate synthetase	-0.530554	2.2256e-05	16.9132	11.7146
ENSMUSG00000031561	Tenm3	teneurin transmembrane protein 3	-0.530026	2.66642e-07	8.81078	6.0998
ENSMUSG00000050953	Gja1	gap junction protein, alpha 1	-0.529219	3.90996e-05	98.4906	68.179
ENSMUSG00000041592	Sdk2	sidekick cell adhesion molecule 2	-0.527989	0.000692308	1.93649	1.35363
ENSMUSG00000026646	Suv39h2	suppressor of variegation 3-9 homolog 2 (Drosophila)	-0.526737	0.00412247	2.5921	1.79846
ENSMUSG00000013701	Timm23	translocase of inner mitochondrial membrane 23	-0.526629	7.55485e-06	17.3735	12.0466
ENSMUSG00000013629	Cad	carbamoyl-phosphate synthetase 2, aspartate transcarbamylase, and dihydroorotase	-0.526476	9.08659e-07	15.7771	10.8774
ENSMUSG00000047534	Mis18bp1	MIS18 binding protein 1	-0.525352	0.0290898	2.41572	1.44972
ENSMUSG00000025507	Pidd1	p53 induced death domain protein 1	-0.524269	0.0364578	3.53129	2.41169
ENSMUSG00000024165	Hn1l	hematological and neurological expressed 1-like	-0.524133	0.000123125	42.0204	28.7869
ENSMUSG00000073838	Tufm	Tu translation elongation factor, mitochondrial	-0.523998	0.002892	47.733	32.6281
ENSMUSG00000024427	Spry4	sprouty homolog 4 (Drosophila)	-0.522862	0.00359933	4.21718	2.85566
ENSMUSG00000022369	Mtbp	Mdm2, transformed 3T3 cell double minute p53 binding protein	-0.522576	0.00384956	3.82298	2.69008
ENSMUSG00000055723	Rras2	related RAS viral (r-ras) oncogene 2	-0.521816	2.7669e-05	17.0628	11.8724
ENSMUSG00000027661	Slc2a10	solute carrier family 2 (facilitated glucose transporter), member 10	-0.521797	0.0059746	3.76972	2.62325
ENSMUSG00000000530	Acvrl1	activin A receptor, type II-like 1	-0.520511	7.16452e-12	22.3776	15.5933
ENSMUSG00000005732	Ranbp1	RAN binding protein 1	-0.517432	6.31118e-09	93.5453	65.3367
ENSMUSG00000032643	Fhl3	four and a half LIM domains 3	-0.516111	0.00452562	10.685	7.37666
ENSMUSG00000028560	Usp1	ubiquitin specific peptidase 1	-0.516084	9.11059e-07	46.177	32.1826
ENSMUSG00000036854	Hspb6	heat shock protein, alpha-crystallin-related, B6	-0.515451	0.0165601	8.8718	6.78465
ENSMUSG00000063480	Nhp2l1	NHP2 non-histone chromosome protein 2-like 1 (S. cerevisiae)	-0.514964	2.18305e-06	50.441	35.302
ENSMUSG00000020471	Pold2	polymerase (DNA directed), delta 2, regulatory subunit	-0.514763	0.00237657	17.4116	12.1917
ENSMUSG00000001473	Tubb6	tubulin, beta 6 class V	-0.513128	0.000433614	138.225	96.8542
ENSMUSG00000021190	Lgmn	legumain	-0.510765	8.6681e-07	62.6398	43.2407
ENSMUSG00000025823	Pdia4	protein disulfide isomerase associated 4	-0.510429	6.31877e-06	108.712	76.1465
ENSMUSG00000018362	Kpna2	karyopherin (importin) alpha 2	-0.509278	0.000103247	34.2718	23.1466
ENSMUSG00000040138	Ndp	Norrie disease (pseudoglioma) (human)	-0.507636	0.0151152	21.7938	15.0087
ENSMUSG00000053414	Hunk	hormonally upregulated Neu-associated kinase	-0.507288	0.0125889	2.05761	1.44678
ENSMUSG00000025324	Atp10a	ATPase, class V, type 10A	-0.506815	1.31079e-05	8.41075	5.91789
ENSMUSG00000062203	Gspt1	G1 to S phase transition 1	-0.506704	1.63723e-08	47.4023	33.341
ENSMUSG00000027030	Stk39	serine/threonine kinase 39	-0.505657	7.1652e-06	8.77568	6.17229
ENSMUSG00000029322	Plac8	placenta-specific 8	-0.505155	0.00114814	258.835	187.772
ENSMUSG00000006800	Sulf2	sulfatase 2	-0.505059	0.00235676	30.9043	22.219
ENSMUSG00000047632	Fgfbp3	fibroblast growth factor binding protein 3	-0.503894	0.043398	3.91523	2.75731
ENSMUSG00000040693	Slco4c1	solute carrier organic anion transporter family, member 4C1	-0.503869	0.0489924	2.76503	1.87379
ENSMUSG00000032575	Manf	mesencephalic astrocyte-derived neurotrophic factor	-0.503299	2.986e-05	33.2661	23.2427
ENSMUSG00000028124	Gclm	glutamate-cysteine ligase, modifier subunit	-0.5029	3.39394e-06	8.12865	5.72603
ENSMUSG00000040084	Bub1b	BUB1B, mitotic checkpoint serine/threonine kinase	-0.501758	0.0240499	8.0547	4.68407
ENSMUSG00000024312	Wdr46	WD repeat domain 46	-0.501663	2.55729e-06	20.4912	14.4547
ENSMUSG00000003814	Calr	calreticulin	-0.501323	0.00244435	323.578	228.794
ENSMUSG00000029762	Akr1b8	aldo-keto reductase family 1, member B8	-0.50093	3.15998e-05	18.193	12.844
ENSMUSG00000026670	Uap1	UDP-N-acetylglucosamine pyrophosphorylase 1	-0.500059	1.40821e-06	16.4444	11.5854
ENSMUSG00000032115	Hyou1	hypoxia up-regulated 1	-0.499874	0.000170624	29.339	20.4753
ENSMUSG00000034317	Trim59	tripartite motif-containing 59	-0.49805	0.000707274	13.6325	9.29673
ENSMUSG00000056214	Pard6g	par-6 family cell polarity regulator gamma	-0.49778	2.91447e-05	10.1586	7.18602
ENSMUSG00000026558	Uck2	uridine-cytidine kinase 2	-0.497582	1.60785e-10	16.8888	11.9511
ENSMUSG00000020363	Gfpt2	glutamine fructose-6-phosphate transaminase 2	-0.497317	0.0261752	6.42734	4.49198
ENSMUSG00000017057	Il13ra1	interleukin 13 receptor, alpha 1	-0.496849	3.01669e-06	15.0498	10.6483
ENSMUSG00000062070	Pgk1	phosphoglycerate kinase 1	-0.496814	0.00013615	92.651	62.5493
ENSMUSG00000029674	Limk1	LIM-domain containing, protein kinase	-0.496194	9.90493e-06	6.57681	4.66191
ENSMUSG00000021811	Dnajc9	DnaJ heat shock protein family (Hsp40) member C9	-0.494914	0.000645242	33.7398	22.8721
ENSMUSG00000026974	Zmynd19	zinc finger, MYND domain containing 19	-0.494687	1.63077e-05	11.0385	7.8288
ENSMUSG00000029304	Spp1	secreted phosphoprotein 1	-0.494484	0.0107025	13.9956	9.86682
ENSMUSG00000045092	S1pr1	sphingosine-1-phosphate receptor 1	-0.494322	2.17885e-05	17.7843	12.4973
ENSMUSG00000030189	Ybx3	Y box protein 3	-0.493275	9.9107e-08	67.6979	48.036
ENSMUSG00000038146	Notch3	notch 3	-0.493238	3.3754e-06	11.8343	8.32967
ENSMUSG00000034640	Tiparp	TCDD-inducible poly(ADP-ribose) polymerase	-0.493171	1.92316e-05	24.2946	17.1108
ENSMUSG00000028633	Ctps	cytidine 5'-triphosphate synthase	-0.492873	4.20153e-05	41.9255	29.7529
ENSMUSG00000047434	Xxylt1	xyloside xylosyltransferase 1	-0.491681	1.44741e-05	9.92901	7.05701
ENSMUSG00000029516	Cit	citron	-0.491589	0.0479569	0.901818	0.581194
ENSMUSG00000031245	Hmgn5	high-mobility group nucleosome binding domain 5	-0.491226	0.000104719	29.5111	20.5767
ENSMUSG00000022325	Pop1	processing of precursor 1, ribonuclease P/MRP family, (S. cerevisiae)	-0.491168	0.00175684	5.40309	3.84019
ENSMUSG00000020407	Upp1	uridine phosphorylase 1	-0.490929	0.00456885	6.85081	4.86744
ENSMUSG00000023004	Tuba1b	tubulin, alpha 1B	-0.489926	0.000697278	178.392	127.116
ENSMUSG00000027487	Cdk5rap1	CDK5 regulatory subunit associated protein 1	-0.488831	0.0108145	4.00028	2.86308
ENSMUSG00000034066	Farp2	FERM, RhoGEF and pleckstrin domain protein 2	-0.488331	0.0245559	2.69252	1.90502
ENSMUSG00000037151	Lrrc20	leucine rich repeat containing 20	-0.488316	0.0150434	4.72524	3.36813
ENSMUSG00000021614	Vcan	versican	-0.488246	0.00958642	21.1347	14.2953
ENSMUSG00000021427	Ssr1	signal sequence receptor, alpha	-0.487967	7.33503e-06	44.8265	31.9411
ENSMUSG00000038732	Mboat1	membrane bound O-acyltransferase domain containing 1	-0.487885	0.0064581	7.22327	5.29185
ENSMUSG00000040688	Tbl3	transducin (beta)-like 3	-0.487687	3.90991e-06	10.626	7.56997
ENSMUSG00000032294	Pkm	pyruvate kinase, muscle	-0.48736	0.000143568	227.527	162.327
ENSMUSG00000034591	Slc41a2	solute carrier family 41, member 2	-0.487138	0.0142297	2.72716	1.94558
ENSMUSG00000022360	Atad2	ATPase family, AAA domain containing 2	-0.486524	0.0147522	16.2807	10.3812
ENSMUSG00000024613	Tcof1	treacle ribosome biogenesis factor 1	-0.486471	4.15115e-06	13.7703	9.83186
ENSMUSG00000016477	E2f3	E2F transcription factor 3	-0.486201	2.44606e-05	8.91136	6.32875
ENSMUSG00000022136	Dnajc3	DnaJ heat shock protein family (Hsp40) member C3	-0.485862	2.52589e-05	43.5966	31.3471
ENSMUSG00000032939	Nup93	nucleoporin 93	-0.484699	7.43057e-08	19.2748	13.745
ENSMUSG00000026814	Eng	endoglin	-0.483949	1.59799e-05	42.1995	30.1785
ENSMUSG00000037313	Tacc3	transforming, acidic coiled-coil containing protein 3	-0.483906	0.0151732	8.67752	5.35212
ENSMUSG00000012519	Mlkl	mixed lineage kinase domain-like	-0.483772	0.0425172	5.29108	3.94896
ENSMUSG00000042190	Cmklr1	chemokine-like receptor 1	-0.483649	0.0126792	4.77816	3.42153
ENSMUSG00000003355	Fkbp11	FK506 binding protein 11	-0.483406	0.00137199	32.5388	23.2674
ENSMUSG00000022533	Atp13a3	ATPase type 13A3	-0.482403	8.1602e-06	19.7487	14.1196
ENSMUSG00000025492	Ifitm3	interferon induced transmembrane protein 3	-0.48125	0.000125943	674.255	482.983
ENSMUSG00000011257	Pabpc4	poly(A) binding protein, cytoplasmic 4	-0.481012	1.58637e-06	49.7904	35.7741
ENSMUSG00000028614	Ndc1	NDC1 transmembrane nucleoporin	-0.479419	0.00056181	10.7561	7.38272
ENSMUSG00000001440	Kpnb1	karyopherin (importin) beta 1	-0.47929	2.81625e-05	86.0045	61.6528
ENSMUSG00000039252	Lgi2	leucine-rich repeat LGI family, member 2	-0.478597	0.0209689	3.55153	2.59443
ENSMUSG00000021130	Galnt16	UDP-N-acetyl-alpha-D-galactosamine:polypeptide N-acetylgalactosaminyltransferase 16	-0.477841	0.000156921	10.8393	7.82017
ENSMUSG00000067367	Lyar	Ly1 antibody reactive clone	-0.477836	4.32331e-06	23.8079	17.0733
ENSMUSG00000000751	Rpa1	replication protein A1	-0.477695	0.000615169	21.7937	14.6333
ENSMUSG00000056131	Pgm3	phosphoglucomutase 3	-0.476507	0.00296008	3.60876	2.59419
ENSMUSG00000021913	Ogdhl	oxoglutarate dehydrogenase-like	-0.476495	0.00176963	6.50392	4.61541
ENSMUSG00000049932	H2afx	H2A histone family, member X	-0.476115	7.29259e-07	49.3917	34.6456
ENSMUSG00000029093	Sorcs2	sortilin-related VPS10 domain containing receptor 2	-0.475659	2.88508e-05	11.2752	7.98517
ENSMUSG00000032121	Tmem218	transmembrane protein 218	-0.475318	0.01028	12.4658	8.9614
ENSMUSG00000007817	Zmiz1	zinc finger, MIZ-type containing 1	-0.475196	1.57346e-06	16.3902	11.8861
ENSMUSG00000042116	Vwa1	von Willebrand factor A domain containing 1	-0.474866	0.000467753	9.17384	6.59432
ENSMUSG00000031555	Adam9	a disintegrin and metallopeptidase domain 9 (meltrin gamma)	-0.47422	8.9059e-07	29.9143	21.5301
ENSMUSG00000102918	Pcdhgc3	protocadherin gamma subfamily C, 3	-0.474119	0.00573612	3.87255	2.79102
ENSMUSG00000028007	Snx7	sorting nexin 7	-0.473904	0.00274184	3.59983	2.59238
ENSMUSG00000025747	Tyms	thymidylate synthase	-0.473641	0.0206748	8.28858	5.21321
ENSMUSG00000070436	Serpinh1	serine (or cysteine) peptidase inhibitor, clade H, member 1	-0.47333	0.0107951	665.942	480.264
ENSMUSG00000022221	Ripk3	receptor-interacting serine-threonine kinase 3	-0.472826	0.00489863	15.5224	11.0098
ENSMUSG00000013584	Aldh1a2	aldehyde dehydrogenase family 1, subfamily A2	-0.472647	0.000147924	73.0107	52.1442
ENSMUSG00000001435	Col18a1	collagen, type XVIII, alpha 1	-0.472524	0.00316544	102.51	73.8668
ENSMUSG00000036960	Clca2	chloride channel accessory 2	-0.471663	0.0390275	2.73285	1.9366
ENSMUSG00000021273	Fdft1	farnesyl diphosphate farnesyl transferase 1	-0.47075	0.0384613	9.96114	7.50681
ENSMUSG00000026020	Nop58	NOP58 ribonucleoprotein	-0.47053	6.88274e-06	22.6475	16.3276
ENSMUSG00000033970	Rfc3	replication factor C (activator 1) 3	-0.470279	0.0244406	6.64437	4.69786
ENSMUSG00000020738	Sumo2	small ubiquitin-like modifier 2	-0.47022	0.00505101	19.06	13.5673
ENSMUSG00000039865	Slc44a3	solute carrier family 44, member 3	-0.470103	0.0115126	5.44492	3.98364
ENSMUSG00000046865	Fbl	fibrillarin	-0.470088	3.17155e-07	31.7256	23.1987
ENSMUSG00000016319	Slc25a5	solute carrier family 25 (mitochondrial carrier, adenine nucleotide translocator), member 5	-0.469842	0.000241048	219.888	158.717
ENSMUSG00000032841	Prr5l	proline rich 5 like	-0.469485	0.0120481	2.57199	1.85744
ENSMUSG00000035049	Rrp12	ribosomal RNA processing 12 homolog (S. cerevisiae)	-0.469287	0.0122971	10.8094	7.9216
ENSMUSG00000038482	Tfdp1	transcription factor Dp 1	-0.469181	7.85198e-06	57.1816	41.2697
ENSMUSG00000053553	3110082I17Rik	RIKEN cDNA 3110082I17 gene	-0.468738	0.00150806	6.61378	4.7778
ENSMUSG00000079018	Ly6c1	lymphocyte antigen 6 complex, locus C1	-0.468363	0.00167963	43.2555	31.531
ENSMUSG00000026837	Col5a1	collagen, type V, alpha 1	-0.467012	0.00990468	63.5377	46.7315
ENSMUSG00000004846	Plod3	procollagen-lysine, 2-oxoglutarate 5-dioxygenase 3	-0.466876	1.83721e-07	20.3649	14.7028
ENSMUSG00000022962	Gart	phosphoribosylglycinamide formyltransferase	-0.466768	1.58151e-07	21.4603	15.5263
ENSMUSG00000038644	Pold1	polymerase (DNA directed), delta 1, catalytic subunit	-0.466128	0.0304222	11.2906	7.6517
ENSMUSG00000020086	H2afy2	H2A histone family, member Y2	-0.465697	8.67162e-05	15.6249	11.3116
ENSMUSG00000022844	Pdia5	protein disulfide isomerase associated 5	-0.465623	0.000185778	24.8313	17.7798
ENSMUSG00000041313	Slc7a1	solute carrier family 7 (cationic amino acid transporter, y+ system), member 1	-0.464186	0.000337684	6.52432	4.72416
ENSMUSG00000025395	Prim1	DNA primase, p49 subunit	-0.464115	0.0233261	11.3825	7.74907
ENSMUSG00000043099	Hic1	hypermethylated in cancer 1	-0.463973	2.91447e-05	28.7471	21.0366
ENSMUSG00000005481	Ddx39	DEAD (Asp-Glu-Ala-Asp) box polypeptide 39	-0.463874	2.75957e-05	14.4699	10.5081
ENSMUSG00000020075	Ddx21	DEAD (Asp-Glu-Ala-Asp) box polypeptide 21	-0.463795	0.000122849	57.4044	41.6622
ENSMUSG00000029482	Aacs	acetoacetyl-CoA synthetase	-0.463786	6.78702e-05	10.8345	7.81758
ENSMUSG00000033906	Zdhhc15	zinc finger, DHHC domain containing 15	-0.463473	0.00266156	4.20973	3.05317
ENSMUSG00000093930	Hmgcs1	3-hydroxy-3-methylglutaryl-Coenzyme A synthase 1	-0.462986	0.00428221	29.3619	21.0108
ENSMUSG00000026784	Pdss1	prenyl (solanesyl) diphosphate synthase, subunit 1	-0.462349	0.00598423	3.55255	2.57613
ENSMUSG00000029126	Nsg1	neuron specific gene family member 1	-0.461633	0.0148966	18.6674	12.7677
ENSMUSG00000025810	Nrp1	neuropilin 1	-0.460713	0.00295961	7.69822	5.83068
ENSMUSG00000028641	P3h1	prolyl 3-hydroxylase 1	-0.459707	0.00022433	26.1551	18.742
ENSMUSG00000020571	Pdia6	protein disulfide isomerase associated 6	-0.459292	0.000479891	121.78	88.6276
ENSMUSG00000070871	Ccnyl1	cyclin Y-like 1	-0.457946	2.8232e-05	14.0959	10.183
ENSMUSG00000022466	Rpap3	RNA polymerase II associated protein 3	-0.457805	0.000209971	10.8758	7.91059
ENSMUSG00000017446	C1qtnf1	C1q and tumor necrosis factor related protein 1	-0.45767	0.013116	7.44772	5.36995
ENSMUSG00000039236	Isg20	interferon-stimulated protein	-0.457659	0.00925746	20.5832	15.8484
ENSMUSG00000004929	Thop1	thimet oligopeptidase 1	-0.456435	6.81696e-06	13.2111	9.63022
ENSMUSG00000022951	Rcan1	regulator of calcineurin 1	-0.455633	0.000940607	15.2501	11.1082
ENSMUSG00000028334	Nans	N-acetylneuraminic acid synthase (sialic acid synthase)	-0.455599	0.000320253	10.2201	7.45571
ENSMUSG00000075705	Msrb1	methionine sulfoxide reductase B1	-0.455221	0.00348983	50.3498	40.7263
ENSMUSG00000020654	Adcy3	adenylate cyclase 3	-0.45449	0.0150134	4.11675	3.04137
ENSMUSG00000023913	Pla2g7	phospholipase A2, group VII (platelet-activating factor acetylhydrolase, plasma)	-0.454199	0.0183159	7.02647	5.47992
ENSMUSG00000022463	Srebf2	sterol regulatory element binding factor 2	-0.454063	0.00845486	22.0492	16.3002
ENSMUSG00000016024	Lbp	lipopolysaccharide binding protein	-0.454006	0.0428237	25.3155	18.8145
ENSMUSG00000057406	Whsc1	Wolf-Hirschhorn syndrome candidate 1 (human)	-0.453412	0.000479891	7.60665	5.4756
ENSMUSG00000029718	Pcolce	procollagen C-endopeptidase enhancer protein	-0.452839	0.010372	33.6992	23.3013
ENSMUSG00000031960	Aars	alanyl-tRNA synthetase	-0.452493	4.3459e-07	14.6071	10.6653
ENSMUSG00000015749	Anp32e	acidic (leucine-rich) nuclear phosphoprotein 32 family, member E	-0.450895	2.20677e-07	56.9659	41.642
ENSMUSG00000058325	Dock1	dedicator of cytokinesis 1	-0.450706	8.54883e-07	18.7334	13.694
ENSMUSG00000027306	Nusap1	nucleolar and spindle associated protein 1	-0.450469	0.0128235	7.27431	4.73908
ENSMUSG00000052837	Junb	jun B proto-oncogene	-0.450284	0.00457753	25.5532	18.4156
ENSMUSG00000028530	Jak1	Janus kinase 1	-0.448805	0.0042628	73.8002	53.2132
ENSMUSG00000039911	Spsb1	splA/ryanodine receptor domain and SOCS box containing 1	-0.448778	0.00460256	5.86502	4.29134
ENSMUSG00000027242	Wdr76	WD repeat domain 76	-0.448597	0.0423253	3.12555	2.15593
ENSMUSG00000064080	Fbln2	fibulin 2	-0.44814	3.07019e-05	18.4897	13.7885
ENSMUSG00000015176	Nolc1	nucleolar and coiled-body phosphoprotein 1	-0.448106	8.68974e-06	38.7611	28.5961
ENSMUSG00000025092	Hspa12a	heat shock protein 12A	-0.448089	0.00196246	4.13645	3.03328
ENSMUSG00000038894	Irs2	insulin receptor substrate 2	-0.447916	0.0433339	2.4439	1.77154
ENSMUSG00000029430	Ran	RAN, member RAS oncogene family	-0.447835	0.000559029	183.41	134.275
ENSMUSG00000023272	Creld2	cysteine-rich with EGF-like domains 2	-0.447063	0.00130013	36.4172	26.2653
ENSMUSG00000057561	Eif1a	eukaryotic translation initiation factor 1A	-0.446933	3.73894e-05	65.4193	47.9104
ENSMUSG00000025403	Shmt2	serine hydroxymethyltransferase 2 (mitochondrial)	-0.44685	4.1165e-07	42.0628	30.86
ENSMUSG00000031403	Dkc1	dyskeratosis congenita 1, dyskerin	-0.446246	4.84095e-07	26.3495	19.3239
ENSMUSG00000042462	Dctpp1	dCTP pyrophosphatase 1	-0.444985	0.0204772	36.0594	26.1312
ENSMUSG00000035268	Pkig	protein kinase inhibitor, gamma	-0.444906	9.99429e-05	10.834	8.02114
ENSMUSG00000053641	Dennd4a	DENN/MADD domain containing 4A	-0.443157	0.000142206	7.72378	5.72769
ENSMUSG00000053646	Plxnb1	plexin B1	-0.442901	0.00295868	16.5731	12.1598
ENSMUSG00000057530	Ece1	endothelin converting enzyme 1	-0.442617	2.19887e-05	29.2958	21.5735
ENSMUSG00000022391	Rangap1	RAN GTPase activating protein 1	-0.442093	3.20805e-05	33.1813	24.4044
ENSMUSG00000062075	Lmnb2	lamin B2	-0.442055	6.48829e-05	13.7505	10.1344
ENSMUSG00000027985	Lef1	lymphoid enhancer binding factor 1	-0.441159	0.0222359	4.41956	3.2491
ENSMUSG00000025980	Hspd1	heat shock protein 1 (chaperonin)	-0.440182	0.000250261	215.861	158.944
ENSMUSG00000001930	Vwf	Von Willebrand factor	-0.439784	0.00218004	5.5196	4.06608
ENSMUSG00000019256	Ahr	aryl-hydrocarbon receptor	-0.438203	0.00033048	9.1826	6.6531
ENSMUSG00000040896	Kcnd3	potassium voltage-gated channel, Shal-related family, member 3	-0.437981	0.00035041	11.8465	8.67394
ENSMUSG00000001424	Snd1	staphylococcal nuclease and tudor domain containing 1	-0.437692	0.000196202	18.7717	13.8757
ENSMUSG00000036752	Tubb4b	tubulin, beta 4B class IVB	-0.437249	7.65836e-05	100.676	74.2928
ENSMUSG00000022946	Dopey2	dopey family member 2	-0.436562	0.00028679	6.49661	4.88633
ENSMUSG00000030677	Kif22	kinesin family member 22	-0.43593	0.0277622	5.20385	3.39047
ENSMUSG00000033684	Qsox1	quiescin Q6 sulfhydryl oxidase 1	-0.43525	2.61342e-06	12.647	9.346
ENSMUSG00000030662	Ipo5	importin 5	-0.435186	7.11435e-05	71.0397	52.509
ENSMUSG00000025134	Alyref	Aly/REF export factor	-0.434488	2.98882e-05	16.5051	12.2022
ENSMUSG00000026234	Ncl	nucleolin	-0.434414	0.00442416	114.962	84.9331
ENSMUSG00000054871	Tmem158	transmembrane protein 158	-0.434283	0.0476822	47.5319	34.843
ENSMUSG00000056481	Cd248	CD248 antigen, endosialin	-0.433664	0.000142537	54.1589	40.6945
ENSMUSG00000029363	Rfc5	replication factor C (activator 1) 5	-0.432914	0.0470132	7.4904	5.19164
ENSMUSG00000029366	Dck	deoxycytidine kinase	-0.432715	0.0246303	10.1126	6.95103
ENSMUSG00000029669	Tspan12	tetraspanin 12	-0.4323	0.0117971	5.16319	3.81788
ENSMUSG00000041360	Pum3	pumilio RNA-binding family member 3	-0.432023	6.44174e-06	39.6308	29.6585
ENSMUSG00000017929	B4galt5	UDP-Gal:betaGlcNAc beta 1,4-galactosyltransferase, polypeptide 5	-0.43186	9.98651e-05	17.1368	12.6853
ENSMUSG00000030243	Recql	RecQ protein-like	-0.431501	0.00701992	3.01736	2.23894
ENSMUSG00000025364	Pa2g4	proliferation-associated 2G4	-0.431214	6.39385e-06	88.1525	65.3127
ENSMUSG00000026072	Il1r1	interleukin 1 receptor, type I	-0.430944	0.00011485	15.9292	11.8077
ENSMUSG00000035378	Shq1	SHQ1 homolog (S. cerevisiae)	-0.430641	0.0368849	2.05471	1.51315
ENSMUSG00000031266	Gla	galactosidase, alpha	-0.430641	0.0279468	4.49772	3.33051
ENSMUSG00000032306	Mpi	mannose phosphate isomerase	-0.430426	7.73525e-05	14.4978	10.7537
ENSMUSG00000031490	Eif4ebp1	eukaryotic translation initiation factor 4E binding protein 1	-0.429204	0.000122097	15.4458	11.4745
ENSMUSG00000041355	Ssr2	signal sequence receptor, beta	-0.428428	4.38335e-06	73.2272	54.4055
ENSMUSG00000031207	Msn	moesin	-0.427756	0.000657818	84.3891	62.752
ENSMUSG00000052560	Cpne8	copine VIII	-0.427281	0.00758511	8.35259	6.28358
ENSMUSG00000024913	Lrp5	low density lipoprotein receptor-related protein 5	-0.42728	0.00326003	5.15285	3.84694
ENSMUSG00000027230	Creb3l1	cAMP responsive element binding protein 3-like 1	-0.426883	0.0164041	17.4291	13.3755
ENSMUSG00000000568	Hnrnpd	heterogeneous nuclear ribonucleoprotein D	-0.426838	4.30737e-05	34.9315	25.9683
ENSMUSG00000033769	Exoc6b	exocyst complex component 6B	-0.426622	2.20534e-05	7.1163	5.24727
ENSMUSG00000020116	Pno1	partner of NOB1 homolog	-0.426057	0.00154506	35.0025	26.2475
ENSMUSG00000004460	Dnajb11	DnaJ heat shock protein family (Hsp40) member B11	-0.426049	4.12215e-07	35.4582	26.3665
ENSMUSG00000022180	Slc7a8	solute carrier family 7 (cationic amino acid transporter, y+ system), member 8	-0.425673	0.000849617	20.8964	15.9711
ENSMUSG00000022037	Clu	clusterin	-0.425375	2.22918e-06	25.8488	19.2325
ENSMUSG00000028896	Rcc1	regulator of chromosome condensation 1	-0.424754	0.000252223	12.1194	9.02257
ENSMUSG00000022557	Bop1	block of proliferation 1	-0.424288	0.000110978	25.1126	18.7007
ENSMUSG00000028339	Col15a1	collagen, type XV, alpha 1	-0.424082	0.0169885	142.425	110.546
ENSMUSG00000049553	Polr1a	polymerase (RNA) I polypeptide A	-0.423683	2.22373e-06	8.65928	6.45109
ENSMUSG00000073542	Cep76	centrosomal protein 76	-0.423422	0.00727754	4.6779	3.48562
ENSMUSG00000034187	Nsf	N-ethylmaleimide sensitive fusion protein	-0.423406	3.87613e-05	6.56036	4.89073
ENSMUSG00000038736	Nudcd1	NudC domain containing 1	-0.422912	1.08657e-05	14.6974	10.9539
ENSMUSG00000078812	Eif5a	eukaryotic translation initiation factor 5A	-0.422766	0.000546189	259.015	193.045
ENSMUSG00000053128	Rnf26	ring finger protein 26	-0.422591	0.00863161	8.49829	6.07649
ENSMUSG00000031799	Tpm4	tropomyosin 4	-0.422577	0.00282976	321.515	239.517
ENSMUSG00000027422	Rrbp1	ribosome binding protein 1	-0.421223	0.000335108	46.265	34.5516
ENSMUSG00000038497	Tmco3	transmembrane and coiled-coil domains 3	-0.420948	0.000200426	4.7	3.51027
ENSMUSG00000044338	Aplnr	apelin receptor	-0.420827	0.0222863	45.413	33.9137
ENSMUSG00000003500	Impdh1	inosine 5'-phosphate dehydrogenase 1	-0.420748	2.22373e-06	16.3968	12.2447
ENSMUSG00000037275	Gemin5	gem (nuclear organelle) associated protein 5	-0.420135	1.3986e-05	10.7558	8.03476
ENSMUSG00000052533	Nup188	nucleoporin 188	-0.420037	0.000107788	12.0031	9.02021
ENSMUSG00000027298	Tyro3	TYRO3 protein tyrosine kinase 3	-0.418939	0.00573612	3.61754	2.71614
ENSMUSG00000079022	Col22a1	collagen, type XXII, alpha 1	-0.418877	0.043833	1.77437	1.3495
ENSMUSG00000060019	Gm10073	predicted pseudogene 10073	-0.418418	0.000930075	241.583	178.786
ENSMUSG00000040658	Dnph1	2'-deoxynucleoside 5'-phosphate N-hydrolase 1	-0.418163	0.0124039	15.2301	11.2823
ENSMUSG00000042426	Dhx29	DEAH (Asp-Glu-Ala-His) box polypeptide 29	-0.417934	0.000449475	10.9589	8.19838
ENSMUSG00000016757	Ttll12	tubulin tyrosine ligase-like family, member 12	-0.417693	1.89846e-05	12.1949	9.12784
ENSMUSG00000020592	Sdc1	syndecan 1	-0.417691	1.13173e-05	40.7269	30.4725
ENSMUSG00000029775	Klhdc10	kelch domain containing 10	-0.416974	3.01624e-07	17.0987	12.7989
ENSMUSG00000040354	Mars	methionine-tRNA synthetase	-0.416943	0.000107679	23.2457	17.4099
ENSMUSG00000022519	Srl	sarcalumenin	-0.416653	0.029649	2.67044	2.00357
ENSMUSG00000037601	Nme1	NME/NM23 nucleoside diphosphate kinase 1	-0.415792	0.00212565	13.1595	9.85145
ENSMUSG00000054408	Spcs3	signal peptidase complex subunit 3 homolog (S. cerevisiae)	-0.41557	2.05509e-07	42.5709	31.9596
ENSMUSG00000033788	Dysf	dysferlin	-0.415482	0.00646201	5.50522	4.10485
ENSMUSG00000035232	Pdk3	pyruvate dehydrogenase kinase, isoenzyme 3	-0.415004	0.000385339	15.7894	11.8943
ENSMUSG00000033166	Dis3	DIS3 homolog, exosome endoribonuclease and 3'-5' exoribonuclease	-0.414671	0.000316468	15.6272	11.7176
ENSMUSG00000027254	Map1a	microtubule-associated protein 1 A	-0.413686	0.00665908	4.89258	3.60181
ENSMUSG00000056749	Nfil3	nuclear factor, interleukin 3, regulated	-0.413622	0.00114814	23.8147	17.9573
ENSMUSG00000027722	Spata5	spermatogenesis associated 5	-0.413526	0.00532071	6.29309	4.71556
ENSMUSG00000028496	Mllt3	myeloid/lymphoid or mixed-lineage leukemia; translocated to, 3	-0.41323	0.000183192	7.35101	5.50864
ENSMUSG00000050666	Vstm4	V-set and transmembrane domain containing 4	-0.41282	0.0138757	15.2997	11.9138
ENSMUSG00000062937	Mtap	methylthioadenosine phosphorylase	-0.412507	1.57271e-06	24.015	18.0277
ENSMUSG00000021068	Nin	ninein	-0.412166	3.54526e-05	9.59807	7.21201
ENSMUSG00000003810	Mast2	microtubule associated serine/threonine kinase 2	-0.411929	8.52699e-05	10.4675	7.87413
ENSMUSG00000031672	Got2	glutamatic-oxaloacetic transaminase 2, mitochondrial	-0.41143	6.97842e-06	26.5864	19.9924
ENSMUSG00000030306	Tmtc1	transmembrane and tetratricopeptide repeat containing 1	-0.410019	0.000411484	14.4579	10.5194
ENSMUSG00000018446	C1qbp	complement component 1, q subcomponent binding protein	-0.409864	1.76278e-06	51.2707	38.5427
ENSMUSG00000023953	Polh	polymerase (DNA directed), eta (RAD 30 related)	-0.409864	0.00673499	9.52146	6.93002
ENSMUSG00000029581	Fscn1	fascin actin-bundling protein 1	-0.409659	7.46218e-05	54.7347	41.1917
ENSMUSG00000050737	Ptges	prostaglandin E synthase	-0.409651	0.0281806	7.05772	5.27596
ENSMUSG00000029623	Pdap1	PDGFA associated protein 1	-0.409254	2.19115e-07	25.7417	19.3751
ENSMUSG00000063524	Eno1	enolase 1, alpha non-neuron	-0.408785	0.0016909	52.8666	40.0353
ENSMUSG00000050192	Eif5a2	eukaryotic translation initiation factor 5A2	-0.408695	0.00460256	4.14561	3.12021
ENSMUSG00000057363	Uxs1	UDP-glucuronate decarboxylase 1	-0.408384	4.2921e-05	16.1613	12.1688
ENSMUSG00000001918	Slc1a5	solute carrier family 1 (neutral amino acid transporter), member 5	-0.408229	0.00104917	58.5353	44.9267
ENSMUSG00000027641	Rbl1	retinoblastoma-like 1 (p107)	-0.407938	0.0300587	7.10683	5.16966
ENSMUSG00000038172	Ttc39b	tetratricopeptide repeat domain 39B	-0.406571	0.00287439	4.73149	3.54562
ENSMUSG00000004356	Utp20	UTP20 small subunit processome component	-0.406161	1.33396e-06	11.4547	8.6356
ENSMUSG00000020099	Unc5b	unc-5 netrin receptor B	-0.405079	0.0425716	2.13692	1.66
ENSMUSG00000068184	Ndufaf2	NADH dehydrogenase (ubiquinone) 1 alpha subcomplex, assembly factor 2	-0.404902	0.00384362	29.038	21.9219
ENSMUSG00000040565	Btaf1	B-TFIID TATA-box binding protein associated factor 1	-0.404622	8.08163e-05	13.2908	10.0818
ENSMUSG00000059714	Flot1	flotillin 1	-0.404373	2.74786e-06	18.9295	14.29
ENSMUSG00000019590	Cyb561	cytochrome b-561	-0.404165	0.0168982	7.39131	5.58617
ENSMUSG00000027637	1110008F13Rik	RIKEN cDNA 1110008F13 gene	-0.403327	0.00050648	11.4122	8.62254
ENSMUSG00000026749	Nek6	NIMA (never in mitosis gene a)-related expressed kinase 6	-0.403292	6.61981e-05	6.60177	5.02424
ENSMUSG00000071637	Cebpd	CCAAT/enhancer binding protein (C/EBP), delta	-0.402964	0.0225564	16.2299	12.4271
ENSMUSG00000032458	Copb2	coatomer protein complex, subunit beta 2 (beta prime)	-0.402482	0.000128807	44.9032	33.9572
ENSMUSG00000058126	Tpm3-rs7	tropomyosin 3, related sequence 7	-0.402381	0.000167051	25.1718	18.9671
ENSMUSG00000025130	P4hb	prolyl 4-hydroxylase, beta polypeptide	-0.401892	0.0144082	359.249	272.019
ENSMUSG00000063445	Nmral1	NmrA-like family domain containing 1	-0.400778	0.0469547	5.28339	3.91264
ENSMUSG00000026615	Eprs	glutamyl-prolyl-tRNA synthetase	-0.400643	0.000151078	14.7037	11.1253
ENSMUSG00000063412	Gm10131	predicted pseudogene 10131	-0.399944	0.0142297	26.5474	20.1214
ENSMUSG00000009628	Tex15	testis expressed gene 15	-0.399841	0.031182	5.34881	4.14474
ENSMUSG00000031562	Dctd	dCMP deaminase	-0.399819	0.000246236	12.1611	9.21859
ENSMUSG00000030082	Sec61a1	Sec61 alpha 1 subunit (S. cerevisiae)	-0.399784	0.000196202	36.4367	27.6066
ENSMUSG00000048234	Rnf149	ring finger protein 149	-0.399437	0.00539563	25.0555	19.2498
ENSMUSG00000079442	St6galnac4	ST6 (alpha-N-acetyl-neuraminyl-2,3-beta-galactosyl-1,3)-N-acetylgalactosaminide alpha-2,6-sialyltransferase 4	-0.399156	0.000211859	8.46996	6.4802
ENSMUSG00000045983	Eif4g1	eukaryotic translation initiation factor 4, gamma 1	-0.398996	0.0011988	86.9202	65.8574
ENSMUSG00000036078	Sigmar1	sigma non-opioid intracellular receptor 1	-0.39851	0.000171769	21.787	16.5291
ENSMUSG00000024247	Pkdcc	protein kinase domain containing, cytoplasmic	-0.398237	0.00223086	121.704	92.3111
ENSMUSG00000062421	Arf2	ADP-ribosylation factor 2	-0.397384	3.79192e-05	23.7086	17.9844
ENSMUSG00000054720	Lrrc8c	leucine rich repeat containing 8 family, member C	-0.397014	0.000654628	6.98653	5.30227
ENSMUSG00000034424	Gcsh	glycine cleavage system protein H (aminomethyl carrier)	-0.396774	0.000118419	44.865	34.0419
ENSMUSG00000026496	Parp1	poly (ADP-ribose) polymerase family, member 1	-0.396338	0.000902403	27.4256	20.4584
ENSMUSG00000060279	Ap2a1	adaptor-related protein complex 2, alpha 1 subunit	-0.396329	0.000169937	17.752	13.6341
ENSMUSG00000024085	Man2a1	mannosidase 2, alpha 1	-0.396123	0.000244171	20.4996	16.5448
ENSMUSG00000027248	Pdia3	protein disulfide isomerase associated 3	-0.395928	0.00848777	267.101	203.035
ENSMUSG00000025355	Mmp19	matrix metallopeptidase 19	-0.395853	9.66648e-05	31.9407	24.2222
ENSMUSG00000040867	Begain	brain-enriched guanylate kinase-associated	-0.395661	0.0347968	4.81513	3.65815
ENSMUSG00000029675	Eln	elastin	-0.395081	0.00133403	11.9581	9.42208
ENSMUSG00000028862	Map3k6	mitogen-activated protein kinase kinase kinase 6	-0.394922	0.0335467	5.18071	3.84375
ENSMUSG00000061458	Nol10	nucleolar protein 10	-0.394898	0.00152281	13.2338	10.0506
ENSMUSG00000033307	Mif	macrophage migration inhibitory factor	-0.394324	8.0011e-05	220.011	165.57
ENSMUSG00000021998	Lcp1	lymphocyte cytosolic protein 1	-0.394187	0.0358904	10.4635	9.41061
ENSMUSG00000021474	Sfxn1	sideroflexin 1	-0.393264	1.95307e-05	33.1911	25.2581
ENSMUSG00000018697	Aatf	apoptosis antagonizing transcription factor	-0.392947	0.000225278	15.8252	12.0389
ENSMUSG00000037656	Slc20a2	solute carrier family 20, member 2	-0.392902	8.15648e-05	11.6081	8.83259
ENSMUSG00000001555	Fkbp10	FK506 binding protein 10	-0.392638	5.27407e-06	48.6409	37.0451
ENSMUSG00000020627	Klhl29	kelch-like 29	-0.39237	0.0325528	3.13556	2.38718
ENSMUSG00000028063	Lmna	lamin A	-0.39221	0.0281892	59.4783	45.2078
ENSMUSG00000034681	Rnps1	ribonucleic acid binding protein S1	-0.392095	0.000299757	64.5267	49.09
ENSMUSG00000029594	Rbm19	RNA binding motif protein 19	-0.392008	0.00289548	4.67057	3.55873
ENSMUSG00000031432	Prps1	phosphoribosyl pyrophosphate synthetase 1	-0.391915	9.58137e-05	24.4944	18.6551
ENSMUSG00000047547	Cltb	clathrin, light polypeptide (Lcb)	-0.391828	0.00180757	10.1418	7.71722
ENSMUSG00000037465	Klf10	Kruppel-like factor 10	-0.391619	0.00202804	21.1363	16.1035
ENSMUSG00000027828	Ssr3	signal sequence receptor, gamma	-0.391381	0.00381633	159.873	121.879
ENSMUSG00000025790	Slco3a1	solute carrier organic anion transporter family, member 3a1	-0.391369	0.00418828	2.46061	1.88639
ENSMUSG00000025608	Podxl	podocalyxin-like	-0.391196	0.000939561	39.3518	30.3767
ENSMUSG00000053199	Arhgap20	Rho GTPase activating protein 20	-0.390941	0.022835	3.14493	2.41374
ENSMUSG00000033809	Alg3	asparagine-linked glycosylation 3 (alpha-1,3-mannosyltransferase)	-0.390856	0.0164608	10.9301	8.3354
ENSMUSG00000034088	Hdlbp	high density lipoprotein (HDL) binding protein	-0.390148	0.00266093	53.1557	40.56
ENSMUSG00000001416	Cct3	chaperonin containing Tcp1, subunit 3 (gamma)	-0.389944	0.000233277	55.3478	42.2136
ENSMUSG00000002250	Ppard	peroxisome proliferator activator receptor delta	-0.389749	0.0131039	5.82691	4.52064
ENSMUSG00000029810	Tmem176b	transmembrane protein 176B	-0.389127	0.000307642	116.293	88.7147
ENSMUSG00000029821	Dfna5	deafness, autosomal dominant 5 (human)	-0.388962	0.0246621	1.67556	1.27777
ENSMUSG00000058355	Abce1	ATP-binding cassette, sub-family E (OABP), member 1	-0.388895	0.000556477	47.6826	36.3838
ENSMUSG00000001120	Pcbp3	poly(rC) binding protein 3	-0.388675	0.0498806	5.21101	3.98079
ENSMUSG00000022816	Fstl1	follistatin-like 1	-0.387015	0.031254	165.645	127.893
ENSMUSG00000022332	Khdrbs3	KH domain containing, RNA binding, signal transduction associated 3	-0.386891	0.0200706	18.6492	14.024
ENSMUSG00000020358	Hnrnpab	heterogeneous nuclear ribonucleoprotein A/B	-0.386019	0.00118268	125.016	95.5689
ENSMUSG00000034218	Atm	ataxia telangiectasia mutated	-0.385952	0.0268182	4.25547	3.31396
ENSMUSG00000017774	Myo1c	myosin IC	-0.385482	0.000420709	33.4517	25.5981
ENSMUSG00000001380	Hars	histidyl-tRNA synthetase	-0.385436	1.11364e-06	44.5132	34.0482
ENSMUSG00000038047	Haus6	HAUS augmin-like complex, subunit 6	-0.385104	0.00226362	6.91622	5.25734
ENSMUSG00000032640	Chsy1	chondroitin sulfate synthase 1	-0.384807	0.00779527	33.8011	26.5731
ENSMUSG00000020484	Xbp1	X-box binding protein 1	-0.384698	0.00040905	95.0241	73.03
ENSMUSG00000029554	Mad1l1	MAD1 mitotic arrest deficient 1-like 1	-0.384566	0.0147522	6.84947	5.07793
ENSMUSG00000041891	Lman1	lectin, mannose-binding, 1	-0.384333	0.000494431	31.5283	24.5089
ENSMUSG00000027217	Tspan18	tetraspanin 18	-0.384321	0.00651498	5.30216	4.08566
ENSMUSG00000026229	Psmd1	proteasome (prosome, macropain) 26S subunit, non-ATPase, 1	-0.383929	2.01472e-05	19.9534	15.2855
ENSMUSG00000048007	Timm8a1	translocase of inner mitochondrial membrane 8A1	-0.383777	0.00335809	36.0918	27.4784
ENSMUSG00000026520	Pycr2	pyrroline-5-carboxylate reductase family, member 2	-0.383633	0.00296713	23.6382	18.0199
ENSMUSG00000031422	Morf4l2	mortality factor 4 like 2	-0.383591	0.00547733	187.239	143.301
ENSMUSG00000035891	Cerk	ceramide kinase	-0.38239	0.00138483	15.1098	11.9125
ENSMUSG00000001891	Ugp2	UDP-glucose pyrophosphorylase 2	-0.382196	0.0015202	53.4546	41.2546
ENSMUSG00000025366	Esyt1	extended synaptotagmin-like protein 1	-0.381958	0.000772544	34.9019	27.7827
ENSMUSG00000032011	Thy1	thymus cell antigen 1, theta	-0.381807	0.000185203	122.136	93.7151
ENSMUSG00000037936	Scarb1	scavenger receptor class B, member 1	-0.381281	0.00598423	11.5739	8.93326
ENSMUSG00000034906	Ncaph	non-SMC condensin I complex, subunit H	-0.380884	0.0382869	8.31053	5.71838
ENSMUSG00000002297	Dbf4	DBF4 zinc finger	-0.380463	0.0300437	2.72918	1.99642
ENSMUSG00000032849	Abcc4	ATP-binding cassette, sub-family C (CFTR/MRP), member 4	-0.380411	0.000804482	13.1933	10.1255
ENSMUSG00000039682	Lap3	leucine aminopeptidase 3	-0.380328	0.0011475	45.2594	35.932
ENSMUSG00000056305	Usp39	ubiquitin specific peptidase 39	-0.380283	0.000101315	20.2789	15.5625
ENSMUSG00000041801	Phlda3	pleckstrin homology like domain, family A, member 3	-0.380077	0.00205366	25.7516	19.6951
ENSMUSG00000042606	Hirip3	HIRA interacting protein 3	-0.379853	0.0226701	17.8946	12.8874
ENSMUSG00000050244	Heatr1	HEAT repeat containing 1	-0.379604	0.00052848	13.4941	10.472
ENSMUSG00000038759	Nup205	nucleoporin 205	-0.379151	2.82847e-05	12.5515	9.65771
ENSMUSG00000029767	Calu	calumenin	-0.378784	0.0133259	163.793	126.008
ENSMUSG00000027195	Hsd17b12	hydroxysteroid (17-beta) dehydrogenase 12	-0.378692	7.79018e-05	39.4909	30.3655
ENSMUSG00000038279	Nop2	NOP2 nucleolar protein	-0.378566	0.000155515	27.9817	21.4969
ENSMUSG00000047832	Cdca4	cell division cycle associated 4	-0.378241	0.00374871	17.2559	13.0532
ENSMUSG00000058006	Mdn1	midasin AAA ATPase 1	-0.377792	0.00215594	7.63872	5.99574
ENSMUSG00000026914	Psmd14	proteasome (prosome, macropain) 26S subunit, non-ATPase, 14	-0.37737	7.18567e-06	42.0638	32.3548
ENSMUSG00000052798	Nup107	nucleoporin 107	-0.377241	0.00413495	16.92	12.6864
ENSMUSG00000029610	Aimp2	aminoacyl tRNA synthetase complex-interacting multifunctional protein 2	-0.376753	0.0188003	11.3455	8.74078
ENSMUSG00000032744	Heyl	hairy/enhancer-of-split related with YRPW motif-like	-0.375751	0.0261059	10.3444	8.11923
ENSMUSG00000019731	Slc35e1	solute carrier family 35, member E1	-0.375301	9.15041e-05	18.4109	14.1903
ENSMUSG00000029147	Ppm1g	protein phosphatase 1G (formerly 2C), magnesium-dependent, gamma isoform	-0.373998	3.99071e-05	33.2964	25.673
ENSMUSG00000026019	Wdr12	WD repeat domain 12	-0.373808	0.000293846	5.28632	4.07494
ENSMUSG00000025854	Fam20c	family with sequence similarity 20, member C	-0.372627	0.00727612	5.94633	4.78996
ENSMUSG00000019297	Nop9	NOP9 nucleolar protein	-0.372359	0.00106523	11.9471	9.22518
ENSMUSG00000009687	Fxyd5	FXYD domain-containing ion transport regulator 5	-0.372036	0.000127907	17.0404	13.2959
ENSMUSG00000053801	Grwd1	glutamate-rich WD repeat containing 1	-0.371428	0.0016511	24.082	18.5885
ENSMUSG00000018796	Acsl1	acyl-CoA synthetase long-chain family member 1	-0.37142	0.0200271	1.83017	1.41211
ENSMUSG00000032802	Srxn1	sulfiredoxin 1 homolog (S. cerevisiae)	-0.370388	0.0057128	19.9098	15.3734
ENSMUSG00000001436	Slc19a1	solute carrier family 19 (folate transporter), member 1	-0.370085	0.00301512	8.44972	6.60908
ENSMUSG00000035778	Ggta1	glycoprotein galactosyltransferase alpha 1, 3	-0.369835	0.000236024	28.3355	21.894
ENSMUSG00000043445	Pgp	phosphoglycolate phosphatase	-0.369808	0.0159747	24.5684	19.1925
ENSMUSG00000027111	Itga6	integrin alpha 6	-0.368955	0.00487459	23.9273	19.0015
ENSMUSG00000021116	Eif2s1	eukaryotic translation initiation factor 2, subunit 1 alpha	-0.368309	6.17609e-05	44.7955	34.6662
ENSMUSG00000002984	Tomm40	translocase of outer mitochondrial membrane 40 homolog (yeast)	-0.367755	0.000230034	13.5549	10.4946
ENSMUSG00000026174	Cnot9	CCR4-NOT transcription complex, subunit 9	-0.367534	6.70153e-05	18.5341	14.3634
ENSMUSG00000038991	Txndc5	thioredoxin domain containing 5	-0.367375	0.015089	104.483	81.0378
ENSMUSG00000028367	Txn1	thioredoxin 1	-0.366952	0.00021951	174.062	134.954
ENSMUSG00000062960	Kdr	kinase insert domain protein receptor	-0.366408	0.00818254	14.3341	11.1435
ENSMUSG00000028282	Casp8ap2	caspase 8 associated protein 2	-0.36587	0.00100901	7.94812	6.23017
ENSMUSG00000006057	Atp5g1	ATP synthase, H+ transporting, mitochondrial F0 complex, subunit C1 (subunit 9)	-0.365792	0.0166491	14.9717	11.6097
ENSMUSG00000029836	Cbx3	chromobox 3	-0.365731	0.00651176	26.5363	20.0186
ENSMUSG00000030588	Yif1b	Yip1 interacting factor homolog B (S. cerevisiae)	-0.365705	0.0136555	18.8278	14.6117
ENSMUSG00000020576	Nbas	neuroblastoma amplified sequence	-0.365636	0.00387201	7.24804	5.62561
ENSMUSG00000022377	Asap1	ArfGAP with SH3 domain, ankyrin repeat and PH domain1	-0.365266	3.48883e-05	8.69016	6.74149
ENSMUSG00000041084	Ostc	oligosaccharyltransferase complex subunit (non-catalytic)	-0.365253	1.4168e-05	41.7782	32.4183
ENSMUSG00000029446	Psph	phosphoserine phosphatase	-0.364584	0.035919	3.48798	2.70996
ENSMUSG00000028156	Eif4e	eukaryotic translation initiation factor 4E	-0.364553	0.00706964	30.3449	23.026
ENSMUSG00000043998	Mgat2	mannoside acetylglucosaminyltransferase 2	-0.363691	3.26359e-05	41.0503	31.8849
ENSMUSG00000058569	Tmed9	transmembrane p24 trafficking protein 9	-0.362924	0.000118364	152.502	118.516
ENSMUSG00000029622	Arpc1b	actin related protein 2/3 complex, subunit 1B	-0.362672	0.00306359	47.8546	36.9987
ENSMUSG00000022070	Bora	bora, aurora kinase A activator	-0.362621	0.00504764	9.12356	7.09449
ENSMUSG00000030103	Bhlhe40	basic helix-loop-helix family, member e40	-0.362603	0.017997	7.28464	5.86432
ENSMUSG00000062093	Gm10110	predicted gene 10110	-0.362561	0.0102992	10.671	8.2961
ENSMUSG00000046572	Zfp518b	zinc finger protein 518B	-0.362531	0.0135756	4.2317	3.33763
ENSMUSG00000001305	Rrp15	ribosomal RNA processing 15 homolog (S. cerevisiae)	-0.362476	0.00695322	14.9949	11.5329
ENSMUSG00000036256	Igfbp7	insulin-like growth factor binding protein 7	-0.362273	0.0108978	569.75	443.4
ENSMUSG00000002319	Ipo4	importin 4	-0.362101	3.79192e-05	29.3915	22.8535
ENSMUSG00000008734	Gprc5b	G protein-coupled receptor, family C, group 5, member B	-0.362059	0.00758525	11.3516	8.63308
ENSMUSG00000023191	P3h3	prolyl 3-hydroxylase 3	-0.361531	0.00204407	31.906	24.3568
ENSMUSG00000074364	Ehd2	EH-domain containing 2	-0.361413	0.00199489	62.1821	48.4004
ENSMUSG00000040463	Mybbp1a	MYB binding protein (P160) 1a	-0.360622	0.000203359	44.1087	34.3245
ENSMUSG00000072235	Tuba1a	tubulin, alpha 1A	-0.360619	0.00828439	176.894	138.738
ENSMUSG00000043067	Dpy19l1	dpy-19-like 1 (C. elegans)	-0.360576	0.000245212	16.1532	12.5595
ENSMUSG00000036402	Gng12	guanine nucleotide binding protein (G protein), gamma 12	-0.359611	0.0154939	70.1921	54.6369
ENSMUSG00000003038	Hmgn2	high mobility group nucleosomal binding domain 2	-0.359173	0.00265155	54.5986	42.4802
ENSMUSG00000021065	Fut8	fucosyltransferase 8	-0.358762	0.00508876	14.2608	11.119
ENSMUSG00000007050	Lsm2	LSM2 homolog, U6 small nuclear RNA and mRNA degradation associated	-0.358607	0.0112785	10.8475	8.32551
ENSMUSG00000034220	Gpc1	glypican 1	-0.35851	0.00340422	27.6469	21.9587
ENSMUSG00000005299	Letm1	leucine zipper-EF-hand containing transmembrane protein 1	-0.358291	0.000499432	7.55769	5.89
ENSMUSG00000022438	Parvb	parvin, beta	-0.358236	0.00273302	7.87448	6.14073
ENSMUSG00000031016	Wee1	WEE 1 homolog 1 (S. pombe)	-0.357449	0.00100518	18.2514	14.4109
ENSMUSG00000028851	Nudc	nudC nuclear distribution protein	-0.357324	1.0749e-05	86.8134	67.7375
ENSMUSG00000031256	Cstf2	cleavage stimulation factor, 3' pre-RNA subunit 2	-0.356957	6.61981e-05	7.26048	5.667
ENSMUSG00000024493	Lars	leucyl-tRNA synthetase	-0.356312	0.000416733	28.8154	22.4891
ENSMUSG00000025534	Gusb	glucuronidase, beta	-0.356288	0.00261951	25.0312	20.0548
ENSMUSG00000017999	Ddx27	DEAD (Asp-Glu-Ala-Asp) box polypeptide 27	-0.355978	9.68644e-06	15.6971	12.258
ENSMUSG00000030609	Aen	apoptosis enhancing nuclease	-0.355654	0.0268097	12.0045	9.7257
ENSMUSG00000031434	Morc4	microrchidia 4	-0.355418	0.00541934	4.72833	3.69248
ENSMUSG00000010755	Cars	cysteinyl-tRNA synthetase	-0.355295	0.000175614	8.63698	6.74865
ENSMUSG00000046668	Cxxc5	CXXC finger 5	-0.355156	0.000200609	29.7284	23.2143
ENSMUSG00000037049	Smpd1	sphingomyelin phosphodiesterase 1, acid lysosomal	-0.355021	0.00871383	13.3038	10.1111
ENSMUSG00000027293	Ehd4	EH-domain containing 4	-0.35493	0.0009785	40.3486	31.5359
ENSMUSG00000032902	Slc16a1	solute carrier family 16 (monocarboxylic acid transporters), member 1	-0.354669	0.0199728	18.3244	14.4884
ENSMUSG00000037972	Snn	stannin	-0.354648	0.00101743	24.2764	18.9848
ENSMUSG00000030245	Golt1b	golgi transport 1B	-0.354468	0.00050648	28.9059	22.593
ENSMUSG00000046982	Tshz1	teashirt zinc finger family member 1	-0.354364	0.000380918	17.3999	13.6459
ENSMUSG00000021217	Tshz3	teashirt zinc finger family member 3	-0.353926	0.00524113	16.5696	12.9729
ENSMUSG00000021595	Nsun2	NOL1/NOP2/Sun domain family member 2	-0.353907	0.00459763	32.3094	25.4466
ENSMUSG00000037149	Ddx1	DEAD (Asp-Glu-Ala-Asp) box polypeptide 1	-0.353832	9.56645e-05	71.6967	56.0735
ENSMUSG00000014444	Piezo1	piezo-type mechanosensitive ion channel component 1	-0.353412	0.00358761	13.0136	9.62868
ENSMUSG00000003868	Ruvbl2	RuvB-like protein 2	-0.35324	0.000170624	22.998	17.9965
ENSMUSG00000000340	Dbt	dihydrolipoamide branched chain transacylase E2	-0.353024	0.0188163	23.247	18.083
ENSMUSG00000021177	Tdp1	tyrosyl-DNA phosphodiesterase 1	-0.352963	0.0464004	3.38271	2.64944
ENSMUSG00000022707	Gbe1	glucan (1,4-alpha-), branching enzyme 1	-0.352681	0.00541951	5.40517	4.22724
ENSMUSG00000054115	Skp2	S-phase kinase-associated protein 2 (p45)	-0.352512	0.0226048	4.44679	3.3651
ENSMUSG00000045573	Penk	preproenkephalin	-0.352385	0.0455643	67.9281	55.3628
ENSMUSG00000024883	Rin1	Ras and Rab interactor 1	-0.352359	0.0220009	4.791	3.74972
ENSMUSG00000052214	Opa3	optic atrophy 3	-0.352356	0.00179333	9.73886	7.6219
ENSMUSG00000051223	Bzw1	basic leucine zipper and W2 domains 1	-0.352279	0.00509471	103.613	81.0676
ENSMUSG00000024327	Slc39a7	solute carrier family 39 (zinc transporter), member 7	-0.352113	0.0172471	7.77223	6.08563
ENSMUSG00000020766	Galk1	galactokinase 1	-0.351374	0.0016678	33.5712	26.3058
ENSMUSG00000024378	Stard4	StAR-related lipid transfer (START) domain containing 4	-0.350874	0.0036271	15.2155	11.6909
ENSMUSG00000029135	Fosl2	fos-like antigen 2	-0.350762	0.0331766	20.2589	16.38
ENSMUSG00000027671	Actl6a	actin-like 6A	-0.350232	0.000275343	13.481	10.5684
ENSMUSG00000079111	Kdelr2	KDEL (Lys-Asp-Glu-Leu) endoplasmic reticulum protein retention receptor 2	-0.349737	0.00032264	95.5134	74.9553
ENSMUSG00000034349	Smc4	structural maintenance of chromosomes 4	-0.349683	0.00823132	24.6545	17.7311
ENSMUSG00000021131	Erh	enhancer of rudimentary homolog (Drosophila)	-0.349571	7.21671e-05	59.1197	46.3621
ENSMUSG00000060098	Prmt7	protein arginine N-methyltransferase 7	-0.349487	0.00218664	7.30101	5.7285
ENSMUSG00000030659	Nucb2	nucleobindin 2	-0.349412	0.0102868	22.3964	18.0974
ENSMUSG00000008373	Prpf31	pre-mRNA processing factor 31	-0.349269	8.11378e-05	12.6346	9.91304
ENSMUSG00000026473	Glul	glutamate-ammonia ligase (glutamine synthetase)	-0.349248	0.0448635	224.471	175.794
ENSMUSG00000040034	Nup43	nucleoporin 43	-0.349055	0.0342554	8.21222	6.41981
ENSMUSG00000011254	Thg1l	tRNA-histidine guanylyltransferase 1-like (S. cerevisiae)	-0.348651	0.0230187	5.9158	4.64079
ENSMUSG00000020534	Shmt1	serine hydroxymethyltransferase 1 (soluble)	-0.348465	0.00429426	10.3383	8.03852
ENSMUSG00000058013	42989	septin 11	-0.34832	0.00558879	18.3878	14.8311
ENSMUSG00000019961	Tmpo	thymopoietin	-0.348046	0.00611152	34.2568	25.6453
ENSMUSG00000018848	Rars	arginyl-tRNA synthetase	-0.347715	3.05699e-05	33.2203	26.0791
ENSMUSG00000041438	Cirh1a	cirrhosis, autosomal recessive 1A (human)	-0.346605	0.00116577	16.3106	12.8098
ENSMUSG00000031217	Efnb1	ephrin B1	-0.346497	0.00075445	14.9113	11.7245
ENSMUSG00000038193	Hand2	heart and neural crest derivatives expressed transcript 2	-0.34555	0.00459676	39.5878	31.3561
ENSMUSG00000020899	Pfas	phosphoribosylformylglycinamidine synthase (FGAR amidotransferase)	-0.345481	5.27069e-05	10.2514	8.06518
ENSMUSG00000024909	Efemp2	epidermal growth factor-containing fibulin-like extracellular matrix protein 2	-0.345431	0.00237893	32.528	25.6942
ENSMUSG00000068922	Msto1	misato 1, mitochondrial distribution and morphology regulator	-0.345205	0.00179701	5.25184	4.13157
ENSMUSG00000008393	Carhsp1	calcium regulated heat stable protein 1	-0.344914	0.000175458	44.8154	35.2059
ENSMUSG00000022972	1110004E09Rik	RIKEN cDNA 1110004E09 gene	-0.344346	0.00739863	19.9729	15.7148
ENSMUSG00000033294	Noc4l	NOC4 like	-0.344309	0.00179613	21.1272	16.6192
ENSMUSG00000029777	Gars	glycyl-tRNA synthetase	-0.344257	3.99555e-05	48.8006	38.4114
ENSMUSG00000042473	Tbc1d8b	TBC1 domain family, member 8B	-0.344193	0.00895923	8.13157	6.60548
ENSMUSG00000004530	Coro1c	coronin, actin binding protein 1C	-0.344044	0.00613724	18.867	14.8998
ENSMUSG00000030983	Bccip	BRCA2 and CDKN1A interacting protein	-0.343258	0.000509612	51.0056	40.1507
ENSMUSG00000035351	Nup37	nucleoporin 37	-0.343247	0.00913824	19.2641	15.1809
ENSMUSG00000028207	Asph	aspartate-beta-hydroxylase	-0.34322	0.000169009	7.81254	6.15651
ENSMUSG00000025931	Paqr8	progestin and adipoQ receptor family member VIII	-0.343199	0.0475695	6.28661	4.74133
ENSMUSG00000061731	Ext1	exostoses (multiple) 1	-0.34259	0.0010073	7.33736	5.74064
ENSMUSG00000020328	Nudcd2	NudC domain containing 2	-0.342441	0.00147249	30.4676	23.9143
ENSMUSG00000030298	Sec13	SEC13 homolog, nuclear pore and COPII coat complex component	-0.341759	0.000129823	40.3978	31.8509
ENSMUSG00000056612	Ppp1r14b	protein phosphatase 1, regulatory (inhibitor) subunit 14B	-0.341356	0.00035041	83.1685	65.4002
ENSMUSG00000039959	Hip1	huntingtin interacting protein 1	-0.340868	0.00244981	13.1027	10.2554
ENSMUSG00000044197	Gpr146	G protein-coupled receptor 146	-0.340146	0.00909704	3.25497	2.56991
ENSMUSG00000109324	Prmt1	protein arginine N-methyltransferase 1	-0.340076	0.000350765	53.6199	42.3142
ENSMUSG00000018171	Vmp1	vacuole membrane protein 1	-0.339999	0.00401909	45.0571	35.5669
ENSMUSG00000039130	Zc3hc1	zinc finger, C3HC type 1	-0.339601	0.00740085	5.80975	4.58864
ENSMUSG00000027642	Rpn2	ribophorin II	-0.339487	0.00321591	56.758	44.8641
ENSMUSG00000035754	Wdr18	WD repeat domain 18	-0.339424	0.00177464	20.7603	16.3978
ENSMUSG00000051329	Nup160	nucleoporin 160	-0.339178	0.00138928	6.03834	4.77329
ENSMUSG00000059796	Eif4a1	eukaryotic translation initiation factor 4A1	-0.338736	0.0403391	195.603	154.481
ENSMUSG00000024359	Hspa9	heat shock protein 9	-0.336962	0.00641401	116.645	92.2212
ENSMUSG00000028333	Anp32b	acidic (leucine-rich) nuclear phosphoprotein 32 family, member B	-0.336922	0.00290728	252.776	199.992
ENSMUSG00000022995	Enah	enabled homolog (Drosophila)	-0.336549	0.00730402	8.75355	6.96634
ENSMUSG00000036158	Prickle1	prickle planar cell polarity protein 1	-0.336463	4.66209e-05	18.8105	14.8894
ENSMUSG00000028953	Abcf2	ATP-binding cassette, sub-family F (GCN20), member 2	-0.336326	0.000517864	42.8214	33.8779
ENSMUSG00000024251	Thada	thyroid adenoma associated	-0.335836	0.00993452	4.51853	3.56567
ENSMUSG00000037376	Trmt6	tRNA methyltransferase 6	-0.335831	0.000646604	10.8944	8.61907
ENSMUSG00000027018	Hat1	histone aminotransferase 1	-0.335663	0.0120057	19.705	14.7314
ENSMUSG00000032185	Carm1	coactivator-associated arginine methyltransferase 1	-0.335509	0.00567473	17.8144	14.3618
ENSMUSG00000046432	Bex3	brain expressed X-linked 3	-0.33498	0.00266156	71.2155	56.4139
ENSMUSG00000060591	Ifitm2	interferon induced transmembrane protein 2	-0.334648	0.000298062	144.468	114.981
ENSMUSG00000001785	Pwp1	PWP1 homolog, endonuclein	-0.334468	0.000240352	23.6395	18.7344
ENSMUSG00000033272	Slc35a4	solute carrier family 35, member A4	-0.334226	9.06844e-05	31.083	24.6428
ENSMUSG00000027108	Ola1	Obg-like ATPase 1	-0.333994	0.000263549	25.6871	20.3636
ENSMUSG00000014867	Surf4	surfeit gene 4	-0.333928	0.00358907	92.8901	73.6514
ENSMUSG00000074886	Grk6	G protein-coupled receptor kinase 6	-0.333916	0.000691647	27.9008	22.1429
ENSMUSG00000027805	Pfn2	profilin 2	-0.33366	0.0368685	47.0839	37.7125
ENSMUSG00000027597	Ahcy	S-adenosylhomocysteine hydrolase	-0.333469	0.018656	25.5936	19.3851
ENSMUSG00000038664	Herc1	HECT and RLD domain containing E3 ubiquitin protein ligase family member 1	-0.333412	0.00513492	6.25605	4.88485
ENSMUSG00000030062	Rpn1	ribophorin I	-0.333264	0.00333226	72.5696	57.5816
ENSMUSG00000032279	Idh3a	isocitrate dehydrogenase 3 (NAD+) alpha	-0.333179	0.000958441	37.0887	29.4195
ENSMUSG00000029851	Tcaf2	TRPM8 channel-associated factor 2	-0.332928	0.031067	6.97657	5.50242
ENSMUSG00000032867	Fbxw8	F-box and WD-40 domain protein 8	-0.332505	0.00457753	14.9561	11.7745
ENSMUSG00000037419	Endod1	endonuclease domain containing 1	-0.332343	0.00843484	11.2654	8.94309
ENSMUSG00000031976	Urb2	URB2 ribosome biogenesis 2 homolog (S. cerevisiae)	-0.332218	0.00380646	5.29067	4.2006
ENSMUSG00000004880	Lbr	lamin B receptor	-0.332035	0.00167994	14.8744	11.815
ENSMUSG00000002718	Cse1l	chromosome segregation 1-like (S. cerevisiae)	-0.331756	0.000526223	30.7528	24.4143
ENSMUSG00000004393	Ddx56	DEAD (Asp-Glu-Ala-Asp) box polypeptide 56	-0.330835	0.000772064	20.2639	16.1014
ENSMUSG00000032232	Cgnl1	cingulin-like 1	-0.330639	0.0182837	33.4167	26.6121
ENSMUSG00000055653	Gpc3	glypican 3	-0.330327	0.0492853	24.675	19.4753
ENSMUSG00000022131	Gpr180	G protein-coupled receptor 180	-0.329633	0.00796934	15.6969	12.4993
ENSMUSG00000019979	Apaf1	apoptotic peptidase activating factor 1	-0.329366	0.0270861	4.68858	3.95743
ENSMUSG00000024539	Ptpn2	protein tyrosine phosphatase, non-receptor type 2	-0.329319	0.00317078	16.8047	13.3545
ENSMUSG00000037461	Ints7	integrator complex subunit 7	-0.328514	0.01195	10.9293	8.45254
ENSMUSG00000002477	Snrpd1	small nuclear ribonucleoprotein D1	-0.32811	0.000532163	116.219	92.4614
ENSMUSG00000025007	Aldh18a1	aldehyde dehydrogenase 18 family, member A1	-0.328082	0.00256971	36.646	29.162
ENSMUSG00000022498	Txndc11	thioredoxin domain containing 11	-0.32727	0.0056426	6.69654	5.30088
ENSMUSG00000022111	Uchl3	ubiquitin carboxyl-terminal esterase L3 (ubiquitin thiolesterase)	-0.327099	0.0143115	30.2301	24.0822
ENSMUSG00000078974	Sec61g	SEC61, gamma subunit	-0.326851	0.000504143	36.8016	29.3257
ENSMUSG00000070044	Fam149a	family with sequence similarity 149, member A	-0.326847	0.0112907	7.08722	5.65259
ENSMUSG00000063550	Nup98	nucleoporin 98	-0.326586	0.000382053	8.73076	6.95643
ENSMUSG00000031683	Lsm6	LSM6 homolog, U6 small nuclear RNA and mRNA degradation associated	-0.32623	0.00173252	12.0075	9.57323
ENSMUSG00000022698	Naa50	N(alpha)-acetyltransferase 50, NatE catalytic subunit	-0.325567	0.00469888	68.3498	54.4673
ENSMUSG00000056201	Cfl1	cofilin 1, non-muscle	-0.325533	0.0189571	313.341	249.944
ENSMUSG00000020368	Canx	calnexin	-0.325288	0.0178267	141.953	113.28
ENSMUSG00000003316	Glg1	golgi apparatus protein 1	-0.3252	0.0074047	29.5745	23.8362
ENSMUSG00000003604	Aven	apoptosis, caspase activation inhibitor	-0.324835	0.0252046	4.23933	3.38322
ENSMUSG00000024998	Plce1	phospholipase C, epsilon 1	-0.324345	0.03202	3.00022	2.53241
ENSMUSG00000019814	Ltv1	LTV1 ribosome biogenesis factor	-0.324339	0.00955054	36.3355	28.968
ENSMUSG00000057113	Npm1	nucleophosmin 1	-0.323503	0.0349838	405.159	323.546
ENSMUSG00000026600	Soat1	sterol O-acyltransferase 1	-0.323489	0.00276221	18.7227	14.81
ENSMUSG00000031948	Kars	lysyl-tRNA synthetase	-0.323042	0.000830526	36.6621	29.2961
ENSMUSG00000029407	Uso1	USO1 vesicle docking factor	-0.322976	0.00404474	25.7819	20.8265
ENSMUSG00000024150	Mcfd2	multiple coagulation factor deficiency 2	-0.322895	0.000933421	48.3364	38.6372
ENSMUSG00000030879	Mrpl17	mitochondrial ribosomal protein L17	-0.322508	0.00242246	8.95056	7.08631
ENSMUSG00000050017	Pitpnb	phosphatidylinositol transfer protein, beta	-0.322475	0.000176311	24.6856	19.7352
ENSMUSG00000026482	Rgl1	ral guanine nucleotide dissociation stimulator,-like 1	-0.322439	0.00868918	7.70927	6.15836
ENSMUSG00000028318	Polr1e	polymerase (RNA) I polypeptide E	-0.322336	0.0438002	6.65786	5.31029
ENSMUSG00000022346	Myc	myelocytomatosis oncogene	-0.322237	0.010372	53.7758	42.9691
ENSMUSG00000043866	Taf10	TATA-box binding protein associated factor 10	-0.322012	0.00310647	9.66962	7.74445
ENSMUSG00000056708	Ier5	immediate early response 5	-0.321244	0.000254121	29.0861	23.2637
ENSMUSG00000018189	Uchl5	ubiquitin carboxyl-terminal esterase L5	-0.320996	0.00377821	12.4624	9.97228
ENSMUSG00000034109	Golim4	golgi integral membrane protein 4	-0.320482	0.000209613	12.5958	10.086
ENSMUSG00000031546	Gins4	GINS complex subunit 4 (Sld5 homolog)	-0.320456	0.0198405	20.8497	16.2837
ENSMUSG00000038845	Phb	prohibitin	-0.320385	0.00042009	29.1899	23.3681
ENSMUSG00000015217	Hmgb3	high mobility group box 3	-0.320155	0.0120461	14.7318	11.6424
ENSMUSG00000034463	Scara3	scavenger receptor class A, member 3	-0.320155	0.0406503	21.9592	17.5649
ENSMUSG00000073599	Ecscr	endothelial cell surface expressed chemotaxis and apoptosis regulator	-0.320072	0.0154939	25.7169	20.5801
ENSMUSG00000041781	Cpsf2	cleavage and polyadenylation specific factor 2	-0.319769	0.000448316	16.9274	13.5471
ENSMUSG00000039781	Cep131	centrosomal protein 131	-0.319767	0.0181174	8.02502	6.37931
ENSMUSG00000058799	Nap1l1	nucleosome assembly protein 1-like 1	-0.319298	0.01602	131.713	105.524
ENSMUSG00000027327	1700037H04Rik	RIKEN cDNA 1700037H04 gene	-0.318841	0.0325528	16.7993	13.639
ENSMUSG00000004642	Slbp	stem-loop binding protein	-0.318655	0.0171113	11.1872	8.71038
ENSMUSG00000028086	Fbxw7	F-box and WD-40 domain protein 7	-0.318438	0.016609	6.13041	4.933
ENSMUSG00000038264	Sema7a	sema domain, immunoglobulin domain (Ig), and GPI membrane anchor, (semaphorin) 7A	-0.31807	0.0165837	13.9468	11.0168
ENSMUSG00000034485	Uaca	uveal autoantigen with coiled-coil domains and ankyrin repeats	-0.318008	0.00056181	15.8231	12.6761
ENSMUSG00000038005	Hpf1	histone PARylation factor 1	-0.317944	0.00270945	11.8548	9.50568
ENSMUSG00000019837	Gtf3c6	general transcription factor IIIC, polypeptide 6, alpha	-0.317765	0.0060105	39.8434	31.9397
ENSMUSG00000032096	Arcn1	archain 1	-0.317748	0.00666506	56.9906	45.6919
ENSMUSG00000025272	Tro	trophinin	-0.316712	0.0203002	6.74394	5.41464
ENSMUSG00000017715	Pgs1	phosphatidylglycerophosphate synthase 1	-0.316662	0.012489	8.20052	6.57969
ENSMUSG00000030116	Mfap5	microfibrillar associated protein 5	-0.316514	0.0427259	48.6567	37.964
ENSMUSG00000032440	Tgfbr2	transforming growth factor, beta receptor II	-0.316399	0.0397692	74.228	59.6184
ENSMUSG00000032116	Stt3a	STT3, subunit of the oligosaccharyltransferase complex, homolog A (S. cerevisiae)	-0.315937	0.00152916	24.627	19.7745
ENSMUSG00000023973	Cnpy3	canopy FGF signaling regulator 3	-0.315834	0.00294153	23.5715	18.9363
ENSMUSG00000030835	Nomo1	nodal modulator 1	-0.315642	0.00033841	19.4235	15.5931
ENSMUSG00000041734	Kirrel	kin of IRRE like (Drosophila)	-0.315295	0.0186171	9.03388	7.2355
ENSMUSG00000056919	Cep162	centrosomal protein 162	-0.31503	0.0320813	2.42815	2.00859
ENSMUSG00000047881	Rell1	RELT-like 1	-0.314833	0.0053197	9.99547	8.03679
ENSMUSG00000066232	Ipo7	importin 7	-0.314744	0.00467443	32.315	25.9574
ENSMUSG00000001674	Ddx18	DEAD (Asp-Glu-Ala-Asp) box polypeptide 18	-0.314675	0.000193083	31.1928	25.0587
ENSMUSG00000040010	Slc7a5	solute carrier family 7 (cationic amino acid transporter, y+ system), member 5	-0.314253	0.0368849	18.3775	14.4522
ENSMUSG00000031226	Pbdc1	polysaccharide biosynthesis domain containing 1	-0.314116	0.00449742	10.1941	8.19406
ENSMUSG00000021670	Hmgcr	3-hydroxy-3-methylglutaryl-Coenzyme A reductase	-0.313859	0.0108851	8.61829	6.86275
ENSMUSG00000027198	Ext2	exostoses (multiple) 2	-0.313671	0.000441198	14.1971	11.4227
ENSMUSG00000022443	Myh9	myosin, heavy polypeptide 9, non-muscle	-0.313576	0.0291849	53.6751	43.1719
ENSMUSG00000024222	Fkbp5	FK506 binding protein 5	-0.313404	0.0037562	12.8459	10.2343
ENSMUSG00000056209	Npm3	nucleoplasmin 3	-0.313374	0.00102741	56.3605	45.3292
ENSMUSG00000033222	Ttf2	transcription termination factor, RNA polymerase II	-0.313253	0.0374422	4.39598	3.48825
ENSMUSG00000020549	Elac2	elaC ribonuclease Z 2	-0.313114	0.00740754	11.6527	9.36725
ENSMUSG00000028069	Gpatch4	G patch domain containing 4	-0.312739	0.0337211	19.377	15.5067
ENSMUSG00000027940	Tpm3	tropomyosin 3, gamma	-0.312739	0.00522415	56.2685	45.2667
ENSMUSG00000001729	Akt1	thymoma viral proto-oncogene 1	-0.31272	0.00200157	56.9841	45.8531
ENSMUSG00000029191	Rfc1	replication factor C (activator 1) 1	-0.312272	0.00741051	17.4124	13.6181
ENSMUSG00000026192	Atic	5-aminoimidazole-4-carboxamide ribonucleotide formyltransferase/IMP cyclohydrolase	-0.311834	0.000762924	23.0435	18.5435
ENSMUSG00000014959	Gorasp2	golgi reassembly stacking protein 2	-0.311504	0.000787928	32.2941	25.9973
ENSMUSG00000006498	Ptbp1	polypyrimidine tract binding protein 1	-0.311359	0.00727487	66.2642	53.3782
ENSMUSG00000020952	Scfd1	Sec1 family domain containing 1	-0.310925	0.000206728	34.4474	27.7484
ENSMUSG00000038214	Bend3	BEN domain containing 3	-0.310868	0.0243631	5.3739	4.3077
ENSMUSG00000028757	Ddost	dolichyl-di-phosphooligosaccharide-protein glycotransferase	-0.31077	0.0192336	98.3543	79.6002
ENSMUSG00000024952	Rps6ka4	ribosomal protein S6 kinase, polypeptide 4	-0.310695	0.00660967	20.405	16.4381
ENSMUSG00000051579	Tceal8	transcription elongation factor A (SII)-like 8	-0.31067	0.000702163	39.9884	32.2102
ENSMUSG00000109511	Nup62	nucleoporin 62	-0.310655	0.0052484	22.6113	17.9178
ENSMUSG00000022407	Adsl	adenylosuccinate lyase	-0.310345	0.00487459	11.8324	9.50376
ENSMUSG00000032042	Srpr	signal recognition particle receptor ('docking protein')	-0.310271	0.00261951	54.5458	43.9541
ENSMUSG00000034807	Colgalt1	collagen beta(1-O)galactosyltransferase 1	-0.310148	0.0121407	48.315	39.286
ENSMUSG00000029599	Ddx54	DEAD (Asp-Glu-Ala-Asp) box polypeptide 54	-0.310114	0.000423897	10.4041	8.38567
ENSMUSG00000020929	Eftud2	elongation factor Tu GTP binding domain containing 2	-0.309798	0.000801214	14.7008	11.8589
ENSMUSG00000029710	Ephb4	Eph receptor B4	-0.309272	0.0017154	24.9003	20.0541
ENSMUSG00000042104	Uggt2	UDP-glucose glycoprotein glucosyltransferase 2	-0.309242	0.00839871	3.66653	3.00565
ENSMUSG00000025236	Adpgk	ADP-dependent glucokinase	-0.309225	0.00115911	25.4458	20.5167
ENSMUSG00000030224	Strap	serine/threonine kinase receptor associated protein	-0.309106	0.0026054	67.2988	54.2407
ENSMUSG00000042712	Wbp5	WW domain binding protein 5	-0.308996	0.00951778	236.513	190.806
ENSMUSG00000022912	Pros1	protein S (alpha)	-0.30869	0.00477342	29.602	23.5657
ENSMUSG00000021952	Xpo4	exportin 4	-0.308402	0.0245797	4.21908	3.35755
ENSMUSG00000025591	Tma16	translation machinery associated 16	-0.308352	0.023499	4.31256	3.47744
ENSMUSG00000020900	Myh10	myosin, heavy polypeptide 10, non-muscle	-0.308343	0.0127117	26.5093	21.3067
ENSMUSG00000030007	Cct7	chaperonin containing Tcp1, subunit 7 (eta)	-0.30829	0.00185643	40.8499	32.9679
ENSMUSG00000010830	Kdelr3	KDEL (Lys-Asp-Glu-Leu) endoplasmic reticulum protein retention receptor 3	-0.308093	0.00695322	52.1548	42.6686
ENSMUSG00000024740	Ddb1	damage specific DNA binding protein 1	-0.307877	0.0177056	127.729	103.175
ENSMUSG00000008763	Man1a2	mannosidase, alpha, class 1A, member 2	-0.307857	0.00456299	27.5416	22.247
ENSMUSG00000048376	F2r	coagulation factor II (thrombin) receptor	-0.307575	0.0134658	74.6768	60.5601
ENSMUSG00000030753	Prkrir	protein-kinase, interferon-inducible double stranded RNA dependent inhibitor, repressor of (P58 repressor)	-0.307454	0.0154939	37.5054	30.2653
ENSMUSG00000020741	Cluh	clustered mitochondria (cluA/CLU1) homolog	-0.306569	0.00318242	20.3774	16.6797
ENSMUSG00000032431	Crtap	cartilage associated protein	-0.3061	0.0182837	100.851	80.7511
ENSMUSG00000020922	Lsm12	LSM12 homolog	-0.305791	0.0220195	18.4961	14.9242
ENSMUSG00000025872	Thoc3	THO complex 3	-0.305705	0.00758511	16.9182	13.6784
ENSMUSG00000038366	Lasp1	LIM and SH3 protein 1	-0.30569	0.00487323	23.1793	18.9872
ENSMUSG00000026750	Psmb7	proteasome (prosome, macropain) subunit, beta type 7	-0.305496	0.00121333	20.8237	16.8372
ENSMUSG00000035936	Aldh5a1	aldhehyde dehydrogenase family 5, subfamily A1	-0.305199	0.0223492	5.05064	4.08506
ENSMUSG00000032290	Ptpn9	protein tyrosine phosphatase, non-receptor type 9	-0.304525	0.000200605	20.0772	16.2501
ENSMUSG00000033732	Sf3b3	splicing factor 3b, subunit 3	-0.304501	0.00165584	23.1679	18.7454
ENSMUSG00000067150	Xpo5	exportin 5	-0.304283	0.00112591	21.0745	17.0526
ENSMUSG00000027067	Ssrp1	structure specific recognition protein 1	-0.304186	0.0114176	78.3016	62.9872
ENSMUSG00000075254	Heg1	heart development protein with EGF-like domains 1	-0.304082	0.0204779	31.902	25.8414
ENSMUSG00000041058	Wwp1	WW domain containing E3 ubiquitin protein ligase 1	-0.304028	0.00545388	22.8139	18.4601
ENSMUSG00000046324	Ermp1	endoplasmic reticulum metallopeptidase 1	-0.30373	0.00301557	8.01232	6.48999
ENSMUSG00000036862	Dchs1	dachsous 1 (Drosophila)	-0.303439	0.0139588	8.49759	6.91327
ENSMUSG00000021178	Psmc1	protease (prosome, macropain) 26S subunit, ATPase 1	-0.303286	0.000266661	85.0356	68.8512
ENSMUSG00000031657	Heatr3	HEAT repeat containing 3	-0.303151	0.0104698	18.6695	15.1161
ENSMUSG00000031479	Vps36	vacuolar protein sorting 36	-0.303114	0.00174983	15.968	12.9269
ENSMUSG00000030603	Psmc4	proteasome (prosome, macropain) 26S subunit, ATPase, 4	-0.302528	0.000703348	58.2288	47.1578
ENSMUSG00000028597	Gpx7	glutathione peroxidase 7	-0.3014	0.0184204	30.5363	24.6842
ENSMUSG00000033287	Kctd17	potassium channel tetramerisation domain containing 17	-0.301325	0.00692691	31.5333	25.7458
ENSMUSG00000052833	Sae1	SUMO1 activating enzyme subunit 1	-0.30075	0.00230141	44.7728	35.4321
ENSMUSG00000073676	Hspe1	heat shock protein 1 (chaperonin 10)	-0.300695	0.0235652	135.468	106.363
ENSMUSG00000021408	Ripk1	receptor (TNFRSF)-interacting serine-threonine kinase 1	-0.300264	0.0160813	6.13813	4.98181
ENSMUSG00000031232	Magt1	magnesium transporter 1	-0.300191	0.00407965	24.2381	19.6734
ENSMUSG00000026110	Mgat4a	mannoside acetylglucosaminyltransferase 4, isoenzyme A	-0.300163	0.0253882	2.35577	1.93059
ENSMUSG00000039234	Sec24d	Sec24 related gene family, member D (S. cerevisiae)	-0.300162	0.00223437	26.4307	21.4498
ENSMUSG00000062963	Ufc1	ubiquitin-fold modifier conjugating enzyme 1	-0.300107	0.00170078	30.9233	25.1003
ENSMUSG00000054766	Set	SET nuclear oncogene	-0.300002	0.0463325	116.686	94.6304
ENSMUSG00000021906	Oxnad1	oxidoreductase NAD-binding domain containing 1	-0.299702	0.0369867	5.56633	4.58807
ENSMUSG00000032477	Cdc25a	cell division cycle 25A	-0.299497	0.00301422	6.19567	5.03278
ENSMUSG00000014226	Cacybp	calcyclin binding protein	-0.299486	0.00121333	59.4735	47.712
ENSMUSG00000037470	Uggt1	UDP-glucose glycoprotein glucosyltransferase 1	-0.299452	0.00336128	12.2456	9.95636
ENSMUSG00000021377	Dek	DEK oncogene (DNA binding)	-0.299418	0.0106999	77.0069	60.6702
ENSMUSG00000027610	Gss	glutathione synthetase	-0.299234	0.0400319	3.63071	2.94666
ENSMUSG00000025651	Uqcrc1	ubiquinol-cytochrome c reductase core protein 1	-0.299107	0.00121333	43.4406	35.2841
ENSMUSG00000032459	Mrps22	mitochondrial ribosomal protein S22	-0.298992	0.0255964	6.92899	5.62466
ENSMUSG00000020456	Ogdh	oxoglutarate (alpha-ketoglutarate) dehydrogenase (lipoamide)	-0.298385	0.00275481	37.937	30.8414
ENSMUSG00000008036	Ap2s1	adaptor-related protein complex 2, sigma 1 subunit	-0.298045	0.000315876	76.0762	61.836
ENSMUSG00000028194	Ddah1	dimethylarginine dimethylaminohydrolase 1	-0.297737	0.0391234	8.81078	7.19896
ENSMUSG00000025630	Hprt	hypoxanthine guanine phosphoribosyl transferase	-0.297705	0.000974226	87.4253	71.0437
ENSMUSG00000037071	Scd1	stearoyl-Coenzyme A desaturase 1	-0.297699	0.0141615	14.4939	12.5551
ENSMUSG00000047649	Cd3eap	CD3E antigen, epsilon polypeptide associated protein	-0.297613	0.0191443	11.4678	9.32363
ENSMUSG00000028617	Lrrc42	leucine rich repeat containing 42	-0.297506	0.0104855	23.9341	19.4569
ENSMUSG00000016257	Slmo2	slowmo homolog 2 (Drosophila)	-0.297357	0.0148183	32.6246	26.5028
ENSMUSG00000032601	Prkar2a	protein kinase, cAMP dependent regulatory, type II alpha	-0.297332	0.0454004	22.9186	18.6289
ENSMUSG00000025132	Arhgdia	Rho GDP dissociation inhibitor (GDI) alpha	-0.297313	0.012923	166.607	135.55
ENSMUSG00000027006	Dnajc10	DnaJ heat shock protein family (Hsp40) member C10	-0.296542	0.00279021	37.0343	30.1508
ENSMUSG00000038668	Lpar1	lysophosphatidic acid receptor 1	-0.296542	0.0038923	35.7888	29.1389
ENSMUSG00000020180	Snrpd3	small nuclear ribonucleoprotein D3	-0.296535	0.00114212	32.7671	26.6474
ENSMUSG00000057531	Dtnbp1	dystrobrevin binding protein 1	-0.29648	0.0383344	20.5514	16.7351
ENSMUSG00000038299	Wdr36	WD repeat domain 36	-0.296108	0.00248292	23.1639	18.8439
ENSMUSG00000006728	Cdk4	cyclin-dependent kinase 4	-0.296023	0.0111614	95.4918	77.7698
ENSMUSG00000030505	Prmt3	protein arginine N-methyltransferase 3	-0.295768	0.00356671	8.57176	6.97849
ENSMUSG00000006998	Psmd2	proteasome (prosome, macropain) 26S subunit, non-ATPase, 2	-0.295726	0.0052316	65.7922	53.5555
ENSMUSG00000032932	Hspa13	heat shock protein 70 family, member 13	-0.295721	0.00161569	11.9035	9.68851
ENSMUSG00000030512	Snrpa1	small nuclear ribonucleoprotein polypeptide A'	-0.294517	0.00213299	14.345	11.6867
ENSMUSG00000025613	Cct8	chaperonin containing Tcp1, subunit 8 (theta)	-0.294367	0.00856846	119.971	97.7211
ENSMUSG00000024120	Lrpprc	leucine-rich PPR-motif containing	-0.294181	0.00162835	10.4578	8.51707
ENSMUSG00000018398	42986	septin 8	-0.294046	0.0173534	33.1223	27.0484
ENSMUSG00000042590	Ipo11	importin 11	-0.293993	0.00194559	6.99069	5.69568
ENSMUSG00000028932	Psmc2	proteasome (prosome, macropain) 26S subunit, ATPase 2	-0.293921	0.00175684	23.5862	19.2227
ENSMUSG00000026553	Copa	coatomer protein complex subunit alpha	-0.293847	0.0403391	42.4487	34.6354
ENSMUSG00000031931	Ankrd49	ankyrin repeat domain 49	-0.293839	0.0311291	13.8076	11.2617
ENSMUSG00000033054	Npat	nuclear protein in the AT region	-0.293352	0.0044158	7.68564	6.27183
ENSMUSG00000028541	B4galt2	UDP-Gal:betaGlcNAc beta 1,4- galactosyltransferase, polypeptide 2	-0.293228	0.00908841	10.3899	8.47719
ENSMUSG00000022842	Ece2	endothelin converting enzyme 2	-0.293041	0.012208	9.67235	7.89301
ENSMUSG00000006390	Elovl1	elongation of very long chain fatty acids (FEN1/Elo2, SUR4/Elo3, yeast)-like 1	-0.292967	0.00462074	24.4701	19.8418
ENSMUSG00000022757	Tfg	Trk-fused gene	-0.29285	0.00073696	40.9954	33.4364
ENSMUSG00000035325	Sec31a	Sec31 homolog A (S. cerevisiae)	-0.292825	0.00674868	32.1376	26.2287
ENSMUSG00000028837	Psmb2	proteasome (prosome, macropain) subunit, beta type 2	-0.292652	0.000925753	81.6225	66.5869
ENSMUSG00000038335	Tsr1	TSR1 20S rRNA accumulation	-0.292391	0.00442051	19.8299	16.1783
ENSMUSG00000028811	Yars	tyrosyl-tRNA synthetase	-0.29215	0.00567611	15.5386	12.6115
ENSMUSG00000022241	Tars	threonyl-tRNA synthetase	-0.292071	0.00234325	46.6401	38.0531
ENSMUSG00000022035	Ccdc25	coiled-coil domain containing 25	-0.291949	0.0446564	21.1564	17.2492
ENSMUSG00000022863	Btg3	B cell translocation gene 3	-0.291697	0.0456912	30.883	25.5238
ENSMUSG00000047459	Dynlrb1	dynein light chain roadblock-type 1	-0.291609	0.00118102	69.1827	56.4656
ENSMUSG00000031701	Dnaja2	DnaJ heat shock protein family (Hsp40) member A2	-0.29154	0.0073517	81.7062	66.6753
ENSMUSG00000053317	Sec61b	Sec61 beta subunit	-0.291182	0.00441667	71.8615	58.6715
ENSMUSG00000020873	Slc35b1	solute carrier family 35, member B1	-0.290967	0.0145355	28.3244	23.3857
ENSMUSG00000057497	Fam136a	family with sequence similarity 136, member A	-0.290879	0.00866386	18.8616	15.3981
ENSMUSG00000042747	Krtcap2	keratinocyte associated protein 2	-0.290839	0.00286023	46.8299	38.2668
ENSMUSG00000041632	Mrps27	mitochondrial ribosomal protein S27	-0.290789	0.0311085	15.0545	12.3071
ENSMUSG00000007029	Vars	valyl-tRNA synthetase	-0.290434	0.0126789	32.384	26.4586
ENSMUSG00000060519	Tor3a	torsin family 3, member A	-0.290028	0.0436781	10.1843	8.19007
ENSMUSG00000005374	Tbl2	transducin (beta)-like 2	-0.289995	0.00383048	7.43077	6.07505
ENSMUSG00000034024	Cct2	chaperonin containing Tcp1, subunit 2 (beta)	-0.289763	0.0130842	196.588	160.658
ENSMUSG00000002014	Ssr4	signal sequence receptor, delta	-0.289666	0.0094707	34.2857	28.0526
ENSMUSG00000024735	Prpf19	pre-mRNA processing factor 19	-0.289483	0.00358907	31.0971	25.4341
ENSMUSG00000027968	Larp7	La ribonucleoprotein domain family, member 7	-0.289199	0.0295172	20.8073	16.897
ENSMUSG00000010517	Faf1	Fas-associated factor 1	-0.288797	0.00151972	12.486	10.2105
ENSMUSG00000028010	Gar1	GAR1 ribonucleoprotein	-0.287758	0.00790127	36.4439	29.7948
ENSMUSG00000048612	Myof	myoferlin	-0.28765	0.000865505	26.2698	21.5097
ENSMUSG00000026796	Fam129b	family with sequence similarity 129, member B	-0.28728	0.0111393	24.827	20.1219
ENSMUSG00000028538	St3gal3	ST3 beta-galactoside alpha-2,3-sialyltransferase 3	-0.287039	0.0365895	10.4952	8.59939
ENSMUSG00000031805	Jak3	Janus kinase 3	-0.286831	0.0337982	7.82283	6.35299
ENSMUSG00000037070	Rbmxl1	RNA binding motif protein, X-linked like-1	-0.286735	0.000914364	63.0466	51.6418
ENSMUSG00000027774	Gfm1	G elongation factor, mitochondrial 1	-0.286732	0.00175684	14.0521	11.5091
ENSMUSG00000045312	Lhfpl2	lipoma HMGIC fusion partner-like 2	-0.286693	0.00270945	7.19625	5.89802
ENSMUSG00000026617	Bpnt1	bisphosphate 3'-nucleotidase 1	-0.286492	0.0222397	22.3554	18.3035
ENSMUSG00000034321	Exosc1	exosome component 1	-0.286407	0.0330597	20.5404	16.8139
ENSMUSG00000032437	Stt3b	STT3, subunit of the oligosaccharyltransferase complex, homolog B (S. cerevisiae)	-0.286406	0.00344875	49.6584	40.6987
ENSMUSG00000030605	Mfge8	milk fat globule-EGF factor 8 protein	-0.28633	0.00326269	30.9298	25.3599
ENSMUSG00000029014	Dnajc2	DnaJ heat shock protein family (Hsp40) member C2	-0.286227	0.00501104	12.2828	10.0632
ENSMUSG00000029388	Eif2b1	eukaryotic translation initiation factor 2B, subunit 1 (alpha)	-0.286213	0.00893133	17.0516	13.9687
ENSMUSG00000021745	Ptprg	protein tyrosine phosphatase, receptor type, G	-0.285742	0.0137558	13.6582	11.2095
ENSMUSG00000041879	Ipo9	importin 9	-0.2857	0.0293239	24.5207	19.8905
ENSMUSG00000035726	Supt16	suppressor of Ty 16	-0.285331	0.00169804	30.2046	24.7745
ENSMUSG00000039356	Exosc2	exosome component 2	-0.285088	0.00774123	15.9609	13.0873
ENSMUSG00000004897	Hdgf	hepatoma-derived growth factor	-0.284578	0.0164433	85.0616	69.7378
ENSMUSG00000033885	Pxk	PX domain containing serine/threonine kinase	-0.284549	0.00774505	18.0552	14.8121
ENSMUSG00000026603	Smyd2	SET and MYND domain containing 2	-0.284	0.00727983	15.2679	12.5395
ENSMUSG00000021276	Cinp	cyclin-dependent kinase 2 interacting protein	-0.283686	0.0278295	17.9132	14.7117
ENSMUSG00000048402	Gli2	GLI-Kruppel family member GLI2	-0.283651	0.0233779	7.48112	6.25297
ENSMUSG00000035478	Mbd3	methyl-CpG binding domain protein 3	-0.283415	0.00134252	61.3022	50.3376
ENSMUSG00000022792	Yars2	tyrosyl-tRNA synthetase 2 (mitochondrial)	-0.282993	0.0333081	9.26753	7.61187
ENSMUSG00000024875	Yif1a	Yip1 interacting factor homolog A (S. cerevisiae)	-0.282983	0.0256655	21.4274	17.6183
ENSMUSG00000028019	Pdgfc	platelet-derived growth factor, C polypeptide	-0.282869	0.00695435	21.0979	17.2832
ENSMUSG00000068039	Tcp1	t-complex protein 1	-0.282793	0.0132013	67.0832	55.1249
ENSMUSG00000005378	Wbscr22	Williams Beuren syndrome chromosome region 22	-0.282775	0.00422791	13.4494	11.0438
ENSMUSG00000029090	Adgra3	adhesion G protein-coupled receptor A3	-0.282725	0.0196253	5.93383	4.87789
ENSMUSG00000021996	Esd	esterase D/formylglutathione hydrolase	-0.282536	0.000644942	31.4959	25.862
ENSMUSG00000000088	Cox5a	cytochrome c oxidase subunit Va	-0.282156	0.00173479	105.663	86.8416
ENSMUSG00000015961	Adss	adenylosuccinate synthetase, non muscle	-0.281875	0.00237893	39.276	32.2681
ENSMUSG00000021253	Tgfb3	transforming growth factor, beta 3	-0.281808	0.0480344	8.29211	6.94196
ENSMUSG00000019494	Cops6	COP9 signalosome subunit 6	-0.281238	0.00239929	37.8363	31.1124
ENSMUSG00000026245	Farsb	phenylalanyl-tRNA synthetase, beta subunit	-0.281018	0.00643095	31.8275	26.1655
ENSMUSG00000038459	Abhd17c	abhydrolase domain containing 17C	-0.28099	0.0230707	7.75674	6.37585
ENSMUSG00000022299	Slc25a32	solute carrier family 25, member 32	-0.280914	0.0346368	10.3859	8.5366
ENSMUSG00000075470	Alg10b	asparagine-linked glycosylation 10B (alpha-1,2-glucosyltransferase)	-0.28088	0.00923706	15.1092	12.4342
ENSMUSG00000036693	Nop14	NOP14 nucleolar protein	-0.280749	0.00818534	21.3997	17.5951
ENSMUSG00000020290	Xpo1	exportin 1	-0.280391	0.0204057	40.8193	33.6118
ENSMUSG00000028394	Pole3	polymerase (DNA directed), epsilon 3 (p17 subunit)	-0.27973	0.0137166	33.1748	26.9599
ENSMUSG00000032423	Syncrip	synaptotagmin binding, cytoplasmic RNA interacting protein	-0.279641	0.0232684	28.1631	23.1695
ENSMUSG00000031984	2810004N23Rik	RIKEN cDNA 2810004N23 gene	-0.279589	0.00724669	8.58927	7.07092
ENSMUSG00000021938	Pspc1	paraspeckle protein 1	-0.278708	0.0162824	15.5411	12.7901
ENSMUSG00000032966	Fkbp1a	FK506 binding protein 1a	-0.278551	0.0247675	107.241	88.3104
ENSMUSG00000029246	Ppat	phosphoribosyl pyrophosphate amidotransferase	-0.278496	0.0205876	11.5444	9.50879
ENSMUSG00000002458	Rgs19	regulator of G-protein signaling 19	-0.27841	0.0343784	16.2251	13.3454
ENSMUSG00000001056	Nhp2	NHP2 ribonucleoprotein	-0.278141	0.0455738	66.4306	54.037
ENSMUSG00000019433	Gipc1	GIPC PDZ domain containing family, member 1	-0.27809	0.00504764	35.2566	29.0415
ENSMUSG00000075284	Wipf1	WAS/WASL interacting protein family, member 1	-0.277803	0.0108145	13.9492	11.9305
ENSMUSG00000055319	Sec23ip	Sec23 interacting protein	-0.27771	0.0108173	9.41412	7.75562
ENSMUSG00000030259	Rassf8	Ras association (RalGDS/AF-6) domain family (N-terminal) member 8	-0.277699	0.0298206	9.73442	8.02234
ENSMUSG00000026618	Iars2	isoleucine-tRNA synthetase 2, mitochondrial	-0.277567	0.00909704	11.5391	9.46663
ENSMUSG00000058392	Rrp1b	ribosomal RNA processing 1 homolog B (S. cerevisiae)	-0.277536	0.00907912	8.58519	7.07824
ENSMUSG00000035181	Heatr5a	HEAT repeat containing 5A	-0.277426	0.0134213	13.7229	11.4408
ENSMUSG00000010048	Ifrd2	interferon-related developmental regulator 2	-0.277023	0.0264311	22.0206	18.1594
ENSMUSG00000030104	Edem1	ER degradation enhancer, mannosidase alpha-like 1	-0.276654	0.0154148	18.9316	15.9784
ENSMUSG00000032481	Smarcc1	SWI/SNF related, matrix associated, actin dependent regulator of chromatin, subfamily c, member 1	-0.276645	0.00256818	20.9177	17.2637
ENSMUSG00000040945	Rcc2	regulator of chromosome condensation 2	-0.276192	0.00455727	49.3497	40.7239
ENSMUSG00000039275	Foxk2	forkhead box K2	-0.276157	0.00665118	17.9797	14.8382
ENSMUSG00000002957	Ap2a2	adaptor-related protein complex 2, alpha 2 subunit	-0.276084	0.00297004	25.9764	21.4481
ENSMUSG00000025287	Acot9	acyl-CoA thioesterase 9	-0.275925	0.00988014	24.7315	20.4065
ENSMUSG00000022120	Rnf219	ring finger protein 219	-0.275802	0.0345869	8.70058	7.18605
ENSMUSG00000025626	Phf6	PHD finger protein 6	-0.275715	0.00952637	9.0678	7.49081
ENSMUSG00000026434	Nucks1	nuclear casein kinase and cyclin-dependent kinase substrate 1	-0.27562	0.0171836	36.1246	29.8054
ENSMUSG00000001910	Nacc1	nucleus accumbens associated 1, BEN and BTB (POZ) domain containing	-0.275392	0.00212981	29.0433	23.8518
ENSMUSG00000060860	Ube2s	ubiquitin-conjugating enzyme E2S	-0.275389	0.00702459	19.8388	16.3778
ENSMUSG00000032187	Smarca4	SWI/SNF related, matrix associated, actin dependent regulator of chromatin, subfamily a, member 4	-0.275283	0.00570409	28.0279	23.1101
ENSMUSG00000046402	Rbp1	retinol binding protein 1, cellular	-0.275109	0.0071591	24.2436	20.1775
ENSMUSG00000017781	Pitpna	phosphatidylinositol transfer protein, alpha	-0.274666	0.0074047	49.4253	40.8202
ENSMUSG00000021486	Prelid1	PRELI domain containing 1	-0.274629	0.000956234	124.582	102.945
ENSMUSG00000030738	Eif3c	eukaryotic translation initiation factor 3, subunit C	-0.274364	0.0208882	98.9742	81.7756
ENSMUSG00000024966	Stip1	stress-induced phosphoprotein 1	-0.274223	0.0100835	69.4428	57.2521
ENSMUSG00000006589	Aprt	adenine phosphoribosyl transferase	-0.274148	0.00104575	63.3543	52.3553
ENSMUSG00000034620	Tmem5	transmembrane protein 5	-0.274004	0.0267605	7.82172	6.45929
ENSMUSG00000036968	Cnpy4	canopy FGF signaling regulator 4	-0.273618	0.0356065	20.6934	16.7555
ENSMUSG00000026037	Orc2	origin recognition complex, subunit 2	-0.27326	0.0164404	11.4188	9.44029
ENSMUSG00000072582	Ptrh2	peptidyl-tRNA hydrolase 2	-0.273235	0.0202688	14.2745	11.8011
ENSMUSG00000024579	Pcyox1l	prenylcysteine oxidase 1 like	-0.272693	0.0454525	11.0345	9.08469
ENSMUSG00000039844	Rapgef1	Rap guanine nucleotide exchange factor (GEF) 1	-0.272686	0.00254102	14.437	11.9461
ENSMUSG00000068267	Cenpb	centromere protein B	-0.272313	0.0206103	57.6789	47.7254
ENSMUSG00000020844	Nxn	nucleoredoxin	-0.272301	0.00286725	55.6602	46.0427
ENSMUSG00000024583	Txnl1	thioredoxin-like 1	-0.272265	0.000479891	42.6999	35.3309
ENSMUSG00000038416	Cdc16	CDC16 cell division cycle 16	-0.272056	0.000899748	43.1278	35.703
ENSMUSG00000025580	Eif4a3	eukaryotic translation initiation factor 4A3	-0.271775	0.00150806	46.9936	38.9025
ENSMUSG00000075701	Selenos	selenoprotein S	-0.271435	0.0192336	47.8188	40.6405
ENSMUSG00000031885	Cbfb	core binding factor beta	-0.271002	0.00824266	34.2892	28.42
ENSMUSG00000049521	Cdc42ep1	CDC42 effector protein (Rho GTPase binding) 1	-0.270839	0.0337982	18.8572	15.6217
ENSMUSG00000028741	Mrto4	mRNA turnover 4, ribosome maturation factor	-0.270701	0.0226145	21.2983	17.6312
ENSMUSG00000000339	Rtca	RNA 3'-terminal phosphate cyclase	-0.270637	0.0406503	12.1083	10.0352
ENSMUSG00000003438	Timm50	translocase of inner mitochondrial membrane 50	-0.270386	0.0069683	17.5022	14.5017
ENSMUSG00000068856	Sf3b4	splicing factor 3b, subunit 4	-0.270167	0.0267379	27.6873	23.8027
ENSMUSG00000028330	Ncbp1	nuclear cap binding protein subunit 1	-0.269948	0.0155408	29.9973	24.8557
ENSMUSG00000039286	Fndc3b	fibronectin type III domain containing 3B	-0.269479	0.00317194	14.421	11.957
ENSMUSG00000029701	Rbm28	RNA binding motif protein 28	-0.269156	0.0079315	17.726	14.6911
ENSMUSG00000005846	Rsl1d1	ribosomal L1 domain containing 1	-0.268963	0.00866477	75.1541	62.2855
ENSMUSG00000025439	Clns1a	chloride channel, nucleotide-sensitive, 1A	-0.268956	0.0117229	19.2429	15.9365
ENSMUSG00000020430	Pes1	pescadillo ribosomal biogenesis factor 1	-0.268534	0.00117645	30.5939	25.3751
ENSMUSG00000002233	Rhoc	ras homolog family member C	-0.268443	0.00118257	71.3609	59.2138
ENSMUSG00000006931	P3h4	prolyl 3-hydroxylase family member 4 (non-enzymatic)	-0.268371	0.0151952	23.058	19.135
ENSMUSG00000026526	Fh1	fumarate hydratase 1	-0.268084	0.0108262	27.7975	23.0741
ENSMUSG00000074088	Snrnp40	small nuclear ribonucleoprotein 40 (U5)	-0.267921	0.0170996	12.895	10.7008
ENSMUSG00000038296	Galnt18	UDP-N-acetyl-alpha-D-galactosamine:polypeptide N-acetylgalactosaminyltransferase 18	-0.267662	0.0246912	15.8321	13.1441
ENSMUSG00000039640	Mrpl12	mitochondrial ribosomal protein L12	-0.267462	0.0236248	25.9063	21.5069
ENSMUSG00000054008	Ndst1	N-deacetylase/N-sulfotransferase (heparan glucosaminyl) 1	-0.267152	0.00821329	19.5057	15.9597
ENSMUSG00000025027	Xpnpep1	X-prolyl aminopeptidase (aminopeptidase P) 1, soluble	-0.26713	0.00479518	13.1848	10.9421
ENSMUSG00000002221	Paxip1	PAX interacting (with transcription-activation domain) protein 1	-0.266763	0.0256931	5.41968	4.50502
ENSMUSG00000020238	Ncln	nicalin	-0.266625	0.0107007	29.3727	24.4229
ENSMUSG00000033047	Eif3l	eukaryotic translation initiation factor 3, subunit L	-0.266484	0.00772847	98.0787	81.5097
ENSMUSG00000024772	Ehd1	EH-domain containing 1	-0.266199	0.0206748	25.1166	20.6472
ENSMUSG00000051695	Pcbp1	poly(rC) binding protein 1	-0.265735	0.0115158	164.993	137.125
ENSMUSG00000032014	Oaf	out at first homolog	-0.265636	0.02063	26.3086	21.8549
ENSMUSG00000060671	Atp8b2	ATPase, class I, type 8B, member 2	-0.265585	0.0148297	14.5392	12.0566
ENSMUSG00000025869	Nop16	NOP16 nucleolar protein	-0.265504	0.0233779	30.3357	25.3003
ENSMUSG00000024360	Etf1	eukaryotic translation termination factor 1	-0.26446	0.0349026	75.7974	62.9928
ENSMUSG00000030352	Tspan9	tetraspanin 9	-0.264279	0.0202606	27.8195	23.0589
ENSMUSG00000030980	Knop1	lysine rich nucleolar protein 1	-0.264125	0.0107104	16.5962	13.807
ENSMUSG00000027613	Eif6	eukaryotic translation initiation factor 6	-0.263663	0.00738473	27.048	22.502
ENSMUSG00000021144	Mta1	metastasis associated 1	-0.263488	0.00643563	31.4985	26.2467
ENSMUSG00000036167	Pphln1	periphilin 1	-0.26348	0.00602295	16.1301	13.4269
ENSMUSG00000028480	Glipr2	GLI pathogenesis-related 2	-0.262769	0.0245654	31.2203	26.0082
ENSMUSG00000029406	Pitpnm2	phosphatidylinositol transfer protein, membrane-associated 2	-0.262762	0.0150971	4.93283	4.03153
ENSMUSG00000016541	Atxn10	ataxin 10	-0.262677	0.00564158	63.6113	53.0008
ENSMUSG00000024269	Tpgs2	tubulin polyglutamylase complex subunit 2	-0.26256	0.0456912	3.82429	3.18609
ENSMUSG00000040212	Emp3	epithelial membrane protein 3	-0.26188	0.0357258	88.069	72.964
ENSMUSG00000021186	Fbln5	fibulin 5	-0.261585	0.0188613	13.3812	11.151
ENSMUSG00000021338	Carmil1	capping protein regulator and myosin 1 linker 1	-0.261523	0.0264393	3.84197	3.20295
ENSMUSG00000039703	Nploc4	NPL4 homolog, ubiquitin recognition factor	-0.261407	0.0067485	18.4574	15.3961
ENSMUSG00000027823	Gmps	guanine monophosphate synthetase	-0.261012	0.0117875	13.8337	11.5348
ENSMUSG00000042354	Gnl3	guanine nucleotide binding protein-like 3 (nucleolar)	-0.260965	0.0183124	77.8581	64.8678
ENSMUSG00000034667	Xpot	exportin, tRNA (nuclear export receptor for tRNAs)	-0.260815	0.00902673	25.8539	21.5602
ENSMUSG00000052337	Immt	inner membrane protein, mitochondrial	-0.260698	0.00522609	13.9439	11.6305
ENSMUSG00000020091	Eif4ebp2	eukaryotic translation initiation factor 4E binding protein 2	-0.260564	0.0436781	25.037	20.9106
ENSMUSG00000007836	Hnrnpa0	heterogeneous nuclear ribonucleoprotein A0	-0.260485	0.027348	155.844	130.013
ENSMUSG00000028343	Erp44	endoplasmic reticulum protein 44	-0.26041	0.00208717	25.599	21.3526
ENSMUSG00000005575	Ube2m	ubiquitin-conjugating enzyme E2M	-0.26034	0.00303373	42.9044	35.787
ENSMUSG00000016554	Eif3d	eukaryotic translation initiation factor 3, subunit D	-0.260125	0.00281936	52.6375	43.9052
ENSMUSG00000033845	Mrpl15	mitochondrial ribosomal protein L15	-0.260032	0.00593112	6.5399	5.45817
ENSMUSG00000039529	Atp8b1	ATPase, class I, type 8B, member 1	-0.259549	0.0215344	34.8993	29.145
ENSMUSG00000041720	Pi4ka	phosphatidylinositol 4-kinase, catalytic, alpha polypeptide	-0.259534	0.0161647	8.25093	6.90723
ENSMUSG00000019188	H13	histocompatibility 13	-0.259263	0.00487459	14.4929	12.0307
ENSMUSG00000032320	Rcn2	reticulocalbin 2	-0.259062	0.0126792	35.4577	29.6198
ENSMUSG00000031668	Eif2ak3	eukaryotic translation initiation factor 2 alpha kinase 3	-0.259002	0.0378086	6.20682	5.18532
ENSMUSG00000001924	Uba1	ubiquitin-like modifier activating enzyme 1	-0.258667	0.0436781	73.466	61.4223
ENSMUSG00000024664	Fads3	fatty acid desaturase 3	-0.258629	0.0382641	11.4309	9.5559
ENSMUSG00000052310	Slc39a1	solute carrier family 39 (zinc transporter), member 1	-0.258274	0.00752493	70.4176	58.8322
ENSMUSG00000028426	Rad23b	RAD23 homolog B, nucleotide excision repair protein	-0.258156	0.0133786	39.1696	32.7237
ENSMUSG00000024533	Spire1	spire homolog 1 (Drosophila)	-0.258135	0.019341	7.32619	6.12245
ENSMUSG00000020122	Egfr	epidermal growth factor receptor	-0.258071	0.0334088	14.0196	11.8594
ENSMUSG00000032047	Acat1	acetyl-Coenzyme A acetyltransferase 1	-0.258061	0.0335779	41.3813	33.8581
ENSMUSG00000067194	Eif1ax	eukaryotic translation initiation factor 1A, X-linked	-0.257806	0.00990803	35.6838	29.825
ENSMUSG00000063273	Naa15	N(alpha)-acetyltransferase 15, NatA auxiliary subunit	-0.257769	0.0246717	10.391	8.74173
ENSMUSG00000021484	Lman2	lectin, mannose-binding 2	-0.257761	0.00843484	49.94	41.7504
ENSMUSG00000067931	Zfp948	zinc finger protein 948	-0.257741	0.0138606	19.2323	16.07
ENSMUSG00000109865	Hspa14	heat shock protein 14	-0.256338	0.0178236	12.452	10.3251
ENSMUSG00000021610	Clptm1l	CLPTM1-like	-0.256314	0.00553067	62.4562	52.2349
ENSMUSG00000017679	Ttpal	tocopherol (alpha) transfer protein-like	-0.256264	0.00460527	10.8014	9.03216
ENSMUSG00000022656	Nectin3	nectin cell adhesion molecule 3	-0.256019	0.0120057	7.01775	5.83871
ENSMUSG00000001642	Akr1b3	aldo-keto reductase family 1, member B3 (aldose reductase)	-0.255833	0.0147746	7.58103	6.37566
ENSMUSG00000074781	Ube2n	ubiquitin-conjugating enzyme E2N	-0.255691	0.00594733	19.7403	16.5118
ENSMUSG00000071652	Ints5	integrator complex subunit 5	-0.255607	0.0206172	10.9712	9.18542
ENSMUSG00000031012	Cask	calcium/calmodulin-dependent serine protein kinase (MAGUK family)	-0.255206	0.0178485	7.08078	5.93157
ENSMUSG00000052997	Uba2	ubiquitin-like modifier activating enzyme 2	-0.254474	0.00807827	26.7769	22.4336
ENSMUSG00000078652	Psme3	proteaseome (prosome, macropain) activator subunit 3 (PA28 gamma, Ki)	-0.253955	0.0036271	42.5941	35.6817
ENSMUSG00000024487	Yipf5	Yip1 domain family, member 5	-0.253762	0.0126792	37.2224	31.3408
ENSMUSG00000010205	Raver1	ribonucleoprotein, PTB-binding 1	-0.253427	0.00402171	24.0945	20.2102
ENSMUSG00000063605	Ccdc102a	coiled-coil domain containing 102A	-0.253238	0.0293546	16.2325	13.6138
ENSMUSG00000035227	Spcs2	signal peptidase complex subunit 2 homolog (S. cerevisiae)	-0.253168	0.00418918	33.0668	27.7211
ENSMUSG00000020850	Prpf8	pre-mRNA processing factor 8	-0.252715	0.0342664	42.6895	35.8289
ENSMUSG00000007721	Ccdc124	coiled-coil domain containing 124	-0.252564	0.0190647	27.4455	23.0164
ENSMUSG00000036327	Qsox2	quiescin Q6 sulfhydryl oxidase 2	-0.252559	0.0332391	6.70912	5.62934
ENSMUSG00000014074	Rnf168	ring finger protein 168	-0.252482	0.0336084	12.0714	10.0339
ENSMUSG00000028430	Nol6	nucleolar protein family 6 (RNA-associated)	-0.252344	0.0137757	15.6958	13.1755
ENSMUSG00000003865	Gys1	glycogen synthase 1, muscle	-0.252103	0.0266992	7.8441	6.58593
ENSMUSG00000034192	Lsm3	LSM3 homolog, U6 small nuclear RNA and mRNA degradation associated	-0.252021	0.0394341	12.8801	10.7806
ENSMUSG00000018548	Trim37	tripartite motif-containing 37	-0.251912	0.0191348	9.52496	7.94726
ENSMUSG00000033991	Ttc37	tetratricopeptide repeat domain 37	-0.251879	0.046784	9.05217	7.49516
ENSMUSG00000012422	Tmem167	transmembrane protein 167	-0.25187	0.00489863	11.2124	9.41066
ENSMUSG00000021578	Ccdc127	coiled-coil domain containing 127	-0.251786	0.0103571	8.02691	6.73652
ENSMUSG00000019986	Ahi1	Abelson helper integration site 1	-0.251622	0.0469539	4.88374	4.10044
ENSMUSG00000031527	Eri1	exoribonuclease 1	-0.251622	0.047787	7.45974	6.03889
ENSMUSG00000031918	Mtmr2	myotubularin related protein 2	-0.251501	0.00723109	19.8773	16.6774
ENSMUSG00000016528	Mapkapk2	MAP kinase-activated protein kinase 2	-0.25139	0.0133786	47.5864	39.9454
ENSMUSG00000056121	Fez2	fasciculation and elongation protein zeta 2 (zygin II)	-0.251323	0.0443065	23.5522	20.0217
ENSMUSG00000020608	Smc6	structural maintenance of chromosomes 6	-0.250485	0.039792	21.8123	18.1937
ENSMUSG00000026083	Eif5b	eukaryotic translation initiation factor 5B	-0.250329	0.0142077	17.5168	14.711
ENSMUSG00000063888	Rpl7l1	ribosomal protein L7-like 1	-0.25032	0.00589837	56.6713	47.5985
ENSMUSG00000029471	Camkk2	calcium/calmodulin-dependent protein kinase kinase 2, beta	-0.250064	0.00860728	6.02143	5.06166
ENSMUSG00000020250	Txnrd1	thioredoxin reductase 1	-0.250061	0.0149542	54.7522	45.967
ENSMUSG00000026275	Ppp1r7	protein phosphatase 1, regulatory (inhibitor) subunit 7	-0.250027	0.00876512	5.69978	4.79098
ENSMUSG00000020362	Cnot6	CCR4-NOT transcription complex, subunit 6	-0.249861	0.0194106	35.4678	29.8197
ENSMUSG00000020260	Pofut2	protein O-fucosyltransferase 2	-0.249701	0.0139915	36.4638	30.6652
ENSMUSG00000030452	Nipa2	non imprinted in Prader-Willi/Angelman syndrome 2 homolog (human)	-0.249597	0.0372597	6.46955	5.43379
ENSMUSG00000025037	Maoa	monoamine oxidase A	-0.249563	0.0281806	35.5371	29.8653
ENSMUSG00000021608	Lpcat1	lysophosphatidylcholine acyltransferase 1	-0.249526	0.0376121	14.809	12.5502
ENSMUSG00000056050	Mia3	melanoma inhibitory activity 3	-0.249523	0.00683484	31.3602	26.3594
ENSMUSG00000029478	Ncor2	nuclear receptor co-repressor 2	-0.249406	0.0202627	13.9071	11.6331
ENSMUSG00000029171	Pgm1	phosphoglucomutase 1	-0.249402	0.0374934	17.8954	15.0402
ENSMUSG00000018583	G3bp1	GTPase activating protein (SH3 domain) binding protein 1	-0.249176	0.0338659	43.1128	36.2238
ENSMUSG00000020109	Dnajb12	DnaJ heat shock protein family (Hsp40) member B12	-0.249147	0.0276415	10.8359	9.10485
ENSMUSG00000019802	Sec63	SEC63-like (S. cerevisiae)	-0.249133	0.00760086	21.6571	18.2063
ENSMUSG00000031386	Hcfc1	host cell factor C1	-0.248864	0.0195544	21.8136	18.3581
ENSMUSG00000048170	Mcmbp	minichromosome maintenance complex binding protein	-0.248265	0.00983975	19.3932	16.3237
ENSMUSG00000029992	Gfpt1	glutamine fructose-6-phosphate transaminase 1	-0.247797	0.015089	14.1544	12.1334
ENSMUSG00000006219	Fblim1	filamin binding LIM protein 1	-0.247761	0.03352	31.7687	26.8188
ENSMUSG00000017264	Exosc10	exosome component 10	-0.24748	0.0121765	24.1674	20.3571
ENSMUSG00000025371	Chmp6	charged multivesicular body protein 6	-0.247139	0.0232015	14.1339	11.9032
ENSMUSG00000022150	Dab2	disabled 2, mitogen-responsive phosphoprotein	-0.247002	0.034944	19.9379	16.588
ENSMUSG00000024896	Minpp1	multiple inositol polyphosphate histidine phosphatase 1	-0.246597	0.0200271	18.1343	15.2692
ENSMUSG00000002658	Gtf2f1	general transcription factor IIF, polypeptide 1	-0.246549	0.0114505	39.9289	33.6438
ENSMUSG00000040383	Aqr	aquarius	-0.246069	0.00833644	7.1795	6.05096
ENSMUSG00000020946	Gosr2	golgi SNAP receptor complex member 2	-0.245958	0.0268593	44.8133	37.8045
ENSMUSG00000034194	R3hcc1	R3H domain and coiled-coil containing 1	-0.2457	0.0488421	10.9728	9.25029
ENSMUSG00000061479	Snrpa	small nuclear ribonucleoprotein polypeptide A	-0.245685	0.0157094	22.6083	19.0713
ENSMUSG00000042487	Leo1	Leo1, Paf1/RNA polymerase II complex component	-0.245365	0.0406965	17.6782	14.9058
ENSMUSG00000020949	Fkbp3	FK506 binding protein 3	-0.244927	0.0278959	71.6804	60.2015
ENSMUSG00000058076	Sdhc	succinate dehydrogenase complex, subunit C, integral membrane protein	-0.244907	0.0120021	33.5005	28.2526
ENSMUSG00000038383	Pigu	phosphatidylinositol glycan anchor biosynthesis, class U	-0.244877	0.0445057	3.87119	3.27162
ENSMUSG00000005370	Msh6	mutS homolog 6	-0.24455	0.0242327	21.5423	18.2646
ENSMUSG00000033596	Rfwd3	ring finger and WD repeat domain 3	-0.244302	0.0443557	12.4697	10.3548
ENSMUSG00000022370	Mrpl13	mitochondrial ribosomal protein L13	-0.243962	0.0172769	6.92575	5.84373
ENSMUSG00000020917	Acly	ATP citrate lyase	-0.243688	0.0409916	38.5666	32.5736
ENSMUSG00000064289	Tank	TRAF family member-associated Nf-kappa B activator	-0.243644	0.0498806	7.41895	6.25844
ENSMUSG00000031715	Smarca5	SWI/SNF related, matrix associated, actin dependent regulator of chromatin, subfamily a, member 5	-0.243535	0.00777144	19.1124	16.1295
ENSMUSG00000031697	Orc6	origin recognition complex, subunit 6	-0.243509	0.0325528	21.4046	18.0616
ENSMUSG00000021192	Golga5	golgi autoantigen, golgin subfamily a, 5	-0.243504	0.0153593	26.4153	22.2777
ENSMUSG00000031299	Pdha1	pyruvate dehydrogenase E1 alpha 1	-0.243347	0.0152849	47.5617	40.1703
ENSMUSG00000032171	Pin1	protein (peptidyl-prolyl cis/trans isomerase) NIMA-interacting 1	-0.242985	0.0204779	12.6829	10.71
ENSMUSG00000021037	Ahsa1	AHA1, activator of heat shock protein ATPase 1	-0.242862	0.00861246	106.716	90.1562
ENSMUSG00000040151	Hs2st1	heparan sulfate 2-O-sulfotransferase 1	-0.242547	0.00543818	9.69083	8.18143
ENSMUSG00000005802	Slc30a4	solute carrier family 30 (zinc transporter), member 4	-0.242479	0.0352777	16.7762	14.268
ENSMUSG00000006005	Tpr	translocated promoter region, nuclear basket protein	-0.242176	0.0283866	20.2497	17.1221
ENSMUSG00000001847	Rac1	RAS-related C3 botulinum substrate 1	-0.242081	0.0226676	61.7107	52.1502
ENSMUSG00000020708	Psmc5	protease (prosome, macropain) 26S subunit, ATPase 5	-0.242076	0.0108397	100.426	84.7918
ENSMUSG00000031904	Slc7a6	solute carrier family 7 (cationic amino acid transporter, y+ system), member 6	-0.242048	0.0186424	16.4221	13.8828
ENSMUSG00000020737	Hn1	hematological and neurological expressed sequence 1	-0.241889	0.0232684	38.0055	32.6437
ENSMUSG00000001569	Nom1	nucleolar protein with MIF4G domain 1	-0.241555	0.00958642	6.44359	5.44518
ENSMUSG00000042699	Dhx9	DEAH (Asp-Glu-Ala-His) box polypeptide 9	-0.241442	0.0482642	33.7115	28.4954
ENSMUSG00000061360	Phf5a	PHD finger protein 5A	-0.241419	0.0202472	56.5068	47.7735
ENSMUSG00000026687	Aldh9a1	aldehyde dehydrogenase 9, subfamily A1	-0.240749	0.0249247	25.4403	21.8126
ENSMUSG00000039660	Spout1	SPOUT domain containing methyltransferase 1	-0.240436	0.0407913	12.6275	10.6859
ENSMUSG00000018433	Nol11	nucleolar protein 11	-0.240359	0.0320869	11.3979	9.64339
ENSMUSG00000024078	Ttc27	tetratricopeptide repeat domain 27	-0.239842	0.0494038	12.6724	10.7202
ENSMUSG00000036323	Srp72	signal recognition particle 72	-0.239048	0.0129263	32.4202	27.4461
ENSMUSG00000020964	Sel1l	sel-1 suppressor of lin-12-like (C. elegans)	-0.238725	0.0307278	17.9161	15.1853
ENSMUSG00000019579	Mydgf	myeloid derived growth factor	-0.238237	0.00920246	34.9791	29.6331
ENSMUSG00000020720	Psmd12	proteasome (prosome, macropain) 26S subunit, non-ATPase, 12	-0.237754	0.00824266	40.3759	34.2089
ENSMUSG00000001521	Tulp3	tubby-like protein 3	-0.23757	0.0344382	6.31457	5.35419
ENSMUSG00000023456	Tpi1	triosephosphate isomerase 1	-0.237403	0.043715	98.8352	83.7973
ENSMUSG00000018565	Elp5	elongator acetyltransferase complex subunit 5	-0.23696	0.0316023	18.7532	15.8972
ENSMUSG00000042364	Snx18	sorting nexin 18	-0.236899	0.0166135	22.9185	19.326
ENSMUSG00000030339	Ltbr	lymphotoxin B receptor	-0.236893	0.0169222	37.5461	31.8239
ENSMUSG00000063785	Utp14a	UTP14A small subunit processome component	-0.236073	0.0263562	13.4412	11.4026
ENSMUSG00000024081	Cebpz	CCAAT/enhancer binding protein zeta	-0.235922	0.0124876	25.6727	21.778
ENSMUSG00000033918	Parl	presenilin associated, rhomboid-like	-0.235562	0.0284964	12.192	10.3444
ENSMUSG00000002006	Pdzd4	PDZ domain containing 4	-0.235331	0.0409533	12.6501	10.7397
ENSMUSG00000000378	Ccm2	cerebral cavernous malformation 2	-0.235142	0.0302341	13.1907	11.1991
ENSMUSG00000017756	Slc12a7	solute carrier family 12, member 7	-0.234769	0.0237534	11.6779	9.91744
ENSMUSG00000018999	Slc35b4	solute carrier family 35, member B4	-0.233984	0.0390189	8.04689	6.84239
ENSMUSG00000020986	Sec23a	SEC23 homolog A, COPII coat complex component	-0.233222	0.0402235	20.6894	17.57
ENSMUSG00000040549	Ckap5	cytoskeleton associated protein 5	-0.233058	0.0484396	10.756	9.00904
ENSMUSG00000027404	Snrpb	small nuclear ribonucleoprotein B	-0.232938	0.0183542	94.8732	80.6619
ENSMUSG00000070003	Ssbp4	single stranded DNA binding protein 4	-0.232897	0.0168916	23.6077	20.0784
ENSMUSG00000002741	Ykt6	YKT6 v-SNARE homolog (S. cerevisiae)	-0.231855	0.0228154	46.4116	39.4907
ENSMUSG00000041712	Ubr7	ubiquitin protein ligase E3 component n-recognin 7 (putative)	-0.231713	0.0464756	22.9448	19.2621
ENSMUSG00000024587	Nars	asparaginyl-tRNA synthetase	-0.230972	0.0457832	80.5178	68.5183
ENSMUSG00000003235	Eif2b5	eukaryotic translation initiation factor 2B, subunit 5 epsilon	-0.230582	0.0215973	25.882	22.0298
ENSMUSG00000030042	Pole4	polymerase (DNA-directed), epsilon 4 (p12 subunit)	-0.230054	0.0352073	23.1302	19.7128
ENSMUSG00000022191	Drosha	drosha, ribonuclease type III	-0.229135	0.00801232	12.552	10.7028
ENSMUSG00000022607	Ptk2	PTK2 protein tyrosine kinase 2	-0.228641	0.0336032	23.0938	19.6844
ENSMUSG00000066551	Hmgb1	high mobility group box 1	-0.228535	0.0341241	42.448	36.2248
ENSMUSG00000032058	Ppp2r1b	protein phosphatase 2, regulatory subunit A, beta	-0.22844	0.028201	8.53025	7.27485
ENSMUSG00000004667	Polr2e	polymerase (RNA) II (DNA directed) polypeptide E	-0.228236	0.0372753	29.1553	24.9476
ENSMUSG00000026663	Atf6	activating transcription factor 6	-0.22766	0.0193166	8.4249	7.1883
ENSMUSG00000061981	Flot2	flotillin 2	-0.227441	0.0312661	32.2574	27.4665
ENSMUSG00000050248	Evc2	Ellis van Creveld syndrome 2	-0.227304	0.0192336	12.914	11.0268
ENSMUSG00000042594	Sh2b3	SH2B adaptor protein 3	-0.226721	0.0284673	12.2734	10.4809
ENSMUSG00000026003	Acadl	acyl-Coenzyme A dehydrogenase, long-chain	-0.226715	0.0483315	35.6964	30.7382
ENSMUSG00000032301	Psma4	proteasome (prosome, macropain) subunit, alpha type 4	-0.226574	0.0253887	64.18	54.787
ENSMUSG00000020840	Blmh	bleomycin hydrolase	-0.226526	0.0160895	19.5707	16.7127
ENSMUSG00000019777	Hdac2	histone deacetylase 2	-0.226242	0.0290878	47.8839	40.8835
ENSMUSG00000009112	Bcl2l13	BCL2-like 13 (apoptosis facilitator)	-0.22569	0.0181183	5.85332	5.0026
ENSMUSG00000028703	Lrrc41	leucine rich repeat containing 41	-0.225091	0.0465581	10.907	9.32622
ENSMUSG00000035027	Map2k2	mitogen-activated protein kinase kinase 2	-0.225043	0.0226389	24.8237	21.2307
ENSMUSG00000010047	Hyal2	hyaluronoglucosaminidase 2	-0.224775	0.039371	15.5389	13.2945
ENSMUSG00000028948	Nol9	nucleolar protein 9	-0.224431	0.0287929	14.8456	12.7453
ENSMUSG00000025224	Gbf1	golgi-specific brefeldin A-resistance factor 1	-0.223771	0.0368809	9.71083	8.23212
ENSMUSG00000040550	Otud6b	OTU domain containing 6B	-0.223552	0.0334894	21.4263	18.3307
ENSMUSG00000048120	Entpd1	ectonucleoside triphosphate diphosphohydrolase 1	-0.223268	0.0450394	24.7249	21.1689
ENSMUSG00000010095	Slc3a2	solute carrier family 3 (activators of dibasic and neutral amino acid transport), member 2	-0.222481	0.0373857	38.9069	33.904
ENSMUSG00000024212	Mllt1	myeloid/lymphoid or mixed-lineage leukemia; translocated to, 1	-0.221714	0.0477244	21.1745	18.1865
ENSMUSG00000021012	Zc3h14	zinc finger CCCH type containing 14	-0.221585	0.0168843	21.4898	18.4241
ENSMUSG00000041763	Tpp2	tripeptidyl peptidase II	-0.221349	0.00723353	12.7193	10.9033
ENSMUSG00000029250	Polr2b	polymerase (RNA) II (DNA directed) polypeptide B	-0.221242	0.0103226	24.2847	20.8213
ENSMUSG00000068329	Htra2	HtrA serine peptidase 2	-0.221011	0.0391109	13.2391	11.3522
ENSMUSG00000037029	Zfp146	zinc finger protein 146	-0.220868	0.0162772	30.6917	26.3087
ENSMUSG00000028719	Cmpk1	cytidine monophosphate (UMP-CMP) kinase 1	-0.220497	0.017649	31.0174	26.5961
ENSMUSG00000014355	Anapc1	anaphase promoting complex subunit 1	-0.220132	0.0362002	13.4163	11.5166
ENSMUSG00000002365	Snx9	sorting nexin 9	-0.219564	0.0378244	21.8224	18.729
ENSMUSG00000030421	Uri1	URI1, prefoldin-like chaperone	-0.219546	0.00870734	29.0784	24.9506
ENSMUSG00000034993	Vat1	vesicle amine transport 1	-0.219176	0.0277507	61.0071	52.3964
ENSMUSG00000005469	Prkaca	protein kinase, cAMP dependent, catalytic, alpha	-0.219117	0.0344648	29.948	25.7315
ENSMUSG00000023110	Prmt5	protein arginine N-methyltransferase 5	-0.219107	0.0163619	21.0799	18.0998
ENSMUSG00000007041	Clic1	chloride intracellular channel 1	-0.218632	0.0197876	85.9531	73.8291
ENSMUSG00000004264	Phb2	prohibitin 2	-0.218328	0.0162962	37.1029	31.8553
ENSMUSG00000029465	Arpc3	actin related protein 2/3 complex, subunit 3	-0.21826	0.0283866	52.5719	45.1501
ENSMUSG00000026895	Ndufa8	NADH dehydrogenase (ubiquinone) 1 alpha subcomplex, 8	-0.217808	0.0178236	89.6446	77.0488
ENSMUSG00000022663	Atg3	autophagy related 3	-0.217611	0.028713	20.5749	17.6802
ENSMUSG00000002981	Clptm1	cleft lip and palate associated transmembrane protein 1	-0.217606	0.0151869	15.7715	13.5596
ENSMUSG00000021428	Riok1	RIO kinase 1 (yeast)	-0.21599	0.0436781	15.0343	12.9329
ENSMUSG00000040044	Orc3	origin recognition complex, subunit 3	-0.215481	0.0197025	11.9862	10.3182
ENSMUSG00000029616	Erp29	endoplasmic reticulum protein 29	-0.214784	0.0158726	13.9018	11.9715
ENSMUSG00000042167	Papd4	PAP associated domain containing 4	-0.214609	0.0389079	29.7733	25.6398
ENSMUSG00000025047	Pdcd11	programmed cell death 11	-0.214394	0.0199307	15.9453	13.7274
ENSMUSG00000054309	Cpsf3	cleavage and polyadenylation specificity factor 3	-0.214388	0.0230332	33.9337	29.2363
ENSMUSG00000025935	Tram1	translocating chain-associating membrane protein 1	-0.213515	0.0372597	59.1699	50.995
ENSMUSG00000036822	Topors	topoisomerase I binding, arginine/serine-rich	-0.212983	0.0446246	21.0493	18.3704
ENSMUSG00000025786	Zdhhc3	zinc finger, DHHC domain containing 3	-0.212692	0.0136834	10.4296	8.99463
ENSMUSG00000022551	Cyc1	cytochrome c-1	-0.212239	0.0253973	94.9959	81.9319
ENSMUSG00000028902	Sf3a3	splicing factor 3a, subunit 3	-0.211877	0.0271019	31.4133	27.1091
ENSMUSG00000045896	Paip2b	poly(A) binding protein interacting protein 2B	-0.211353	0.0319575	9.90137	8.54568
ENSMUSG00000066735	Vkorc1l1	vitamin K epoxide reductase complex, subunit 1-like 1	-0.211122	0.0213979	14.3767	12.4061
ENSMUSG00000028433	Ubap2	ubiquitin-associated protein 2	-0.210541	0.0361179	21.6377	18.7839
ENSMUSG00000008398	Elk3	ELK3, member of ETS oncogene family	-0.210307	0.0426449	20.7956	17.9624
ENSMUSG00000025198	Erlin1	ER lipid raft associated 1	-0.210238	0.035762	11.3926	9.84057
ENSMUSG00000030530	Furin	furin (paired basic amino acid cleaving enzyme)	-0.209592	0.0271773	9.28634	8.02733
ENSMUSG00000027624	Epb41l1	erythrocyte membrane protein band 4.1 like 1	-0.209167	0.0325528	8.0164	6.92427
ENSMUSG00000033075	Senp1	SUMO1/sentrin specific peptidase 1	-0.208989	0.0434272	5.51983	4.77568
ENSMUSG00000020496	Rnf187	ring finger protein 187	-0.208778	0.0360025	75.8977	65.6436
ENSMUSG00000050989	Selenon	selenoprotein N	-0.20824	0.0328474	29.1587	25.3961
ENSMUSG00000028854	Slc9a1	solute carrier family 9 (sodium/hydrogen exchanger), member 1	-0.208203	0.0389079	10.3941	8.99706
ENSMUSG00000019804	Snx3	sorting nexin 3	-0.207915	0.0489924	100.624	87.0987
ENSMUSG00000024594	Prrc1	proline-rich coiled-coil 1	-0.207758	0.0288208	17.9591	15.5421
ENSMUSG00000004056	Akt2	thymoma viral proto-oncogene 2	-0.207347	0.0424236	13.3331	11.5471
ENSMUSG00000039000	Ube3c	ubiquitin protein ligase E3C	-0.20701	0.0160268	10.2294	8.85533
ENSMUSG00000028149	Rap1gds1	RAP1, GTP-GDP dissociation stimulator 1	-0.206801	0.0353931	13.0633	11.3163
ENSMUSG00000058709	Egln2	egl-9 family hypoxia-inducible factor 2	-0.206707	0.032437	24.1273	20.8918
ENSMUSG00000021737	Psmd6	proteasome (prosome, macropain) 26S subunit, non-ATPase, 6	-0.206134	0.0272886	51.3661	44.4807
ENSMUSG00000030036	Mogs	mannosyl-oligosaccharide glucosidase	-0.206068	0.0201137	27.0192	23.4066
ENSMUSG00000039067	Psmd7	proteasome (prosome, macropain) 26S subunit, non-ATPase, 7	-0.205717	0.0338598	61.0966	52.9267
ENSMUSG00000069744	Psmb3	proteasome (prosome, macropain) subunit, beta type 3	-0.204561	0.0356096	37.3494	32.3738
ENSMUSG00000066324	Impad1	inositol monophosphatase domain containing 1	-0.204493	0.0451388	30.4713	26.4191
ENSMUSG00000024217	Snrpc	U1 small nuclear ribonucleoprotein C	-0.20407	0.0310272	8.27839	7.18181
ENSMUSG00000000149	Gna12	guanine nucleotide binding protein, alpha 12	-0.203538	0.0442158	25.5508	22.1845
ENSMUSG00000022437	Samm50	SAMM50 sorting and assembly machinery component	-0.203427	0.0304568	47.7632	41.4506
ENSMUSG00000039128	Cdc123	cell division cycle 123	-0.203396	0.0216982	24.2878	21.0802
ENSMUSG00000027746	Ufm1	ubiquitin-fold modifier 1	-0.201927	0.0340604	15.2351	13.2298
ENSMUSG00000026701	Prdx6	peroxiredoxin 6	-0.201691	0.04917	31.5371	27.4046
ENSMUSG00000061518	Cox5b	cytochrome c oxidase subunit Vb	-0.201605	0.0310079	68.8195	59.8002
ENSMUSG00000022956	Atp5o	ATP synthase, H+ transporting, mitochondrial F1 complex, O subunit	-0.198004	0.0340157	48.082	41.8839
ENSMUSG00000011114	Tbrg1	transforming growth factor beta regulated gene 1	-0.197164	0.0365291	34.3304	29.9351
ENSMUSG00000017615	Tnfaip1	tumor necrosis factor, alpha-induced protein 1 (endothelial)	-0.194474	0.0309564	30.3022	26.4625
ENSMUSG00000033436	Armcx2	armadillo repeat containing, X-linked 2	-0.193515	0.0438952	24.7972	21.6695
ENSMUSG00000026181	Ppm1f	protein phosphatase 1F (PP2C domain containing)	-0.192369	0.0420431	19.8002	17.325
ENSMUSG00000020457	Drg1	developmentally regulated GTP binding protein 1	-0.191676	0.0346073	28.3631	24.8135
ENSMUSG00000036620	Mgat4b	mannoside acetylglucosaminyltransferase 4, isoenzyme B	-0.187812	0.0408546	27.1434	23.8066
ENSMUSG00000027367	Stard7	START domain containing 7	-0.186934	0.0392543	24.6659	21.6506
ENSMUSG00000030138	Bms1	BMS1, ribosome biogenesis factor	-0.186861	0.0378244	19.8402	17.4209
ENSMUSG00000068739	Sars	seryl-aminoacyl-tRNA synthetase	-0.185953	0.0317389	22.2751	19.5676
ENSMUSG00000047879	Usp14	ubiquitin specific peptidase 14	-0.18458	0.0416149	18.5693	16.3224
ENSMUSG00000002129	Sf3a1	splicing factor 3a, subunit 1	-0.184082	0.0331414	18.5267	16.2954
ENSMUSG00000031983	2310022B05Rik	RIKEN cDNA 2310022B05 gene	-0.182451	0.0458397	37.5687	33.0955
ENSMUSG00000021629	Slc30a5	solute carrier family 30 (zinc transporter), member 5	-0.181014	0.0456586	31.6963	27.9407
ENSMUSG00000028431	Ikbkap	inhibitor of kappa light polypeptide enhancer in B cells, kinase complex-associated protein	-0.178866	0.0459554	11.1159	9.81228
ENSMUSG00000020780	Srp68	signal recognition particle 68	-0.173577	0.0486909	35.4209	31.3827
ENSMUSG00000031622	Sin3b	transcriptional regulator, SIN3B (yeast)	0.178301	0.047475	12.8527	14.5316
ENSMUSG00000037822	Smim14	small integral membrane protein 14	0.185784	0.0488135	4.63402	5.26506
ENSMUSG00000038902	Pogz	pogo transposable element with ZNF domain	0.187487	0.0426449	8.0594	9.16787
ENSMUSG00000028228	Cpne3	copine III	0.188823	0.0400707	16.2743	18.5352
ENSMUSG00000044148	1810030O07Rik	RIKEN cDNA 1810030O07 gene	0.189014	0.0494927	23.117	26.3191
ENSMUSG00000039108	Lsm14b	LSM family member 14B	0.189343	0.0427446	33.8567	38.5578
ENSMUSG00000051451	Crebzf	CREB/ATF bZIP transcription factor	0.190985	0.0457227	24.9492	28.4522
ENSMUSG00000047866	Lonp2	lon peptidase 2, peroxisomal	0.19342	0.0347968	16.4053	18.7355
ENSMUSG00000079557	42796	membrane-associated ring finger (C3HC4) 2	0.195595	0.0394716	8.88494	10.166
ENSMUSG00000034673	Pbx2	pre B cell leukemia homeobox 2	0.196944	0.0372597	17.0257	19.5034
ENSMUSG00000026743	Mllt10	myeloid/lymphoid or mixed-lineage leukemia; translocated to, 10	0.20081	0.0337966	10.2542	11.7756
ENSMUSG00000015869	Prpsap1	phosphoribosyl pyrophosphate synthetase-associated protein 1	0.200817	0.0169777	25.0386	28.7649
ENSMUSG00000041890	Git2	G protein-coupled receptor kinase-interactor 2	0.201424	0.0432141	4.2755	4.91303
ENSMUSG00000045409	Trim39	tripartite motif-containing 39	0.201847	0.0345798	9.85936	11.3293
ENSMUSG00000026393	Nek7	NIMA (never in mitosis gene a)-related expressed kinase 7	0.202393	0.0333139	13.8416	15.9054
ENSMUSG00000015575	Atp6v0e	ATPase, H+ transporting, lysosomal V0 subunit E	0.202653	0.0345713	26.3189	30.2441
ENSMUSG00000022051	Bnip3l	BCL2/adenovirus E1B interacting protein 3-like	0.203016	0.0494038	26.8279	30.8629
ENSMUSG00000038116	Phf20	PHD finger protein 20	0.203357	0.0373724	6.90397	7.94384
ENSMUSG00000035623	Rsf1	remodeling and spacing factor 1	0.203668	0.03198	3.9076	4.49442
ENSMUSG00000025241	Fyco1	FYVE and coiled-coil domain containing 1	0.204501	0.0349929	8.33193	9.59765
ENSMUSG00000078671	Chd2	chromodomain helicase DNA binding protein 2	0.204827	0.0339003	6.47543	7.45321
ENSMUSG00000030987	Stim1	stromal interaction molecule 1	0.205576	0.0405915	4.82565	5.56284
ENSMUSG00000045098	Kmt5b	lysine methyltransferase 5B	0.206202	0.0338038	7.75841	8.93888
ENSMUSG00000013698	Pea15a	phosphoprotein enriched in astrocytes 15A	0.206909	0.0269227	32.3214	37.2861
ENSMUSG00000047514	Tspyl1	testis-specific protein, Y-encoded-like 1	0.208103	0.035762	35.4903	40.9416
ENSMUSG00000042524	Sun2	Sad1 and UNC84 domain containing 2	0.210269	0.0417693	17.2049	19.8317
ENSMUSG00000028245	Nsmaf	neutral sphingomyelinase (N-SMase) activation associated factor	0.211259	0.038351	10.0774	11.6669
ENSMUSG00000026153	Fam135a	family with sequence similarity 135, member A	0.211816	0.0353673	9.17537	10.6162
ENSMUSG00000053929	Cyhr1	cysteine and histidine rich 1	0.212491	0.0186514	14.3505	16.6581
ENSMUSG00000034621	Gpatch8	G patch domain containing 8	0.212582	0.0216231	9.63813	11.1652
ENSMUSG00000047888	Tnrc6b	trinucleotide repeat containing 6b	0.212614	0.0259543	5.46467	6.32858
ENSMUSG00000025907	Rb1cc1	RB1-inducible coiled-coil 1	0.214053	0.0470712	5.68217	6.5825
ENSMUSG00000032913	Lrig2	leucine-rich repeats and immunoglobulin-like domains 2	0.214186	0.0366304	3.64391	4.22485
ENSMUSG00000030213	Atf7ip	activating transcription factor 7 interacting protein	0.214831	0.0425716	5.3104	6.15775
ENSMUSG00000002064	Sdf2	stromal cell derived factor 2	0.215225	0.0131618	39.0298	45.2674
ENSMUSG00000027951	Adar	adenosine deaminase, RNA-specific	0.216264	0.0416347	7.10093	8.25748
ENSMUSG00000041096	Tspyl2	TSPY-like 2	0.216281	0.0436781	28.6826	33.383
ENSMUSG00000040818	Dennd6a	DENN/MADD domain containing 6A	0.216676	0.0220824	9.34847	10.8545
ENSMUSG00000046785	Epm2aip1	EPM2A (laforin) interacting protein 1	0.216814	0.0331766	18.6458	21.6496
ENSMUSG00000106864	Gtf3c2	general transcription factor IIIC, polypeptide 2, beta	0.217633	0.0254529	9.10071	10.572
ENSMUSG00000043090	Zfp866	zinc finger protein 866	0.218155	0.0309082	8.67862	10.0933
ENSMUSG00000038013	Wipf2	WAS/WASL interacting protein family, member 2	0.218188	0.0372597	4.66932	5.4268
ENSMUSG00000099083	Atf7	activating transcription factor 7	0.218307	0.013489	9.01899	10.4893
ENSMUSG00000026987	Baz2b	bromodomain adjacent to zinc finger domain, 2B	0.218758	0.0286495	4.09229	4.75829
ENSMUSG00000040054	Baz2a	bromodomain adjacent to zinc finger domain, 2A	0.21933	0.0486697	13.3299	15.5371
ENSMUSG00000002871	Tpra1	transmembrane protein, adipocyte asscociated 1	0.2202	0.0416588	9.16783	10.673
ENSMUSG00000042185	Nfrkb	nuclear factor related to kappa B binding protein	0.220671	0.0244232	4.73786	5.51709
ENSMUSG00000057649	Brd9	bromodomain containing 9	0.2208	0.0153487	24.3101	28.3148
ENSMUSG00000001289	Pfdn5	prefoldin 5	0.221738	0.03334	101.72	118.463
ENSMUSG00000005823	Gpr108	G protein-coupled receptor 108	0.222059	0.0425716	20.525	23.945
ENSMUSG00000034042	Gpbp1l1	GC-rich promoter binding protein 1-like 1	0.222175	0.0275941	18.38	21.4117
ENSMUSG00000018750	Zbtb4	zinc finger and BTB domain containing 4	0.222212	0.0275566	8.47706	9.94764
ENSMUSG00000053286	Trmt1l	tRNA methyltransferase 1 like	0.222609	0.0346977	4.86707	5.67416
ENSMUSG00000042032	Mat2b	methionine adenosyltransferase II, beta	0.222998	0.0180792	17.6899	20.6236
ENSMUSG00000075595	Zfp652	zinc finger protein 652	0.223684	0.0171509	6.22828	7.26343
ENSMUSG00000039990	Edrf1	erythroid differentiation regulatory factor 1	0.224477	0.0415574	5.8241	6.79784
ENSMUSG00000034189	Hsdl1	hydroxysteroid dehydrogenase like 1	0.224678	0.0486215	8.85266	10.3391
ENSMUSG00000023020	Cox14	cytochrome c oxidase assembly protein 14	0.22527	0.0443785	41.8794	48.9067
ENSMUSG00000039967	Zfp292	zinc finger protein 292	0.226186	0.029733	7.26495	8.43982
ENSMUSG00000036503	Rnf13	ring finger protein 13	0.226947	0.0322792	7.43158	8.69581
ENSMUSG00000014353	Tmem87b	transmembrane protein 87B	0.227149	0.0170117	9.62804	11.2561
ENSMUSG00000033862	Cdk10	cyclin-dependent kinase 10	0.228071	0.0291849	8.73118	10.2225
ENSMUSG00000028944	Prkag2	protein kinase, AMP-activated, gamma 2 non-catalytic subunit	0.228974	0.0156369	11.4269	13.376
ENSMUSG00000029461	Fam168a	family with sequence similarity 168, member A	0.229539	0.0140514	16.6348	19.4979
ENSMUSG00000005362	Crbn	cereblon	0.230159	0.0465045	4.71337	5.52402
ENSMUSG00000021972	Hmbox1	homeobox containing 1	0.230807	0.0446499	5.63564	6.61286
ENSMUSG00000036138	Acaa1a	acetyl-Coenzyme A acyltransferase 1A	0.230852	0.0274907	23.7413	27.8427
ENSMUSG00000021215	Net1	neuroepithelial cell transforming gene 1	0.231102	0.0462633	31.6965	37.1683
ENSMUSG00000078517	Emc1	ER membrane protein complex subunit 1	0.232399	0.0321816	9.0786	10.5584
ENSMUSG00000028954	Nub1	negative regulator of ubiquitin-like proteins 1	0.232576	0.016211	12.3282	14.4712
ENSMUSG00000038671	Arfrp1	ADP-ribosylation factor related protein 1	0.232902	0.0182014	13.7308	16.1205
ENSMUSG00000000538	Tom1l2	target of myb1-like 2 (chicken)	0.23414	0.013504	8.04695	9.45962
ENSMUSG00000025041	Nt5c2	5'-nucleotidase, cytosolic II	0.234669	0.0497508	14.8105	17.5351
ENSMUSG00000027936	Crtc2	CREB regulated transcription coactivator 2	0.23493	0.0213612	12.0266	14.2055
ENSMUSG00000041040	Fam117b	family with sequence similarity 117, member B	0.235281	0.0370453	7.21669	8.49444
ENSMUSG00000074909	Ranbp6	RAN binding protein 6	0.235457	0.0215144	10.7568	12.647
ENSMUSG00000028608	0610037L13Rik	RIKEN cDNA 0610037L13 gene	0.235518	0.00713308	12.9881	15.2822
ENSMUSG00000045503	Sys1	SYS1 Golgi-localized integral membrane protein homolog (S. cerevisiae)	0.235574	0.0438952	5.52852	6.50154
ENSMUSG00000068290	Ddrgk1	DDRGK domain containing 1	0.2364	0.0123937	31.4672	37.0493
ENSMUSG00000030522	Mtmr10	myotubularin related protein 10	0.237415	0.0264962	4.46794	5.2595
ENSMUSG00000056216	Cebpg	CCAAT/enhancer binding protein (C/EBP), gamma	0.238089	0.0447847	18.18	21.3272
ENSMUSG00000029922	Mkrn1	makorin, ring finger protein, 1	0.238241	0.0149336	11.8345	13.9626
ENSMUSG00000080316	Spaca6	sperm acrosome associated 6	0.238889	0.0300437	6.68371	7.86237
ENSMUSG00000038546	Ranbp9	RAN binding protein 9	0.239108	0.0243563	23.8984	28.1999
ENSMUSG00000026788	Zbtb43	zinc finger and BTB domain containing 43	0.239305	0.0430785	5.27336	6.2205
ENSMUSG00000058706	0610030E20Rik	RIKEN cDNA 0610030E20 gene	0.239655	0.00922831	9.51791	11.2319
ENSMUSG00000028906	Epb41	erythrocyte membrane protein band 4.1	0.23967	0.0317389	6.12282	7.18245
ENSMUSG00000041124	Msantd4	Myb/SANT-like DNA-binding domain containing 4 with coiled-coils	0.239938	0.0147954	20.5998	24.4282
ENSMUSG00000034898	Filip1	filamin A interacting protein 1	0.239998	0.042691	11.0095	12.9851
ENSMUSG00000049339	Fam134a	family with sequence similarity 134, member A	0.240024	0.00430532	20.7981	24.5433
ENSMUSG00000005886	Ncoa2	nuclear receptor coactivator 2	0.240326	0.0138625	5.68704	6.73172
ENSMUSG00000041966	Dcaf17	DDB1 and CUL4 associated factor 17	0.240583	0.0379558	3.29322	3.88833
ENSMUSG00000042523	Dnal1	dynein, axonemal, light chain 1	0.240825	0.0212458	4.91479	5.8063
ENSMUSG00000026200	Glb1l	galactosidase, beta 1-like	0.240839	0.0370496	5.63473	6.65513
ENSMUSG00000024122	Pdpk1	3-phosphoinositide dependent protein kinase 1	0.240923	0.0123069	6.62933	7.79425
ENSMUSG00000021916	Glt8d1	glycosyltransferase 8 domain containing 1	0.241487	0.01028	27.3951	32.376
ENSMUSG00000029166	Mapre3	microtubule-associated protein, RP/EB family, member 3	0.241937	0.0463945	6.31235	7.46243
ENSMUSG00000026554	Dcaf8	DDB1 and CUL4 associated factor 8	0.241956	0.023259	14.7254	17.4053
ENSMUSG00000028080	Lrba	LPS-responsive beige-like anchor	0.24286	0.0473409	2.63508	3.14943
ENSMUSG00000002731	Prkra	protein kinase, interferon inducible double stranded RNA dependent activator	0.242972	0.0410006	17.0644	19.9487
ENSMUSG00000050373	Snx21	sorting nexin family member 21	0.243271	0.0454525	6.39362	7.55692
ENSMUSG00000020788	Atp2a3	ATPase, Ca++ transporting, ubiquitous	0.24344	0.0407913	11.5488	13.7674
ENSMUSG00000052707	Tnrc6a	trinucleotide repeat containing 6a	0.243587	0.0158114	13.0076	15.3851
ENSMUSG00000057894	Zfp329	zinc finger protein 329	0.243829	0.0277622	8.22865	9.69045
ENSMUSG00000027854	Sike1	suppressor of IKBKE 1	0.245281	0.00468825	7.85658	9.30349
ENSMUSG00000025413	Ttc4	tetratricopeptide repeat domain 4	0.245286	0.0167565	16.2898	19.2994
ENSMUSG00000027522	Stx16	syntaxin 16	0.245368	0.0257883	29.5592	35.03
ENSMUSG00000031930	Wwp2	WW domain containing E3 ubiquitin protein ligase 2	0.245488	0.0136519	5.2419	6.20958
ENSMUSG00000035236	Scai	suppressor of cancer cell invasion	0.245861	0.0410473	4.49873	5.33289
ENSMUSG00000002028	Kmt2a	lysine (K)-specific methyltransferase 2A	0.246049	0.0483616	8.59752	9.91064
ENSMUSG00000040865	Ino80d	INO80 complex subunit D	0.246777	0.0153779	4.38306	5.1979
ENSMUSG00000028173	Wls	wntless homolog (Drosophila)	0.247693	0.0270664	27.1452	32.2125
ENSMUSG00000031400	G6pdx	glucose-6-phosphate dehydrogenase X-linked	0.24794	0.0482768	23.4303	28.1128
ENSMUSG00000002996	Hbp1	high mobility group box transcription factor 1	0.248114	0.0402997	22.8133	27.0771
ENSMUSG00000020455	Trim11	tripartite motif-containing 11	0.248323	0.0102455	12.2492	14.5394
ENSMUSG00000034612	Chst11	carbohydrate sulfotransferase 11	0.248515	0.0317389	9.3623	11.1044
ENSMUSG00000030002	Dusp11	dual specificity phosphatase 11 (RNA/RNP complex 1-interacting)	0.248826	0.0244595	24.9546	29.6375
ENSMUSG00000027582	Zgpat	zinc finger, CCCH-type with G patch domain	0.249094	0.0310658	9.60084	11.3135
ENSMUSG00000024188	Luc7l	Luc7-like	0.249105	0.02867	22.3925	26.5796
ENSMUSG00000022994	Adcy6	adenylate cyclase 6	0.249506	0.0214834	21.8302	25.796
ENSMUSG00000013622	Atraid	all-trans retinoic acid induced differentiation factor	0.250278	0.037008	22.1606	26.0119
ENSMUSG00000050732	Vamp8	vesicle-associated membrane protein 8	0.250494	0.0126789	17.1591	20.3892
ENSMUSG00000011427	Zfp790	zinc finger protein 790	0.250506	0.0483338	6.06496	7.20837
ENSMUSG00000033478	Fam160b1	family with sequence similarity 160, member B1	0.250674	0.0029979	10.8259	12.8752
ENSMUSG00000005371	Fbxo11	F-box protein 11	0.250922	0.0218132	31.2601	37.1494
ENSMUSG00000026277	Stk25	serine/threonine kinase 25 (yeast)	0.25184	0.00840944	23.1114	27.5018
ENSMUSG00000031537	Ikbkb	inhibitor of kappaB kinase beta	0.251999	0.0105257	6.09096	7.24817
ENSMUSG00000054580	Pla2r1	phospholipase A2 receptor 1	0.252059	0.0428815	3.22931	3.83532
ENSMUSG00000019143	Hars2	histidyl-tRNA synthetase 2	0.25216	0.00598423	13.1668	15.6648
ENSMUSG00000036478	Btg1	B cell translocation gene 1, anti-proliferative	0.252488	0.0482642	35.8108	42.5968
ENSMUSG00000039233	Tbce	tubulin-specific chaperone E	0.252532	0.0056503	10.3568	12.3312
ENSMUSG00000025232	Hexa	hexosaminidase A	0.252539	0.0282628	44.0775	52.8967
ENSMUSG00000069601	Ank3	ankyrin 3, epithelial	0.25298	0.0358196	1.6153	1.92442
ENSMUSG00000029833	Trim24	tripartite motif-containing 24	0.252981	0.0356666	9.08825	10.6657
ENSMUSG00000059474	Mbtd1	mbt domain containing 1	0.252998	0.0127869	5.17289	6.15684
ENSMUSG00000029426	Scarb2	scavenger receptor class B, member 2	0.253043	0.0330343	22.677	26.9879
ENSMUSG00000025730	Rab40c	Rab40C, member RAS oncogene family	0.253362	0.0337211	8.62796	10.2741
ENSMUSG00000028601	Echdc2	enoyl Coenzyme A hydratase domain containing 2	0.253446	0.0136834	20.1471	23.9812
ENSMUSG00000068917	Clk2	CDC-like kinase 2	0.253857	0.00498321	16.4545	19.6041
ENSMUSG00000040997	Abhd4	abhydrolase domain containing 4	0.254005	0.0134213	19.0842	22.7334
ENSMUSG00000017858	Ift52	intraflagellar transport 52	0.254244	0.0121037	16.0976	19.1832
ENSMUSG00000033417	Cacul1	CDK2 associated, cullin domain 1	0.254765	0.00509993	10.1804	12.1354
ENSMUSG00000051495	Irf2bp2	interferon regulatory factor 2 binding protein 2	0.255299	0.0201904	14.8337	17.6783
ENSMUSG00000028467	Gba2	glucosidase beta 2	0.255893	0.048964	4.93064	5.88404
ENSMUSG00000066406	Akap13	A kinase (PRKA) anchor protein 13	0.255925	0.0269758	8.57189	10.2262
ENSMUSG00000027942	4933434E20Rik	RIKEN cDNA 4933434E20 gene	0.256567	0.00736317	9.85607	11.7577
ENSMUSG00000038773	Kdm3b	KDM3B lysine (K)-specific demethylase 3B	0.256948	0.00428173	13.7536	16.4291
ENSMUSG00000048118	Arid4a	AT rich interactive domain 4A (RBP1-like)	0.257458	0.0157308	7.93399	9.47989
ENSMUSG00000026179	Pnkd	paroxysmal nonkinesiogenic dyskinesia	0.257863	0.0368809	3.67503	4.39314
ENSMUSG00000020390	Ube2b	ubiquitin-conjugating enzyme E2B	0.258191	0.0216231	53.3634	63.8579
ENSMUSG00000022223	Sdr39u1	short chain dehydrogenase/reductase family 39U, member 1	0.258569	0.01028	31.9176	38.1581
ENSMUSG00000006576	Slc4a3	solute carrier family 4 (anion exchanger), member 3	0.2586	0.0246303	4.50128	5.39574
ENSMUSG00000025034	Trim8	tripartite motif-containing 8	0.258782	0.0119341	17.8057	21.3551
ENSMUSG00000024163	Mapk8ip3	mitogen-activated protein kinase 8 interacting protein 3	0.259248	0.0481554	9.28404	10.9758
ENSMUSG00000078484	Klhl17	kelch-like 17	0.259267	0.0112907	14.7392	17.6354
ENSMUSG00000067825	Pex26	peroxisomal biogenesis factor 26	0.25961	0.0400319	4.59449	5.50074
ENSMUSG00000030629	Zfand6	zinc finger, AN1-type domain 6	0.259866	0.00904135	24.0769	28.8115
ENSMUSG00000057637	Prdm2	PR domain containing 2, with ZNF domain	0.259976	0.00760086	10.5619	12.6346
ENSMUSG00000000085	Scmh1	sex comb on midleg homolog 1	0.260278	0.0177106	6.74083	8.02575
ENSMUSG00000021241	Isca2	iron-sulfur cluster assembly 2	0.26124	0.0391283	23.4158	28.0352
ENSMUSG00000041936	Agrn	agrin	0.261339	0.0274907	19.2098	23.0072
ENSMUSG00000039968	Rsbn1l	round spermatid basic protein 1-like	0.261358	0.00990468	4.22047	5.05286
ENSMUSG00000024293	Esco1	establishment of sister chromatid cohesion N-acetyltransferase 1	0.261617	0.0360832	8.60601	10.2995
ENSMUSG00000059981	Taok2	TAO kinase 2	0.261959	0.0200196	17.2121	20.554
ENSMUSG00000002396	Ocel1	occludin/ELL domain containing 1	0.26215	0.035384	3.65234	4.37624
ENSMUSG00000037126	Psd	pleckstrin and Sec7 domain containing	0.26215	0.0343009	15.4688	19.0857
ENSMUSG00000014077	Chp1	calcineurin-like EF hand protein 1	0.262453	0.0332656	45.4357	54.7487
ENSMUSG00000027669	Gnb4	guanine nucleotide binding protein (G protein), beta 4	0.262825	0.0381332	5.40609	6.48279
ENSMUSG00000058881	Zfp516	zinc finger protein 516	0.263399	0.00416704	10.5806	12.6829
ENSMUSG00000040365	Trim41	tripartite motif-containing 41	0.263553	0.00521732	13.903	16.6816
ENSMUSG00000026409	Pfkfb2	6-phosphofructo-2-kinase/fructose-2,6-biphosphatase 2	0.263603	0.0404631	3.55681	4.26497
ENSMUSG00000037243	Zfp692	zinc finger protein 692	0.264202	0.0151832	18.466	22.1608
ENSMUSG00000032827	Ppp1r9a	protein phosphatase 1, regulatory (inhibitor) subunit 9A	0.264281	0.0474843	2.61696	3.05621
ENSMUSG00000025409	Mbd6	methyl-CpG binding domain protein 6	0.264312	0.00582309	15.0876	18.1208
ENSMUSG00000041225	Arhgap12	Rho GTPase activating protein 12	0.26593	0.00268308	7.37236	8.85373
ENSMUSG00000032534	Cep63	centrosomal protein 63	0.265977	0.0177086	3.888	4.67331
ENSMUSG00000022965	Ifngr2	interferon gamma receptor 2	0.266179	0.0233348	17.332	20.9722
ENSMUSG00000031729	Ist1	increased sodium tolerance 1 homolog (yeast)	0.266969	0.00597541	19.0187	22.856
ENSMUSG00000039485	Tspyl4	TSPY-like 4	0.267152	0.0381558	5.33719	6.41518
ENSMUSG00000041685	Fcho2	FCH domain only 2	0.26786	0.0122754	21.718	26.131
ENSMUSG00000004631	Sgce	sarcoglycan, epsilon	0.267977	0.0464378	3.42388	4.17378
ENSMUSG00000029647	Pan3	PAN3 poly(A) specific ribonuclease subunit	0.269521	0.00503371	6.72192	8.09243
ENSMUSG00000003154	Foxj2	forkhead box J2	0.270066	0.0037637	9.08517	10.9489
ENSMUSG00000042423	Fbrs	fibrosin	0.270444	0.00952637	12.2026	14.8206
ENSMUSG00000036461	Elf1	E74-like factor 1	0.270729	0.0107064	16.7696	19.9824
ENSMUSG00000027677	Ttc14	tetratricopeptide repeat domain 14	0.270835	0.0153906	16.8104	20.2712
ENSMUSG00000062729	Ppox	protoporphyrinogen oxidase	0.270885	0.0121663	10.8687	13.1119
ENSMUSG00000019842	Traf3ip2	TRAF3 interacting protein 2	0.271295	0.0103695	8.53268	10.2949
ENSMUSG00000024383	Map3k2	mitogen-activated protein kinase kinase kinase 2	0.271581	0.0145612	6.8664	8.30713
ENSMUSG00000031310	Zmym3	zinc finger, MYM-type 3	0.27187	0.00329065	8.35599	10.0837
ENSMUSG00000042726	Trafd1	TRAF type zinc finger domain containing 1	0.272034	0.0461836	13.4585	16.9873
ENSMUSG00000019822	Smpd2	sphingomyelin phosphodiesterase 2, neutral	0.272233	0.0085726	9.02271	10.8938
ENSMUSG00000005774	Rfx5	regulatory factor X, 5 (influences HLA class II expression)	0.272562	0.0237984	5.89359	7.11663
ENSMUSG00000019467	Arhgef25	Rho guanine nucleotide exchange factor (GEF) 25	0.273279	0.0159089	71.2786	86.1696
ENSMUSG00000008575	Nfib	nuclear factor I/B	0.273329	0.0380595	5.93503	7.09842
ENSMUSG00000031483	Erlin2	ER lipid raft associated 2	0.27339	0.0106599	17.4242	20.8595
ENSMUSG00000031858	Mau2	MAU2 sister chromatid cohesion factor	0.273587	0.0102653	10.4058	12.3872
ENSMUSG00000034832	Tet3	tet methylcytosine dioxygenase 3	0.273692	0.0100647	6.39141	7.68925
ENSMUSG00000019794	Katna1	katanin p60 (ATPase-containing) subunit A1	0.273811	0.0381332	19.3157	23.663
ENSMUSG00000005949	Ctns	cystinosis, nephropathic	0.275736	0.0481911	5.82943	7.05645
ENSMUSG00000036333	Kidins220	kinase D-interacting substrate 220	0.275811	0.00690522	18.6986	22.6315
ENSMUSG00000000532	Acvr1b	activin A receptor, type 1B	0.276306	0.0403331	7.95383	9.74276
ENSMUSG00000022450	Ndufa6	NADH dehydrogenase (ubiquinone) 1 alpha subcomplex, 6 (B14)	0.276545	0.00243648	130.664	158.052
ENSMUSG00000004285	Atp6v1f	ATPase, H+ transporting, lysosomal V1 subunit F	0.276554	0.0142883	39.9332	47.4942
ENSMUSG00000033540	Idua	iduronidase, alpha-L-	0.276701	0.025512	6.68733	8.10381
ENSMUSG00000002948	Map2k7	mitogen-activated protein kinase kinase 7	0.276843	0.00085907	15.1908	18.3874
ENSMUSG00000057411	Fam173a	family with sequence similarity 173, member A	0.276897	0.0277065	30.925	37.2273
ENSMUSG00000038525	Armc10	armadillo repeat containing 10	0.277255	0.0266601	17.1441	20.7045
ENSMUSG00000029469	Ift81	intraflagellar transport 81	0.277792	0.0391283	6.6486	7.94469
ENSMUSG00000005533	Igf1r	insulin-like growth factor I receptor	0.277923	0.0315271	4.55283	5.66191
ENSMUSG00000040370	Lyrm5	LYR motif containing 5	0.278118	0.0486013	10.1988	12.3504
ENSMUSG00000029571	Tmem106b	transmembrane protein 106B	0.278161	0.00325437	21.264	25.7741
ENSMUSG00000028469	Npr2	natriuretic peptide receptor 2	0.278873	0.0124876	18.7814	22.9138
ENSMUSG00000032580	Rbm5	RNA binding motif protein 5	0.279126	0.0129263	15.7317	19.0859
ENSMUSG00000032295	Man2c1	mannosidase, alpha, class 2C, member 1	0.279531	0.00354515	11.3257	13.7385
ENSMUSG00000022837	Iqcb1	IQ calmodulin-binding motif containing 1	0.279627	0.0278295	4.15977	5.04138
ENSMUSG00000032398	Snapc5	small nuclear RNA activating complex, polypeptide 5	0.279945	0.0293142	29.4731	35.6725
ENSMUSG00000056268	Dennd1b	DENN/MADD domain containing 1B	0.280083	0.0448404	1.21362	1.47681
ENSMUSG00000024325	Ring1	ring finger protein 1	0.280446	0.0107104	13.1345	15.9395
ENSMUSG00000022075	Rhobtb2	Rho-related BTB domain containing 2	0.280517	0.0170928	9.75523	11.8348
ENSMUSG00000026273	Mterf4	mitochondrial transcription termination factor 4	0.280581	0.0383344	3.24583	3.9417
ENSMUSG00000072812	Ahnak2	AHNAK nucleoprotein 2	0.280812	0.0381279	2.91188	3.54096
ENSMUSG00000036246	Gmip	Gem-interacting protein	0.280854	0.0291205	10.3474	12.5641
ENSMUSG00000001138	Cnnm3	cyclin M3	0.280886	0.0270953	4.44045	5.40312
ENSMUSG00000026812	Tsc1	tuberous sclerosis 1	0.28123	0.00265512	6.01091	7.30078
ENSMUSG00000079184	Mphosph8	M-phase phosphoprotein 8	0.281292	0.0182951	17.8917	21.1984
ENSMUSG00000064127	Med14	mediator complex subunit 14	0.281514	0.00638198	9.90042	12.0149
ENSMUSG00000033159	Cnppd1	cyclin Pas1/PHO80 domain containing 1	0.281525	0.00986226	10.0026	12.1357
ENSMUSG00000031816	Mthfsd	methenyltetrahydrofolate synthetase domain containing	0.281685	0.0076429	3.04596	3.7024
ENSMUSG00000034709	Ppp1r21	protein phosphatase 1, regulatory subunit 21	0.28175	0.00301394	10.2794	12.4833
ENSMUSG00000027284	Cdan1	congenital dyserythropoietic anemia, type I (human)	0.282771	0.00767224	2.81205	3.41998
ENSMUSG00000026123	Plekhb2	pleckstrin homology domain containing, family B (evectins) member 2	0.283311	0.0115973	11.975	14.5509
ENSMUSG00000005907	Pex1	peroxisomal biogenesis factor 1	0.284418	0.0327304	1.94588	2.36711
ENSMUSG00000028134	Ptbp2	polypyrimidine tract binding protein 2	0.284621	0.00292085	10.2532	12.479
ENSMUSG00000050714	Zbtb26	zinc finger and BTB domain containing 26	0.285578	0.0178126	2.98613	3.63502
ENSMUSG00000040651	Fam208a	family with sequence similarity 208, member A	0.286102	0.0079084	14.614	17.797
ENSMUSG00000006476	Nsmf	NMDA receptor synaptonuclear signaling and neuronal migration factor	0.286954	0.0043277	18.3301	22.3415
ENSMUSG00000023044	Csad	cysteine sulfinic acid decarboxylase	0.287444	0.00437746	18.8631	23.0172
ENSMUSG00000051586	Mical3	microtubule associated monooxygenase, calponin and LIM domain containing 3	0.288983	0.0167944	5.00144	6.09978
ENSMUSG00000029094	Afap1	actin filament associated protein 1	0.289222	0.0212978	6.50903	7.92686
ENSMUSG00000032633	Flcn	folliculin	0.289366	0.00436607	9.79023	11.9561
ENSMUSG00000032594	Ip6k1	inositol hexaphosphate kinase 1	0.28953	0.0032358	19.0272	23.2467
ENSMUSG00000054499	Dedd2	death effector domain-containing DNA binding protein 2	0.290541	0.0450883	2.69713	3.29725
ENSMUSG00000050947	Amigo1	adhesion molecule with Ig like domain 1	0.290988	0.027117	3.26999	3.99746
ENSMUSG00000040423	Rc3h1	RING CCCH (C3H) domains 1	0.291307	0.000532339	7.95705	9.72786
ENSMUSG00000018378	Cuedc1	CUE domain containing 1	0.291429	0.00428173	10.4709	12.6809
ENSMUSG00000040447	Spns2	spinster homolog 2	0.291515	0.0417298	14.5564	17.4491
ENSMUSG00000040123	Zmym5	zinc finger, MYM-type 5	0.292177	0.00355409	16.1449	19.7413
ENSMUSG00000026113	Inpp4a	inositol polyphosphate-4-phosphatase, type I	0.292369	0.023098	5.05248	6.17854
ENSMUSG00000058446	Znrf2	zinc and ring finger 2	0.292937	0.0188087	12.1334	14.7765
ENSMUSG00000031166	Wdr13	WD repeat domain 13	0.293531	0.00489239	24.3241	29.7775
[truncated: 1,492 more rows]
