# Supplementary material for: Uterine glands coordinate on-time embryo implantation and impact endometrial decidualization for pregnancy success
Source: Nat Commun. 2018 Jun 22;9:2435. doi: 10.1038/s41467-018-04848-8 (PMC6015089; doi:10.1038/s41467-018-04848-8)
Supplement: Supplementary file 6 — Supplementary Data 3 [file 41467_2018_4848_MOESM6_ESM.xlsx]

## Sheet: Sheet1
Supplementary Dataset 3. Gland-enriched Genes Uniquely Differentially Expressed in uteri of PgrCre/+Foxa2f/f Mice on GD 4
			Average FPKM
Gene	Gene Symbol	Gene name	Control GD 4	LtfiCre/+ Foxa2f/f GD 4	PgrCre/+ Foxa2f/f GD 4
ENSMUSG00000027309	4930402h24rik	RIKEN cDNA 4930402H24 gene	8.55525	9.00726	10.6489
ENSMUSG00000026782	abi2	abl-interactor 2	7.47505	6.68284	5.45426
ENSMUSG00000049538	adamts16	a disintegrin-like and metallopeptidase (reprolysin type) with thrombospondin type 1 motif, 16	2.2006	1.90481	5.68454
ENSMUSG00000030168	adipor2	adiponectin receptor 2	37.5624	39.3569	52.6373
ENSMUSG00000020581	agr2	anterior gradient 2	2.88284	3.86845	15.191
ENSMUSG00000022016	akap11	A kinase (PRKA) anchor protein 11	14.5408	14.3805	10.2599
ENSMUSG00000045410	akr1e1	aldo-keto reductase family 1, member E1	9.59271	9.94878	12.6483
ENSMUSG00000053279	aldh1a1	aldehyde dehydrogenase family 1, subfamily A1	4.42357	5.77854	11.2286
ENSMUSG00000025899	alkbh8	alkB homolog 8, tRNA methyltransferase	8.45066	8.70922	7.07483
ENSMUSG00000028989	angptl7	angiopoietin-like 7	100.233	94.2556	49.3248
ENSMUSG00000029338	antxr2	anthrax toxin receptor 2	28.9969	27.7992	17.25
ENSMUSG00000034936	arl4d	ADP-ribosylation factor-like 4D	31.0051	32.2302	25.3871
ENSMUSG00000046561	arsj	arylsulfatase J	5.64207	4.16588	1.76256
ENSMUSG00000002602	axl	AXL receptor tyrosine kinase	49.1859	51.0636	38.6569
ENSMUSG00000031755	bbs2	Bardet-Biedl syndrome 2 (human)	5.60709	7.11421	9.33412
ENSMUSG00000027792	bche	butyrylcholinesterase	12.5733	13.9912	20.7459
ENSMUSG00000026739	bmi1	Bmi1 polycomb ring finger oncogene	28.3622	29.2589	23.1049
ENSMUSG00000034663	bmp2k	BMP2 inducible kinase	6.87728	7.12259	8.80952
ENSMUSG00000015189	casd1	CAS1 domain containing 1	17.7673	18.166	14.6483
ENSMUSG00000024039	cbs	cystathionine beta-synthase	26.7998	31.8743	19.7489
ENSMUSG00000044033	ccdc141	coiled-coil domain containing 141	10.0403	10.5311	7.40854
ENSMUSG00000032740	ccdc88a	coiled coil domain containing 88A	5.69112	5.06293	4.08197
ENSMUSG00000000682	cd52	CD52 antigen	24.84	30.2145	13.201
ENSMUSG00000031673	cdh11	cadherin 11	55.7911	53.4184	34.871
ENSMUSG00000038119	cdon	cell adhesion molecule-related/down-regulated by oncogenes	9.24591	11.2243	14.8537
ENSMUSG00000030159	clec1b	C-type lectin domain family 1, member b	0.100682	0.113047	0.221914
ENSMUSG00000027938	creb3l4	cAMP responsive element binding protein 3-like 4	2.11337	2.42108	3.96085
ENSMUSG00000024074	crim1	cysteine rich transmembrane BMP regulator 1 (chordin like)	10.8969	9.21347	7.11019
ENSMUSG00000028179	cth	cystathionase (cystathionine gamma-lyase)	10.4249	8.9043	6.1635
ENSMUSG00000044258	ctla2a	cytotoxic T lymphocyte-associated protein 2 alpha	1528.94	1718.56	627.419
ENSMUSG00000074874	ctla2b	cytotoxic T lymphocyte-associated protein 2 beta	19.3124	17.5863	13.5522
ENSMUSG00000057098	ebf1	early B cell factor 1	6.29944	5.97624	4.34407
ENSMUSG00000026921	egfl7	EGF-like domain 7	30.074	32.3639	42.0559
ENSMUSG00000012350	ehf	ets homologous factor	12.4462	14.1568	27.1091
ENSMUSG00000091337	eid1	EP300 interacting inhibitor of differentiation 1	95.3353	98.6017	80.1264
ENSMUSG00000054690	emcn	endomucin	15.4675	14.6848	18.5858
ENSMUSG00000002808	epdr1	ependymin related protein 1 (zebrafish)	28.7679	28.5294	20.7526
ENSMUSG00000020715	ern1	endoplasmic reticulum (ER) to nucleus signalling 1	6.94635	6.89402	5.16333
ENSMUSG00000001946	esam	endothelial cell-specific adhesion molecule	40.8605	36.8919	46.8514
ENSMUSG00000030630	fah	fumarylacetoacetate hydrolase	9.63259	9.62397	13.9942
ENSMUSG00000022270	fam134b	family with sequence similarity 134, member B	13.0125	10.975	8.28392
ENSMUSG00000027086	fastkd1	FAST kinase domains 1	3.42405	3.59412	2.76586
ENSMUSG00000023092	fhl1	four and a half LIM domains 1	91.1326	96.9293	67.4699
ENSMUSG00000038074	fkbp14	FK506 binding protein 14	22.0106	18.898	13.6899
ENSMUSG00000026193	fn1	fibronectin 1	161.277	127.029	84.9336
ENSMUSG00000036390	gadd45a	growth arrest and DNA-damage-inducible 45 alpha	24.6266	25.4426	11.8798
ENSMUSG00000031451	gas6	growth arrest specific 6	74.3089	83.2587	103.229
ENSMUSG00000033917	gde1	glycerophosphodiester phosphodiesterase 1	46.041	40.9037	54.915
ENSMUSG00000057614	gnai1	guanine nucleotide binding protein (G protein), alpha inhibiting 1	35.0176	32.31	16.358
ENSMUSG00000058571	gpc6	glypican 6	8.62213	8.48755	4.91601
ENSMUSG00000029864	gstk1	glutathione S-transferase kappa 1	11.8289	11.9706	15.372
ENSMUSG00000004035	gstm7	glutathione S-transferase, mu 7	15.2352	19.566	78.1804
ENSMUSG00000056870	gulp1	GULP, engulfment adaptor PTB domain containing 1	11.0648	11.5986	7.59926
ENSMUSG00000030074	gxylt2	glucoside xylosyltransferase 2	8.67413	8.19045	5.29282
ENSMUSG00000024454	hdac3	histone deacetylase 3	27.1469	26.2588	31.5559
ENSMUSG00000031209	heph	hephaestin	6.03224	5.81887	4.26971
ENSMUSG00000028864	hgf	hepatocyte growth factor	4.85207	4.77296	2.08735
ENSMUSG00000061436	hipk2	homeodomain interacting protein kinase 2	1.8107	1.32876	0.870623
ENSMUSG00000066842	hmcn1	hemicentin 1	1.22625	1.19077	0.590994
ENSMUSG00000042499	hoxd11	homeobox D11	14.5359	13.0257	8.27935
ENSMUSG00000031722	hp	haptoglobin	1.28468	3.54177	0.280832
ENSMUSG00000029919	hpgds	hematopoietic prostaglandin D synthase	2.63487	2.91977	1.61712
ENSMUSG00000020053	igf1	insulin-like growth factor 1	95.7199	80.4653	42.2222
ENSMUSG00000055980	irs1	insulin receptor substrate 1	3.94086	4.74147	6.115
ENSMUSG00000026223	itm2c	integral membrane protein 2C	95.9512	98.1054	116.193
ENSMUSG00000063568	jazf1	JAZF zinc finger 1	23.0471	23.4751	15.1025
ENSMUSG00000032702	kank1	KN motif and ankyrin repeat domains 1	13.0138	12.6062	15.1206
ENSMUSG00000051727	kctd14	potassium channel tetramerisation domain containing 14	11.2009	12.9822	30.3302
ENSMUSG00000020978	klhdc2	kelch domain containing 2	16.3239	14.8595	12.2976
ENSMUSG00000019899	lama2	laminin, alpha 2	13.9794	11.9795	7.22152
ENSMUSG00000024529	lox	lysyl oxidase	19.8944	17.264	10.6356
ENSMUSG00000047766	lrrc49	leucine rich repeat containing 49	3.80884	4.18103	4.86392
ENSMUSG00000034648	lrrn1	leucine rich repeat protein 1, neuronal	8.2013	9.2495	5.27618
ENSMUSG00000018819	lsp1	lymphocyte specific 1	145.767	126.761	96.0388
ENSMUSG00000055435	maf	avian musculoaponeurotic fibrosarcoma oncogene homolog	17.1979	18.8318	12.4188
ENSMUSG00000022324	matn2	matrilin 2	82.2774	71.2623	52.2586
ENSMUSG00000032135	mcam	melanoma cell adhesion molecule	77.5661	67.1388	89.802
ENSMUSG00000027709	mccc1	methylcrotonoyl-Coenzyme A carboxylase 1 (alpha)	3.18672	3.68741	4.51486
ENSMUSG00000027820	mme	membrane metallo endopeptidase	48.4936	49.345	91.3545
ENSMUSG00000067818	myl9	myosin, light polypeptide 9, regulatory	647.363	656.24	857.454
ENSMUSG00000039585	myo9a	myosin IXa	5.88422	5.85981	4.58855
ENSMUSG00000041794	myrip	myosin VIIA and Rab interacting protein	1.78586	1.81066	2.58931
ENSMUSG00000022678	nde1	nudE neurodevelopment protein 1	36.3754	36.9581	53.7071
ENSMUSG00000032340	neo1	neogenin	20.3132	21.0313	14.9518
ENSMUSG00000028565	nfia	nuclear factor I/A	6.97252	7.46784	8.56905
ENSMUSG00000005397	nid1	nidogen 1	162.528	134.727	94.6219
ENSMUSG00000032311	nrg4	neuregulin 4	0.961948	1.0637	2.30372
ENSMUSG00000024892	pcx	pyruvate carboxylase	42.9268	41.0214	56.6723
ENSMUSG00000029231	pdgfra	platelet derived growth factor receptor, alpha polypeptide	43.3895	42.6897	27.0962
ENSMUSG00000030545	pex11a	peroxisomal biogenesis factor 11 alpha	7.81776	8.83793	32.4314
ENSMUSG00000067780	pi15	peptidase inhibitor 15	45.8388	43.0153	20.3977
ENSMUSG00000032667	pon2	paraoxonase 2	6.6178	7.05008	8.34727
ENSMUSG00000024500	ppp2r2b	protein phosphatase 2, regulatory subunit B, beta	2.80812	2.31188	5.04344
ENSMUSG00000025742	prps2	phosphoribosyl pyrophosphate synthetase 2	16.3326	13.563	10.018
ENSMUSG00000047040	prr15l	proline rich 15-like	1.49193	2.11539	3.62514
ENSMUSG00000019478	rab4a	RAB4A, member RAS oncogene family	8.69611	8.38408	11.7535
ENSMUSG00000021219	rgs6	regulator of G-protein signaling 6	0.820233	0.510629	0.0242187
ENSMUSG00000046768	rhoj	ras homolog family member J	31.574	31.8116	21.505
ENSMUSG00000030788	rnf141	ring finger protein 141	6.27156	5.69709	7.59907
ENSMUSG00000073702	rpl31	ribosomal protein L31	328.244	329.27	425.25
ENSMUSG00000028780	sema3c	sema domain, immunoglobulin domain (Ig), short basic domain, secreted, (semaphorin) 3C	29.7271	29.866	17.6145
ENSMUSG00000019877	serinc1	serine incorporator 1	58.1774	56.6709	41.57
ENSMUSG00000027996	sfrp2	secreted frizzled-related protein 2	39.5311	32.9128	23.9244
ENSMUSG00000025915	sgk3	serum/glucocorticoid regulated kinase 3	4.86788	4.97444	3.87408
ENSMUSG00000022404	slc25a17	solute carrier family 25 (mitochondrial carrier, peroxisomal membrane protein), member 17	50.5265	49.9161	35.7043
ENSMUSG00000021265	slc25a29	solute carrier family 25 (mitochondrial carrier, palmitoylcarnitine transporter), member 29	3.89571	3.09982	2.12232
ENSMUSG00000034320	slc26a2	solute carrier family 26 (sulfate transporter), member 2	3.73243	3.76292	2.79545
ENSMUSG00000081534	slc48a1	solute carrier family 48 (heme transporter), member 1	15.5375	17.7403	21.6478
ENSMUSG00000020062	slc5a8	solute carrier family 5 (iodide transporter), member 8	0.837707	0.835873	0.133631
ENSMUSG00000022756	slc7a4	solute carrier family 7 (cationic amino acid transporter, y+ system), member 4	1.84199	2.43112	3.18547
ENSMUSG00000037341	slc9a7	solute carrier family 9 (sodium/hydrogen exchanger), member 7	0.321215	0.228348	0.0704278
ENSMUSG00000024943	smc5	structural maintenance of chromosomes 5	19.5869	17.7831	12.615
ENSMUSG00000021136	smoc1	SPARC related modular calcium binding 1	81.3228	70.2877	49.2895
ENSMUSG00000031626	sorbs2	sorbin and SH3 domain containing 2	3.33494	3.01526	4.25541
ENSMUSG00000031024	st5	suppression of tumorigenicity 5	11.3746	11.64	13.4897
ENSMUSG00000012428	steap4	STEAP family member 4	40.3051	31.8981	13.4431
ENSMUSG00000038143	stox2	storkhead box 2	2.52118	2.56893	1.87554
ENSMUSG00000026915	strbp	spermatid perinuclear RNA binding protein	2.48345	2.38584	3.10384
ENSMUSG00000016918	sulf1	sulfatase 1	17.3531	14.277	8.88744
ENSMUSG00000028369	svep1	sushi, von Willebrand factor type A, EGF and pentraxin domain containing 1	4.92789	3.82964	2.62393
ENSMUSG00000045680	tcf21	transcription factor 21	26.5507	27.8789	22.2304
ENSMUSG00000029664	tfpi2	tissue factor pathway inhibitor 2	4.27262	3.59464	1.22561
ENSMUSG00000029287	tgfbr3	transforming growth factor, beta receptor III	36.6422	36.0155	29.1398
ENSMUSG00000008305	tle1	transducin-like enhancer of split 1	15.6331	15.6837	12.9738
ENSMUSG00000052698	tln2	talin 2	3.74333	3.72194	4.49083
ENSMUSG00000069763	tmem100	transmembrane protein 100	82.5711	79.0495	30.7904
ENSMUSG00000031617	tmem184c	transmembrane protein 184C	17.6618	15.184	12.2923
ENSMUSG00000017607	tns4	tensin 4	0.804998	0.673142	0.227062
ENSMUSG00000033327	tnxb	tenascin XB	21.5169	18.9371	14.9062
ENSMUSG00000041272	tox	thymocyte selection-associated high mobility group box	0.37452	0.398598	0.223311
ENSMUSG00000028152	tspan5	tetraspanin 5	5.82737	6.21201	7.43374
ENSMUSG00000047712	ust	uronyl-2-sulfotransferase	3.41892	2.75765	1.70127
ENSMUSG00000024076	vit	vitrin	31.3536	28.7119	9.17616
ENSMUSG00000026872	zeb2	zinc finger E-box binding homeobox 2	5.91424	5.73653	3.94874
ENSMUSG00000044807	zfp354c	zinc finger protein 354C	12.077	12.4385	9.88771
ENSMUSG00000043207	zmpste24	zinc metallopeptidase, STE24	30.8661	27.4167	65.2987
ENSMUSG00000021000	Mia2	melanoma inhibitory activity 2	10.1095	9.5584	8.16098
