# Supplementary material for: Uterine glands coordinate on-time embryo implantation and impact endometrial decidualization for pregnancy success
Source: Nat Commun. 2018 Jun 22;9:2435. doi: 10.1038/s41467-018-04848-8 (PMC6015089; doi:10.1038/s41467-018-04848-8)
Supplement: Supplementary file 8 — Supplementary Data 5 [file 41467_2018_4848_MOESM8_ESM.xlsx]

## Sheet: Sheet1
Supplementary Dataset 5. Differentially Expressed Genes in GD 6 Implantation Sites from Control and LIF-Replaced PgrCre/+Foxa2f/f Mice
					Average FPKM
Gene	Gene Symbol	Gene Name	LogFC	FDR	WT GD 6	PgrCre/+ Foxa2f/f GD 6
ENSMUSG00000026535	Ifi202b	interferon activated gene 202B	8.54272	8.53237e-10	0.0238714	9.57392
ENSMUSG00000062148	Ear6	eosinophil-associated, ribonuclease A family, member 6	8.33493	0.000213754	0	1.73508
ENSMUSG00000041735	Gm13178	predicted gene 13178	6.74014	0.000206628	0	0.222209
ENSMUSG00000067285	Gm16223	predicted gene 16223	6.31937	1.60693e-12	0.0122755	0.179776
ENSMUSG00000038209	Itln1	intelectin 1 (galactofuranose binding)	6.09625	0.00230407	0	0.152901
ENSMUSG00000093996	Fam205a3	family with sequence similarity 205, member A3	5.80713	0.0472732	0	0.229556
ENSMUSG00000072945	Ripply1	ripply transcriptional repressor 1	5.68283	0.0116999	0	0.20006
ENSMUSG00000052469	Tcp10c	t-complex protein 10c	5.12544	0.000645806	0.00125028	0.0811089
ENSMUSG00000063713	Klk1b24	kallikrein 1-related peptidase b24	4.97381	0.00205948	0.0275118	0.273637
ENSMUSG00000031212	Pgr15l	G protein-coupled receptor 15-like	4.89488	0.0102717	0.0047008	0.0394787
ENSMUSG00000027855	Sycp1	synaptonemal complex protein 1	4.87514	2.72144e-07	0.256568	0.701464
ENSMUSG00000007107	Atp1a4	ATPase, Na+/K+ transporting, alpha 4 polypeptide	4.79915	0.0361493	0.0028231	0.0512694
ENSMUSG00000078503	Zfp990	zinc finger protein 990	4.63854	5.28111e-06	0.0750476	1.86314
ENSMUSG00000094985	Topaz1	testis and ovary specific PAZ domain containing 1	4.62082	0.000382786	0.000636084	0.0291191
ENSMUSG00000078504	Gm438	predicted gene 438	4.56561	0.0222262	0	0.041096
ENSMUSG00000071470	Ccnb1ip1	cyclin B1 interacting protein 1	4.49992	0.00189302	0.0133451	0.319966
ENSMUSG00000042212	Sprr2d	small proline-rich protein 2D	4.46947	0.0364003	0.00928252	0.223076
ENSMUSG00000042604	Kcna4	potassium voltage-gated channel, shaker-related subfamily, member 4	4.24323	0.0378233	0	0.00965097
ENSMUSG00000042761	Mrap2	melanocortin 2 receptor accessory protein 2	4.22901	2.18819e-05	0.01345	0.276258
ENSMUSG00000031143	Ccdc22	coiled-coil domain containing 22	3.89597	0.0232757	0.0019788	0.0250664
ENSMUSG00000028979	Masp2	mannan-binding lectin serine peptidase 2	3.87988	9.15955e-08	0.0315162	0.45878
ENSMUSG00000079012	Serpina3m	serine (or cysteine) peptidase inhibitor, clade A, member 3M	3.669	0.00940592	0.014035	0.209411
ENSMUSG00000078886	Gm2026	predicted gene 2026	3.37816	0.000134395	0.13164	1.36194
ENSMUSG00000032496	Ltf	lactotransferrin	3.12347	1.93423e-07	0.903078	5.48143
ENSMUSG00000063903	Klk1	kallikrein 1	3.09856	0.00311526	0.408528	4.84127
ENSMUSG00000090215	Trim34b	tripartite motif-containing 34B	3.02157	4.21095e-08	0.0942545	0.648606
ENSMUSG00000020838	Slc6a4	solute carrier family 6 (neurotransmitter transporter, serotonin), member 4	2.94765	7.58238e-09	0.13014	0.906028
ENSMUSG00000053367	Gm6792	predicted gene 6792	2.79839	0.0108901	0.0460032	0.325701
ENSMUSG00000092164	Rergl	RERG/RAS-like	2.72713	0.000810934	0.579853	1.29581
ENSMUSG00000059040	Eno1b	enolase 1B, retrotransposed	2.66579	2.20503e-15	2.41277	13.5669
ENSMUSG00000047992	Fam69c	family with sequence similarity 69, member C	2.58257	0.0316316	0.0108747	0.0680589
ENSMUSG00000011632	Pinlyp	phospholipase A2 inhibitor and LY6/PLAUR domain containing	2.52172	1.82166e-05	2.10889	10.477
ENSMUSG00000026204	Ptprn	protein tyrosine phosphatase, receptor type, N	2.48535	1.78489e-11	0.949497	4.71411
ENSMUSG00000048373	Fgfbp1	fibroblast growth factor binding protein 1	2.48019	0.00482922	0.0436294	0.268806
ENSMUSG00000066107	Gm12666	predicted gene 12666	2.46033	0.000894762	0.776237	1.62105
ENSMUSG00000022296	Baalc	brain and acute leukemia, cytoplasmic	2.42121	0.0109693	0.601174	2.88511
ENSMUSG00000056162	Cndp1	carnosine dipeptidase 1 (metallopeptidase M20 family)	2.42074	4.83958e-09	0.450001	2.07009
ENSMUSG00000058183	Mmel1	membrane metallo-endopeptidase-like 1	2.37196	0.000141067	0.0237475	0.123732
ENSMUSG00000025723	Nmb	neuromedin B	2.34852	5.46503e-12	10.7804	48.1903
ENSMUSG00000095456	Il11ra2	interleukin 11 receptor, alpha chain 2	2.28621	0.000381093	0.147248	0.637154
ENSMUSG00000032033	Barx2	BarH-like homeobox 2	2.2017	1.01169e-06	0.285545	1.24073
ENSMUSG00000052974	Cyp2f2	cytochrome P450, family 2, subfamily f, polypeptide 2	2.18785	0.000467164	0.230618	0.960976
ENSMUSG00000071019	Sdr16c6	short chain dehydrogenase/reductase family 16C, member 6	2.16787	0.0236941	0.237371	1.19496
ENSMUSG00000044071	Fam19a2	family with sequence similarity 19, member A2	2.1549	0.000202791	0.0460759	0.19368
ENSMUSG00000039672	Kcne2	potassium voltage-gated channel, Isk-related subfamily, gene 2	2.13745	0.000205524	0.910536	3.70221
ENSMUSG00000059741	Myl3	myosin, light polypeptide 3	2.07324	0.0100086	0.0354883	0.153536
ENSMUSG00000068536	Doxl2	diamine oxidase-like protein 2	2.00324	0.00441155	1.64011	11.44
ENSMUSG00000064246	Chil1	chitinase-like 1	1.98438	0.0093021	0.251514	0.987778
ENSMUSG00000050097	Ces2b	carboxyesterase 2B	1.97433	6.37528e-06	2.33896	8.26816
ENSMUSG00000032425	Zfp949	zinc finger protein 949	1.96652	8.03107e-07	4.09609	15.1093
ENSMUSG00000000805	Car4	carbonic anhydrase 4	1.92076	1.31585e-05	1.25846	5.54338
ENSMUSG00000029371	Cxcl5	chemokine (C-X-C motif) ligand 5	1.91211	0.00265733	2.10511	7.89614
ENSMUSG00000045364	Ifne	interferon epsilon	1.9015	0.00138573	0.4444	1.14827
ENSMUSG00000027359	Slc27a2	solute carrier family 27 (fatty acid transporter), member 2	1.88012	0.00406723	0.457497	1.1495
ENSMUSG00000021553	Slc28a3	solute carrier family 28 (sodium-coupled nucleoside transporter), member 3	1.74262	1.02957e-05	0.367611	1.23942
ENSMUSG00000028386	Slc46a2	solute carrier family 46, member 2	1.73493	0.000603624	0.30865	1.02897
ENSMUSG00000037035	Inhbb	inhibin beta-B	1.71952	6.60921e-12	6.72684	25.405
ENSMUSG00000037716	Ccdc33	coiled-coil domain containing 33	1.71842	0.00711155	0.0414461	0.137006
ENSMUSG00000034112	Atp2c2	ATPase, Ca++ transporting, type 2C, member 2	1.71218	1.04302e-06	0.267215	0.871161
ENSMUSG00000055945	Prr18	proline rich 18	1.70737	8.05718e-05	0.148886	0.483739
ENSMUSG00000054196	Cthrc1	collagen triple helix repeat containing 1	1.7037	0.00527694	8.19808	23.4857
ENSMUSG00000040413	Timd2	T cell immunoglobulin and mucin domain containing 2	1.68096	2.60619e-05	0.0822651	0.266287
ENSMUSG00000048087	Gm4737	predicted gene 4737	1.67981	8.15182e-21	6.83842	18.0758
ENSMUSG00000047161	Chst9	carbohydrate (N-acetylgalactosamine 4-0) sulfotransferase 9	1.67382	9.98561e-05	0.157552	0.504309
ENSMUSG00000038295	Atg9b	autophagy related 9B	1.65419	1.246e-07	4.04856	11.2112
ENSMUSG00000029868	Trpv6	transient receptor potential cation channel, subfamily V, member 6	1.65348	0.00038761	3.98938	11.5871
ENSMUSG00000020159	Gabrp	gamma-aminobutyric acid (GABA) A receptor, pi	1.62885	0.00013677	3.10874	7.77941
ENSMUSG00000016194	Hsd11b1	hydroxysteroid 11-beta dehydrogenase 1	1.60716	0.00167369	2.17161	6.55402
ENSMUSG00000022494	Shisa9	shisa family member 9	1.59732	0.000688543	0.0582211	0.175012
ENSMUSG00000025329	Padi1	peptidyl arginine deiminase, type I	1.58805	0.0258876	0.769786	2.48516
ENSMUSG00000046814	Gchfr	GTP cyclohydrolase I feedback regulator	1.58172	5.00441e-05	2.05894	6.53778
ENSMUSG00000006143	Upk3bl	uroplakin 3B-like	1.55473	0.0122725	0.953659	2.64807
ENSMUSG00000059412	Fxyd2	FXYD domain-containing ion transport regulator 2	1.53339	5.18651e-05	1.3244	3.69871
ENSMUSG00000038963	Slco4a1	solute carrier organic anion transporter family, member 4a1	1.52218	7.20463e-06	1.12897	3.28388
ENSMUSG00000036578	Fxyd7	FXYD domain-containing ion transport regulator 7	1.49843	0.0223335	1.74625	4.20665
ENSMUSG00000040938	Slc16a11	solute carrier family 16 (monocarboxylic acid transporters), member 11	1.49397	1.3266e-05	2.1593	5.58855
ENSMUSG00000001095	Slc13a2	solute carrier family 13 (sodium-dependent dicarboxylate transporter), member 2	1.49078	0.0428732	0.800234	2.0733
ENSMUSG00000042529	Kcnj12	potassium inwardly-rectifying channel, subfamily J, member 12	1.49032	0.000789061	0.0965338	0.268788
ENSMUSG00000029503	P2rx2	purinergic receptor P2X, ligand-gated ion channel, 2	1.48895	0.00217891	1.11286	2.86793
ENSMUSG00000063564	Col23a1	collagen, type XXIII, alpha 1	1.46094	5.30452e-08	1.2832	2.95112
ENSMUSG00000073988	Ttpa	tocopherol (alpha) transfer protein	1.44064	8.57131e-05	4.43471	10.2134
ENSMUSG00000000792	Slc5a5	solute carrier family 5 (sodium iodide symporter), member 5	1.43996	0.0322159	0.446809	1.2738
ENSMUSG00000056758	Hmga2	high mobility group AT-hook 2	1.43783	0.000133137	0.684084	1.74186
ENSMUSG00000037279	Ovol2	ovo like zinc finger 2	1.43382	0.000462315	0.261261	0.706573
ENSMUSG00000021795	Sftpd	surfactant associated protein D	1.42829	6.17951e-05	22.7412	47.1818
ENSMUSG00000020151	Ptprr	protein tyrosine phosphatase, receptor type, R	1.41598	1.31196e-06	0.727211	1.86576
ENSMUSG00000062518	Zfp534	zinc finger protein 534	1.39594	0.0230686	0.0730784	0.192856
ENSMUSG00000020953	Coch	cochlin	1.39375	0.00118983	7.91144	36.1543
ENSMUSG00000047261	Gap43	growth associated protein 43	1.36468	0.00276241	2.2903	5.01763
ENSMUSG00000029919	Hpgds	hematopoietic prostaglandin D synthase	1.36293	1.36905e-14	4.72145	13.0459
ENSMUSG00000032278	Paqr5	progestin and adipoQ receptor family member V	1.34614	0.00566259	0.980723	2.30738
ENSMUSG00000038530	Rgs4	regulator of G-protein signaling 4	1.3388	1.53585e-17	4.29002	10.9738
ENSMUSG00000047990	C2cd4a	C2 calcium-dependent domain containing 4A	1.33459	2.45866e-05	9.23839	20.9467
ENSMUSG00000029335	Bmp3	bone morphogenetic protein 3	1.32071	0.00914017	0.156592	0.567171
ENSMUSG00000035681	Kcnc2	potassium voltage gated channel, Shaw-related subfamily, member 2	1.31931	0.0112617	0.441633	1.37248
ENSMUSG00000042751	Nmnat2	nicotinamide nucleotide adenylyltransferase 2	1.30943	0.0242457	0.307263	0.780963
ENSMUSG00000007682	Dio2	deiodinase, iodothyronine, type II	1.29743	7.3776e-06	10.3214	27.6792
ENSMUSG00000023236	Scg5	secretogranin V	1.28543	0.00584003	0.314833	0.76766
ENSMUSG00000044294	Krt84	keratin 84	1.28289	0.0330771	0.785016	1.87547
ENSMUSG00000040907	Atp1a3	ATPase, Na+/K+ transporting, alpha 3 polypeptide	1.2761	0.0012385	1.05702	2.82548
ENSMUSG00000002204	Napsa	napsin A aspartic peptidase	1.25838	0.0164252	2.01395	5.0471
ENSMUSG00000021250	Fos	FBJ osteosarcoma oncogene	1.24795	4.62206e-05	7.56102	13.5551
ENSMUSG00000043424	Eif3j2	eukaryotic translation initiation factor 3, subunit J2	1.23803	8.81719e-12	3.95828	9.27509
ENSMUSG00000030769	Slc5a11	solute carrier family 5 (sodium/glucose cotransporter), member 11	1.20847	0.040273	2.98484	9.32187
ENSMUSG00000020679	Hnf1b	HNF1 homeobox B	1.19666	3.87332e-07	3.61082	7.97637
ENSMUSG00000095562	Gm21887	predicted gene, 21887	1.19469	0.0192324	5.00231	12.136
ENSMUSG00000048988	Elfn1	leucine rich repeat and fibronectin type III, extracellular 1	1.19086	0.0272486	0.0911897	0.208687
ENSMUSG00000041046	Ramp3	receptor (calcitonin) activity modifying protein 3	1.18691	1.70478e-06	6.45793	14.1924
ENSMUSG00000038725	Pkhd1l1	polycystic kidney and hepatic disease 1-like 1	1.18327	0.000332343	1.24625	3.41103
ENSMUSG00000055373	Fut9	fucosyltransferase 9	1.18262	0.0306493	1.09748	1.89177
ENSMUSG00000017737	Mmp9	matrix metallopeptidase 9	1.18174	0.0127952	0.821894	1.94589
ENSMUSG00000063296	Tmem117	transmembrane protein 117	1.18093	0.0181406	0.302394	0.548037
ENSMUSG00000047844	Bex4	brain expressed X-linked 4	1.17824	0.0232417	0.935576	2.11198
ENSMUSG00000017723	Wfdc2	WAP four-disulfide core domain 2	1.17622	1.74131e-09	68.027	140.58
ENSMUSG00000003665	Has1	hyaluronan synthase1	1.17467	0.000355405	2.14314	4.71272
ENSMUSG00000040525	Cblc	Casitas B-lineage lymphoma c	1.17358	0.00268026	1.04508	2.32336
ENSMUSG00000037379	Spon2	spondin 2, extracellular matrix protein	1.16726	2.0923e-06	38.9527	78.1009
ENSMUSG00000038155	Gstp2	glutathione S-transferase, pi 2	1.16416	0.013743	1.51147	3.39017
ENSMUSG00000030854	Ptpn5	protein tyrosine phosphatase, non-receptor type 5	1.16184	0.0429063	0.678879	1.44528
ENSMUSG00000026638	Irf6	interferon regulatory factor 6	1.1587	1.59873e-11	2.0502	4.51667
ENSMUSG00000028125	Abca4	ATP-binding cassette, sub-family A (ABC1), member 4	1.1569	0.000476243	0.21069	0.468852
ENSMUSG00000027315	Spint1	serine protease inhibitor, Kunitz type 1	1.15309	1.9011e-06	7.12853	14.9239
ENSMUSG00000078867	Gm14418	predicted gene 14418	1.13828	0.0414038	0.552746	1.12562
ENSMUSG00000026817	Ak1	adenylate kinase 1	1.13331	2.3329e-20	21.9733	48.7671
ENSMUSG00000026343	Gpr39	G protein-coupled receptor 39	1.13176	0.000390412	0.941594	2.05355
ENSMUSG00000048647	Exd1	exonuclease 3'-5' domain containing 1	1.12728	0.00866975	0.324323	0.694252
ENSMUSG00000019312	Grb7	growth factor receptor bound protein 7	1.11968	4.28185e-05	2.80006	5.67911
ENSMUSG00000041737	Tmem45b	transmembrane protein 45b	1.11645	0.0236685	1.2749	2.60265
ENSMUSG00000060188	Cxcl17	chemokine (C-X-C motif) ligand 17	1.11591	0.000370617	8.6061	17.4266
ENSMUSG00000060803	Gstp1	glutathione S-transferase, pi 1	1.11241	1.07238e-22	78.7962	165.715
ENSMUSG00000043243	Fam129c	family with sequence similarity 129, member C	1.11108	0.0109713	0.776049	1.56142
ENSMUSG00000007908	Hmgcll1	3-hydroxymethyl-3-methylglutaryl-Coenzyme A lyase-like 1	1.11034	0.0391216	0.295148	0.618066
ENSMUSG00000026822	Lcn2	lipocalin 2	1.10826	0.0196751	1.43886	3.04939
ENSMUSG00000030748	Il4ra	interleukin 4 receptor, alpha	1.10808	4.58952e-05	16.0635	34.0201
ENSMUSG00000015652	Steap1	six transmembrane epithelial antigen of the prostate 1	1.10127	4.35725e-06	3.37105	7.17886
ENSMUSG00000050370	Ch25h	cholesterol 25-hydroxylase	1.0886	0.000251153	2.1326	4.50674
ENSMUSG00000039457	Ppl	periplakin	1.08648	8.29057e-06	1.47926	3.17054
ENSMUSG00000043461	Sptssb	serine palmitoyltransferase, small subunit B	1.08313	0.0236941	0.739767	1.55598
ENSMUSG00000020140	Lgr5	leucine rich repeat containing G protein coupled receptor 5	1.07784	0.0131315	0.191113	0.441202
ENSMUSG00000000901	Mmp11	matrix metallopeptidase 11	1.07622	8.65631e-08	9.39564	18.8792
ENSMUSG00000050276	Mrgprg	MAS-related GPR, member G	1.06912	0.00116541	0.911548	1.90583
ENSMUSG00000062184	Hs6st2	heparan sulfate 6-O-sulfotransferase 2	1.06625	0.0413748	0.548874	1.14794
ENSMUSG00000024990	Rbp4	retinol binding protein 4, plasma	1.06547	0.0428584	4.44054	9.86292
ENSMUSG00000027360	Hdc	histidine decarboxylase	1.06274	0.00489529	3.05292	6.58647
ENSMUSG00000024644	Cndp2	CNDP dipeptidase 2 (metallopeptidase M20 family)	1.05806	6.18353e-15	43.7563	88.7969
ENSMUSG00000029832	Nfe2l3	nuclear factor, erythroid derived 2, like 3	1.05123	0.000623069	4.62283	9.70693
ENSMUSG00000045394	Epcam	epithelial cell adhesion molecule	1.03809	0.00739196	15.8948	28.6308
ENSMUSG00000032363	Adamts7	a disintegrin-like and metallopeptidase (reprolysin type) with thrombospondin type 1 motif, 7	1.03516	1.02957e-05	5.75182	11.7986
ENSMUSG00000019989	Enpp3	ectonucleotide pyrophosphatase/phosphodiesterase 3	1.02759	4.21095e-08	23.8224	47.6586
ENSMUSG00000004113	Cacna1b	calcium channel, voltage-dependent, N type, alpha 1B subunit	1.02334	0.0196751	0.053517	0.109713
ENSMUSG00000005251	Ripk4	receptor-interacting serine-threonine kinase 4	1.02014	0.00184616	0.655735	1.32562
ENSMUSG00000028782	Adgrb2	adhesion G protein-coupled receptor B2	1.0198	5.0006e-07	1.25789	2.47233
ENSMUSG00000031995	St14	suppression of tumorigenicity 14 (colon carcinoma)	1.00852	0.000121449	5.15297	9.79788
ENSMUSG00000029754	Dlx6	distal-less homeobox 6	1.00776	0.0156431	1.0693	2.131
ENSMUSG00000040605	Bace2	beta-site APP-cleaving enzyme 2	1.00766	3.18558e-10	3.82793	7.46346
ENSMUSG00000028128	F3	coagulation factor III	1.00697	5.52842e-05	37.3492	70.1163
ENSMUSG00000073678	Pgap1	post-GPI attachment to proteins 1	1.00313	2.75014e-05	1.85483	3.51245
ENSMUSG00000024479	Mal2	mal, T cell differentiation protein 2	1.00199	0.00181204	2.53723	5.02014
ENSMUSG00000063704	Mapk15	mitogen-activated protein kinase 15	0.997955	0.0449109	0.794821	1.89868
ENSMUSG00000049699	Ucn2	urocortin 2	0.993965	0.0347638	0.983314	2.05969
ENSMUSG00000030621	Me3	malic enzyme 3, NADP(+)-dependent, mitochondrial	0.993264	0.0450799	0.114631	0.216384
ENSMUSG00000031762	Mt2	metallothionein 2	0.983703	0.00245704	35.0648	70.0295
ENSMUSG00000031089	Slc6a14	solute carrier family 6 (neurotransmitter transporter), member 14	0.981004	0.0383922	0.587121	1.27452
ENSMUSG00000021974	Fgf9	fibroblast growth factor 9	0.980144	0.0415793	1.14128	2.02399
ENSMUSG00000024164	C3	complement component 3	0.976055	0.0209083	40.0833	77.3219
ENSMUSG00000006538	Ihh	Indian hedgehog	0.973021	0.00949198	2.07484	4.05502
ENSMUSG00000058498	Rnf207	ring finger protein 207	0.96833	0.0132845	0.160041	0.312775
ENSMUSG00000028115	Bnipl	BCL2/adenovirus E1B 19kD interacting protein like	0.964923	0.0476632	0.413679	0.80428
ENSMUSG00000037759	Ptger2	prostaglandin E receptor 2 (subtype EP2)	0.958954	1.16272e-05	2.59728	5.20444
ENSMUSG00000009566	Fpgs	folylpolyglutamyl synthetase	0.950339	2.3329e-20	15.7567	30.2821
ENSMUSG00000033805	Ephx4	epoxide hydrolase 4	0.946687	0.0347116	0.450772	0.898676
ENSMUSG00000041782	Lad1	ladinin	0.944943	0.034899	1.7623	3.11771
ENSMUSG00000038422	Hdhd3	haloacid dehalogenase-like hydrolase domain containing 3	0.942258	0.000284053	2.61784	4.97198
ENSMUSG00000029005	Draxin	dorsal inhibitory axon guidance protein	0.941545	0.000304834	2.73134	5.62007
ENSMUSG00000031842	Pde4c	phosphodiesterase 4C, cAMP specific	0.940398	0.0296596	1.65118	3.04833
ENSMUSG00000074227	Spint2	serine protease inhibitor, Kunitz type 2	0.937663	0.00038761	11.4691	19.7101
ENSMUSG00000017493	Igfbp4	insulin-like growth factor binding protein 4	0.930221	4.43031e-06	364.843	662.555
ENSMUSG00000028238	Atp6v0d2	ATPase, H+ transporting, lysosomal V0 subunit D2	0.926566	6.01688e-06	18.583	40.5066
ENSMUSG00000052396	Mogat2	monoacylglycerol O-acyltransferase 2	0.926291	0.0258876	1.14866	2.10566
ENSMUSG00000055926	Gm14137	predicted gene 14137	0.922071	0.0132845	1.05992	1.96322
ENSMUSG00000023232	Serinc2	serine incorporator 2	0.91399	0.00395264	2.20847	4.18669
ENSMUSG00000008999	Bmp7	bone morphogenetic protein 7	0.912979	0.000700921	4.69221	8.99691
ENSMUSG00000020297	Nsg2	neuron specific gene family member 2	0.903855	0.0294743	1.22439	2.74155
ENSMUSG00000004231	Pax2	paired box 2	0.902564	0.0290517	0.503075	0.937287
ENSMUSG00000028766	Alpl	alkaline phosphatase, liver/bone/kidney	0.887713	6.23183e-08	21.1406	37.2549
ENSMUSG00000027611	Procr	protein C receptor, endothelial	0.886631	5.30452e-08	12.2002	22.5395
ENSMUSG00000042129	Rassf4	Ras association (RalGDS/AF-6) domain family member 4	0.880705	3.04094e-05	2.86264	4.61676
ENSMUSG00000028970	Abcb1b	ATP-binding cassette, sub-family B (MDR/TAP), member 1B	0.87253	0.0361002	3.73301	6.76529
ENSMUSG00000034917	Tjp3	tight junction protein 3	0.869175	0.0289252	0.861016	1.56465
ENSMUSG00000045349	Sh2d5	SH2 domain containing 5	0.866044	0.0334483	0.897096	1.62854
ENSMUSG00000026833	Olfm1	olfactomedin 1	0.863835	0.0104971	19.8834	43.0781
ENSMUSG00000050071	Bex1	brain expressed X-linked 1	0.863401	0.0410215	1.25618	2.27595
ENSMUSG00000063632	Sox11	SRY (sex determining region Y)-box 11	0.85746	0.0355263	0.0913046	0.164854
ENSMUSG00000033948	Zswim5	zinc finger SWIM-type containing 5	0.85365	0.0268218	0.147899	0.265903
ENSMUSG00000052837	Junb	jun B proto-oncogene	0.852838	0.000109101	14.6554	26.6261
ENSMUSG00000021792	Fam213a	family with sequence similarity 213, member A	0.852599	0.000177121	35.9277	67.6912
ENSMUSG00000030268	Bcat1	branched chain aminotransferase 1, cytosolic	0.842066	3.95788e-05	6.02061	9.91417
ENSMUSG00000037169	Mycn	v-myc avian myelocytomatosis viral related oncogene, neuroblastoma derived	0.837864	0.00266177	1.83069	3.40173
ENSMUSG00000024727	Trpm6	transient receptor potential cation channel, subfamily M, member 6	0.835866	0.000681143	2.16308	4.06533
ENSMUSG00000037962	Rflna	refilin A	0.833173	0.0492977	0.25625	0.454991
ENSMUSG00000026255	Efhd1	EF hand domain containing 1	0.829967	0.000103411	18.6703	33.8194
ENSMUSG00000021203	Otub2	OTU domain, ubiquitin aldehyde binding 2	0.827646	0.000862856	3.83125	6.91812
ENSMUSG00000038576	Susd4	sushi domain containing 4	0.820968	0.0324302	1.65473	3.2807
ENSMUSG00000026639	Lamb3	laminin, beta 3	0.820916	0.00844553	1.05228	1.77051
ENSMUSG00000021594	Srd5a1	steroid 5 alpha-reductase 1	0.819363	0.0414038	9.87102	15.5553
ENSMUSG00000029755	Dlx5	distal-less homeobox 5	0.819135	0.0112617	2.23538	4.13455
ENSMUSG00000041189	Chrnb1	cholinergic receptor, nicotinic, beta polypeptide 1 (muscle)	0.813062	0.00616214	3.53372	6.18594
ENSMUSG00000028195	Cyr61	cysteine rich protein 61	0.812583	0.000384281	31.0895	53.0919
ENSMUSG00000020303	Stc2	stanniocalcin 2	0.808442	0.00499275	1.99699	3.1361
ENSMUSG00000021453	Gadd45g	growth arrest and DNA-damage-inducible 45 gamma	0.807731	8.57131e-05	22.2094	40.9594
ENSMUSG00000022875	Kng1	kininogen 1	0.804494	0.0220037	7.29347	14.0458
ENSMUSG00000032492	Pth1r	parathyroid hormone 1 receptor	0.804292	2.78023e-07	7.70132	13.1667
ENSMUSG00000034245	Hdac11	histone deacetylase 11	0.792162	0.00798198	3.00496	4.73023
ENSMUSG00000025491	Ifitm1	interferon induced transmembrane protein 1	0.79056	2.85942e-07	90.496	161.098
ENSMUSG00000022661	Cd200	CD200 antigen	0.787129	0.00102721	20.4245	35.1211
ENSMUSG00000046223	Plaur	plasminogen activator, urokinase receptor	0.783537	0.000104189	6.02024	11.1664
ENSMUSG00000074653	Lrrc31	leucine rich repeat containing 31	0.782947	0.00581432	1.6986	2.88191
ENSMUSG00000022309	Angpt1	angiopoietin 1	0.777794	0.00511142	6.09342	10.8509
ENSMUSG00000015709	Arnt2	aryl hydrocarbon receptor nuclear translocator 2	0.775405	3.13082e-05	2.75892	5.03169
ENSMUSG00000084128	Esrp2	epithelial splicing regulatory protein 2	0.764975	0.0248531	1.83915	3.11596
ENSMUSG00000035274	Tpbg	trophoblast glycoprotein	0.755064	2.53094e-05	3.40494	5.87219
ENSMUSG00000037447	Arid5a	AT rich interactive domain 5A (MRF1-like)	0.751164	0.0237294	1.25234	2.26407
ENSMUSG00000089762	Ier5l	immediate early response 5-like	0.747926	4.53461e-07	6.39253	10.6823
ENSMUSG00000041653	Pnpla3	patatin-like phospholipase domain containing 3	0.74707	0.0438175	0.309481	0.515738
ENSMUSG00000044641	Pard6b	par-6 family cell polarity regulator beta	0.745323	0.0462172	1.2173	1.99503
ENSMUSG00000027832	Ptx3	pentraxin related gene	0.745061	0.0343588	6.67504	11.9597
ENSMUSG00000004371	Il11	interleukin 11	0.743323	0.00952204	5.32691	8.63418
ENSMUSG00000028393	Alad	aminolevulinate, delta-, dehydratase	0.741057	6.54845e-10	17.6929	30.2176
ENSMUSG00000024521	Pmaip1	phorbol-12-myristate-13-acetate-induced protein 1	0.740404	0.0310776	5.89314	10.7472
ENSMUSG00000043088	Il17re	interleukin 17 receptor E	0.739539	0.0455677	0.909401	1.52447
ENSMUSG00000001131	Timp1	tissue inhibitor of metalloproteinase 1	0.73785	0.000296243	31.5298	52.1396
ENSMUSG00000024065	Ehd3	EH-domain containing 3	0.731888	0.0105771	8.23332	12.9578
ENSMUSG00000092060	Bend4	BEN domain containing 4	0.729979	0.0313124	1.16923	1.89086
ENSMUSG00000022382	Wnt7b	wingless-type MMTV integration site family, member 7B	0.729916	0.00621759	9.55774	16.8479
ENSMUSG00000032327	Stra6	stimulated by retinoic acid gene 6	0.722474	0.000816906	36.6767	59.9789
ENSMUSG00000029859	Epha1	Eph receptor A1	0.721144	0.0382418	1.70989	3.35894
ENSMUSG00000026077	Npas2	neuronal PAS domain protein 2	0.709574	8.83604e-06	2.71884	4.40044
ENSMUSG00000044167	Foxo1	forkhead box O1	0.708463	2.64185e-06	8.16475	12.9872
ENSMUSG00000056501	Cebpb	CCAAT/enhancer binding protein (C/EBP), beta	0.706212	6.09153e-07	15.5353	25.7258
ENSMUSG00000031504	Rab20	RAB20, member RAS oncogene family	0.705973	0.0242752	4.62605	7.44867
ENSMUSG00000036856	Wnt4	wingless-type MMTV integration site family, member 4	0.703677	0.00547782	28.5897	48.9275
ENSMUSG00000053113	Socs3	suppressor of cytokine signaling 3	0.702793	1.96969e-05	8.29089	13.3943
ENSMUSG00000006411	Nectin4	nectin cell adhesion molecule 4	0.701029	0.0147735	2.88779	4.53252
ENSMUSG00000061132	Blnk	B cell linker	0.699603	0.0412394	1.48242	2.41444
ENSMUSG00000033581	Igf2bp2	insulin-like growth factor 2 mRNA binding protein 2	0.697016	0.0127242	1.07954	1.74348
ENSMUSG00000032011	Thy1	thymus cell antigen 1, theta	0.696775	0.0118515	85.9069	133.046
ENSMUSG00000060427	Zfp868	zinc finger protein 868	0.694097	0.000366019	5.71636	9.01452
ENSMUSG00000042099	Kank3	KN motif and ankyrin repeat domains 3	0.693501	0.000532022	16.5137	24.2313
ENSMUSG00000031169	Porcn	porcupine homolog (Drosophila)	0.691409	0.00692776	4.06914	7.02233
ENSMUSG00000006445	Epha2	Eph receptor A2	0.691029	1.34173e-05	3.20498	5.15214
ENSMUSG00000027684	Mecom	MDS1 and EVI1 complex locus	0.688888	0.000699105	2.74471	4.16432
ENSMUSG00000025464	Paox	polyamine oxidase (exo-N4-amino)	0.681746	0.00134895	9.10485	15.3341
ENSMUSG00000044786	Zfp36	zinc finger protein 36	0.680536	0.0057274	12.789	19.282
ENSMUSG00000018166	Erbb3	erb-b2 receptor tyrosine kinase 3	0.675821	0.0199768	4.45021	7.21604
ENSMUSG00000024421	Lama3	laminin, alpha 3	0.6757	0.0351798	4.59498	10.3604
ENSMUSG00000067925	Cxx1a	CAAX box 1A	0.670299	0.0355499	7.91393	16.7678
ENSMUSG00000031781	Ciapin1	cytokine induced apoptosis inhibitor 1	0.666285	6.03617e-10	4.69144	7.40181
ENSMUSG00000074896	Ifit3	interferon-induced protein with tetratricopeptide repeats 3	0.665793	0.0436002	4.38837	7.19843
ENSMUSG00000026249	Serpine2	serine (or cysteine) peptidase inhibitor, clade E, member 2	0.663563	0.0240638	22.9653	35.5364
ENSMUSG00000031438	Rnf128	ring finger protein 128	0.659382	0.0156827	8.65603	12.4283
ENSMUSG00000024354	Slc23a1	solute carrier family 23 (nucleobase transporters), member 1	0.655755	0.000383395	7.04912	12.6745
ENSMUSG00000040808	S100g	S100 calcium binding protein G	0.654307	0.0205605	395.994	823.813
ENSMUSG00000027562	Car2	carbonic anhydrase 2	0.6501	0.0141974	16.513	25.9048
ENSMUSG00000056648	Hoxb8	homeobox B8	0.646237	0.0444012	3.45436	5.30703
ENSMUSG00000089774	Slc5a3	solute carrier family 5 (inositol transporters), member 3	0.645189	0.0122725	6.8673	10.3518
ENSMUSG00000019851	Perp	PERP, TP53 apoptosis effector	0.644524	0.00177132	9.36499	16.0492
ENSMUSG00000039942	Ptger4	prostaglandin E receptor 4 (subtype EP4)	0.644249	2.139e-06	6.85852	11.0269
ENSMUSG00000019997	Ctgf	connective tissue growth factor	0.643072	0.000497271	17.4646	25.3459
ENSMUSG00000062591	Tubb4a	tubulin, beta 4A class IVA	0.642161	0.044986	2.34612	3.65284
ENSMUSG00000024053	Emilin2	elastin microfibril interfacer 2	0.64114	2.82126e-05	40.8508	62.6566
ENSMUSG00000071604	Fam189a2	family with sequence similarity 189, member A2	0.640963	0.00511811	12.3594	19.9334
ENSMUSG00000032334	Loxl1	lysyl oxidase-like 1	0.640652	0.00201688	22.2858	34.1315
ENSMUSG00000051076	Vtcn1	V-set domain containing T cell activation inhibitor 1	0.634021	0.00347084	11.1575	20.3719
ENSMUSG00000027375	Mal	myelin and lymphocyte protein, T cell differentiation protein	0.633892	0.00203169	5.93764	9.41046
ENSMUSG00000032572	Col6a4	collagen, type VI, alpha 4	0.631827	0.0217095	12.6164	19.5238
ENSMUSG00000018849	Wwc1	WW, C2 and coiled-coil domain containing 1	0.628869	0.0111093	2.90035	4.26784
ENSMUSG00000027298	Tyro3	TYRO3 protein tyrosine kinase 3	0.628282	0.000432525	6.50683	9.99579
ENSMUSG00000019734	Tmc4	transmembrane channel-like gene family 4	0.62771	0.0451083	4.66151	7.16007
ENSMUSG00000027452	Acss1	acyl-CoA synthetase short-chain family member 1	0.627067	2.52271e-05	7.01777	11.1393
ENSMUSG00000053310	Nrgn	neurogranin	0.621063	0.0274559	5.88491	8.9329
ENSMUSG00000038072	Galnt11	UDP-N-acetyl-alpha-D-galactosamine:polypeptide N-acetylgalactosaminyltransferase 11	0.619274	0.0131754	6.30675	9.59798
ENSMUSG00000063531	Sema3e	sema domain, immunoglobulin domain (Ig), short basic domain, secreted, (semaphorin) 3E	0.618912	0.0265608	1.63871	2.3979
ENSMUSG00000045136	Tubb2b	tubulin, beta 2B class IIB	0.616262	0.00404018	6.02035	8.41607
ENSMUSG00000031785	Adgrg1	adhesion G protein-coupled receptor G1	0.614958	0.00230407	6.16803	9.10195
ENSMUSG00000054863	Fam19a5	family with sequence similarity 19, member A5	0.614455	0.0176871	3.90383	5.81068
ENSMUSG00000023034	Nr4a1	nuclear receptor subfamily 4, group A, member 1	0.611094	0.0249512	4.69689	7.29811
ENSMUSG00000003534	Ddr1	discoidin domain receptor family, member 1	0.610331	1.80851e-06	16.5711	24.918
ENSMUSG00000040606	Kazn	kazrin, periplakin interacting protein	0.606837	0.000133815	3.0447	4.4963
ENSMUSG00000042680	Garem1	GRB2 associated regulator of MAPK1 subtype 1	0.606792	0.0196751	2.49298	3.61507
ENSMUSG00000037946	Fgd3	FYVE, RhoGEF and PH domain containing 3	0.601088	0.0153416	2.20332	3.54788
ENSMUSG00000054263	Lifr	leukemia inhibitory factor receptor	0.597212	0.00434525	6.1398	8.87393
ENSMUSG00000040483	Xaf1	XIAP associated factor 1	0.596378	0.0105195	3.56258	5.31071
ENSMUSG00000025650	Col7a1	collagen, type VII, alpha 1	0.596334	0.00701058	7.26728	12.056
ENSMUSG00000038618	Rassf7	Ras association (RalGDS/AF-6) domain family (N-terminal) member 7	0.592821	0.0311473	3.05046	4.53667
ENSMUSG00000027985	Lef1	lymphoid enhancer binding factor 1	0.588252	0.00106388	3.71652	5.39784
ENSMUSG00000042988	Notum	notum pectinacetylesterase homolog (Drosophila)	0.585479	0.00997273	6.68667	9.33477
ENSMUSG00000025352	Gdf11	growth differentiation factor 11	0.584973	0.00869481	7.83444	11.6492
ENSMUSG00000033998	Kcnk1	potassium channel, subfamily K, member 1	0.584566	0.0271113	8.23191	11.918
ENSMUSG00000006403	Adamts4	a disintegrin-like and metallopeptidase (reprolysin type) with thrombospondin type 1 motif, 4	0.581933	0.000301479	11.4363	17.6273
ENSMUSG00000024987	Cyp26a1	cytochrome P450, family 26, subfamily a, polypeptide 1	0.580964	0.0423816	42.654	73.0184
ENSMUSG00000039476	Prrx2	paired related homeobox 2	0.580064	0.0158588	12.769	18.6192
ENSMUSG00000021508	Cxcl14	chemokine (C-X-C motif) ligand 14	0.576821	0.00241587	312.909	488.314
ENSMUSG00000027408	Cpxm1	carboxypeptidase X 1 (M14 family)	0.5746	0.000957273	17.0582	24.2797
ENSMUSG00000025171	Ubtd1	ubiquitin domain containing 1	0.574215	0.00356287	7.05857	10.461
ENSMUSG00000079355	Ackr4	atypical chemokine receptor 4	0.571465	0.0132342	2.34186	3.55561
ENSMUSG00000029273	Sult1d1	sulfotransferase family 1D, member 1	0.571029	0.00909294	23.0635	32.0631
ENSMUSG00000016763	Scube1	signal peptide, CUB domain, EGF-like 1	0.570133	0.011245	18.2429	25.7279
ENSMUSG00000031217	Efnb1	ephrin B1	0.569088	0.000101245	31.3245	44.4172
ENSMUSG00000061062	Gm10093	predicted pseudogene 10093	0.567873	0.000455801	8.33219	12.3057
ENSMUSG00000046668	Cxxc5	CXXC finger 5	0.567677	2.91981e-07	19.86	29.2729
ENSMUSG00000064080	Fbln2	fibulin 2	0.565852	0.0359149	18.7701	27.7828
ENSMUSG00000038600	Atp6v0a4	ATPase, H+ transporting, lysosomal V0 subunit A4	0.563265	0.00183401	5.89854	9.22621
ENSMUSG00000025316	Banp	BTG3 associated nuclear protein	0.561498	0.0344691	3.32359	4.33225
ENSMUSG00000017400	Stac2	SH3 and cysteine rich domain 2	0.561478	0.000413562	13.1916	18.7737
ENSMUSG00000053846	Lipg	lipase, endothelial	0.560836	0.00126873	8.1327	12.4067
ENSMUSG00000028347	Tmeff1	transmembrane protein with EGF-like and two follistatin-like domains 1	0.56072	0.00544839	6.50423	9.42001
ENSMUSG00000027602	Map1lc3a	microtubule-associated protein 1 light chain 3 alpha	0.560572	0.00150321	27.3444	40.2536
ENSMUSG00000032717	Mdfi	MyoD family inhibitor	0.559442	0.00060863	5.69736	8.40721
ENSMUSG00000048583	Igf2	insulin-like growth factor 2	0.557112	0.0196751	2.26008	3.30491
ENSMUSG00000035640	Cbarp	calcium channel, voltage-dependent, beta subunit associated regulatory protein	0.556545	0.0334483	1.55204	2.26975
ENSMUSG00000023905	Tnfrsf12a	tumor necrosis factor receptor superfamily, member 12a	0.556071	0.0117553	48.1694	80.4827
ENSMUSG00000005413	Hmox1	heme oxygenase 1	0.552602	0.00308077	20.3403	29.6181
ENSMUSG00000038193	Hand2	heart and neural crest derivatives expressed transcript 2	0.551546	0.000651862	135.293	196.929
ENSMUSG00000020427	Igfbp3	insulin-like growth factor binding protein 3	0.549039	0.00932846	361.262	520.366
ENSMUSG00000036904	Fzd8	frizzled class receptor 8	0.547391	0.0246123	2.14303	3.1153
ENSMUSG00000079022	Col22a1	collagen, type XXII, alpha 1	0.543371	0.0131754	17.3582	22.9638
ENSMUSG00000046687	Gm5424	predicted gene 5424	0.542001	0.00205828	73.1515	98.0035
ENSMUSG00000045763	Basp1	brain abundant, membrane attached signal protein 1	0.540319	1.477e-06	41.9016	60.6502
ENSMUSG00000050288	Fzd2	frizzled class receptor 2	0.540059	0.000103411	23.7637	34.8618
ENSMUSG00000021701	Plk2	polo-like kinase 2	0.539435	0.00889234	15.5748	23.5673
ENSMUSG00000038400	Pmepa1	prostate transmembrane protein, androgen induced 1	0.538349	0.028221	6.54345	9.93248
ENSMUSG00000020038	Cry1	cryptochrome 1 (photolyase-like)	0.536515	0.000776365	6.70642	9.2887
ENSMUSG00000020614	Fam20a	family with sequence similarity 20, member A	0.535207	0.00703163	6.10802	9.47349
ENSMUSG00000062300	Nectin2	nectin cell adhesion molecule 2	0.53498	4.1373e-05	26.1114	37.5967
ENSMUSG00000031609	Sap30	sin3 associated polypeptide	0.534622	0.000673533	14.6063	20.6653
ENSMUSG00000030878	Cdr2	cerebellar degeneration-related 2	0.53428	0.000932642	6.30986	9.12381
ENSMUSG00000052560	Cpne8	copine VIII	0.532619	0.0054616	3.44207	4.69441
ENSMUSG00000051043	Gprc5c	G protein-coupled receptor, family C, group 5, member C	0.528863	0.0113692	3.50271	5.009
ENSMUSG00000048332	Lhfp	lipoma HMGIC fusion partner	0.524651	0.000653004	9.07921	13.577
ENSMUSG00000032300	1700017B05Rik	RIKEN cDNA 1700017B05 gene	0.523964	5.02686e-06	9.771	14.1739
ENSMUSG00000059674	Cdh24	cadherin-like 24	0.523341	0.0199476	3.13997	4.48964
ENSMUSG00000037126	Psd	pleckstrin and Sec7 domain containing	0.522172	0.000525713	13.4298	19.1257
ENSMUSG00000021822	Plau	plasminogen activator, urokinase	0.521428	0.00461136	17.06	24.3522
ENSMUSG00000044037	Als2cl	ALS2 C-terminal like	0.51372	0.00356287	4.38333	6.42491
ENSMUSG00000049866	Arl4c	ADP-ribosylation factor-like 4C	0.513473	0.0185963	4.66737	6.6854
ENSMUSG00000029581	Fscn1	fascin actin-bundling protein 1	0.5117	0.00179497	90.9916	127.135
ENSMUSG00000036867	Smad6	SMAD family member 6	0.510136	0.000873838	19.8408	27.5706
ENSMUSG00000034037	Fgd5	FYVE, RhoGEF and PH domain containing 5	0.509866	3.09535e-05	9.09126	12.8523
ENSMUSG00000057766	Ankrd29	ankyrin repeat domain 29	0.5088	0.000987821	4.5435	6.43774
ENSMUSG00000024501	Dpysl3	dihydropyrimidinase-like 3	0.506989	0.000439119	30.5073	43.4782
ENSMUSG00000032051	Fdx1	ferredoxin 1	0.504481	0.0138505	28.0005	39.2765
ENSMUSG00000075707	Dio3	deiodinase, iodothyronine type III	0.502131	0.0294743	93.2313	135.193
ENSMUSG00000055912	Tmem150a	transmembrane protein 150A	0.50082	0.0195401	16.042	23.7988
ENSMUSG00000046079	Lrrc8d	leucine rich repeat containing 8D	0.499443	0.0336982	1.31503	1.86085
ENSMUSG00000074457	S100a16	S100 calcium binding protein A16	0.496121	0.00108894	35.2797	47.9886
ENSMUSG00000037613	Tnfrsf23	tumor necrosis factor receptor superfamily, member 23	0.494854	0.0199476	2.75549	3.86019
ENSMUSG00000061143	Maml3	mastermind like 3 (Drosophila)	0.493671	0.00657704	1.71287	2.40107
ENSMUSG00000028980	H6pd	hexose-6-phosphate dehydrogenase (glucose 1-dehydrogenase)	0.493591	0.00157757	28.7152	40.3797
ENSMUSG00000064181	Rab3ip	RAB3A interacting protein	0.491848	0.0359892	7.56742	10.0531
ENSMUSG00000032120	C2cd2l	C2 calcium-dependent domain containing 2-like	0.490578	0.00657704	4.16822	5.84616
ENSMUSG00000022797	Tfrc	transferrin receptor	0.487202	0.0276235	19.3139	26.6366
ENSMUSG00000023827	Agpat4	1-acylglycerol-3-phosphate O-acyltransferase 4 (lysophosphatidic acid acyltransferase, delta)	0.486978	0.0167673	6.47593	9.64121
ENSMUSG00000057193	Slc44a2	solute carrier family 44, member 2	0.486736	0.0235893	50.4776	73.8944
ENSMUSG00000032012	Nectin1	nectin cell adhesion molecule 1	0.486452	0.0296596	5.39906	7.36208
ENSMUSG00000036026	Tmem63b	transmembrane protein 63b	0.483934	6.59385e-05	6.24887	8.68837
ENSMUSG00000076441	Ass1	argininosuccinate synthetase 1	0.482837	0.0176699	116.712	152.655
ENSMUSG00000004317	Clcn5	chloride channel, voltage-sensitive 5	0.481879	0.000180998	5.16257	7.14528
ENSMUSG00000030688	Stard10	START domain containing 10	0.481498	0.0429063	12.4775	18.0429
ENSMUSG00000031584	Gsr	glutathione reductase	0.481036	0.0015358	26.3153	35.5631
ENSMUSG00000020451	Limk2	LIM motif-containing protein kinase 2	0.48013	0.0199768	36.8507	51.3876
ENSMUSG00000045664	Cdc42ep2	CDC42 effector protein (Rho GTPase binding) 2	0.478714	0.0117636	12.0997	16.7597
ENSMUSG00000045092	S1pr1	sphingosine-1-phosphate receptor 1	0.477679	0.000104189	12.6275	17.488
ENSMUSG00000007207	Stx1a	syntaxin 1A (brain)	0.47608	0.031641	3.85732	5.34479
ENSMUSG00000035441	Myo1d	myosin ID	0.475504	0.000481113	8.41869	11.6564
ENSMUSG00000026617	Bpnt1	bisphosphate 3'-nucleotidase 1	0.474087	0.00180895	19.7263	26.0831
ENSMUSG00000040663	Clcf1	cardiotrophin-like cytokine factor 1	0.471532	0.0117553	6.88445	10.2281
ENSMUSG00000026207	Speg	SPEG complex locus	0.469074	2.18944e-05	6.33756	8.71523
ENSMUSG00000036106	Prr5	proline rich 5 (renal)	0.4688	0.00535606	20.4176	27.7332
ENSMUSG00000058254	Tspan7	tetraspanin 7	0.467203	0.00109799	5.07684	6.86342
ENSMUSG00000022098	Bmp1	bone morphogenetic protein 1	0.465861	0.00108894	52.2367	71.0293
ENSMUSG00000027624	Epb41l1	erythrocyte membrane protein band 4.1 like 1	0.465709	0.00924196	7.7541	9.79266
ENSMUSG00000061878	Sphk1	sphingosine kinase 1	0.465519	0.0015025	5.09348	6.99053
ENSMUSG00000056962	Jmjd6	jumonji domain containing 6	0.46417	0.000110648	9.4371	12.9586
ENSMUSG00000020484	Xbp1	X-box binding protein 1	0.464115	0.0131315	91.3792	120.609
ENSMUSG00000034675	Dbn1	drebrin 1	0.46301	0.000323204	19.4167	26.2398
ENSMUSG00000042570	Mier2	MIER family member 2	0.462548	0.000408705	7.96032	11.0384
ENSMUSG00000025981	Coq10b	coenzyme Q10B	0.461879	0.000747161	4.75407	6.51481
ENSMUSG00000042622	Maff	v-maf musculoaponeurotic fibrosarcoma oncogene family, protein F (avian)	0.46176	0.019024	6.03516	8.27618
ENSMUSG00000029033	Acap3	ArfGAP with coiled-coil, ankyrin repeat and PH domains 3	0.460857	0.0015025	5.82938	7.98828
ENSMUSG00000026202	Tuba4a	tubulin, alpha 4A	0.458259	0.0153465	7.53535	10.4001
ENSMUSG00000009772	Nuak2	NUAK family, SNF1-like kinase, 2	0.457998	0.0436524	3.25571	4.32912
ENSMUSG00000042821	Snai1	snail family zinc finger 1	0.457367	0.0387504	25.1461	38.1673
ENSMUSG00000038463	Olfml2b	olfactomedin-like 2B	0.456653	0.0287966	12.9663	17.586
ENSMUSG00000031665	Sall1	sal-like 1 (Drosophila)	0.454422	0.00155253	18.4045	25.0707
ENSMUSG00000037315	Jade3	jade family PHD finger 3	0.451041	0.0110304	6.6289	8.87799
ENSMUSG00000024777	Ppp2r5b	protein phosphatase 2, regulatory subunit B', beta	0.448522	0.0216686	9.07003	12.4883
ENSMUSG00000033174	Mgll	monoglyceride lipase	0.448196	0.00915636	5.57946	7.42301
ENSMUSG00000030494	Rhpn2	rhophilin, Rho GTPase binding protein 2	0.447329	0.0279159	2.13035	2.89329
ENSMUSG00000025348	Itga7	integrin alpha 7	0.44625	0.0132845	10.5886	14.7275
ENSMUSG00000025648	Pfkfb4	6-phosphofructo-2-kinase/fructose-2,6-biphosphatase 4	0.444145	0.00567705	11.4633	15.1219
ENSMUSG00000001506	Col1a1	collagen, type I, alpha 1	0.442726	0.0147735	825.38	1100.63
ENSMUSG00000036256	Igfbp7	insulin-like growth factor binding protein 7	0.442337	0.0310776	301.91	409.994
ENSMUSG00000035673	Sbno2	strawberry notch homolog 2 (Drosophila)	0.439206	0.0103204	9.94445	13.3794
ENSMUSG00000022952	Runx1	runt related transcription factor 1	0.43867	0.0201283	5.87833	7.9313
ENSMUSG00000027610	Gss	glutathione synthetase	0.434717	0.0058614	2.62024	3.52661
ENSMUSG00000031955	Bcar1	breast cancer anti-estrogen resistance 1	0.434675	0.000583403	9.97854	13.4103
ENSMUSG00000024883	Rin1	Ras and Rab interactor 1	0.434248	0.00339539	5.56638	7.48034
ENSMUSG00000030161	Gabarapl1	gamma-aminobutyric acid (GABA) A receptor-associated protein-like 1	0.433038	0.0279159	47.2232	60.4095
ENSMUSG00000054256	Msi1	musashi RNA-binding protein 1	0.432041	0.0439957	1.92828	2.59184
ENSMUSG00000039405	Prss23	protease, serine 23	0.429477	0.0138211	10.1697	13.5143
ENSMUSG00000034685	Fam171a2	family with sequence similarity 171, member A2	0.429002	0.0098956	5.95656	7.98352
ENSMUSG00000095687	Rnaset2a	ribonuclease T2A	0.428952	0.0449329	9.54604	13.0444
ENSMUSG00000041845	Rhod	ras homolog family member D	0.426969	0.0220037	6.84724	9.16266
ENSMUSG00000036989	Trim3	tripartite motif-containing 3	0.426531	0.00406723	16.7755	21.7994
ENSMUSG00000040511	Pvr	poliovirus receptor	0.425757	0.00606167	4.72841	6.42521
ENSMUSG00000035621	Midn	midnolin	0.425526	0.00108636	25.7134	34.3121
ENSMUSG00000024772	Ehd1	EH-domain containing 1	0.423961	0.0115553	47.0135	60.8757
ENSMUSG00000032014	Oaf	out at first homolog	0.42323	0.015586	22.4246	29.9722
ENSMUSG00000047945	Marcksl1	MARCKS-like 1	0.422602	0.0107594	126.408	163.974
ENSMUSG00000036459	Wtip	WT1-interacting protein	0.42084	0.0104654	11.1687	14.7574
ENSMUSG00000036073	Galt	galactose-1-phosphate uridyl transferase	0.419506	0.044212	4.97752	6.63014
ENSMUSG00000022180	Slc7a8	solute carrier family 7 (cationic amino acid transporter, y+ system), member 8	0.418788	0.0412029	42.6374	55.4713
ENSMUSG00000001507	Itga3	integrin alpha 3	0.416636	0.0177969	17.2828	22.3325
ENSMUSG00000034187	Nsf	N-ethylmaleimide sensitive fusion protein	0.416407	0.00296921	7.62043	9.73781
ENSMUSG00000027134	Lpcat4	lysophosphatidylcholine acyltransferase 4	0.415548	0.0380664	4.29316	5.70523
ENSMUSG00000017386	Traf4	TNF receptor associated factor 4	0.415088	0.00973419	7.94332	10.5358
ENSMUSG00000027800	Tm4sf1	transmembrane 4 superfamily member 1	0.414607	0.0173932	20.4243	26.3757
ENSMUSG00000009621	Vav2	vav 2 oncogene	0.413512	0.00467261	9.07845	11.4897
ENSMUSG00000021458	2010111I01Rik	RIKEN cDNA 2010111I01 gene	0.411481	0.0324302	4.86297	6.27964
ENSMUSG00000025578	Cbx8	chromobox 8	0.410993	0.044212	5.10131	6.74869
ENSMUSG00000024862	Klc2	kinesin light chain 2	0.408395	0.0065986	6.25864	8.29043
ENSMUSG00000034006	Pqlc1	PQ loop repeat containing 1	0.407073	0.0109713	2.87541	3.79608
ENSMUSG00000008540	Mgst1	microsomal glutathione S-transferase 1	0.406524	0.0181406	55.4125	74.8358
ENSMUSG00000021281	Tnfaip2	tumor necrosis factor, alpha-induced protein 2	0.406432	0.0220037	47.3936	60.8805
ENSMUSG00000000303	Cdh1	cadherin 1	0.406128	0.0286874	9.8728	14.5324
ENSMUSG00000039911	Spsb1	splA/ryanodine receptor domain and SOCS box containing 1	0.404356	0.0196751	6.5588	8.62295
ENSMUSG00000043079	Synpo	synaptopodin	0.404127	0.0330771	3.24784	4.28745
ENSMUSG00000037824	Tspan14	tetraspanin 14	0.403815	0.00520902	34.5512	44.9032
ENSMUSG00000025880	Smad7	SMAD family member 7	0.403195	0.0118807	8.44389	11.1125
ENSMUSG00000023886	Smoc2	SPARC related modular calcium binding 2	0.401196	0.0217337	42.3592	52.6283
ENSMUSG00000020099	Unc5b	unc-5 netrin receptor B	0.401175	0.0428732	33.5443	41.4963
ENSMUSG00000068663	Clec16a	C-type lectin domain family 16, member A	0.399836	0.0271335	3.63311	4.45671
ENSMUSG00000017009	Sdc4	syndecan 4	0.399031	0.0290517	33.9917	44.5458
ENSMUSG00000030304	Ergic2	ERGIC and golgi 2	0.39833	0.0443615	13.4462	17.3825
ENSMUSG00000001056	Nhp2	NHP2 ribonucleoprotein	0.397083	0.0269241	53.5096	62.0466
ENSMUSG00000023951	Vegfa	vascular endothelial growth factor A	0.396974	0.00940592	36.8888	48.2729
ENSMUSG00000039989	Cbx4	chromobox 4	0.395551	0.0348745	5.77633	7.36406
ENSMUSG00000026927	Sdccag3	serologically defined colon cancer antigen 3	0.391082	0.00150321	14.5497	18.9908
ENSMUSG00000033585	Ndn	necdin	0.390593	0.036837	7.37092	9.60651
ENSMUSG00000075327	Zbtb2	zinc finger and BTB domain containing 2	0.390434	0.0121354	5.11944	6.67841
ENSMUSG00000029552	Tes	testis derived transcript	0.390013	0.0296183	13.5962	17.93
ENSMUSG00000005483	Dnajb1	DnaJ heat shock protein family (Hsp40) member B1	0.387446	0.0200591	13.8139	17.308
ENSMUSG00000023075	Akirin1	akirin 1	0.386167	0.000741593	13.6218	17.7103
ENSMUSG00000050212	Eva1b	eva-1 homolog B (C. elegans)	0.385951	0.0121362	25.3569	31.3823
ENSMUSG00000030339	Ltbr	lymphotoxin B receptor	0.385355	0.00940592	33.8557	43.0902
ENSMUSG00000051065	Mb21d2	Mab-21 domain containing 2	0.385208	0.04253	9.57169	12.0561
ENSMUSG00000039483	Asb6	ankyrin repeat and SOCS box-containing 6	0.383725	0.0079516	4.66389	6.05188
ENSMUSG00000037750	Fam222b	family with sequence similarity 222, member B	0.379922	0.0110264	5.0767	6.56806
ENSMUSG00000025402	Nab2	Ngfi-A binding protein 2	0.378443	0.00392128	15.031	19.4163
ENSMUSG00000006589	Aprt	adenine phosphoribosyl transferase	0.377807	0.034426	62.9692	78.4156
ENSMUSG00000044636	Csrnp2	cysteine-serine-rich nuclear protein 2	0.375458	0.0207892	3.66055	4.72447
ENSMUSG00000029071	Dvl1	dishevelled segment polarity protein 1	0.375209	0.00194152	12.9567	16.7118
ENSMUSG00000004032	Gstm5	glutathione S-transferase, mu 5	0.373183	0.0359186	35.7031	44.4527
ENSMUSG00000004100	Ppan	peter pan homolog (Drosophila)	0.373155	0.0104284	26.0564	32.5845
ENSMUSG00000048696	Mex3d	mex3 RNA binding family member D	0.370051	0.0162592	7.127	9.17371
ENSMUSG00000026921	Egfl7	EGF-like domain 7	0.369753	0.00990453	24.6615	31.5749
ENSMUSG00000025499	Hras	Harvey rat sarcoma virus oncogene	0.365772	0.0229653	8.56456	10.9882
ENSMUSG00000028978	Nos3	nitric oxide synthase 3, endothelial cell	0.365461	0.0371567	4.15289	5.32425
ENSMUSG00000030849	Fgfr2	fibroblast growth factor receptor 2	0.36498	0.00472264	7.99652	10.2465
ENSMUSG00000023991	Foxp4	forkhead box P4	0.364629	0.0259749	6.05573	7.76067
ENSMUSG00000041936	Agrn	agrin	0.361229	0.0148758	13.5079	17.2505
ENSMUSG00000031078	Cttn	cortactin	0.361024	0.0124358	64.8033	82.6832
ENSMUSG00000000142	Axin2	axin 2	0.360926	0.0429063	5.02452	6.50131
ENSMUSG00000018334	Ksr1	kinase suppressor of ras 1	0.356666	0.00872588	6.03385	7.69067
ENSMUSG00000030603	Psmc4	proteasome (prosome, macropain) 26S subunit, ATPase, 4	0.356356	0.0456991	59.5778	75.0732
ENSMUSG00000020527	Myo19	myosin XIX	0.35606	0.0325527	3.65161	4.64329
ENSMUSG00000017929	B4galt5	UDP-Gal:betaGlcNAc beta 1,4-galactosyltransferase, polypeptide 5	0.355107	0.0435237	26.8609	33.3579
ENSMUSG00000021102	Glrx5	glutaredoxin 5	0.352605	0.0468318	34.6481	42.7397
ENSMUSG00000005481	Ddx39	DEAD (Asp-Glu-Ala-Asp) box polypeptide 39	0.351958	0.0428732	18.738	22.4976
ENSMUSG00000028494	Plin2	perilipin 2	0.351935	0.010418	24.5586	31.2114
ENSMUSG00000019461	Plscr3	phospholipid scramblase 3	0.351894	0.0103952	22.8225	28.5594
ENSMUSG00000026399	Cd55	CD55 molecule, decay accelerating factor for complement	0.35181	0.0375093	35.3868	44.6295
ENSMUSG00000035828	Pim3	proviral integration site 3	0.35053	0.0438265	25.8605	32.1655
ENSMUSG00000010067	Rassf1	Ras association (RalGDS/AF-6) domain family member 1	0.350525	0.0226628	3.83074	4.86438
ENSMUSG00000074247	Dda1	DET1 and DDB1 associated 1	0.348661	0.0037416	15.8194	20.0255
ENSMUSG00000055044	Pdlim1	PDZ and LIM domain 1 (elfin)	0.348417	0.0344691	9.52322	12.2536
ENSMUSG00000050910	Cdr2l	cerebellar degeneration-related protein 2-like	0.348184	0.010418	18.1022	22.8729
ENSMUSG00000014778	Fhod1	formin homology 2 domain containing 1	0.347593	0.0122725	8.66417	10.9521
ENSMUSG00000030609	Aen	apoptosis enhancing nuclease	0.346333	0.0359892	8.76608	11.1904
ENSMUSG00000009687	Fxyd5	FXYD domain-containing ion transport regulator 5	0.345132	0.031072	17.3402	21.1014
ENSMUSG00000056612	Ppp1r14b	protein phosphatase 1, regulatory (inhibitor) subunit 14B	0.344275	0.0246268	82.2694	99.9196
ENSMUSG00000022178	Ajuba	ajuba LIM protein	0.342472	0.0377446	10.2076	12.8921
ENSMUSG00000039041	Adrm1	adhesion regulating molecule 1	0.341887	0.0262962	16.83	20.7316
ENSMUSG00000026819	Slc25a25	solute carrier family 25 (mitochondrial carrier, phosphate carrier), member 25	0.340788	0.0364136	2.78332	3.50514
ENSMUSG00000033379	Atp6v0b	ATPase, H+ transporting, lysosomal V0 subunit B	0.338225	0.0428732	26.4898	33.1425
ENSMUSG00000042608	Stk40	serine/threonine kinase 40	0.33736	0.007843	10.5192	13.2238
ENSMUSG00000017715	Pgs1	phosphatidylglycerophosphate synthase 1	0.33608	0.0272486	5.92452	7.42832
ENSMUSG00000040414	Slc25a28	solute carrier family 25, member 28	0.335664	0.0428732	18.1603	22.3144
ENSMUSG00000047044	D030056L22Rik	RIKEN cDNA D030056L22 gene	0.334112	0.0362136	28.884	36.3093
ENSMUSG00000024953	Prdx5	peroxiredoxin 5	0.333626	0.0219734	30.0624	37.1588
ENSMUSG00000022555	Dgat1	diacylglycerol O-acyltransferase 1	0.331515	0.0287023	6.70723	8.39419
ENSMUSG00000030397	Mark4	MAP/microtubule affinity regulating kinase 4	0.331171	0.0201832	7.0855	8.86731
ENSMUSG00000019082	Slc25a22	solute carrier family 25 (mitochondrial carrier, glutamate), member 22	0.329417	0.0239289	5.36166	6.69778
ENSMUSG00000070871	Ccnyl1	cyclin Y-like 1	0.329196	0.0410495	12.2745	15.4326
ENSMUSG00000032737	Inppl1	inositol polyphosphate phosphatase-like 1	0.329183	0.00657287	14.0675	17.5691
ENSMUSG00000001054	Rmnd5b	required for meiotic nuclear division 5 homolog B	0.328357	0.0391882	13.7026	17.0941
ENSMUSG00000008090	Fgfrl1	fibroblast growth factor receptor-like 1	0.32824	0.0214535	8.07149	10.0774
ENSMUSG00000109336	Samd4b	sterile alpha motif domain containing 4B	0.327991	0.00933348	13.1243	16.3644
ENSMUSG00000026600	Soat1	sterol O-acyltransferase 1	0.32559	0.0236685	11.897	15.0981
ENSMUSG00000041130	Zfp598	zinc finger protein 598	0.324657	0.00904583	19.7467	24.5924
ENSMUSG00000029598	Plbd2	phospholipase B domain containing 2	0.324106	0.00813548	8.78096	10.939
ENSMUSG00000033295	Ptprf	protein tyrosine phosphatase, receptor type, F	0.322888	0.0306653	7.28403	9.05121
ENSMUSG00000057530	Ece1	endothelin converting enzyme 1	0.322808	0.0236941	31.0715	38.6047
ENSMUSG00000007038	Neu1	neuraminidase 1	0.322035	0.035344	10.6706	13.4278
ENSMUSG00000055491	Pprc1	peroxisome proliferative activated receptor, gamma, coactivator-related 1	0.321977	0.0219734	10.0756	12.5128
ENSMUSG00000027397	Slc20a1	solute carrier family 20, member 1	0.321955	0.0428732	11.7873	14.6408
ENSMUSG00000027552	E2f5	E2F transcription factor 5	0.319505	0.0383825	9.86899	12.2579
ENSMUSG00000025034	Trim8	tripartite motif-containing 8	0.317399	0.0170735	13.2042	16.3657
ENSMUSG00000035890	Rnf126	ring finger protein 126	0.317053	0.0380197	22.9783	28.4475
ENSMUSG00000070003	Ssbp4	single stranded DNA binding protein 4	0.31703	0.045214	17.7643	22.2263
ENSMUSG00000027472	Pdrg1	p53 and DNA damage regulated 1	0.316777	0.0332043	20.941	26.6447
ENSMUSG00000005575	Ube2m	ubiquitin-conjugating enzyme E2M	0.316379	0.0306653	39.9404	48.0342
ENSMUSG00000040836	Gpr161	G protein-coupled receptor 161	0.315557	0.0451658	4.77694	5.92081
ENSMUSG00000022791	Tnk2	tyrosine kinase, non-receptor, 2	0.31495	0.00914017	8.94088	11.0715
ENSMUSG00000030471	Zdhhc13	zinc finger, DHHC domain containing 13	0.313362	0.0308188	16.475	20.3461
ENSMUSG00000021190	Lgmn	legumain	0.313002	0.0212299	50.4843	62.4191
ENSMUSG00000031816	Mthfsd	methenyltetrahydrofolate synthetase domain containing	0.312769	0.0355908	2.7431	3.39019
ENSMUSG00000023051	Tarbp2	TARBP2, RISC loading complex RNA binding subunit	0.310325	0.0392733	7.06317	8.70538
ENSMUSG00000037103	Dcaf15	DDB1 and CUL4 associated factor 15	0.304822	0.0240638	15.7494	19.3652
ENSMUSG00000018537	Pcgf2	polycomb group ring finger 2	0.303615	0.0415911	9.81064	12.0559
ENSMUSG00000017801	Mlx	MAX-like protein X	0.299306	0.0446976	14.0701	17.2107
ENSMUSG00000026289	Atg16l1	autophagy related 16-like 1 (S. cerevisiae)	0.296815	0.0252541	4.46794	5.45584
ENSMUSG00000030718	Ppme1	protein phosphatase methylesterase 1	0.293937	0.0476632	14.6163	17.9455
ENSMUSG00000047777	Phf13	PHD finger protein 13	0.292544	0.0431337	10.8951	13.2732
ENSMUSG00000036686	Cc2d1a	coiled-coil and C2 domain containing 1A	0.292458	0.0463184	9.71663	11.8308
ENSMUSG00000021326	Trim27	tripartite motif-containing 27	0.287954	0.0368363	15.7972	19.1881
ENSMUSG00000018572	Phf23	PHD finger protein 23	0.286609	0.0181406	18.7635	22.7685
ENSMUSG00000038884	A230050P20Rik	RIKEN cDNA A230050P20 gene	0.285742	0.0430419	15.6165	18.986
ENSMUSG00000068328	Aup1	ancient ubiquitous protein 1	0.284005	0.0235893	16.7269	20.2642
ENSMUSG00000035342	Lzts2	leucine zipper, putative tumor suppressor 2	0.283353	0.0496206	25.1873	30.5738
ENSMUSG00000027509	Rae1	ribonucleic acid export 1	0.281095	0.0470731	21.01	25.3327
ENSMUSG00000027575	Arfgap1	ADP-ribosylation factor GTPase activating protein 1	0.278583	0.0220037	18.2952	22.064
ENSMUSG00000060166	Zdhhc8	zinc finger, DHHC domain containing 8	0.278477	0.0410718	9.45256	11.4229
ENSMUSG00000034254	Agpat1	1-acylglycerol-3-phosphate O-acyltransferase 1 (lysophosphatidic acid acyltransferase, alpha)	0.278315	0.0242457	21.4871	25.9057
ENSMUSG00000038780	Smurf1	SMAD specific E3 ubiquitin protein ligase 1	0.277273	0.0380666	7.45681	8.97862
ENSMUSG00000022561	Gpaa1	GPI anchor attachment protein 1	0.275598	0.0492977	16.5751	19.9495
ENSMUSG00000032078	Zpr1	ZPR1 zinc finger	0.275583	0.0492977	14.4738	17.5067
ENSMUSG00000042423	Fbrs	fibrosin	0.271203	0.0345284	11.8637	14.2466
ENSMUSG00000051510	Mafg	v-maf musculoaponeurotic fibrosarcoma oncogene family, protein G (avian)	0.269366	0.0433404	18.919	22.6789
ENSMUSG00000068917	Clk2	CDC-like kinase 2	0.265931	0.0449474	14.7006	17.5798
ENSMUSG00000024816	Frmd8	FERM domain containing 8	0.251574	0.0423868	10.0287	11.8757
ENSMUSG00000009035	Tmem184b	transmembrane protein 184b	0.241967	0.0469355	23.0917	27.1708
ENSMUSG00000064138	Fam172a	family with sequence similarity 172, member A	-0.28116	0.0441258	14.3771	11.7565
ENSMUSG00000030788	Rnf141	ring finger protein 141	-0.293651	0.0440633	5.38158	4.36533
ENSMUSG00000019055	Plod1	procollagen-lysine, 2-oxoglutarate 5-dioxygenase 1	-0.29416	0.0345815	20.9204	16.9674
ENSMUSG00000027330	Cdc25b	cell division cycle 25B	-0.296483	0.0127242	18.3403	14.859
ENSMUSG00000004508	Gab2	growth factor receptor bound protein 2-associated protein 2	-0.298103	0.0319647	10.6406	8.6586
ENSMUSG00000027366	Sppl2a	signal peptide peptidase like 2A	-0.301177	0.0216686	11.7287	9.47181
ENSMUSG00000031242	2610002M06Rik	RIKEN cDNA 2610002M06 gene	-0.302323	0.0470731	6.42685	5.1865
ENSMUSG00000024975	Pdcd4	programmed cell death 4	-0.302575	0.0361157	29.6259	24.7445
ENSMUSG00000023942	Slc29a1	solute carrier family 29 (nucleoside transporters), member 1	-0.304639	0.0260511	28.939	23.2857
ENSMUSG00000030279	C2cd5	C2 calcium-dependent domain containing 5	-0.30573	0.0375703	4.63512	3.72757
ENSMUSG00000028207	Asph	aspartate-beta-hydroxylase	-0.312116	0.0371384	6.46346	5.12697
ENSMUSG00000021474	Sfxn1	sideroflexin 1	-0.323591	0.0455677	45.5298	34.7711
ENSMUSG00000040860	Crocc	ciliary rootlet coiled-coil, rootletin	-0.324087	0.0386908	3.42869	2.72524
ENSMUSG00000024457	Trim26	tripartite motif-containing 26	-0.327177	0.0184844	9.97179	7.85583
ENSMUSG00000010663	Fads1	fatty acid desaturase 1	-0.327954	0.0328897	54.546	43.1159
ENSMUSG00000045328	Cenpe	centromere protein E	-0.328946	0.044351	12.4438	9.97352
ENSMUSG00000021990	Spata13	spermatogenesis associated 13	-0.331334	0.0197644	5.31186	4.21233
ENSMUSG00000028412	Slc44a1	solute carrier family 44, member 1	-0.331918	0.0220037	27.7743	21.9515
ENSMUSG00000028530	Jak1	Janus kinase 1	-0.333731	0.0317827	110.466	87.2045
ENSMUSG00000037876	Jmjd1c	jumonji domain containing 1C	-0.33497	0.0348745	10.7686	8.4729
ENSMUSG00000043004	Gng2	guanine nucleotide binding protein (G protein), gamma 2	-0.336577	0.0296183	15.7289	12.3208
ENSMUSG00000036908	Unc93b1	unc-93 homolog B1 (C. elegans)	-0.339109	0.0378233	13.0942	10.3494
ENSMUSG00000021670	Hmgcr	3-hydroxy-3-methylglutaryl-Coenzyme A reductase	-0.340095	0.0158588	12.6447	9.77821
ENSMUSG00000031209	Heph	hephaestin	-0.341102	0.0393109	7.06443	5.5732
ENSMUSG00000020962	Gtf2a1	general transcription factor II A, 1	-0.344221	0.00984992	15.5446	12.2578
ENSMUSG00000031380	Vegfd	vascular endothelial growth factor D	-0.345161	0.0293057	17.2869	13.5309
ENSMUSG00000020464	Pnpt1	polyribonucleotide nucleotidyltransferase 1	-0.345948	0.0125145	25.5028	19.9497
ENSMUSG00000069729	Arid1b	AT rich interactive domain 1B (SWI-like)	-0.347991	0.0144539	6.54801	5.09093
ENSMUSG00000029782	Tmem209	transmembrane protein 209	-0.348792	0.0246108	4.88683	3.80679
ENSMUSG00000024431	Nr3c1	nuclear receptor subfamily 3, group C, member 1	-0.350432	0.0404124	13.8728	11.1058
ENSMUSG00000036712	Cyld	CYLD lysine 63 deubiquitinase	-0.351194	0.0225411	4.25135	3.33783
ENSMUSG00000002688	Prkd1	protein kinase D1	-0.351427	0.0364003	5.89908	4.59684
ENSMUSG00000029022	Miip	migration and invasion inhibitory protein	-0.352208	0.0408063	11.5205	9.0295
ENSMUSG00000027210	Meis2	Meis homeobox 2	-0.352663	0.034426	8.39609	6.72362
ENSMUSG00000066441	Rdh11	retinol dehydrogenase 11	-0.356253	0.0123175	17.0983	13.4582
ENSMUSG00000046532	Ar	androgen receptor	-0.358187	0.00900534	10.3859	8.09914
ENSMUSG00000056260	Lrif1	ligand dependent nuclear receptor interacting factor 1	-0.359036	0.02329	3.3544	2.60148
ENSMUSG00000028551	Cdkn2c	cyclin-dependent kinase inhibitor 2C (p18, inhibits CDK4)	-0.361007	0.0293885	16.5402	12.8298
ENSMUSG00000021583	Erap1	endoplasmic reticulum aminopeptidase 1	-0.363638	0.0107748	12.2568	9.45785
ENSMUSG00000025915	Sgk3	serum/glucocorticoid regulated kinase 3	-0.364493	0.0145621	4.64977	3.61386
ENSMUSG00000019813	Cep57l1	centrosomal protein 57-like 1	-0.364731	0.0499413	2.2991	1.7761
ENSMUSG00000033157	Abhd10	abhydrolase domain containing 10	-0.366606	0.0298562	5.43773	4.18521
ENSMUSG00000034573	Ptpn13	protein tyrosine phosphatase, non-receptor type 13	-0.367144	0.0127496	7.54108	5.83679
ENSMUSG00000036941	Elac1	elaC ribonuclease Z 1	-0.368237	0.0364003	4.45491	3.44913
ENSMUSG00000039046	Usp6nl	USP6 N-terminal like	-0.370413	0.00915636	6.55608	5.10599
ENSMUSG00000042082	Arsb	arylsulfatase B	-0.371651	0.0163511	8.84467	6.8435
ENSMUSG00000047248	C2cd3	C2 calcium-dependent domain containing 3	-0.372583	0.0196073	4.16919	3.21656
ENSMUSG00000041654	Slc39a11	solute carrier family 39 (metal ion transporter), member 11	-0.37376	0.0187377	6.99788	5.36615
ENSMUSG00000021592	Arsk	arylsulfatase K	-0.374978	0.0310315	4.51566	3.41618
ENSMUSG00000022722	Arl6	ADP-ribosylation factor-like 6	-0.375392	0.0304669	8.39893	6.44032
ENSMUSG00000043262	Uevld	UEV and lactate/malate dehyrogenase domains	-0.37556	0.0257236	5.16189	3.95574
ENSMUSG00000039883	Lrrc17	leucine rich repeat containing 17	-0.375867	0.0466582	17.7781	15.2601
ENSMUSG00000020160	Meis1	Meis homeobox 1	-0.376206	0.0152822	6.98639	5.34785
ENSMUSG00000027883	Gpsm2	G-protein signalling modulator 2 (AGS3-like, C. elegans)	-0.376676	0.010504	29.2944	22.5431
ENSMUSG00000022351	Sqle	squalene epoxidase	-0.378408	0.0310315	11.5853	8.27517
ENSMUSG00000041417	Pik3r1	phosphatidylinositol 3-kinase, regulatory subunit, polypeptide 1 (p85 alpha)	-0.37859	0.0137495	15.674	12.0016
ENSMUSG00000020589	Fam49a	family with sequence similarity 49, member A	-0.378669	0.0357942	7.93872	6.00355
ENSMUSG00000024598	Fbn2	fibrillin 2	-0.382058	0.0434411	8.15923	6.09512
ENSMUSG00000021846	Peli2	pellino 2	-0.382672	0.0276235	8.53899	6.45489
ENSMUSG00000034593	Myo5a	myosin VA	-0.383141	0.0445788	7.06455	5.2491
ENSMUSG00000035704	Alg8	asparagine-linked glycosylation 8 (alpha-1,3-glucosyltransferase)	-0.383318	0.0156777	16.5953	12.6447
ENSMUSG00000044934	Zfp367	zinc finger protein 367	-0.384788	0.0404124	8.14978	6.26898
ENSMUSG00000035969	Rusc2	RUN and SH3 domain containing 2	-0.386456	0.00526425	6.54693	4.98447
ENSMUSG00000036249	Rbm43	RNA binding motif protein 43	-0.388499	0.0199476	9.67831	7.42586
ENSMUSG00000037725	Ckap2	cytoskeleton associated protein 2	-0.389808	0.00914955	21.7849	16.5399
ENSMUSG00000019978	Epb41l2	erythrocyte membrane protein band 4.1 like 2	-0.390086	0.00226673	47.7137	36.2136
ENSMUSG00000021068	Nin	ninein	-0.391508	0.00843732	12.8113	9.70364
ENSMUSG00000009585	Apobec3	apolipoprotein B mRNA editing enzyme, catalytic polypeptide 3	-0.392485	0.0461274	6.88315	5.56326
ENSMUSG00000020653	Klf11	Kruppel-like factor 11	-0.39311	0.0086001	10.5723	8.01534
ENSMUSG00000014850	Msh3	mutS homolog 3	-0.393112	0.0078065	3.51032	2.64126
ENSMUSG00000028517	Plpp3	phospholipid phosphatase 3	-0.393229	0.00584003	66.4117	50.3131
ENSMUSG00000022641	Bbx	bobby sox homolog (Drosophila)	-0.39413	0.0328897	8.41199	6.52931
ENSMUSG00000019763	Rmnd1	required for meiotic nuclear division 1 homolog	-0.395714	0.015733	5.05628	3.82711
ENSMUSG00000040195	Nemp1	nuclear envelope integral membrane protein 1	-0.396449	0.011848	7.46183	5.70097
ENSMUSG00000024525	Impa2	inositol (myo)-1(or 4)-monophosphatase 2	-0.39801	0.0144539	21.78	16.425
ENSMUSG00000038332	Sesn1	sestrin 1	-0.399022	0.0355499	24.4573	17.897
ENSMUSG00000026622	Nek2	NIMA (never in mitosis gene a)-related expressed kinase 2	-0.399158	0.00949198	10.3526	7.80815
ENSMUSG00000021786	Oxsm	3-oxoacyl-ACP synthase, mitochondrial	-0.400437	0.0135195	5.12549	3.85996
ENSMUSG00000028068	Iqgap3	IQ motif containing GTPase activating protein 3	-0.40232	0.0342655	4.58588	3.63354
ENSMUSG00000044548	Dact1	dishevelled-binding antagonist of beta-catenin 1	-0.402669	0.00392128	9.63936	7.26157
ENSMUSG00000039031	Arhgap18	Rho GTPase activating protein 18	-0.402681	0.0276865	12.1867	10.16
ENSMUSG00000048490	Nrip1	nuclear receptor interacting protein 1	-0.403066	0.0176871	4.8404	3.58255
ENSMUSG00000023868	Pde10a	phosphodiesterase 10A	-0.40429	0.0448116	2.01616	1.51592
ENSMUSG00000029338	Antxr2	anthrax toxin receptor 2	-0.404396	0.000915898	20.0588	15.0792
ENSMUSG00000023921	Mut	methylmalonyl-Coenzyme A mutase	-0.404466	0.00206497	17.9344	13.6934
ENSMUSG00000025036	Sfxn2	sideroflexin 2	-0.405301	0.0315915	11.2938	8.78195
ENSMUSG00000035778	Ggta1	glycoprotein galactosyltransferase alpha 1, 3	-0.407308	0.00190711	11.2994	8.47926
ENSMUSG00000047250	Ptgs1	prostaglandin-endoperoxide synthase 1	-0.409073	0.0428732	6.82564	5.26255
ENSMUSG00000022389	Tef	thyrotroph embryonic factor	-0.409606	0.0450206	10.0067	8.82065
ENSMUSG00000074165	Zfp788	zinc finger protein 788	-0.41081	0.00475839	7.33615	5.48422
ENSMUSG00000002107	Celf2	CUGBP, Elav-like family member 2	-0.411686	0.0216045	3.07413	2.30553
ENSMUSG00000021318	Gli3	GLI-Kruppel family member GLI3	-0.411854	0.0196751	7.17137	5.18485
ENSMUSG00000037071	Scd1	stearoyl-Coenzyme A desaturase 1	-0.413391	0.0204943	14.8123	10.8314
ENSMUSG00000048327	Ckap2l	cytoskeleton associated protein 2-like	-0.413429	0.00657704	24.2088	18.0849
ENSMUSG00000026709	Dars2	aspartyl-tRNA synthetase 2 (mitochondrial)	-0.413444	0.0098956	6.34368	4.67647
ENSMUSG00000069601	Ank3	ankyrin 3, epithelial	-0.413634	0.0112617	1.25842	0.939528
ENSMUSG00000019846	Lama4	laminin, alpha 4	-0.413691	0.00940592	17.3814	12.9916
ENSMUSG00000031666	Rbl2	retinoblastoma-like 2	-0.414804	0.00114759	7.09166	5.2886
ENSMUSG00000002808	Epdr1	ependymin related protein 1 (zebrafish)	-0.417439	0.00108636	36.3978	26.9229
ENSMUSG00000061607	Mdc1	mediator of DNA damage checkpoint 1	-0.417866	0.00467261	15.1709	11.3232
ENSMUSG00000060802	B2m	beta-2 microglobulin	-0.419163	0.0199476	508.156	378.501
ENSMUSG00000059588	Calcrl	calcitonin receptor-like	-0.422704	0.02329	21.6834	14.9627
ENSMUSG00000021273	Fdft1	farnesyl diphosphate farnesyl transferase 1	-0.422808	0.0276598	13.038	10.1184
ENSMUSG00000027353	Mcm8	minichromosome maintenance 8 homologous recombination repair factor	-0.423119	0.0167775	5.84013	4.32846
ENSMUSG00000040022	Rab11fip2	RAB11 family interacting protein 2 (class I)	-0.423927	0.00829401	11.4282	8.30611
ENSMUSG00000078427	Sarnp	SAP domain containing ribonucleoprotein	-0.424464	0.0188503	33.0161	24.7255
ENSMUSG00000049502	Dtx3l	deltex 3-like, E3 ubiquitin ligase	-0.424476	0.0168158	5.58734	4.2762
ENSMUSG00000036887	C1qa	complement component 1, q subcomponent, alpha polypeptide	-0.425512	0.0310977	31.8859	24.1712
ENSMUSG00000040084	Bub1b	BUB1B, mitotic checkpoint serine/threonine kinase	-0.425533	0.0055977	29.9976	22.2194
ENSMUSG00000030556	Lrrc28	leucine rich repeat containing 28	-0.425918	0.0349567	2.61968	2.05032
ENSMUSG00000048756	Foxo3	forkhead box O3	-0.426261	0.0159071	11.0314	8.06262
ENSMUSG00000027306	Nusap1	nucleolar and spindle associated protein 1	-0.42693	0.00966082	17.4317	13.0256
ENSMUSG00000006678	Pola1	polymerase (DNA directed), alpha 1	-0.430814	0.0112237	8.48237	6.18964
ENSMUSG00000028175	Depdc1a	DEP domain containing 1a	-0.431484	0.0301796	14.2724	10.3259
ENSMUSG00000016918	Sulf1	sulfatase 1	-0.431605	0.00697942	36.1519	26.6235
ENSMUSG00000041688	Amot	angiomotin	-0.43172	0.0117553	6.88416	5.30683
ENSMUSG00000093930	Hmgcs1	3-hydroxy-3-methylglutaryl-Coenzyme A synthase 1	-0.431857	0.0112613	45.0167	32.457
ENSMUSG00000047735	Samd9l	sterile alpha motif domain containing 9-like	-0.433387	0.00453613	11.301	8.34687
ENSMUSG00000032254	Kif23	kinesin family member 23	-0.435179	0.00622316	21.475	15.9352
ENSMUSG00000049164	Zfp518a	zinc finger protein 518A	-0.437529	0.0319647	4.84664	3.51949
ENSMUSG00000050965	Prkca	protein kinase C, alpha	-0.438384	0.0131001	5.16638	3.58824
ENSMUSG00000026463	Atp2b4	ATPase, Ca++ transporting, plasma membrane 4	-0.439183	0.0181406	13.9447	10.3874
ENSMUSG00000025085	Ablim1	actin-binding LIM protein 1	-0.441637	0.0129872	8.51821	6.65314
ENSMUSG00000054404	Slfn5	schlafen 5	-0.443737	0.0402575	6.75193	4.99203
ENSMUSG00000003032	Klf4	Kruppel-like factor 4 (gut)	-0.444012	0.0149184	15.4938	11.8389
ENSMUSG00000029780	Nt5c3	5'-nucleotidase, cytosolic III	-0.446735	0.000175306	10.2087	7.44614
ENSMUSG00000025815	Dhtkd1	dehydrogenase E1 and transketolase domain containing 1	-0.449829	0.0448116	2.94857	2.17297
ENSMUSG00000033361	Prrg3	proline rich Gla (G-carboxyglutamic acid) 3 (transmembrane)	-0.450086	0.0108952	5.42048	4.00059
ENSMUSG00000030423	Pop4	processing of precursor 4, ribonuclease P/MRP family, (S. cerevisiae)	-0.451586	0.00415846	14.5866	10.3946
ENSMUSG00000021572	Cep72	centrosomal protein 72	-0.451791	0.0403508	3.58035	2.60295
ENSMUSG00000031216	Stard8	START domain containing 8	-0.452309	0.002774	6.46781	4.74929
ENSMUSG00000033083	Tbc1d4	TBC1 domain family, member 4	-0.452505	0.021082	7.11556	5.07596
ENSMUSG00000029231	Pdgfra	platelet derived growth factor receptor, alpha polypeptide	-0.453174	0.00274463	82.5638	59.9543
ENSMUSG00000029722	Agfg2	ArfGAP with FG repeats 2	-0.453787	0.00812118	9.24221	6.62817
ENSMUSG00000059173	Pde1a	phosphodiesterase 1A, calmodulin-dependent	-0.454189	0.0431848	2.82498	2.0511
ENSMUSG00000050315	Synpo2	synaptopodin 2	-0.454795	0.040273	25.3684	18.3944
ENSMUSG00000026288	Inpp5d	inositol polyphosphate-5-phosphatase D	-0.463816	0.0123175	3.15022	2.2777
ENSMUSG00000028583	Pdpn	podoplanin	-0.464321	0.0425755	43.8183	34.1329
ENSMUSG00000038388	Mpp6	membrane protein, palmitoylated 6 (MAGUK p55 subfamily member 6)	-0.465067	0.0152788	8.74315	6.20037
ENSMUSG00000061740	Cyp2d22	cytochrome P450, family 2, subfamily d, polypeptide 22	-0.465418	0.0131754	14.327	10.9493
ENSMUSG00000061232	H2-K1	histocompatibility 2, K1, K region	-0.466626	0.0138854	112.498	88.0488
ENSMUSG00000038587	Akap12	A kinase (PRKA) anchor protein (gravin) 12	-0.468018	0.00269035	10.7486	7.76477
ENSMUSG00000026657	Frmd4a	FERM domain containing 4A	-0.469217	0.00037692	2.58969	1.86108
ENSMUSG00000039706	Ldb2	LIM domain binding 2	-0.470547	0.00284142	13.6825	9.92211
ENSMUSG00000015850	Adamtsl4	ADAMTS-like 4	-0.471495	0.0488132	4.15908	2.99176
ENSMUSG00000027597	Ahcy	S-adenosylhomocysteine hydrolase	-0.472101	0.00345362	45.8903	32.3809
ENSMUSG00000095253	Zfp799	zinc finger protein 799	-0.473074	0.026765	4.26288	3.20564
ENSMUSG00000038022	Fam188b	family with sequence similarity 188, member B	-0.473611	0.0196103	4.653	3.27964
ENSMUSG00000045930	Clec14a	C-type lectin domain family 14, member a	-0.474628	0.00671064	10.2183	7.54503
ENSMUSG00000034898	Filip1	filamin A interacting protein 1	-0.475957	0.0268218	7.00121	5.01688
ENSMUSG00000026222	Sp100	nuclear antigen Sp100	-0.476053	0.0121362	5.42959	4.46692
ENSMUSG00000033855	Ston1	stonin 1	-0.476608	0.0170735	15.4908	11.1715
ENSMUSG00000022034	Esco2	establishment of sister chromatid cohesion N-acetyltransferase 2	-0.478145	0.0115933	7.84819	5.8824
ENSMUSG00000031561	Tenm3	teneurin transmembrane protein 3	-0.479003	0.0146427	7.98731	5.56588
ENSMUSG00000040209	Zfp704	zinc finger protein 704	-0.479573	0.00357479	5.75752	4.10603
ENSMUSG00000052688	Rab7b	RAB7B, member RAS oncogene family	-0.479633	0.031641	3.85092	2.8006
ENSMUSG00000026482	Rgl1	ral guanine nucleotide dissociation stimulator,-like 1	-0.479688	2.52271e-05	10.1312	7.22116
ENSMUSG00000001986	Gria3	glutamate receptor, ionotropic, AMPA3 (alpha 3)	-0.481704	0.0124438	4.51493	3.14859
ENSMUSG00000047414	Flrt2	fibronectin leucine rich transmembrane protein 2	-0.482757	0.0126153	7.27471	5.21733
ENSMUSG00000026605	Cenpf	centromere protein F	-0.483344	0.00162254	6.14848	4.45693
ENSMUSG00000038141	Tmem181a	transmembrane protein 181A	-0.484088	0.004002	6.19833	4.41011
ENSMUSG00000039187	Fanci	Fanconi anemia, complementation group I	-0.485142	0.0317986	3.26532	2.32376
ENSMUSG00000042156	Dzip1	DAZ interacting protein 1	-0.486528	0.000244056	11.1996	8.04782
ENSMUSG00000045932	Ifit2	interferon-induced protein with tetratricopeptide repeats 2	-0.486641	0.00110659	9.3408	6.52002
ENSMUSG00000033207	Mamdc2	MAM domain containing 2	-0.487224	0.00328819	29.5335	20.3294
ENSMUSG00000036053	Fmnl2	formin-like 2	-0.487299	0.00234202	8.79848	6.51162
ENSMUSG00000031239	Itm2a	integral membrane protein 2A	-0.488207	0.00834839	80.9321	56.4207
ENSMUSG00000019899	Lama2	laminin, alpha 2	-0.488417	0.00940592	9.46356	6.76606
ENSMUSG00000029096	Htra3	HtrA serine peptidase 3	-0.488759	0.0264449	20.3938	14.9104
ENSMUSG00000050312	Nsun3	NOL1/NOP2/Sun domain family member 3	-0.490543	0.0290076	3.01787	2.11331
ENSMUSG00000020593	Lpin1	lipin 1	-0.490731	0.0304464	2.73535	1.99882
ENSMUSG00000050379	42984	septin 6	-0.493145	0.0387747	3.3406	2.47843
ENSMUSG00000024236	Svil	supervillin	-0.494008	0.00173781	17.0029	12.1539
ENSMUSG00000033059	Pygb	brain glycogen phosphorylase	-0.494121	0.0010309	29.4348	21.216
ENSMUSG00000022840	Adcy5	adenylate cyclase 5	-0.494701	0.00148133	5.42682	3.82961
ENSMUSG00000027332	Ivd	isovaleryl coenzyme A dehydrogenase	-0.494761	5.907e-06	17.7791	12.5391
ENSMUSG00000037826	Ppm1k	protein phosphatase 1K (PP2C domain containing)	-0.496082	0.0208206	2.81261	1.98274
ENSMUSG00000026483	Fam129a	family with sequence similarity 129, member A	-0.496629	0.00108787	8.3446	5.87729
ENSMUSG00000051323	Pcdh19	protocadherin 19	-0.498046	0.0296419	1.80437	1.27608
ENSMUSG00000039304	Tnfsf10	tumor necrosis factor (ligand) superfamily, member 10	-0.500018	0.0428732	5.63723	3.76132
ENSMUSG00000043943	Naalad2	N-acetylated alpha-linked acidic dipeptidase 2	-0.500187	0.00200354	10.548	7.53911
ENSMUSG00000034656	Cacna1a	calcium channel, voltage-dependent, P/Q type, alpha 1A subunit	-0.500712	0.0357942	1.03763	0.729841
ENSMUSG00000047146	Tet1	tet methylcytosine dioxygenase 1	-0.501673	0.0307893	1.40044	0.928007
ENSMUSG00000043015	Nemp2	nuclear envelope integral membrane protein 2	-0.503232	0.00124342	3.38926	2.37834
ENSMUSG00000029772	Ahcyl2	S-adenosylhomocysteine hydrolase-like 2	-0.505612	0.0368489	3.31853	2.25845
ENSMUSG00000072949	Acot1	acyl-CoA thioesterase 1	-0.505877	0.000288911	27.6688	19.2818
ENSMUSG00000025921	Rdh10	retinol dehydrogenase 10 (all-trans)	-0.506655	9.98561e-05	25.1163	17.5609
ENSMUSG00000022831	Hcls1	hematopoietic cell specific Lyn substrate 1	-0.506721	0.0375093	8.80505	6.13569
ENSMUSG00000037443	Cep85	centrosomal protein 85	-0.506781	0.0037416	10.1671	7.10656
ENSMUSG00000015852	Fcrls	Fc receptor-like S, scavenger receptor	-0.507037	0.0112617	8.97282	6.27561
ENSMUSG00000028568	Btf3l4	basic transcription factor 3-like 4	-0.508486	0.0100086	17.4809	12.4543
ENSMUSG00000045095	Magi1	membrane associated guanylate kinase, WW and PDZ domain containing 1	-0.512742	0.0162108	12.6252	8.57518
ENSMUSG00000032006	Pdgfd	platelet-derived growth factor, D polypeptide	-0.512891	0.000273738	9.70901	6.76812
ENSMUSG00000028803	Nipal3	NIPA-like domain containing 3	-0.515109	0.0465959	2.7866	2.11678
ENSMUSG00000056531	Ccdc18	coiled-coil domain containing 18	-0.515231	0.0318502	2.0589	1.43164
ENSMUSG00000034858	Fam214a	family with sequence similarity 214, member A	-0.518305	0.0304992	8.20562	6.75317
ENSMUSG00000030643	Rab30	RAB30, member RAS oncogene family	-0.519948	0.000479469	4.27323	2.92558
ENSMUSG00000042515	Mum1l1	melanoma associated antigen (mutated) 1-like 1	-0.520709	0.0208502	3.25195	2.25355
ENSMUSG00000031093	Dock11	dedicator of cytokinesis 11	-0.524252	0.0079516	2.48008	1.71652
ENSMUSG00000037580	Gch1	GTP cyclohydrolase 1	-0.524279	0.0138505	13.7346	8.93629
ENSMUSG00000035929	H2-Q4	histocompatibility 2, Q region locus 4	-0.525197	0.0109029	14.8128	11.4286
ENSMUSG00000019817	Plagl1	pleiomorphic adenoma gene-like 1	-0.525563	0.00038761	10.584	7.17985
ENSMUSG00000018001	Cyth3	cytohesin 3	-0.527604	0.007843	10.2787	7.15891
ENSMUSG00000068744	Psrc1	proline/serine-rich coiled-coil 1	-0.52802	0.0103745	6.44416	4.39786
ENSMUSG00000058297	Spock2	sparc/osteonectin, cwcv and kazal-like domains proteoglycan 2	-0.528743	0.00434525	23.9202	17.4056
ENSMUSG00000031755	Bbs2	Bardet-Biedl syndrome 2 (human)	-0.528972	0.000809859	6.68297	4.60698
ENSMUSG00000037325	Bbs7	Bardet-Biedl syndrome 7 (human)	-0.529076	0.0363199	3.00528	2.10526
ENSMUSG00000041633	Kctd12b	potassium channel tetramerisation domain containing 12b	-0.529167	0.000448626	13.1418	9.25546
ENSMUSG00000043496	Tril	TLR4 interactor with leucine-rich repeats	-0.532477	0.0050298	5.87826	4.01999
ENSMUSG00000041220	Elovl6	ELOVL family member 6, elongation of long chain fatty acids (yeast)	-0.533173	0.00360765	10.5229	7.29763
ENSMUSG00000013584	Aldh1a2	aldehyde dehydrogenase family 1, subfamily A2	-0.533826	0.00038761	82.0882	57.351
ENSMUSG00000041515	Irf8	interferon regulatory factor 8	-0.534613	0.0180166	3.9757	2.76712
ENSMUSG00000037260	Hgsnat	heparan-alpha-glucosaminide N-acetyltransferase	-0.535942	0.00342813	16.6225	12.3105
ENSMUSG00000027993	Trim2	tripartite motif-containing 2	-0.538884	0.00397589	5.18966	3.64985
ENSMUSG00000050666	Vstm4	V-set and transmembrane domain containing 4	-0.539242	0.0103808	8.85801	6.07322
ENSMUSG00000038910	Plcl2	phospholipase C-like 2	-0.539537	0.0181123	7.18095	5.17643
ENSMUSG00000018008	Cyth4	cytohesin 4	-0.540562	0.00121139	7.76678	5.3137
ENSMUSG00000066800	Rnasel	ribonuclease L (2', 5'-oligoisoadenylate synthetase-dependent)	-0.541343	0.0457133	5.19828	3.8141
ENSMUSG00000035696	Rnf38	ring finger protein 38	-0.544999	8.57131e-05	9.79802	6.58273
ENSMUSG00000033952	Aspm	asp (abnormal spindle)-like, microcephaly associated (Drosophila)	-0.546543	0.00170364	5.64517	3.91501
ENSMUSG00000062901	Klhl24	kelch-like 24	-0.551366	0.0369309	14.2776	10.8063
ENSMUSG00000033105	Lss	lanosterol synthase	-0.554259	0.000381093	3.93295	2.5705
ENSMUSG00000039158	Akna	AT-hook transcription factor	-0.555054	0.0274848	3.73786	2.49662
ENSMUSG00000045103	Dmd	dystrophin, muscular dystrophy	-0.557195	0.00141453	3.9266	2.73203
ENSMUSG00000024222	Fkbp5	FK506 binding protein 5	-0.558593	0.00251752	13.6408	8.63742
ENSMUSG00000040093	Bmf	BCL2 modifying factor	-0.559064	0.015586	10.1389	6.59203
ENSMUSG00000019943	Atp2b1	ATPase, Ca++ transporting, plasma membrane 1	-0.56001	0.000199679	50.538	35.0204
ENSMUSG00000037370	Enpp1	ectonucleotide pyrophosphatase/phosphodiesterase 1	-0.562786	0.000367098	2.9762	2.00513
ENSMUSG00000032377	Plscr4	phospholipid scramblase 4	-0.56286	0.0232757	8.26268	6.56487
ENSMUSG00000024665	Fads2	fatty acid desaturase 2	-0.564945	2.90678e-05	48.0883	32.9197
ENSMUSG00000048249	Crebrf	CREB3 regulatory factor	-0.567526	0.0274848	3.77251	3.03822
ENSMUSG00000014361	Mertk	c-mer proto-oncogene tyrosine kinase	-0.568553	0.000673867	10.6274	7.27873
ENSMUSG00000033863	Klf9	Kruppel-like factor 9	-0.570047	0.000111335	26.7839	18.3983
ENSMUSG00000032332	Col12a1	collagen, type XII, alpha 1	-0.570916	0.00206896	15.5158	10.1794
ENSMUSG00000040213	Kyat3	kynurenine aminotransferase 3	-0.571672	0.0470731	1.24944	0.819961
ENSMUSG00000022519	Srl	sarcalumenin	-0.573481	0.0438885	2.47665	1.62391
ENSMUSG00000026185	Igfbp5	insulin-like growth factor binding protein 5	-0.573596	0.000701185	77.2185	53.151
ENSMUSG00000029287	Tgfbr3	transforming growth factor, beta receptor III	-0.574049	8.25248e-05	25.1031	17.1395
ENSMUSG00000001911	Nfix	nuclear factor I/X	-0.574634	7.22523e-05	19.406	12.7345
ENSMUSG00000015222	Map2	microtubule-associated protein 2	-0.575688	1.87999e-05	8.13301	5.27683
ENSMUSG00000025092	Hspa12a	heat shock protein 12A	-0.575892	0.0039621	2.87661	1.91824
ENSMUSG00000020467	Efemp1	epidermal growth factor-containing fibulin-like extracellular matrix protein 1	-0.579083	0.00291791	43.0696	27.8573
ENSMUSG00000035365	Parpbp	PARP1 binding protein	-0.579098	0.000218173	10.1616	6.84753
ENSMUSG00000028211	Trp53inp1	transformation related protein 53 inducible nuclear protein 1	-0.580687	0.027617	17.4646	12.9001
ENSMUSG00000050332	Amer1	APC membrane recruitment 1	-0.582345	0.00393605	8.25452	5.89153
ENSMUSG00000015766	Eps8	epidermal growth factor receptor pathway substrate 8	-0.586382	0.00871888	3.5341	2.43259
ENSMUSG00000027115	Kif18a	kinesin family member 18A	-0.590991	0.00180706	2.28407	1.4983
ENSMUSG00000037001	Zfp39	zinc finger protein 39	-0.591472	0.0286865	2.50469	1.65313
ENSMUSG00000051735	Rinl	Ras and Rab interactor-like	-0.593727	0.0295706	3.84005	2.5567
ENSMUSG00000075334	Rprm	reprimo, TP53 dependent G2 arrest mediator candidate	-0.594324	0.013506	22.856	14.7629
ENSMUSG00000074971	Fibin	fin bud initiation factor homolog (zebrafish)	-0.595959	0.0212299	5.60326	3.68488
ENSMUSG00000030579	Tyrobp	TYRO protein tyrosine kinase binding protein	-0.596884	0.0216045	46.451	31.032
ENSMUSG00000004319	Clcn3	chloride channel, voltage-sensitive 3	-0.597247	0.00254983	4.83546	3.22504
ENSMUSG00000045294	Insig1	insulin induced gene 1	-0.597309	5.76613e-05	22.2	14.6032
ENSMUSG00000022687	Boc	biregional cell adhesion molecule-related/down-regulated by oncogenes (Cdon) binding protein	-0.597978	0.00189302	12.6418	8.39202
ENSMUSG00000030255	Sspn	sarcospan	-0.598764	0.0139357	4.77275	3.34663
ENSMUSG00000034353	Ramp1	receptor (calcitonin) activity modifying protein 1	-0.59943	0.0103745	19.9035	13.4592
ENSMUSG00000022324	Matn2	matrilin 2	-0.601599	0.000778853	52.3786	34.3989
ENSMUSG00000051224	Tceanc	transcription elongation factor A (SII) N-terminal and central domain containing	-0.602509	0.0112966	2.46922	1.61835
ENSMUSG00000049929	Lpar4	lysophosphatidic acid receptor 4	-0.603209	0.0114481	5.96584	3.73423
ENSMUSG00000038301	Snx10	sorting nexin 10	-0.609667	1.9934e-07	3.48709	2.27341
ENSMUSG00000031604	Msmo1	methylsterol monoxygenase 1	-0.611027	0.00230407	7.82129	4.84556
ENSMUSG00000022676	Snai2	snail family zinc finger 2	-0.613391	2.2779e-05	17.8475	11.7328
ENSMUSG00000038642	Ctss	cathepsin S	-0.613712	4.81158e-05	24.5472	15.9705
ENSMUSG00000020823	Sec14l1	SEC14-like lipid binding 1	-0.615962	3.30662e-06	25.2385	16.5032
ENSMUSG00000030557	Mef2a	myocyte enhancer factor 2A	-0.617926	3.4304e-05	17.7842	11.6989
ENSMUSG00000071984	Fndc1	fibronectin type III domain containing 1	-0.618333	0.00915636	1.39264	0.900847
ENSMUSG00000038732	Mboat1	membrane bound O-acyltransferase domain containing 1	-0.618935	0.000273738	9.6544	6.15433
ENSMUSG00000033910	Gucy1a3	guanylate cyclase 1, soluble, alpha 3	-0.619775	7.20463e-06	6.07254	3.98331
ENSMUSG00000027714	Exosc9	exosome component 9	-0.623098	0.0064254	6.80019	4.62912
ENSMUSG00000021928	Ebpl	emopamil binding protein-like	-0.6255	0.0330771	24.4155	17.8323
ENSMUSG00000026986	Hnmt	histamine N-methyltransferase	-0.628079	0.0310315	4.52122	2.91358
ENSMUSG00000038372	Gmds	GDP-mannose 4, 6-dehydratase	-0.62913	0.00344903	8.66576	5.72396
ENSMUSG00000029313	Aff1	AF4/FMR2 family, member 1	-0.630958	3.50573e-06	14.2759	9.55785
ENSMUSG00000074151	Nlrc5	NLR family, CARD domain containing 5	-0.634089	0.0194844	1.69166	1.10612
ENSMUSG00000022032	Scara5	scavenger receptor class A, member 5	-0.635046	0.000720869	14.0077	9.06061
ENSMUSG00000052572	Dlg2	discs, large homolog 2 (Drosophila)	-0.637511	0.0249168	2.85381	1.928
ENSMUSG00000020227	Irak3	interleukin-1 receptor-associated kinase 3	-0.637573	0.0010158	6.42565	4.15234
ENSMUSG00000047180	Neurl3	neuralized E3 ubiquitin protein ligase 3	-0.640106	0.0452366	5.46637	4.58288
ENSMUSG00000054640	Slc8a1	solute carrier family 8 (sodium/calcium exchanger), member 1	-0.640768	0.0123175	11.3407	7.39161
ENSMUSG00000059498	Fcgr3	Fc receptor, IgG, low affinity III	-0.641307	0.0274848	6.35486	4.05814
ENSMUSG00000027009	Itga4	integrin alpha 4	-0.642243	0.00622316	1.6719	1.03611
ENSMUSG00000040552	C3ar1	complement component 3a receptor 1	-0.644775	0.0131496	2.45398	1.56011
ENSMUSG00000059049	Frem1	Fras1 related extracellular matrix protein 1	-0.645532	0.0347116	6.0143	4.17024
ENSMUSG00000069516	Lyz2	lysozyme 2	-0.647568	7.17745e-06	93.1984	59.0601
ENSMUSG00000060961	Slc4a4	solute carrier family 4 (anion exchanger), member 4	-0.648073	5.52842e-05	3.90687	2.43018
ENSMUSG00000039683	Sdk1	sidekick cell adhesion molecule 1	-0.648254	0.0142634	1.17091	0.763018
ENSMUSG00000018927	Ccl6	chemokine (C-C motif) ligand 6	-0.654644	0.0424645	7.65332	4.83538
ENSMUSG00000037649	H2-DMa	histocompatibility 2, class II, locus DMa	-0.657754	0.0296419	4.61471	2.91258
ENSMUSG00000020644	Id2	inhibitor of DNA binding 2	-0.658349	1.0132e-05	42.6502	28.8338
ENSMUSG00000039145	Camk1d	calcium/calmodulin-dependent protein kinase ID	-0.658461	1.25109e-07	4.11776	2.59525
ENSMUSG00000059479	B3gnt8	UDP-GlcNAc:betaGal beta-1,3-N-acetylglucosaminyltransferase 8	-0.65904	0.0196751	2.49469	1.73152
ENSMUSG00000018500	Adora2b	adenosine A2b receptor	-0.659236	0.0117643	12.4562	8.06143
ENSMUSG00000021676	Iqgap2	IQ motif containing GTPase activating protein 2	-0.661311	0.000138212	5.75736	3.83667
ENSMUSG00000079227	Ccr5	chemokine (C-C motif) receptor 5	-0.66172	0.0239715	4.9991	3.00668
ENSMUSG00000041797	Abca9	ATP-binding cassette, sub-family A (ABC1), member 9	-0.662429	0.0158588	4.34447	2.8783
ENSMUSG00000042759	Apobr	apolipoprotein B receptor	-0.662803	0.00505253	3.24555	2.04058
ENSMUSG00000018800	Abca5	ATP-binding cassette, sub-family A (ABC1), member 5	-0.663071	0.00302553	4.78523	3.219
ENSMUSG00000066113	Adamtsl1	ADAMTS-like 1	-0.665758	0.000287037	3.26882	1.99014
ENSMUSG00000024672	Ms4a7	membrane-spanning 4-domains, subfamily A, member 7	-0.667127	0.0151839	1.9059	1.19341
ENSMUSG00000027495	Fam210b	family with sequence similarity 210, member B	-0.668253	0.00737538	13.3705	8.78192
ENSMUSG00000058258	Idi1	isopentenyl-diphosphate delta isomerase	-0.669544	0.00104659	30.3453	18.2251
ENSMUSG00000042359	Osbpl6	oxysterol binding protein-like 6	-0.672827	0.00208456	1.25267	0.780655
ENSMUSG00000043631	Ecm2	extracellular matrix protein 2, female organ and adipocyte specific	-0.67841	0.00837397	8.08491	6.01559
ENSMUSG00000037664	Cdkn1c	cyclin-dependent kinase inhibitor 1C (P57)	-0.680188	4.17733e-05	28.835	18.2963
ENSMUSG00000038112	AW551984	expressed sequence AW551984	-0.681632	0.0158588	8.36555	4.80567
ENSMUSG00000058715	Fcer1g	Fc receptor, IgE, high affinity I, gamma polypeptide	-0.684533	0.00179081	27.9736	17.0081
ENSMUSG00000048865	Arhgap30	Rho GTPase activating protein 30	-0.68721	0.0079516	2.76104	1.67828
ENSMUSG00000021319	Sfrp4	secreted frizzled-related protein 4	-0.689956	0.021698	183.817	145.055
ENSMUSG00000050556	Kcnb1	potassium voltage gated channel, Shab-related subfamily, member 1	-0.690936	0.000560996	1.63347	1.00797
ENSMUSG00000033082	Clec1a	C-type lectin domain family 1, member a	-0.691207	0.00115127	4.43104	2.75452
ENSMUSG00000038608	Dock10	dedicator of cytokinesis 10	-0.692822	0.0102486	1.26544	0.77549
ENSMUSG00000039232	Stx11	syntaxin 11	-0.692909	0.0179308	3.49347	2.15194
ENSMUSG00000028581	Laptm5	lysosomal-associated protein transmembrane 5	-0.700196	0.000862851	13.4492	8.34413
ENSMUSG00000074345	Tnfaip8l3	tumor necrosis factor, alpha-induced protein 8-like 3	-0.70272	0.00552731	16.7262	9.91676
ENSMUSG00000052305	Hbb-bs	hemoglobin, beta adult s chain	-0.703306	0.0209083	50.8779	32.1429
ENSMUSG00000028295	Smim8	small integral membrane protein 8	-0.705127	0.00952204	7.91154	5.04491
ENSMUSG00000035258	Abi3bp	ABI gene family, member 3 (NESH) binding protein	-0.708208	0.010127	5.37568	3.66083
ENSMUSG00000029675	Eln	elastin	-0.709129	0.00124926	29.41	18.1886
ENSMUSG00000044468	Fam46c	family with sequence similarity 46, member C	-0.710608	9.88538e-05	18.2222	10.1392
ENSMUSG00000020340	Cyfip2	cytoplasmic FMR1 interacting protein 2	-0.711537	0.0451083	1.75234	1.17511
ENSMUSG00000037995	Igsf9	immunoglobulin superfamily, member 9	-0.711598	4.47442e-05	5.81857	3.54137
ENSMUSG00000035208	Slfn8	schlafen 8	-0.711734	0.0461974	1.83859	1.11597
ENSMUSG00000043017	Ptgir	prostaglandin I receptor (IP)	-0.716155	0.0467613	1.7807	1.07807
ENSMUSG00000028931	Kcnab2	potassium voltage-gated channel, shaker-related subfamily, beta member 2	-0.716823	0.00657704	1.90802	1.15348
ENSMUSG00000038775	Vill	villin-like	-0.719899	0.00739278	9.11705	5.57505
ENSMUSG00000028337	Coro2a	coronin, actin binding protein 2A	-0.720774	0.00179497	2.09269	1.26279
ENSMUSG00000019832	Rab32	RAB32, member RAS oncogene family	-0.721869	1.36616e-09	27.749	16.9147
ENSMUSG00000030711	Sult1a1	sulfotransferase family 1A, phenol-preferring, member 1	-0.722228	1.09915e-05	29.6192	17.7754
ENSMUSG00000026395	Ptprc	protein tyrosine phosphatase, receptor type, C	-0.722801	0.0117636	4.62842	2.7408
ENSMUSG00000016262	Sertad4	SERTA domain containing 4	-0.724696	1.84758e-10	27.0529	16.2802
ENSMUSG00000053199	Arhgap20	Rho GTPase activating protein 20	-0.725303	7.86809e-06	3.57427	2.06274
ENSMUSG00000039903	Eva1c	eva-1 homolog C (C. elegans)	-0.725463	0.0199476	18.802	12.1702
ENSMUSG00000002699	Lcp2	lymphocyte cytosolic protein 2	-0.72616	0.00888876	2.38403	1.42903
ENSMUSG00000040747	Cd53	CD53 antigen	-0.727363	0.0122817	11.8892	7.34558
ENSMUSG00000024677	Ms4a6b	membrane-spanning 4-domains, subfamily A, member 6B	-0.727504	0.00976814	2.25065	1.35421
ENSMUSG00000044770	Scml4	sex comb on midleg-like 4 (Drosophila)	-0.727994	0.0318769	0.709584	0.426166
ENSMUSG00000030732	Chrdl2	chordin-like 2	-0.73355	0.0179337	3.90593	2.53076
ENSMUSG00000048126	Col6a3	collagen, type VI, alpha 3	-0.733874	0.000202791	84.9714	49.787
ENSMUSG00000023861	Mpc1	mitochondrial pyruvate carrier 1	-0.735707	4.47136e-06	10.9591	6.5548
ENSMUSG00000021223	Papln	papilin, proteoglycan-like sulfated glycoprotein	-0.741583	0.0079516	1.94235	1.15385
ENSMUSG00000004609	Cd33	CD33 antigen	-0.745038	0.0492977	0.875416	0.555114
ENSMUSG00000027792	Bche	butyrylcholinesterase	-0.745482	0.000817117	4.20494	2.41578
ENSMUSG00000056069	Fam105a	family with sequence similarity 105, member A	-0.746938	9.11614e-10	8.66358	5.13242
ENSMUSG00000025892	Gria4	glutamate receptor, ionotropic, AMPA4 (alpha 4)	-0.747414	0.000530788	5.76284	3.51713
ENSMUSG00000021886	Gpr65	G-protein coupled receptor 65	-0.748674	0.0493151	1.70722	1.00892
ENSMUSG00000040855	Reps2	RALBP1 associated Eps domain containing protein 2	-0.751048	4.9799e-06	2.47773	1.46358
ENSMUSG00000052949	Rnf157	ring finger protein 157	-0.752302	2.35439e-06	2.0873	1.22981
ENSMUSG00000031165	Was	Wiskott-Aldrich syndrome	-0.752989	0.0211295	2.92911	1.73208
ENSMUSG00000028369	Svep1	sushi, von Willebrand factor type A, EGF and pentraxin domain containing 1	-0.75653	0.000319653	6.86065	3.99229
ENSMUSG00000046318	Ccbe1	collagen and calcium binding EGF domains 1	-0.759187	0.00346583	2.27315	1.27284
ENSMUSG00000056498	Tmem154	transmembrane protein 154	-0.759498	0.0166038	1.94628	1.1608
ENSMUSG00000020437	Myo1g	myosin IG	-0.764421	0.0181549	1.76334	1.04473
ENSMUSG00000042498	D330045A20Rik	RIKEN cDNA D330045A20 gene	-0.765605	0.0382418	1.64945	0.964739
ENSMUSG00000050103	Agmo	alkylglycerol monooxygenase	-0.767246	0.0485871	0.253729	0.148213
ENSMUSG00000026360	Rgs2	regulator of G-protein signaling 2	-0.769194	9.02899e-05	185.166	116.782
ENSMUSG00000073421	H2-Ab1	histocompatibility 2, class II antigen A, beta 1	-0.772018	6.30589e-05	31.7523	18.7952
ENSMUSG00000075318	Scn2a	sodium channel, voltage-gated, type II, alpha	-0.772551	0.00622316	0.666808	0.388151
ENSMUSG00000027966	Col11a1	collagen, type XI, alpha 1	-0.774703	0.00258972	8.31529	4.89241
ENSMUSG00000022488	Nckap1l	NCK associated protein 1 like	-0.77642	0.000105783	4.90957	2.82261
ENSMUSG00000037731	Themis2	thymocyte selection associated family member 2	-0.778421	0.0302821	1.86972	1.08116
ENSMUSG00000026832	Cytip	cytohesin 1 interacting protein	-0.779448	0.0240638	1.13997	0.661425
ENSMUSG00000030707	Coro1a	coronin, actin binding protein 1A	-0.779777	0.00415846	15.6932	9.09196
ENSMUSG00000078495	Zfp984	zinc finger protein 984	-0.780188	0.000699105	8.3185	5.3654
ENSMUSG00000064294	Aox3	aldehyde oxidase 3	-0.78287	0.0194535	15.2405	8.60551
ENSMUSG00000020573	Pik3cg	phosphoinositide-3-kinase, catalytic, gamma polypeptide	-0.783378	0.00290148	1.79043	1.02222
ENSMUSG00000053063	Clec12a	C-type lectin domain family 12, member a	-0.786799	0.0103012	1.53379	0.884601
ENSMUSG00000036594	H2-Aa	histocompatibility 2, class II antigen A, alpha	-0.790134	8.83604e-06	43.9753	26.2393
ENSMUSG00000004612	Nkg7	natural killer cell group 7 sequence	-0.79164	0.0416474	14.0299	8.03536
ENSMUSG00000025742	Prps2	phosphoribosyl pyrophosphate synthetase 2	-0.793117	0.0216045	39.127	22.1359
ENSMUSG00000001281	Itgb7	integrin beta 7	-0.796366	0.0123175	3.89015	2.19905
ENSMUSG00000018339	Gpx3	glutathione peroxidase 3	-0.799067	0.0382418	1696.72	1277.96
ENSMUSG00000024610	Cd74	CD74 antigen (invariant polypeptide of major histocompatibility complex, class II antigen-associated)	-0.800647	3.97511e-06	83.1462	49.254
ENSMUSG00000030263	Lrmp	lymphoid-restricted membrane protein	-0.802436	0.0403508	1.49873	0.856063
ENSMUSG00000026656	Fcgr2b	Fc receptor, IgG, low affinity IIb	-0.811589	0.00275772	1.95545	1.10728
ENSMUSG00000055805	Fmnl1	formin-like 1	-0.814202	0.00500533	3.59281	2.04986
ENSMUSG00000004360	9330159F19Rik	RIKEN cDNA 9330159F19 gene	-0.814476	0.00269035	1.68922	1.01267
ENSMUSG00000040896	Kcnd3	potassium voltage-gated channel, Shal-related family, member 3	-0.816977	4.81158e-05	12.2331	7.5466
ENSMUSG00000006642	Tcf23	transcription factor 23	-0.820188	0.00508323	43.8811	25.0663
ENSMUSG00000054072	Iigp1	interferon inducible GTPase 1	-0.823903	0.00030799	10.0003	6.03816
ENSMUSG00000027500	Stmn2	stathmin-like 2	-0.824686	0.00184381	3.40712	1.82377
ENSMUSG00000040229	Gpr34	G protein-coupled receptor 34	-0.825781	0.0132242	3.17382	1.78424
ENSMUSG00000036526	Card11	caspase recruitment domain family, member 11	-0.82626	0.0469083	1.38325	0.78305
ENSMUSG00000030683	Sez6l2	seizure related 6 homolog like 2	-0.826491	0.00655485	6.63669	3.7146
ENSMUSG00000048163	Selplg	selectin, platelet (p-selectin) ligand	-0.826612	0.0389022	4.24865	2.45408
ENSMUSG00000073490	Ifi207	interferon activated gene 207	-0.832627	0.0254179	1.49075	0.831216
ENSMUSG00000039004	Bmp6	bone morphogenetic protein 6	-0.833873	0.0270206	3.19888	1.84766
ENSMUSG00000046768	Rhoj	ras homolog family member J	-0.833894	4.00139e-09	20.4258	13.1314
ENSMUSG00000003477	Inmt	indolethylamine N-methyltransferase	-0.835273	0.00576738	30.8632	20.3869
ENSMUSG00000034640	Tiparp	TCDD-inducible poly(ADP-ribose) polymerase	-0.839326	2.06244e-09	17.0758	9.50662
ENSMUSG00000025776	Crispld1	cysteine-rich secretory protein LCCL domain containing 1	-0.839709	1.58885e-10	6.17327	3.42815
ENSMUSG00000004730	Adgre1	adhesion G protein-coupled receptor E1	-0.840654	1.12952e-05	6.15918	3.41655
ENSMUSG00000042254	Cilp	cartilage intermediate layer protein, nucleotide pyrophosphohydrolase	-0.843857	0.000724386	14.3178	7.85166
ENSMUSG00000026979	Psd4	pleckstrin and Sec7 domain containing 4	-0.8458	0.0110264	1.19579	0.681104
ENSMUSG00000024300	Myo1f	myosin IF	-0.850384	0.0011997	3.52224	1.96847
ENSMUSG00000029204	Rhoh	ras homolog family member H	-0.850801	0.0310315	0.177771	0.0980369
ENSMUSG00000046807	Lrrc75b	leucine rich repeat containing 75B	-0.852798	0.0382109	1.18328	0.650668
ENSMUSG00000051242	Pcdhb9	protocadherin beta 9	-0.857001	0.00281325	5.72807	3.86716
ENSMUSG00000051457	Spn	sialophorin	-0.857152	0.0216045	3.24823	1.78848
ENSMUSG00000021185	9030617O03Rik	RIKEN cDNA 9030617O03 gene	-0.859572	4.57618e-07	4.95923	2.73214
ENSMUSG00000057092	Fxyd3	FXYD domain-containing ion transport regulator 3	-0.860773	0.035137	6.03501	3.10758
ENSMUSG00000020053	Igf1	insulin-like growth factor 1	-0.863351	4.78185e-11	46.6049	25.5092
ENSMUSG00000039239	Tgfb2	transforming growth factor, beta 2	-0.86353	7.2863e-06	13.3111	7.69308
ENSMUSG00000021998	Lcp1	lymphocyte cytosolic protein 1	-0.865092	3.35374e-07	10.7079	5.91286
ENSMUSG00000060550	H2-Q7	histocompatibility 2, Q region locus 7	-0.868611	0.000138087	5.54452	3.32463
ENSMUSG00000004266	Ptpn6	protein tyrosine phosphatase, non-receptor type 6	-0.868775	0.00010249	5.86168	3.19103
ENSMUSG00000049037	Clec4a1	C-type lectin domain family 4, member a1	-0.869607	0.0220037	3.08866	1.67995
ENSMUSG00000061013	Mkx	mohawk homeobox	-0.8748	0.0425755	0.54709	0.296119
ENSMUSG00000059395	Nkapl	NFKB activating protein-like	-0.875501	0.040669	0.617361	0.337304
ENSMUSG00000044164	Rnf182	ring finger protein 182	-0.87661	0.0409856	1.78424	1.03446
ENSMUSG00000052336	Cx3cr1	chemokine (C-X3-C motif) receptor 1	-0.881514	2.82329e-06	4.68946	2.52895
ENSMUSG00000095041	AC149090.1	0	-0.883794	0.0080161	26.2009	12.6099
ENSMUSG00000002020	Ltbp2	latent transforming growth factor beta binding protein 2	-0.88387	0.000532022	1.56436	0.805333
ENSMUSG00000024810	Il33	interleukin 33	-0.88494	0.0136781	3.4124	1.9397
ENSMUSG00000030830	Itgal	integrin alpha L	-0.885	0.0169973	3.89579	2.15302
ENSMUSG00000005672	Kit	kit oncogene	-0.886028	0.00189875	4.85293	2.69963
ENSMUSG00000044177	Wfikkn2	WAP, follistatin/kazal, immunoglobulin, kunitz and netrin domain containing 2	-0.893153	0.00676708	13.3416	7.69792
ENSMUSG00000044033	Ccdc141	coiled-coil domain containing 141	-0.895392	0.00586979	8.46933	4.4432
ENSMUSG00000046480	Scn4b	sodium channel, type IV, beta	-0.896764	0.0403713	0.538422	0.287413
ENSMUSG00000032186	Tmod2	tropomodulin 2	-0.899143	1.45163e-05	4.0949	2.12718
ENSMUSG00000040061	Plcb2	phospholipase C, beta 2	-0.900385	0.00386307	1.32847	0.713332
ENSMUSG00000073409	H2-Q6	histocompatibility 2, Q region locus 6	-0.902831	0.000284956	14.6029	9.11263
ENSMUSG00000027605	Acss2	acyl-CoA synthetase short-chain family member 2	-0.90362	1.82439e-05	1.36474	0.735448
ENSMUSG00000000290	Itgb2	integrin beta 2	-0.904607	0.00194276	5.69798	3.15326
ENSMUSG00000048534	Amica1	adhesion molecule, interacts with CXADR antigen 1	-0.908453	0.0143637	1.52439	0.807661
ENSMUSG00000046805	Mpeg1	macrophage expressed gene 1	-0.913032	1.16821e-09	11.8246	6.24839
ENSMUSG00000050241	Klre1	killer cell lectin-like receptor family E member 1	-0.914644	0.0373351	3.85958	2.07118
ENSMUSG00000036502	Tmem255a	transmembrane protein 255A	-0.914699	0.000762916	6.12205	3.14585
ENSMUSG00000047686	Zcchc5	zinc finger, CCHC domain containing 5	-0.916433	0.0359152	2.03582	1.20587
ENSMUSG00000022012	Enox1	ecto-NOX disulfide-thiol exchanger 1	-0.916891	0.0221724	1.16836	0.625056
ENSMUSG00000026069	Il1rl1	interleukin 1 receptor-like 1	-0.917304	0.0469042	0.281918	0.147838
ENSMUSG00000031963	Bmper	BMP-binding endothelial regulator	-0.924077	4.51139e-05	4.61722	2.3768
ENSMUSG00000018654	Ikzf1	IKAROS family zinc finger 1	-0.924203	0.00868366	2.14959	1.11397
ENSMUSG00000066000	Zfp979	zinc finger protein 979	-0.924868	0.000776365	4.42084	2.50449
ENSMUSG00000002944	Cd36	CD36 antigen	-0.925008	0.0115894	6.36548	3.27894
ENSMUSG00000031273	Col4a6	collagen, type IV, alpha 6	-0.933172	1.23442e-14	14.5476	7.60394
ENSMUSG00000021356	Irf4	interferon regulatory factor 4	-0.935754	0.0368253	0.412195	0.213121
ENSMUSG00000000791	Il12rb1	interleukin 12 receptor, beta 1	-0.93622	0.0383122	0.815106	0.426355
ENSMUSG00000109713	PVRIG	poliovirus receptor related immunoglobulin domain containing	-0.936351	0.0203787	1.44537	0.747684
ENSMUSG00000062939	Stat4	signal transducer and activator of transcription 4	-0.940759	0.0333919	0.608071	0.314279
ENSMUSG00000027797	Dclk1	doublecortin-like kinase 1	-0.940909	1.59081e-05	10.5815	5.97147
ENSMUSG00000060586	H2-Eb1	histocompatibility 2, class II antigen E beta	-0.943301	0.000477101	51.5497	26.2399
ENSMUSG00000052085	Dock8	dedicator of cytokinesis 8	-0.945384	6.39118e-07	3.48824	1.80303
ENSMUSG00000041020	Map7d2	MAP7 domain containing 2	-0.946273	0.0307491	5.996	3.40154
ENSMUSG00000030165	Klrd1	killer cell lectin-like receptor, subfamily D, member 1	-0.949493	0.0287966	12.634	7.46718
ENSMUSG00000050014	Apol10b	apolipoprotein L 10B	-0.951077	0.0274284	3.79328	1.94917
ENSMUSG00000039997	Ifi203	interferon activated gene 203	-0.954822	1.9011e-06	5.88323	2.99368
ENSMUSG00000015355	Cd48	CD48 antigen	-0.956067	0.00237174	6.93438	3.71625
ENSMUSG00000030088	Aldh1l1	aldehyde dehydrogenase 1 family, member L1	-0.957483	0.00888876	1.31394	0.70504
ENSMUSG00000040147	Maob	monoamine oxidase B	-0.962322	4.70145e-08	30.2806	15.3601
ENSMUSG00000095407	Tmem200c	transmembrane protein 200C	-0.962357	0.0382109	9.18746	5.33909
ENSMUSG00000042345	Ubash3a	ubiquitin associated and SH3 domain containing, A	-0.965637	0.0254179	0.391262	0.19836
ENSMUSG00000022372	Sla	src-like adaptor	-0.970497	0.00184616	1.14616	0.61994
ENSMUSG00000026073	Il1r2	interleukin 1 receptor, type II	-0.973921	0.0296183	5.43686	2.85717
ENSMUSG00000053279	Aldh1a1	aldehyde dehydrogenase family 1, subfamily A1	-0.975801	0.0347638	2.52098	1.27353
ENSMUSG00000070304	Scn2b	sodium channel, voltage-gated, type II, beta	-0.980721	1.3266e-05	4.75826	2.4409
ENSMUSG00000041707	1810011H11Rik	RIKEN cDNA 1810011H11 gene	-0.984099	0.044641	2.49724	1.43777
ENSMUSG00000044749	Abca6	ATP-binding cassette, sub-family A (ABC1), member 6	-0.984241	0.0291187	3.74782	2.3639
ENSMUSG00000027199	Gatm	glycine amidinotransferase (L-arginine:glycine amidinotransferase)	-0.984341	0.0196145	139.39	80.6436
ENSMUSG00000049103	Ccr2	chemokine (C-C motif) receptor 2	-0.985877	2.90678e-05	13.1643	6.49865
ENSMUSG00000047139	Cd24a	CD24a antigen	-0.986293	0.000238177	83.0173	44.2256
ENSMUSG00000056486	Chn1	chimerin 1	-0.988417	8.08708e-07	6.45504	3.39586
ENSMUSG00000036242	3632451O06Rik	RIKEN cDNA 3632451O06 gene	-0.98972	9.549e-15	16.8232	8.47094
ENSMUSG00000030214	Plbd1	phospholipase B domain containing 1	-0.991211	0.000978625	4.98102	2.499
ENSMUSG00000037138	Aff3	AF4/FMR2 family, member 3	-0.992359	6.31e-15	10.0771	5.16802
ENSMUSG00000046908	Ltb4r1	leukotriene B4 receptor 1	-0.999573	0.0286874	0.665626	0.327183
ENSMUSG00000032487	Ptgs2	prostaglandin-endoperoxide synthase 2	-1.00016	0.000553111	8.91503	4.49689
ENSMUSG00000049565	Aknad1	AKNA domain containing 1	-1.0044	0.00502009	0.838549	0.415698
ENSMUSG00000068227	Il2rb	interleukin 2 receptor, beta chain	-1.00676	0.00973262	19.9932	9.94602
ENSMUSG00000050921	P2ry10	purinergic receptor P2Y, G-protein coupled 10	-1.00987	0.046759	1.5855	0.912462
ENSMUSG00000029299	Abcg3	ATP-binding cassette, sub-family G (WHITE), member 3	-1.01102	0.015586	0.751982	0.388962
ENSMUSG00000036067	Slc2a6	solute carrier family 2 (facilitated glucose transporter), member 6	-1.0133	0.0138505	1.01267	0.488512
ENSMUSG00000043639	Rbm20	RNA binding motif protein 20	-1.01369	0.00597592	0.839475	0.412594
ENSMUSG00000022122	Ednrb	endothelin receptor type B	-1.01615	0.00389742	36.7366	18.3555
ENSMUSG00000027863	Cd2	CD2 antigen	-1.0203	0.0157272	1.6361	0.801426
ENSMUSG00000074340	Ovgp1	oviductal glycoprotein 1	-1.02182	0.023904	2.32654	1.09794
ENSMUSG00000039264	Gimap3	GTPase, IMAP family member 3	-1.02873	0.0022833	4.85182	2.46228
ENSMUSG00000047415	Gpr68	G protein-coupled receptor 68	-1.03039	0.00201688	1.35541	0.659373
ENSMUSG00000027533	Fabp5	fatty acid binding protein 5, epidermal	-1.03504	1.60386e-07	8.42185	4.48866
ENSMUSG00000003206	Ebi3	Epstein-Barr virus induced gene 3	-1.03648	0.0301214	0.640851	0.311373
ENSMUSG00000004707	Ly9	lymphocyte antigen 9	-1.04007	0.0221024	1.48194	0.766455
ENSMUSG00000031274	Col4a5	collagen, type IV, alpha 5	-1.04121	2.11001e-16	45.9123	22.3981
ENSMUSG00000022014	Epsti1	epithelial stromal interaction 1 (breast)	-1.04374	0.0147735	3.7693	2.00259
ENSMUSG00000060275	Nrg2	neuregulin 2	-1.04683	0.0120876	0.740291	0.356336
ENSMUSG00000020143	Dock2	dedicator of cyto-kinesis 2	-1.0472	0.000228272	1.54952	0.755954
ENSMUSG00000027463	Slc52a3	solute carrier protein family 52, member 3	-1.04734	0.0291187	2.93021	1.60278
ENSMUSG00000073555	Gm4951	predicted gene 4951	-1.05146	0.00147163	1.48963	0.715372
ENSMUSG00000033777	Tlr13	toll-like receptor 13	-1.05304	0.00305962	1.37354	0.661198
ENSMUSG00000020120	Plek	pleckstrin	-1.05509	9.74388e-08	4.89329	2.34558
ENSMUSG00000011008	Mcoln2	mucolipin 2	-1.05888	0.0236941	0.309145	0.14547
ENSMUSG00000036469	42795	membrane-associated ring finger (C3HC4) 1	-1.06178	0.00150435	0.502618	0.238818
ENSMUSG00000036944	Tmem71	transmembrane protein 71	-1.06513	0.0407061	0.759214	0.40219
ENSMUSG00000035456	Prdm8	PR domain containing 8	-1.06906	0.0241958	0.125722	0.06017
ENSMUSG00000067916	Zfp991	zinc finger protein 991	-1.07078	0.0403713	2.92821	1.83683
ENSMUSG00000059857	Ntng1	netrin G1	-1.07571	0.010204	0.542111	0.255743
ENSMUSG00000034648	Lrrn1	leucine rich repeat protein 1, neuronal	-1.07642	1.95496e-08	9.30933	4.83933
ENSMUSG00000051855	Mest	mesoderm specific transcript	-1.07825	7.31909e-14	38.8572	19.1118
ENSMUSG00000066258	Trim12a	tripartite motif-containing 12A	-1.08515	1.26657e-05	1.95727	0.945122
ENSMUSG00000026828	Galnt5	UDP-N-acetyl-alpha-D-galactosamine:polypeptide N-acetylgalactosaminyltransferase 5	-1.08862	0.0182962	0.665338	0.311716
ENSMUSG00000019876	Pkib	protein kinase inhibitor beta, cAMP dependent, testis specific	-1.08882	4.81158e-05	0.655835	0.306773
ENSMUSG00000052920	Prkg1	protein kinase, cGMP-dependent, type I	-1.09631	0.00291582	1.80253	0.855703
ENSMUSG00000029838	Ptn	pleiotrophin	-1.09881	0.031672	174.74	80.5545
ENSMUSG00000028965	Tnfrsf9	tumor necrosis factor receptor superfamily, member 9	-1.10097	8.83604e-06	6.28645	2.92046
ENSMUSG00000030761	Myo7a	myosin VIIA	-1.10547	9.88762e-16	3.04873	1.41843
ENSMUSG00000026070	Il18r1	interleukin 18 receptor 1	-1.10758	0.0123684	0.675759	0.31111
ENSMUSG00000074272	Ceacam1	carcinoembryonic antigen-related cell adhesion molecule 1	-1.10964	0.0016376	5.40525	2.5816
ENSMUSG00000073940	Hbb-bt	hemoglobin, beta adult t chain	-1.11118	8.25248e-05	18.5078	8.66157
ENSMUSG00000063130	Calml3	calmodulin-like 3	-1.11146	0.00075294	4.19497	1.89828
ENSMUSG00000028919	Arhgef19	Rho guanine nucleotide exchange factor (GEF) 19	-1.11323	5.8631e-06	2.16834	0.998045
ENSMUSG00000021880	Rnase6	ribonuclease, RNase A family, 6	-1.11388	0.0166452	1.72587	0.804975
ENSMUSG00000053318	Slamf8	SLAM family member 8	-1.11721	0.0153416	0.301105	0.136733
ENSMUSG00000051506	Wdfy4	WD repeat and FYVE domain containing 4	-1.12225	4.47136e-06	1.2467	0.569729
ENSMUSG00000006179	Prss16	protease, serine 16 (thymus)	-1.12575	0.00974324	0.359713	0.163403
ENSMUSG00000056144	Trim34a	tripartite motif-containing 34A	-1.12603	2.83527e-05	3.22465	1.56079
ENSMUSG00000031289	Il13ra2	interleukin 13 receptor, alpha 2	-1.12639	2.00316e-05	17.6762	7.35094
ENSMUSG00000066141	Gm11232	predicted gene 11232	-1.12649	0.02524	1.44903	0.658007
ENSMUSG00000090164	BC035044	cDNA sequence BC035044	-1.12939	0.0447642	0.897539	0.383973
ENSMUSG00000067599	Klra7	killer cell lectin-like receptor, subfamily A, member 7	-1.13326	0.0143633	11.8995	5.53403
ENSMUSG00000036006	Fam65b	family with sequence similarity 65, member B	-1.13554	2.14747e-08	3.64596	1.66081
ENSMUSG00000024957	Kcnk4	potassium channel, subfamily K, member 4	-1.13558	0.0202596	0.473961	0.213589
ENSMUSG00000045392	Olfr1033	olfactory receptor 1033	-1.13612	0.020618	3.8169	1.73153
ENSMUSG00000026357	Rgs18	regulator of G-protein signaling 18	-1.13696	0.0241522	0.844125	0.378002
ENSMUSG00000074497	A430078G23Rik	RIKEN cDNA A430078G23 gene	-1.13775	0.0295454	0.441684	0.20102
ENSMUSG00000051969	Tlr11	toll-like receptor 11	-1.14658	0.0449329	0.256946	0.11391
ENSMUSG00000098789	Jmjd7	jumonji domain containing 7	-1.15263	0.0132845	0.382248	0.168564
ENSMUSG00000068129	Cst7	cystatin F (leukocystatin)	-1.16408	0.00221999	3.93467	1.73071
ENSMUSG00000057596	Trim30d	tripartite motif-containing 30D	-1.167	0.000187768	1.43366	0.634393
ENSMUSG00000049100	Pcdh10	protocadherin 10	-1.16767	0.0459605	0.0410976	0.0180753
ENSMUSG00000050447	Lypd6	LY6/PLAUR domain containing 6	-1.17585	0.00038761	2.75589	1.20926
ENSMUSG00000020723	Cacng4	calcium channel, voltage-dependent, gamma subunit 4	-1.18144	0.00038761	1.35606	0.581621
ENSMUSG00000015340	Cybb	cytochrome b-245, beta polypeptide	-1.18601	8.12024e-07	2.37713	1.0739
ENSMUSG00000004709	Cd244	CD244 natural killer cell receptor 2B4	-1.19096	0.0117913	2.15722	1.11224
ENSMUSG00000022321	Cdh10	cadherin 10	-1.19464	2.60619e-05	1.01253	0.438142
ENSMUSG00000045322	Tlr9	toll-like receptor 9	-1.19465	0.0207364	0.403746	0.173937
ENSMUSG00000049176	Frmpd4	FERM and PDZ domain containing 4	-1.20943	0.0391882	0.184606	0.0934821
ENSMUSG00000054203	Ifi205	interferon activated gene 205	-1.21572	0.00209274	2.67495	1.0099
ENSMUSG00000090272	Mndal	myeloid nuclear differentiation antigen like	-1.21853	4.31464e-10	8.3485	3.95552
ENSMUSG00000022657	Cd96	CD96 antigen	-1.22013	0.0386908	2.46125	1.18876
ENSMUSG00000022659	Gcsam	germinal center associated, signaling and motility	-1.22067	0.00458103	0.393002	0.167155
ENSMUSG00000039315	Clnk	cytokine-dependent hematopoietic cell linker	-1.221	0.0188503	1.3284	0.583093
ENSMUSG00000026009	Icos	inducible T cell co-stimulator	-1.23074	0.016494	0.470356	0.255389
ENSMUSG00000060131	Atp8b4	ATPase, class I, type 8B, member 4	-1.23142	0.0131754	1.99884	0.947899
ENSMUSG00000044365	Cxxc4	CXXC finger 4	-1.234	0.00520576	0.139117	0.0599414
ENSMUSG00000022876	Samsn1	SAM domain, SH3 domain and nuclear localization signals, 1	-1.23436	0.0102807	0.546586	0.229134
ENSMUSG00000044254	Pcsk9	proprotein convertase subtilisin/kexin type 9	-1.23604	4.47343e-06	5.32071	1.98801
ENSMUSG00000025889	Snca	synuclein, alpha	-1.24173	0.0123575	0.301596	0.121285
ENSMUSG00000022754	Tmem45a	transmembrane protein 45a	-1.24646	0.00450353	16.6542	8.84324
ENSMUSG00000048078	Tenm4	teneurin transmembrane protein 4	-1.24683	1.9011e-06	2.33231	1.01349
ENSMUSG00000026959	Grin1	glutamate receptor, ionotropic, NMDA1 (zeta 1)	-1.24729	0.0258876	0.0472908	0.0197988
ENSMUSG00000039981	Zc3h12d	zinc finger CCCH type containing 12D	-1.24736	0.0205674	0.251652	0.117032
ENSMUSG00000041272	Tox	thymocyte selection-associated high mobility group box	-1.24979	0.0473009	0.201846	0.0946455
ENSMUSG00000028874	Fgr	FGR proto-oncogene, Src family tyrosine kinase	-1.25928	0.0127517	0.768371	0.385012
ENSMUSG00000038421	Fcrla	Fc receptor-like A	-1.25942	0.002774	0.485154	0.200982
ENSMUSG00000046159	Chrm3	cholinergic receptor, muscarinic 3, cardiac	-1.25974	0.00388799	0.597414	0.248337
ENSMUSG00000099974	Bcl2a1d	B cell leukemia/lymphoma 2 related protein A1d	-1.26233	0.0240638	1.20855	0.495462
ENSMUSG00000038763	Alpk3	alpha-kinase 3	-1.29397	0.00949198	0.208013	0.079848
ENSMUSG00000056895	Hist3h2ba	histone cluster 3, H2ba	-1.29535	0.0127517	1.52062	0.760413
ENSMUSG00000033342	Plppr5	phospholipid phosphatase related 5	-1.29998	0.0127952	0.374626	0.150708
ENSMUSG00000020963	Tshr	thyroid stimulating hormone receptor	-1.30463	0.0181406	2.76068	1.1288
ENSMUSG00000053101	Gpr141	G protein-coupled receptor 141	-1.30836	0.0239447	0.734634	0.306498
ENSMUSG00000060441	Trim5	tripartite motif-containing 5	-1.32087	0.000520695	1.08778	0.454637
ENSMUSG00000029254	Stap1	signal transducing adaptor family member 1	-1.32099	0.00373407	0.377339	0.155224
ENSMUSG00000033213	AA467197	expressed sequence AA467197	-1.32301	0.0351725	1.43619	0.594461
ENSMUSG00000027219	Slc28a2	solute carrier family 28 (sodium-coupled nucleoside transporter), member 2	-1.32427	0.00393171	1.03125	0.386433
ENSMUSG00000015437	Gzmb	granzyme B	-1.32524	2.27e-16	39.8455	15.3325
ENSMUSG00000020395	Itk	IL2 inducible T cell kinase	-1.32629	0.0084076	0.622121	0.251191
ENSMUSG00000067276	Capn6	calpain 6	-1.32847	5.17036e-21	5.15848	2.0415
ENSMUSG00000035246	Pcyt1b	phosphate cytidylyltransferase 1, choline, beta isoform	-1.3289	0.000151243	1.87115	0.750101
ENSMUSG00000062296	Trank1	tetratricopeptide repeat and ankyrin repeat containing 1	-1.3305	0.023238	0.0614156	0.0232818
ENSMUSG00000037849	Ifi206	interferon activated gene 206	-1.3368	0.00152791	0.659834	0.265224
ENSMUSG00000026303	Mlph	melanophilin	-1.35461	0.0129261	0.896922	0.343645
ENSMUSG00000022534	Mefv	Mediterranean fever	-1.3573	0.00108636	0.369671	0.1567
ENSMUSG00000006777	Krt23	keratin 23	-1.35942	0.000990957	14.3299	5.60928
ENSMUSG00000109718	Trim61	tripartite motif-containing 61	-1.35955	0.0485005	0.275281	0.108914
ENSMUSG00000037202	Prf1	perforin 1 (pore forming protein)	-1.36263	0.000814928	7.54687	3.25131
ENSMUSG00000038630	Zkscan16	zinc finger with KRAB and SCAN domains 16	-1.36772	0.00983593	0.601183	0.225896
ENSMUSG00000038179	Slamf7	SLAM family member 7	-1.36795	0.00139911	1.32497	0.508931
ENSMUSG00000015484	Fam163a	family with sequence similarity 163, member A	-1.37075	0.0287966	0.120339	0.0459583
ENSMUSG00000024798	Htr7	5-hydroxytryptamine (serotonin) receptor 7	-1.37105	0.0209083	0.156778	0.0596429
ENSMUSG00000055978	Fut2	fucosyltransferase 2	-1.37364	0.0048088	1.28368	0.497491
ENSMUSG00000062524	Ncr1	natural cytotoxicity triggering receptor 1	-1.37445	0.000983074	7.39635	3.07533
ENSMUSG00000023806	Rsph3b	radial spoke 3B homolog (Chlamydomonas)	-1.37712	0.00213426	3.09236	1.346
ENSMUSG00000047298	Kcnv2	potassium channel, subfamily V, member 2	-1.37771	0.00600739	0.606889	0.262569
ENSMUSG00000010592	Dazl	deleted in azoospermia-like	-1.37803	0.00821418	0.22092	0.0896604
ENSMUSG00000022696	Sidt1	SID1 transmembrane family, member 1	-1.38078	0.00582457	0.363519	0.138304
ENSMUSG00000052180	Serpinb6c	serine (or cysteine) peptidase inhibitor, clade B, member 6c	-1.38084	0.0217306	0.459794	0.254767
ENSMUSG00000057135	Scimp	SLP adaptor and CSK interacting membrane protein	-1.3813	0.0175346	0.570252	0.291381
ENSMUSG00000059854	Hydin	HYDIN, axonemal central pair apparatus protein	-1.38338	0.00262075	0.0400939	0.0151024
ENSMUSG00000028339	Col15a1	collagen, type XV, alpha 1	-1.38345	1.60693e-12	75.8252	27.5601
ENSMUSG00000079071	Gm14085	predicted gene 14085	-1.41141	0.0135195	0.124698	0.0607954
ENSMUSG00000026012	Cd28	CD28 antigen	-1.41299	0.00209274	0.409911	0.161804
ENSMUSG00000069306	Hist1h4m	histone cluster 1, H4m	-1.41468	0.0205605	1.58894	0.586553
ENSMUSG00000056569	Mpz	myelin protein zero	-1.41516	0.0147735	0.270696	0.100929
ENSMUSG00000079186	Gzmc	granzyme C	-1.41681	0.00154543	57.6368	23.1064
ENSMUSG00000029819	Npy	neuropeptide Y	-1.41917	0.0440824	41.4379	20.9464
ENSMUSG00000028362	Tnfsf8	tumor necrosis factor (ligand) superfamily, member 8	-1.4347	0.00625874	0.410678	0.150195
ENSMUSG00000035916	Ptprq	protein tyrosine phosphatase, receptor type, Q	-1.45103	0.0241067	0.0922459	0.0331968
ENSMUSG00000067714	Lpar5	lysophosphatidic acid receptor 5	-1.46884	0.00899036	0.407789	0.181674
ENSMUSG00000021087	Rtn1	reticulon 1	-1.47924	0.0387176	1.00344	0.471964
ENSMUSG00000073012	Fnd3c2	fibronectin type III domain containing 3C2	-1.47931	0.0246536	0.296282	0.0963861
ENSMUSG00000060780	Lrrtm1	leucine rich repeat transmembrane neuronal 1	-1.47967	0.00307199	5.56115	1.98172
ENSMUSG00000028459	Cd72	CD72 antigen	-1.48348	6.04004e-06	1.42552	0.506798
ENSMUSG00000030895	Hpx	hemopexin	-1.48753	0.00611455	2.7837	0.828458
ENSMUSG00000066684	Pilrb1	paired immunoglobin-like type 2 receptor beta 1	-1.48875	0.0449474	0.613459	0.281155
ENSMUSG00000056596	Trnp1	TMF1-regulated nuclear protein 1	-1.49347	0.00206497	3.15245	1.02648
ENSMUSG00000024087	Cyp1b1	cytochrome P450, family 1, subfamily b, polypeptide 1	-1.50104	9.31241e-10	12.4276	4.75018
ENSMUSG00000071068	Treml2	triggering receptor expressed on myeloid cells-like 2	-1.50486	0.00270413	0.232682	0.100565
ENSMUSG00000034833	Tespa1	thymocyte expressed, positive selection associated 1	-1.51503	0.00597188	0.70641	0.24681
ENSMUSG00000066687	Zbtb16	zinc finger and BTB domain containing 16	-1.51599	9.46356e-06	10.8843	3.86356
ENSMUSG00000021675	F2rl2	coagulation factor II (thrombin) receptor-like 2	-1.51629	0.0138505	0.263075	0.0891177
ENSMUSG00000018930	Ccl4	chemokine (C-C motif) ligand 4	-1.52312	0.0351798	0.73514	0.275276
ENSMUSG00000094724	Rnaset2b	ribonuclease T2B	-1.52533	0.00091089	5.48547	4.27424
ENSMUSG00000030114	Klrg1	killer cell lectin-like receptor subfamily G, member 1	-1.52873	0.0496529	4.37717	2.11007
ENSMUSG00000039913	Pak7	p21 protein (Cdc42/Rac)-activated kinase 7	-1.5325	0.0181123	0.117791	0.042011
ENSMUSG00000074892	B3galt5	UDP-Gal:betaGlcNAc beta 1,3-galactosyltransferase, polypeptide 5	-1.53779	0.020558	0.0761687	0.0260137
ENSMUSG00000046006	Gapt	Grb2-binding adaptor, transmembrane	-1.54127	0.00203373	0.449503	0.14141
ENSMUSG00000022037	Clu	clusterin	-1.55104	0.000470327	65.2395	28.6295
ENSMUSG00000021732	Fgf10	fibroblast growth factor 10	-1.55215	1.16275e-05	2.42949	0.854009
ENSMUSG00000020182	Ddc	dopa decarboxylase	-1.55989	0.0227673	0.29994	0.111755
ENSMUSG00000076434	Wfdc3	WAP four-disulfide core domain 3	-1.56436	0.0146427	0.566575	0.142408
ENSMUSG00000063063	Ctnna2	catenin (cadherin associated protein), alpha 2	-1.57815	0.0241064	0.0620778	0.0207263
ENSMUSG00000004328	Hif3a	hypoxia inducible factor 3, alpha subunit	-1.57994	0.000455801	3.47983	1.14443
ENSMUSG00000024039	Cbs	cystathionine beta-synthase	-1.58742	0.00155253	4.70079	2.11807
ENSMUSG00000056222	Spock1	sparc/osteonectin, cwcv and kazal-like domains proteoglycan 1	-1.59635	0.0199768	0.0506474	0.0164332
ENSMUSG00000027887	Sypl2	synaptophysin-like 2	-1.60326	0.00265733	0.18374	0.0701331
ENSMUSG00000035948	Acss3	acyl-CoA synthetase short-chain family member 3	-1.61916	3.10368e-11	9.09637	3.30966
ENSMUSG00000060726	Tmsb15a	thymosin beta 15a	-1.64292	0.0219485	5.63665	3.19639
ENSMUSG00000070868	Skint3	selection and upkeep of intraepithelial T cells 3	-1.64629	0.0131315	0.132125	0.0393778
ENSMUSG00000030117	Gdf3	growth differentiation factor 3	-1.64644	0.0301796	0.174308	0.0543817
ENSMUSG00000051079	Rgs13	regulator of G-protein signaling 13	-1.65527	0.0184576	0.255608	0.125085
ENSMUSG00000079042	Apela	apelin receptor early endogenous ligand	-1.65764	0.000798092	5.93174	1.90414
ENSMUSG00000047976	Kcna1	potassium voltage-gated channel, shaker-related subfamily, member 1	-1.66352	0.0179308	1.04384	0.31952
ENSMUSG00000059921	Unc5c	unc-5 netrin receptor C	-1.66586	7.10086e-05	0.344467	0.11744
ENSMUSG00000023913	Pla2g7	phospholipase A2, group VII (platelet-activating factor acetylhydrolase, plasma)	-1.6688	0.000645806	8.06046	3.56062
ENSMUSG00000090053	Palm2	paralemmin 2	-1.67344	0.0129904	0.214096	0.0661711
ENSMUSG00000017922	Prl3c1	prolactin family 3, subfamily c, member 1	-1.67383	0.0313124	51.6338	21.6976
ENSMUSG00000069830	Nlrp1a	NLR family, pyrin domain containing 1A	-1.67545	0.0102717	0.110155	0.0340687
ENSMUSG00000032769	Trpa1	transient receptor potential cation channel, subfamily A, member 1	-1.67612	0.000479944	0.200335	0.0575442
ENSMUSG00000036095	Dgkb	diacylglycerol kinase, beta	-1.67695	0.000128451	0.900108	0.295312
ENSMUSG00000027849	Syt6	synaptotagmin VI	-1.68493	0.0237207	0.547082	0.132607
ENSMUSG00000060180	Myh13	myosin, heavy polypeptide 13, skeletal muscle	-1.69515	0.0218328	0.0469746	0.0138949
ENSMUSG00000032719	Sbspon	somatomedin B and thrombospondin, type 1 domain containing	-1.69672	0.0194535	0.772526	0.225857
ENSMUSG00000021509	Slc25a48	solute carrier family 25, member 48	-1.73383	0.0118515	2.36168	2.51957
ENSMUSG00000026573	Xcl1	chemokine (C motif) ligand 1	-1.73767	2.35508e-05	9.28804	2.91405
ENSMUSG00000067780	Pi15	peptidase inhibitor 15	-1.7391	8.29181e-12	39.1293	12.0042
ENSMUSG00000007653	Gabrb2	gamma-aminobutyric acid (GABA) A receptor, subunit beta 2	-1.74825	0.00145566	0.18247	0.0534466
ENSMUSG00000040724	Kcna2	potassium voltage-gated channel, shaker-related subfamily, member 2	-1.75266	0.0147735	0.0741686	0.0235209
ENSMUSG00000026417	Pigr	polymeric immunoglobulin receptor	-1.75827	0.0210748	13.3916	3.81651
ENSMUSG00000078137	Ankrd63	ankyrin repeat domain 63	-1.76041	0.00941813	0.115911	0.0326974
ENSMUSG00000027460	Angpt4	angiopoietin 4	-1.76147	0.0274284	6.4885	2.33606
ENSMUSG00000031548	Sfrp1	secreted frizzled-related protein 1	-1.76648	1.74131e-09	30.9252	11.8986
ENSMUSG00000039410	Prdm16	PR domain containing 16	-1.77665	8.16811e-05	0.717457	0.22318
ENSMUSG00000079853	Klra1	killer cell lectin-like receptor, subfamily A, member 1	-1.78172	5.02686e-06	1.07743	0.318664
ENSMUSG00000024747	Aldh1a7	aldehyde dehydrogenase family 1, subfamily A7	-1.79568	0.0058614	0.329846	0.106754
ENSMUSG00000026312	Cdh7	cadherin 7, type 2	-1.79751	0.0368644	0.0982635	0.037212
ENSMUSG00000090061	Nwd2	NACHT and WD repeat domain containing 2	-1.83296	0.00490229	0.180664	0.0414947
ENSMUSG00000041991	Hrnr	hornerin	-1.83445	0.0127952	0.0333453	0.00918858
ENSMUSG00000046008	Pnlip	pancreatic lipase	-1.83481	0.0451083	0.278697	0.0802008
ENSMUSG00000053825	Ppfia2	protein tyrosine phosphatase, receptor type, f polypeptide (PTPRF), interacting protein (liprin), alpha 2	-1.85495	2.75241e-09	1.54598	0.4615
ENSMUSG00000048482	Bdnf	brain derived neurotrophic factor	-1.86338	3.48268e-05	1.95035	0.570637
ENSMUSG00000039313	AF529169	cDNA sequence AF529169	-1.87014	3.50573e-06	1.80409	0.525765
ENSMUSG00000078894	2210418O10Rik	RIKEN cDNA 2210418O10 gene	-1.88433	0.0150033	1.1214	0.296417
ENSMUSG00000031722	Hp	haptoglobin	-1.88678	0.000219387	8.72956	2.336
ENSMUSG00000022755	Adgrg7	adhesion G protein-coupled receptor G7	-1.89156	0.00949528	0.284518	0.115599
ENSMUSG00000000706	Btn1a1	butyrophilin, subfamily 1, member A1	-1.89761	0.0286874	0.0939072	0.0249328
ENSMUSG00000032549	Rab6b	RAB6B, member RAS oncogene family	-1.9043	6.04004e-06	1.94759	0.551379
ENSMUSG00000023216	Epb42	erythrocyte membrane protein band 4.2	-1.91896	0.0408162	0.0839336	0.0219783
ENSMUSG00000021211	Akr1c12	aldo-keto reductase family 1, member C12	-1.92591	0.0355499	0.24887	0.0619774
ENSMUSG00000025091	Pnliprp2	pancreatic lipase-related protein 2	-1.93523	0.00896026	0.369516	0.0962529
ENSMUSG00000073492	Gm10521	predicted gene 10521	-1.94563	0.0188979	0.186012	0.0553592
ENSMUSG00000031766	Slc12a3	solute carrier family 12, member 3	-1.95447	0.0127872	0.0563238	0.0141572
ENSMUSG00000033316	Galnt9	UDP-N-acetyl-alpha-D-galactosamine:polypeptide N-acetylgalactosaminyltransferase 9	-1.95944	0.000187768	1.14332	0.409499
ENSMUSG00000022683	Pla2g10	phospholipase A2, group X	-1.96265	0.00179081	0.703867	0.184753
ENSMUSG00000030077	Chl1	cell adhesion molecule L1-like	-1.97274	0.00235711	0.784756	0.222421
ENSMUSG00000000982	Ccl3	chemokine (C-C motif) ligand 3	-1.97643	0.0145621	0.477679	0.128661
ENSMUSG00000033737	Fndc3c1	fibronectin type III domain containing 3C1	-1.98555	0.0102717	0.0669011	0.0199168
ENSMUSG00000047462	A530099J19Rik	RIKEN cDNA A530099J19 gene	-1.99305	2.09103e-08	0.431733	0.106014
ENSMUSG00000069607	Cd300ld3	CD300 molecule like family member D3	-2.0061	0.0361002	0.309185	0.0729758
ENSMUSG00000029188	Slc34a2	solute carrier family 34 (sodium phosphate), member 2	-2.02557	0.00663091	0.433913	0.109351
ENSMUSG00000029368	Alb	albumin	-2.02746	0.00322291	0.6623	0.2365
ENSMUSG00000032373	Car12	carbonic anhydrase 12	-2.02787	4.81158e-05	23.3695	5.40137
ENSMUSG00000023873	1700010I14Rik	RIKEN cDNA 1700010I14 gene	-2.0447	6.9398e-06	0.767484	0.185362
ENSMUSG00000038572	Bpifb5	BPI fold containing family B, member 5	-2.04887	0.0037416	0.77701	0.130114
ENSMUSG00000027068	Dhrs9	dehydrogenase/reductase (SDR family) member 9	-2.05102	0.0215944	0.657788	0.112777
ENSMUSG00000043753	Dmrta1	doublesex and mab-3 related transcription factor like family A1	-2.05267	0.00898626	0.494394	0.121158
ENSMUSG00000033569	Adgrb3	adhesion G protein-coupled receptor B3	-2.07845	0.0196751	0.0150163	0.00342331
ENSMUSG00000034028	Cd226	CD226 antigen	-2.09548	0.0247381	0.776394	0.245432
ENSMUSG00000021364	Elovl2	elongation of very long chain fatty acids (FEN1/Elo2, SUR4/Elo3, yeast)-like 2	-2.10312	6.57485e-09	2.53716	0.660984
ENSMUSG00000066007	Zfp600	zinc finger protein 600	-2.11781	0.0492977	0.0613912	0.0187342
ENSMUSG00000056296	Synpr	synaptoporin	-2.12156	1.62262e-06	0.184076	0.0497519
ENSMUSG00000046167	Gldn	gliomedin	-2.12193	0.00140747	0.0861746	0.0194441
ENSMUSG00000030173	Klra5	killer cell lectin-like receptor, subfamily A, member 5	-2.13055	0.000796881	1.09061	0.318577
ENSMUSG00000021478	Drd1	dopamine receptor D1	-2.24102	0.0387747	0.119596	0.0256897
ENSMUSG00000000402	Egfl6	EGF-like-domain, multiple 6	-2.24793	7.79452e-06	2.28109	0.511056
ENSMUSG00000021852	Slc35f4	solute carrier family 35, member F4	-2.25591	0.0227984	0.0349703	0.0140832
ENSMUSG00000074647	Fam83c	family with sequence similarity 83, member C	-2.28713	0.0385324	0.0740241	0.0148093
ENSMUSG00000027073	Prg2	proteoglycan 2, bone marrow	-2.32688	0.00500533	0.506892	0.090305
ENSMUSG00000010803	Gabra1	gamma-aminobutyric acid (GABA) A receptor, subunit alpha 1	-2.33053	0.00254272	0.0542688	0.0103403
ENSMUSG00000042808	Gpx2	glutathione peroxidase 2	-2.34672	6.58851e-06	17.036	3.5867
ENSMUSG00000067242	Lgi1	leucine-rich repeat LGI family, member 1	-2.35458	0.0390768	0.0186561	0.00423211
ENSMUSG00000063821	Dupd1	dual specificity phosphatase and pro isomerase domain containing 1	-2.39153	8.8923e-08	0.65673	0.123107
ENSMUSG00000049491	Slc36a3	solute carrier family 36 (proton/amino acid symporter), member 3	-2.41329	0.0403508	0.0944013	0.0393194
ENSMUSG00000069515	Lyz1	lysozyme 1	-2.4164	0.00386307	2.60513	0.354264
ENSMUSG00000029086	Prom1	prominin 1	-2.4338	1.18698e-09	29.9916	6.2091
ENSMUSG00000025165	Sectm1a	secreted and transmembrane 1A	-2.4795	9.79204e-05	0.703374	0.155485
ENSMUSG00000022057	Adamdec1	ADAM-like, decysin 1	-2.49146	1.16884e-22	28.5263	5.01001
ENSMUSG00000074595	Wfdc6a	WAP four-disulfide core domain 6A	-2.55472	8.82086e-06	0.758209	0.119294
ENSMUSG00000061601	Pclo	piccolo (presynaptic cytomatrix protein)	-2.55641	0.0387411	0.0168499	0.00289276
ENSMUSG00000055170	Ifng	interferon gamma	-2.58888	0.0240638	0.167545	0.0251607
ENSMUSG00000033860	Fgg	fibrinogen gamma chain	-2.5917	0.00334092	1.45334	0.117462
ENSMUSG00000032053	Pou2af1	POU domain, class 2, associating factor 1	-2.6057	0.000206345	0.223826	0.0342443
ENSMUSG00000035448	Ccr3	chemokine (C-C motif) receptor 3	-2.73814	7.10558e-06	0.310922	0.0462458
ENSMUSG00000073530	Pappa2	pappalysin 2	-2.78191	0.00132988	0.70881	0.197185
ENSMUSG00000021768	Dusp13	dual specificity phosphatase 13	-2.7839	2.26051e-06	0.727526	0.127716
ENSMUSG00000064057	Scgb3a1	secretoglobin, family 3A, member 1	-2.8105	0.00188979	3.92508	0.462569
ENSMUSG00000053675	Tgm5	transglutaminase 5	-2.82528	1.41351e-06	0.214798	0.0366814
ENSMUSG00000069917	Hba-a2	hemoglobin alpha, adult chain 2	-2.87639	0.0103705	2.40061	0.824409
ENSMUSG00000050272	Dscam	Down syndrome cell adhesion molecule	-2.89579	1.0612e-05	0.278437	0.032183
ENSMUSG00000091742	Gm5093	predicted gene 5093	-2.9099	0.00327087	4.76488	1.15193
ENSMUSG00000028262	Clca3a2	chloride channel accessory 3A2	-2.9222	2.74518e-06	0.236679	0.029072
ENSMUSG00000027978	Prss12	protease, serine 12 neurotrypsin (motopsin)	-3.09055	3.27864e-11	9.38017	1.19593
ENSMUSG00000032978	Guca2b	guanylate cyclase activator 2b (retina)	-3.09126	9.79204e-05	22.1226	1.82268
ENSMUSG00000037683	Armc3	armadillo repeat containing 3	-3.10665	0.0227468	0.0707162	0.0214859
ENSMUSG00000084897	Gm14226	predicted gene 14226	-3.11913	7.09455e-07	0.371922	0.0408793
ENSMUSG00000022651	Retnlg	resistin like gamma	-3.15739	2.29001e-07	4.96127	1.16804
ENSMUSG00000031727	Pmfbp1	polyamine modulated factor 1 binding protein 1	-3.15906	0.0100086	0.0378302	0.00376767
ENSMUSG00000028001	Fga	fibrinogen alpha chain	-3.16129	0.0001823	0.987819	0.0659757
ENSMUSG00000075304	Sp5	trans-acting transcription factor 5	-3.19996	0.00491068	0.152193	0.015785
ENSMUSG00000067149	Jchain	immunoglobulin joining chain	-3.20203	0.000119181	16.6945	1.93564
ENSMUSG00000010435	Spaca7	sperm acrosome associated 7	-3.23604	1.9011e-06	5.18083	0.485393
ENSMUSG00000064308	2410137M14Rik	RIKEN cDNA 2410137M14 gene	-3.2854	6.58851e-06	0.53434	0.0790933
ENSMUSG00000000567	Sox9	SRY (sex determining region Y)-box 9	-3.34593	5.55326e-08	2.53557	0.266695
ENSMUSG00000038745	Nlrp6	NLR family, pyrin domain containing 6	-3.36148	0.00108636	0.304953	0.0288749
ENSMUSG00000038760	Trhr	thyrotropin releasing hormone receptor	-3.52275	0.000192753	0.106051	0.038928
ENSMUSG00000049641	Vgll2	vestigial like family member 2	-3.60119	0.00932846	0.0596882	0.00367784
ENSMUSG00000108022	Gm7298	predicted gene 7298	-3.65935	0.00308077	7.20194	0.812971
ENSMUSG00000030651	Art2b	ADP-ribosyltransferase 2b	-3.72712	0.0443615	0.0321122	0.00526699
ENSMUSG00000037025	Foxa2	forkhead box A2	-3.76688	1.76867e-07	0.594867	0.0382211
ENSMUSG00000062061	Obp2a	odorant binding protein 2A	-4.03342	8.85538e-05	3.16879	0.178124
ENSMUSG00000041791	Capza3	capping protein (actin filament) muscle Z-line, alpha 3	-4.06078	0.0337188	0.105667	0.0159315
ENSMUSG00000026424	Gpr37l1	G protein-coupled receptor 37-like 1	-4.11284	0.0112572	0.0662883	0.00536775
ENSMUSG00000079451	Tmprss11g	transmembrane protease, serine 11g	-4.19262	1.46114e-05	0.177682	0.00848156
ENSMUSG00000058260	Serpina9	serine (or cysteine) peptidase inhibitor, clade A (alpha-1 antiproteinase, antitrypsin), member 9	-4.32041	0.0416794	0.0515181	0.00330345
ENSMUSG00000017688	Hnf4g	hepatocyte nuclear factor 4, gamma	-4.44349	0.0166991	0.0755733	0.00692217
ENSMUSG00000039364	Sectm1b	secreted and transmembrane 1B	-4.46866	1.91969e-05	1.60982	0.0685856
ENSMUSG00000075217	4833423E24Rik	RIKEN cDNA 4833423E24 gene	-4.49084	9.10252e-07	3.68126	2.23913
ENSMUSG00000075596	B130006D01Rik	RIKEN cDNA B130006D01 gene	-4.51633	0.0359186	0.0181868	0
ENSMUSG00000096730	Vmn2r122	vomeronasal 2, receptor, 122	-4.55853	0.00446181	0.0524698	0.00484077
ENSMUSG00000034098	Fstl5	follistatin-like 5	-4.56872	0.0150168	0.00630773	0
ENSMUSG00000061808	Ttr	transthyretin	-4.5756	4.50708e-05	0.477456	0.0161009
ENSMUSG00000018916	Csf2	colony stimulating factor 2 (granulocyte-macrophage)	-4.58827	0.0214035	0.0746569	0
ENSMUSG00000102439	Flg	filaggrin	-4.65112	0.0176699	0.0576165	0
ENSMUSG00000101904	Gm29427	predicted gene 29427	-4.71414	0.0208114	0.0339313	0
ENSMUSG00000027902	Chil6	chitinase-like 6	-4.71805	0.0131315	0.140207	0.00363815
ENSMUSG00000029788	Cpa5	carboxypeptidase A5	-4.78455	0.0258876	0.027153	0
ENSMUSG00000078897	Gm4724	predicted gene 4724	-4.84022	0.0196751	0.0272937	0
ENSMUSG00000031382	Asb11	ankyrin repeat and SOCS box-containing 11	-4.917	0.0126401	0.0262761	0
ENSMUSG00000027719	Adad1	adenosine deaminase domain containing 1 (testis specific)	-4.98799	0.0456991	0.0241376	0
ENSMUSG00000024768	Lipf	lipase, gastric	-5.11892	0.0103808	0.33845	0.00527819
ENSMUSG00000020581	Agr2	anterior gradient 2	-5.14692	1.73528e-09	29.9268	0.880888
ENSMUSG00000031241	Tbx22	T-box 22	-5.1759	0.0147735	0.0162939	0
ENSMUSG00000021751	Acox2	acyl-Coenzyme A oxidase 2, branched chain	-5.20857	0.0151062	0.0250992	0
ENSMUSG00000058174	Gm5148	predicted gene 5148	-5.26651	0.00477689	0.0710604	0.00381826
ENSMUSG00000090634	Gm8126	predicted gene 8126	-5.31768	0.0172033	0.0622294	0
ENSMUSG00000050840	Cdh20	cadherin 20	-5.41116	0.00657704	0.0266344	0
ENSMUSG00000026416	Il20	interleukin 20	-5.48517	0.0381449	0.0955785	0
ENSMUSG00000029375	Cxcl15	chemokine (C-X-C motif) ligand 15	-5.79451	0.00522089	0.0661818	0
ENSMUSG00000072680	Tmem254c	transmembrane protein 254c	-6.17652	0.00441155	0.122767	0
ENSMUSG00000071356	Reg3b	regenerating islet-derived 3 beta	-6.3658	0.00940592	0.184938	0
ENSMUSG00000030017	Reg3g	regenerating islet-derived 3 gamma	-6.40501	0.0026601	0.102498	0
ENSMUSG00000067613	Krt83	keratin 83	-6.4532	6.03772e-09	5.16336	0.0627045
ENSMUSG00000072845	Tmprss11a	transmembrane protease, serine 11a	-6.51334	9.26192e-07	0.139753	0.00106184
ENSMUSG00000033831	Fgb	fibrinogen beta chain	-6.71844	0.0217753	0.202659	0
ENSMUSG00000025075	Habp2	hyaluronic acid binding protein 2	-7.03996	1.07058e-05	0.105589	0
ENSMUSG00000058499	Pip	prolactin induced protein	-7.06873	0.000349168	0.240407	0
ENSMUSG00000070419	Cyp3a57	cytochrome P450, family 3, subfamily a, polypeptide 57	-7.61791	8.08708e-07	0.253561	0
ENSMUSG00000074300	BC030870	cDNA sequence BC030870	-9.58296	3.60398e-14	1.28448	0
ENSMUSG00000034039	Prss29	protease, serine 29	-12.5833	1.3362e-19	1395.89	0.610989
ENSMUSG00000024503	Spink1	serine peptidase inhibitor, Kazal type 1	-12.7678	1.16884e-22	1139.53	0.337985
ENSMUSG00000024171	Prss28	protease, serine 28	-13.3378	2.4021e-18	1080.35	0.416238
