# Supplementary material for: Uterine glands coordinate on-time embryo implantation and impact endometrial decidualization for pregnancy success
Source: Nat Commun. 2018 Jun 22;9:2435. doi: 10.1038/s41467-018-04848-8 (PMC6015089; doi:10.1038/s41467-018-04848-8)
Supplement: Supplementary file 10 — Supplementary Data 7 [file 41467_2018_4848_MOESM10_ESM.xlsx]

## Sheet: Sheet1
Supplementary Dataset 7. Differentially Expressed Genes from GD 4 and GD 6 in Uterus of Control Mice
					Average FPKM
Gene	Gene Symbol	Gene Name	LogFC	FDR	Control GD 4	Control GD 6
ENSMUSG00000018259	Prl8a2	prolactin family 8, subfamily a, member 2	-15.9782	0	0	175.32
ENSMUSG00000017922	Prl3c1	prolactin family 3, subfamily c, member 1	-14.1929	8.48708e-223	0	51.6338
ENSMUSG00000027869	Hsd3b6	hydroxy-delta-5-steroid dehydrogenase, 3 beta- and steroid delta-isomerase 6	-11.3115	1.32872e-35	0.0064945	8.84577
ENSMUSG00000068536	Doxl2	diamine oxidase-like protein 2	-10.9942	2.55348e-46	0	1.64011
ENSMUSG00000032323	Cyp11a1	cytochrome P450, family 11, subfamily a, polypeptide 1	-10.9471	1.06205e-299	0.0183065	34.128
ENSMUSG00000042532	Golga7b	golgi autoantigen, golgin subfamily a, 7B	-10.8437	2.88663e-56	0	1.4613
ENSMUSG00000062342	Serpinb9e	serine (or cysteine) peptidase inhibitor, clade B, member 9e	-10.7355	5.18746e-32	0	1.90925
ENSMUSG00000006490	Prl8a9	prolactin family8, subfamily a, member 9	-10.6985	6.035e-45	0	4.0537
ENSMUSG00000027913	Crct1	cysteine-rich C-terminal 1	-10.0681	2.93158e-31	0	3.08132
ENSMUSG00000054169	Ceacam10	carcinoembryonic antigen-related cell adhesion molecule 10	-10.0062	3.9657e-44	0.00782292	4.04967
ENSMUSG00000031936	Hephl1	hephaestin-like 1	-9.797	6.94671e-32	0.00221496	1.06888
ENSMUSG00000046697	Enpp7	ectonucleotide pyrophosphatase/phosphodiesterase 7	-9.68393	6.4266e-55	0	1.25177
ENSMUSG00000018822	Sfrp5	secreted frizzled-related sequence protein 5	-9.6135	0	0.150732	97.2168
ENSMUSG00000057170	Prl3d1	prolactin family 3, subfamily d, member 1	-9.38328	2.96209e-23	0	1.98013
ENSMUSG00000056380	Gpr50	G-protein-coupled receptor 50	-9.33301	4.78807e-27	0.00738079	1.25475
ENSMUSG00000062737	Prl3d2	prolactin family 3, subfamily d, member 1	-9.07614	2.29532e-20	0	1.54
ENSMUSG00000029811	Aoc1	amine oxidase, copper-containing 1	-8.921	1.22392e-152	0.262853	113.09
ENSMUSG00000050440	Hamp	hepcidin antimicrobial peptide	-8.86653	3.53674e-21	0	2.558
ENSMUSG00000033501	Crygs	crystallin, gamma S	-8.7179	1.62878e-29	0	1.35218
ENSMUSG00000021440	Cts7	cathepsin 7	-8.70167	6.47407e-16	0	0.756408
ENSMUSG00000038327	Serpinb9f	serine (or cysteine) peptidase inhibitor, clade B, member 9f	-8.4831	6.84787e-23	0	0.425467
ENSMUSG00000022212	Cpne6	copine VI	-8.44525	1.6058e-32	0.00410603	0.489441
ENSMUSG00000021403	Serpinb9b	serine (or cysteine) peptidase inhibitor, clade B, member 9b	-8.38881	0	0.144202	42.68
ENSMUSG00000028011	Tdo2	tryptophan 2,3-dioxygenase	-8.35982	1.45237e-153	1.31005	258.106
ENSMUSG00000024171	Prss28	protease, serine 28	-8.31064	5.20635e-27	4.0138	1080.35
ENSMUSG00000069259	Prl6a1	prolactin family 6, subfamily a, member 1	-8.24038	6.56417e-81	0.0565108	15.9865
ENSMUSG00000078795	Ceacam15	carcinoembryonic antigen-related cell adhesion molecule 15	-8.11663	2.08542e-26	0.00841344	1.17805
ENSMUSG00000033491	Prss35	protease, serine 35	-8.07122	4.72672e-95	0.0600497	14.3352
ENSMUSG00000031965	Tbx20	T-box 20	-8.02037	1.28345e-34	0.00255006	0.227962
ENSMUSG00000022875	Kng1	kininogen 1	-7.99145	1.69961e-152	0.0309803	7.29347
ENSMUSG00000054753	AU018091	expressed sequence AU018091	-7.99034	1.01502e-16	0	0.157612
ENSMUSG00000050276	Mrgprg	MAS-related GPR, member G	-7.90743	2.28112e-46	0.00471959	0.911548
ENSMUSG00000040065	Pfpl	pore forming protein-like	-7.88886	1.23527e-10	0	0.240386
ENSMUSG00000029695	Aass	aminoadipate-semialdehyde synthase	-7.88814	2.18751e-127	0.0703163	13.8077
ENSMUSG00000022598	Psca	prostate stem cell antigen	-7.8153	9.42829e-13	0	0.598245
ENSMUSG00000062393	Dgkk	diacylglycerol kinase kappa	-7.80193	1.37419e-35	0.023843	4.81619
ENSMUSG00000031410	Nxf7	nuclear RNA export factor 7	-7.76111	5.05599e-18	0	0.181118
ENSMUSG00000025467	Prap1	proline-rich acidic protein 1	-7.75646	7.93177e-69	1.83319	347.067
ENSMUSG00000062201	Prl3d3	prolactin family 3, subfamily d, member 3	-7.74477	3.90921e-08	0	0.586918
ENSMUSG00000031654	Cbln1	cerebellin 1 precursor protein	-7.70878	1.04653e-12	0	0.156173
ENSMUSG00000074199	Krtdap	keratinocyte differentiation associated protein	-7.68813	3.82489e-103	0.10737	19.8881
ENSMUSG00000031757	Mt4	metallothionein 4	-7.62471	1.11359e-24	0.0147024	3.10791
ENSMUSG00000064137	Rhox8	reproductive homeobox 8	-7.61379	1.55856e-14	0	0.367427
ENSMUSG00000026984	Il1f6	interleukin 1 family, member 6	-7.57074	7.50947e-22	0.00641326	1.31163
ENSMUSG00000034039	Prss29	protease, serine 29	-7.55856	3.71735e-30	8.93818	1395.89
ENSMUSG00000021336	Slc17a4	solute carrier family 17 (sodium phosphate), member 4	-7.53549	8.27198e-09	0	0.154958
ENSMUSG00000050138	Kcnk12	potassium channel, subfamily K, member 12	-7.51984	2.24456e-39	0.0206703	2.31209
ENSMUSG00000063239	Grm4	glutamate receptor, metabotropic 4	-7.49065	3.42054e-22	0.00353215	0.264736
ENSMUSG00000039238	Zfp750	zinc finger protein 750	-7.46536	6.91099e-41	0.0122694	0.846856
ENSMUSG00000021347	Prl7b1	prolactin family 7, subfamily b, member 1	-7.43691	8.54589e-11	0	0.42395
ENSMUSG00000032338	Hcn4	hyperpolarization-activated, cyclic nucleotide-gated K+ 4	-7.42547	7.25572e-99	0.0520346	7.57222
ENSMUSG00000037482	Erv3	endogenous retroviral sequence 3	-7.41426	5.73707e-35	0.00902518	1.38551
ENSMUSG00000057615	Ldoc1	leucine zipper, down-regulated in cancer 1	-7.3844	1.15683e-22	0.00643727	0.880317
ENSMUSG00000028357	Kif12	kinesin family member 12	-7.3789	4.88965e-19	0.00138321	0.363469
ENSMUSG00000001023	S100a5	S100 calcium binding protein A5	-7.351	2.54587e-29	0.0269743	2.22804
ENSMUSG00000023073	Slc10a2	solute carrier family 10, member 2	-7.33687	5.47782e-22	0.0027278	0.277386
ENSMUSG00000087166	L1td1	LINE-1 type transposase domain containing 1	-7.21162	2.36884e-45	0.0066304	1.00972
ENSMUSG00000047586	Nccrp1	non-specific cytotoxic cell receptor protein 1 homolog (zebrafish)	-7.16983	1.33074e-51	0.0674991	7.65304
ENSMUSG00000032769	Trpa1	transient receptor potential cation channel, subfamily A, member 1	-7.15511	3.01072e-25	0.00274527	0.200335
ENSMUSG00000064358	mt-Co3	mitochondrially encoded cytochrome c oxidase III	-7.14468	9.70358e-56	677.622	5279.62
ENSMUSG00000022824	Muc13	mucin 13, epithelial transmembrane	-7.10238	1.11266e-65	0.0411131	4.94845
ENSMUSG00000031118	1700080O16Rik	RIKEN cDNA 1700080O16 gene	-7.10223	5.49886e-09	0	0.197288
ENSMUSG00000023159	Psg29	pregnancy-specific glycoprotein 29	-7.1007	8.61654e-14	0.000862441	0.233884
ENSMUSG00000028836	Slc30a2	solute carrier family 30 (zinc transporter), member 2	-7.097	1.60552e-295	0.132087	15.934
ENSMUSG00000017311	Pyy	peptide YY	-7.05416	4.34857e-10	0	0.474359
ENSMUSG00000037469	Acp7	acid phosphatase 7, tartrate resistant	-7.03544	1.33138e-20	0.00420788	0.447265
ENSMUSG00000100241	Slc18a3	solute carrier family 18 (vesicular monoamine), member 3	-6.95825	4.26779e-08	0	0.116582
ENSMUSG00000033831	Fgb	fibrinogen beta chain	-6.95458	0.00248866	0	0.202659
ENSMUSG00000039364	Sectm1b	secreted and transmembrane 1B	-6.95189	2.38778e-17	0.0201495	1.60982
ENSMUSG00000001095	Slc13a2	solute carrier family 13 (sodium-dependent dicarboxylate transporter), member 2	-6.94385	7.35946e-37	0.00712163	0.800234
ENSMUSG00000065947	mt-Nd4l	mitochondrially encoded NADH dehydrogenase 4L	-6.83654	7.72436e-50	166.377	1611.3
ENSMUSG00000037335	Hand1	heart and neural crest derivatives expressed transcript 1	-6.80923	0.000242122	0	0.143296
ENSMUSG00000026166	Ccl20	chemokine (C-C motif) ligand 20	-6.74218	9.54618e-12	0	0.189053
ENSMUSG00000034645	Zyg11a	zyg-11 family member A, cell cycle regulator	-6.71372	1.43356e-31	0.0142693	1.37526
ENSMUSG00000028298	Cga	glycoprotein hormones, alpha subunit	-6.70926	3.76879e-05	0	0.249213
ENSMUSG00000060962	Dmkn	dermokine	-6.69569	2.7444e-92	0.0970906	8.85362
ENSMUSG00000039956	Mrap	melanocortin 2 receptor accessory protein	-6.68742	1.78967e-54	0.0245637	2.53194
ENSMUSG00000079071	Gm14085	predicted gene 14085	-6.65942	8.28607e-18	0.00226698	0.124698
ENSMUSG00000056271	Lman1l	lectin, mannose-binding 1 like	-6.64979	2.54241e-40	0.0103062	0.939036
ENSMUSG00000057446	Cts8	cathepsin 8	-6.64454	7.04437e-06	0	0.110965
ENSMUSG00000038560	Sp6	trans-acting transcription factor 6	-6.63688	1.69469e-08	0	0.0583694
ENSMUSG00000025347	Mettl7b	methyltransferase like 7B	-6.55677	3.61017e-59	0.031151	2.77595
ENSMUSG00000071356	Reg3b	regenerating islet-derived 3 beta	-6.54544	3.12764e-05	0	0.184938
ENSMUSG00000014782	Plekhg4	pleckstrin homology domain containing, family G (with RhoGef domain) member 4	-6.54162	0	0.334816	27.3515
ENSMUSG00000047428	Dlk2	delta-like 2 homolog (Drosophila)	-6.52599	1.68312e-134	0.109462	9.1515
ENSMUSG00000073012	Fnd3c2	fibronectin type III domain containing 3C2	-6.50406	1.10575e-25	0.00288027	0.296282
ENSMUSG00000022025	Lect1	leukocyte cell derived chemotaxin 1	-6.43617	1.00688e-41	0.0114461	1.01568
ENSMUSG00000095620	2010005H15Rik	RIKEN cDNA 2010005H15 gene	-6.37476	1.20658e-06	0	0.292452
ENSMUSG00000072605	Gm10376	predicted gene 10376	-6.34414	2.82677e-07	0	0.198049
ENSMUSG00000046845	Il1f10	interleukin 1 family, member 10	-6.33914	6.36616e-05	0	0.339074
ENSMUSG00000020218	Wif1	Wnt inhibitory factor 1	-6.30159	7.54296e-09	0	0.0729727
ENSMUSG00000058400	Qrfpr	pyroglutamylated RFamide peptide receptor	-6.30122	7.25894e-10	0.00214233	0.25704
ENSMUSG00000032807	Alox12b	arachidonate 12-lipoxygenase, 12R type	-6.28977	3.34969e-33	0.0112495	0.51501
ENSMUSG00000010435	Spaca7	sperm acrosome associated 7	-6.28608	4.93637e-15	0.0787525	5.18083
ENSMUSG00000021919	Chat	choline acetyltransferase	-6.27628	1.22289e-28	0.0136694	0.969496
ENSMUSG00000096001	2610528A11Rik	RIKEN cDNA 2610528A11 gene	-6.27239	2.66753e-10	0.0422207	0.572238
ENSMUSG00000030483	Cyp2b10	cytochrome P450, family 2, subfamily b, polypeptide 10	-6.21609	3.67882e-12	0.00277062	0.209619
ENSMUSG00000079269	Gm3676	predicted gene 3676	-6.1949	5.86118e-09	0.0324052	0.546358
ENSMUSG00000018623	Mmp7	matrix metallopeptidase 7	-6.19135	1.87405e-63	0.569702	34.1774
ENSMUSG00000023216	Epb42	erythrocyte membrane protein band 4.2	-6.18942	2.82707e-09	0.00645352	0.0839336
ENSMUSG00000011632	Pinlyp	phospholipase A2 inhibitor and LY6/PLAUR domain containing	-6.17594	1.02863e-28	0.0277058	2.10889
ENSMUSG00000096730	Vmn2r122	vomeronasal 2, receptor, 122	-6.17537	6.78594e-07	0	0.0524698
ENSMUSG00000079460	4933403O08Rik	RIKEN cDNA 4933403O08 gene	-6.15308	0.0006141	0	0.104104
ENSMUSG00000030963	Umod	uromodulin	-6.1394	8.12252e-07	0	0.0610139
ENSMUSG00000025496	Drd4	dopamine receptor D4	-6.11792	4.68473e-291	0.315621	20.4593
ENSMUSG00000075707	Dio3	deiodinase, iodothyronine type III	-6.09709	2.03603e-155	1.52915	93.2313
ENSMUSG00000062209	Erbb4	erb-b2 receptor tyrosine kinase 4	-6.07404	8.76002e-15	0.00140558	0.103273
ENSMUSG00000064354	mt-Co2	mitochondrially encoded cytochrome c oxidase II	-6.04644	3.77456e-17	1130.81	6036.95
ENSMUSG00000079265	Gm8257	predicted pseudogene 8257	-5.98999	0.000202019	0	0.0679795
ENSMUSG00000024485	Slc4a9	solute carrier family 4, sodium bicarbonate cotransporter, member 9	-5.9721	1.28992e-53	0.0517475	2.94346
ENSMUSG00000079597	Gm5483	predicted gene 5483	-5.95414	0.00262941	0	0.33239
ENSMUSG00000095226	Gm10377	predicted gene 10377	-5.94893	0.00568115	0	0.256647
ENSMUSG00000033860	Fgg	fibrinogen gamma chain	-5.94265	7.16508e-09	0.0239738	1.45334
ENSMUSG00000091569	Gm8232	predicted gene 8232	-5.91799	1.335e-05	0	0.0957923
ENSMUSG00000019909	Fam162b	family with sequence similarity 162, member B	-5.87361	7.69045e-27	0.0379814	2.17506
ENSMUSG00000071766	Rhox12	reproductive homeobox 12	-5.87257	7.59077e-06	0	0.122083
ENSMUSG00000050063	Klk6	kallikrein related-peptidase 6	-5.86462	0.00026221	0	0.0861295
ENSMUSG00000095384	1700001F09Rik	RIKEN cDNA 1700001F09 gene	-5.82836	2.55871e-05	0	0.144372
ENSMUSG00000064360	mt-Nd3	mitochondrially encoded NADH dehydrogenase 3	-5.80261	3.6553e-48	197.253	1437.64
ENSMUSG00000024041	Cryaa	crystallin, alpha A	-5.72849	4.65509e-09	0.0098677	0.269674
ENSMUSG00000020891	Alox8	arachidonate 8-lipoxygenase	-5.72476	9.37618e-09	0.00164415	0.0887686
ENSMUSG00000090716	Gm3371	predicted gene 3371	-5.71805	1.52783e-09	0.00288984	0.227221
ENSMUSG00000033316	Galnt9	UDP-N-acetyl-alpha-D-galactosamine:polypeptide N-acetylgalactosaminyltransferase 9	-5.71136	9.77751e-43	0.0232084	1.14332
ENSMUSG00000011349	Dmrtc2	doublesex and mab-3 related transcription factor like family C2	-5.69717	0.0002411	0	0.0717432
ENSMUSG00000019905	Gprc6a	G protein-coupled receptor, family C, group 6, member A	-5.69231	1.79521e-05	0	0.0404408
ENSMUSG00000022057	Adamdec1	ADAM-like, decysin 1	-5.6873	5.23972e-111	0.59558	28.5263
ENSMUSG00000026167	Wnt10a	wingless-type MMTV integration site family, member 10A	-5.66687	4.72639e-36	0.102249	4.00548
ENSMUSG00000090505	Gm3486	predicted gene 3486	-5.64431	2.00614e-24	0.0185152	0.8801
ENSMUSG00000030160	Tmem52b	transmembrane protein 52B	-5.57032	6.94593e-14	0.0121964	0.525521
ENSMUSG00000057726	Serpinb9g	serine (or cysteine) peptidase inhibitor, clade B, member 9g	-5.56634	5.88192e-07	0.00304609	0.149705
ENSMUSG00000032726	Bmp8a	bone morphogenetic protein 8a	-5.56593	1.08321e-33	0.0588725	2.37601
ENSMUSG00000056270	Prr9	proline rich 9	-5.55807	1.68927e-09	0.00396956	0.280505
ENSMUSG00000041984	Rptn	repetin	-5.55753	1.335e-05	0	0.02539
ENSMUSG00000027547	Sall4	sal-like 4 (Drosophila)	-5.54556	0.000455386	0	0.0187162
ENSMUSG00000023993	Treml1	triggering receptor expressed on myeloid cells-like 1	-5.50789	0.0015218	0	0.0939786
ENSMUSG00000031738	Irx6	Iroquois related homeobox 6 (Drosophila)	-5.47769	0.000927805	0	0.0291551
ENSMUSG00000072145	BC061237	cDNA sequence BC061237	-5.47137	6.04257e-52	0.167805	6.61968
ENSMUSG00000020429	Igfbp1	insulin-like growth factor binding protein 1	-5.46901	4.16619e-08	0.00764125	0.22027
ENSMUSG00000069324	Gm5096	predicted gene 5096	-5.46697	8.28519e-05	0.0125435	0.153904
ENSMUSG00000076441	Ass1	argininosuccinate synthetase 1	-5.46576	0	2.978	116.712
ENSMUSG00000037843	Vstm2l	V-set and transmembrane domain containing 2-like	-5.46378	4.46281e-08	0.00415474	0.198179
ENSMUSG00000049641	Vgll2	vestigial like family member 2	-5.46269	7.0838e-05	0	0.0596882
ENSMUSG00000029054	Gabrd	gamma-aminobutyric acid (GABA) A receptor, subunit delta	-5.4229	0.000106736	0.0101766	0.0986618
ENSMUSG00000027908	Tchhl1	trichohyalin-like 1	-5.42287	0.000983126	0	0.0550359
ENSMUSG00000090634	Gm8126	predicted gene 8126	-5.41078	0.00091454	0	0.0622294
ENSMUSG00000026312	Cdh7	cadherin 7, type 2	-5.39095	2.65946e-16	0.00232699	0.0982635
ENSMUSG00000027224	Duoxa1	dual oxidase maturation factor 1	-5.38685	5.01057e-29	0.0052094	0.226619
ENSMUSG00000094954	Gm8011	predicted gene 8011	-5.36731	0.00111463	0	0.0517875
ENSMUSG00000033268	Duox1	dual oxidase 1	-5.36081	2.6105e-45	0.00840849	0.310659
ENSMUSG00000030827	Fgf21	fibroblast growth factor 21	-5.35395	0.00380268	0	0.0946601
ENSMUSG00000076436	Oxct2a	3-oxoacid CoA transferase 2A	-5.34585	2.78413e-05	0.0106727	0.187357
ENSMUSG00000050982	Apol10a	apolipoprotein L 10A	-5.33569	0.000753104	0	0.0272417
ENSMUSG00000044217	Aqp5	aquaporin 5	-5.32837	1.14717e-15	0.479032	17.1269
ENSMUSG00000025020	Slit1	slit homolog 1 (Drosophila)	-5.324	1.84675e-35	0.0423311	1.49254
ENSMUSG00000046687	Gm5424	predicted gene 5424	-5.3166	0	2.07146	73.1515
ENSMUSG00000093945	Gm3543	predicted gene 3543	-5.31055	9.13815e-21	0.0644754	1.23588
ENSMUSG00000047990	C2cd4a	C2 calcium-dependent domain containing 4A	-5.3	1.11344e-76	0.364285	9.23839
ENSMUSG00000072188	Gm10354	predicted gene 10354	-5.29326	0.000566937	0.00481609	0.209269
ENSMUSG00000036480	Prss56	protease, serine 56	-5.28825	4.07341e-27	0.0197508	0.754157
ENSMUSG00000059003	Grin2a	glutamate receptor, ionotropic, NMDA2A (epsilon 1)	-5.26856	2.04803e-14	0.000839508	0.0358301
ENSMUSG00000046259	Sprr2h	small proline-rich protein 2H	-5.25449	0.0072921	0	0.113079
ENSMUSG00000026621	42795	mitochondrial amidoxime reducing component 1	-5.24895	1.33232e-25	0.0198241	0.47477
ENSMUSG00000070683	Lactbl1	lactamase, beta-like 1	-5.24811	6.14546e-05	0	0.0286194
ENSMUSG00000038580	Sct	secretin	-5.23157	5.35037e-150	2.80164	95.99
ENSMUSG00000023192	Grm2	glutamate receptor, metabotropic 2	-5.222	2.99435e-08	0.000959541	0.0534892
ENSMUSG00000060459	Kng2	kininogen 2	-5.22005	5.41677e-132	0.297213	10.031
ENSMUSG00000081044	AU015836	expressed sequence AU015836	-5.21364	0.000502745	0.00339605	0.0878575
ENSMUSG00000079602	9230102O04Rik	RIKEN cDNA 9230102O04 gene	-5.20682	0.000155192	0	0.0866942
ENSMUSG00000096446	Gm8104	predicted gene 8104	-5.19414	0.00154253	0	0.0460019
ENSMUSG00000047109	Cldn14	claudin 14	-5.18678	6.69952e-06	0.00297486	0.112397
ENSMUSG00000006056	Calcoco2	calcium binding and coiled-coil domain 2	-5.18103	0.00520219	0	0.0505251
ENSMUSG00000033834	Tpbpa	trophoblast specific protein alpha	-5.17825	3.33581e-39	0.028701	0.95621
ENSMUSG00000059832	Kprp	keratinocyte expressed, proline-rich	-5.17283	0.0326569	0	0.0373744
ENSMUSG00000039070	Cpa4	carboxypeptidase A4	-5.17013	0.000286881	0.00413502	0.0873359
ENSMUSG00000027719	Adad1	adenosine deaminase domain containing 1 (testis specific)	-5.16261	0.00668114	0	0.0241376
ENSMUSG00000017064	Prl5a1	prolactin family 5, subfamily a, member 1	-5.15817	0.000916651	0	0.0736638
ENSMUSG00000044294	Krt84	keratin 84	-5.14437	4.93027e-17	0.037405	0.785016
ENSMUSG00000038203	Hoxa13	homeobox A13	-5.12612	0.00164103	0.00189967	0.127069
ENSMUSG00000042179	Pnliprp1	pancreatic lipase related protein 1	-5.1181	9.93175e-06	0.0058011	0.167534
ENSMUSG00000051207	Mrgprd	MAS-related GPR, member D	-5.1164	0.000641174	0	0.024472
ENSMUSG00000005649	Cabp5	calcium binding protein 5	-5.09981	0.00790779	0	0.0301708
ENSMUSG00000026246	Alppl2	alkaline phosphatase, placental-like 2	-5.07248	1.19472e-15	0.0133465	0.423522
ENSMUSG00000048217	Nags	N-acetylglutamate synthase	-5.07056	4.55996e-16	0.0114062	0.441138
ENSMUSG00000033196	Myh2	myosin, heavy polypeptide 2, skeletal muscle, adult	-5.05416	0.000556836	0	0.0103236
ENSMUSG00000023247	Guca2a	guanylate cyclase activator 2a (guanylin)	-5.04935	0.000129146	0	0.123719
ENSMUSG00000022061	Nkx3-1	NK-3 transcription factor, locus 1 (Drosophila)	-4.98986	0.00178102	0	0.0256615
ENSMUSG00000109737	Gm39566	predicted gene, 39566	-4.98738	0.00322294	0	0.0179605
ENSMUSG00000029788	Cpa5	carboxypeptidase A5	-4.96332	0.000597808	0	0.027153
ENSMUSG00000075574	Defb48	defensin beta 48	-4.95213	0.00287929	0	0.156563
ENSMUSG00000064357	mt-Atp6	mitochondrially encoded ATP synthase 6	-4.94881	5.23908e-10	608.585	4874.67
ENSMUSG00000018339	Gpx3	glutathione peroxidase 3	-4.93833	1.33216e-112	68.0812	1696.72
ENSMUSG00000028287	1700009N14Rik	RIKEN cDNA 1700009N14 gene	-4.91169	0.00019199	0.00930294	0.150329
ENSMUSG00000044903	Psg22	pregnancy-specific glycoprotein 22	-4.89228	0.00113085	0.00622817	0.102483
ENSMUSG00000022790	Igsf11	immunoglobulin superfamily, member 11	-4.8913	1.48148e-243	0.681404	17.4022
ENSMUSG00000027358	Bmp2	bone morphogenetic protein 2	-4.88523	5.80349e-201	3.66127	96.5003
ENSMUSG00000079267	Gm5930	predicted gene 5930	-4.87986	0.0083788	0	0.0369167
ENSMUSG00000036814	Slc6a20a	solute carrier family 6 (neurotransmitter transporter), member 20A	-4.8051	3.62285e-08	0.0118671	0.310586
ENSMUSG00000083695	Rnf138rt1	ring finger protein 138, retrogene 1	-4.79494	0.00685844	0	0.0506076
ENSMUSG00000058620	Adra2b	adrenergic receptor, alpha 2b	-4.79135	5.33043e-53	0.119778	2.97271
ENSMUSG00000010760	Phlda2	pleckstrin homology like domain, family A, member 2	-4.78469	4.07341e-27	0.196052	3.70184
ENSMUSG00000095180	Rhox5	reproductive homeobox 5	-4.7735	2.65946e-16	0.0305423	0.784763
ENSMUSG00000013415	Igf2bp1	insulin-like growth factor 2 mRNA binding protein 1	-4.77128	4.54069e-26	0.00454955	0.116005
ENSMUSG00000022603	Mroh4	maestro heat-like repeat family member 4	-4.77125	0.00263202	0	0.0148991
ENSMUSG00000025400	Tac2	tachykinin 2	-4.76575	3.46266e-256	14.1095	343.013
ENSMUSG00000029819	Npy	neuropeptide Y	-4.7606	5.2673e-36	1.69678	41.4379
ENSMUSG00000091698	Gm6526	predicted gene 6526	-4.75386	0.00226156	0	0.0342572
ENSMUSG00000037451	Slc22a20	solute carrier family 22 (organic anion transporter), member 20	-4.74986	9.28978e-27	0.0457061	1.20874
ENSMUSG00000052234	Epx	eosinophil peroxidase	-4.74836	0.000156852	0.00827608	0.0630623
ENSMUSG00000021404	Serpinb9c	serine (or cysteine) peptidase inhibitor, clade B, member 9c	-4.72927	0.00736791	0	0.0290381
ENSMUSG00000041534	Rbp3	retinol binding protein 3, interstitial	-4.7174	0.033466	0	0.010795
ENSMUSG00000029019	Nppb	natriuretic peptide type B	-4.71173	9.17421e-16	0.0444069	1.0412
ENSMUSG00000091792	Gm3573	predicted gene 3573	-4.70381	4.66595e-07	0.0104588	0.220022
ENSMUSG00000041754	Trem3	triggering receptor expressed on myeloid cells 3	-4.70375	0.021132	0	0.056995
ENSMUSG00000054146	Krt15	keratin 15	-4.70267	1.63613e-23	0.0185473	0.461527
ENSMUSG00000070719	Pla2g4d	phospholipase A2, group IVD	-4.70246	0.00914238	0	0.0155684
ENSMUSG00000026124	Cfc1	cripto, FRL-1, cryptic family 1	-4.68565	0.000753146	0.0108902	0.162564
ENSMUSG00000075370	Igll1	immunoglobulin lambda-like polypeptide 1	-4.67125	0.0131598	0	0.0258662
ENSMUSG00000060807	Serpina6	serine (or cysteine) peptidase inhibitor, clade A, member 6	-4.66956	0.0154354	0	0.031713
ENSMUSG00000074885	Gm10782	predicted gene 10782	-4.66306	5.73454e-06	0.0135815	0.344397
ENSMUSG00000067860	Zic3	zinc finger protein of the cerebellum 3	-4.66259	0.00203596	0	0.0119365
ENSMUSG00000048473	Sult6b2	sulfotransferase family 6B, member 2	-4.66167	0.0255732	0	0.0257302
ENSMUSG00000047674	Pdha2	pyruvate dehydrogenase E1 alpha 2	-4.65806	9.63091e-06	0.00399319	0.0818559
ENSMUSG00000006567	Atp7b	ATPase, Cu++ transporting, beta polypeptide	-4.64113	3.28753e-38	0.127008	2.7366
ENSMUSG00000063975	Slco1a5	solute carrier organic anion transporter family, member 1a5	-4.62841	0.0140036	0	0.0146282
ENSMUSG00000025783	4930412O13Rik	RIKEN cDNA 4930412O13 gene	-4.62504	3.80848e-13	0.015939	0.385909
ENSMUSG00000094018	S100a2	S100 calcium binding protein A2	-4.62143	0.000245702	0.0185763	0.479269
ENSMUSG00000041616	Nppa	natriuretic peptide type A	-4.61479	1.1827e-45	0.249682	5.80357
ENSMUSG00000027867	Spag17	sperm associated antigen 17	-4.59732	0.00504047	0	0.00620604
ENSMUSG00000022997	Wnt1	wingless-type MMTV integration site family, member 1	-4.59621	7.0838e-05	0.00197477	0.0707073
ENSMUSG00000073399	Trim40	tripartite motif-containing 40	-4.59059	2.50964e-13	0.00973978	0.218784
ENSMUSG00000039714	Cplx3	complexin 3	-4.57592	3.71432e-05	0.00619867	0.0509978
ENSMUSG00000006488	Prl7a1	prolactin family 7, subfamily a, member 1	-4.57165	0.0123604	0	0.0563237
ENSMUSG00000001260	Gabrg1	gamma-aminobutyric acid (GABA) A receptor, subunit gamma 1	-4.56414	0.0002281	0.00179031	0.0238119
ENSMUSG00000028238	Atp6v0d2	ATPase, H+ transporting, lysosomal V0 subunit D2	-4.54269	4.06496e-32	1.43848	18.583
ENSMUSG00000059213	Ddn	dendrin	-4.52208	1.86326e-18	0.0158602	0.333254
ENSMUSG00000048482	Bdnf	brain derived neurotrophic factor	-4.51894	4.31951e-57	0.0952138	1.95035
ENSMUSG00000009646	Pla2g12b	phospholipase A2, group XIIB	-4.51166	0.0149803	0	0.0416757
ENSMUSG00000030111	A2m	alpha-2-macroglobulin	-4.51043	5.1899e-114	2.82635	53.6345
ENSMUSG00000038651	Sycp2l	synaptonemal complex protein 2-like	-4.50697	0.0100714	0	0.0200616
ENSMUSG00000042842	Serpinb6b	serine (or cysteine) peptidase inhibitor, clade B, member 6b	-4.49948	1.55554e-150	9.39596	189.493
ENSMUSG00000063277	Gm10128	predicted gene 10128	-4.49789	0.011909	0	0.0960782
ENSMUSG00000055360	Prl2c5	prolactin family 2, subfamily c, member 5	-4.48789	0.0389516	0	0.041513
ENSMUSG00000039672	Kcne2	potassium voltage-gated channel, Isk-related subfamily, gene 2	-4.47269	2.21431e-17	0.0388563	0.910536
ENSMUSG00000005355	Casp14	caspase 14	-4.46854	0.000180438	0.00403262	0.0742364
ENSMUSG00000063021	Hist1h2ak	histone cluster 1, H2ak	-4.46693	0.000218432	0.0296512	0.336642
ENSMUSG00000051176	Zfp42	zinc finger protein 42	-4.46323	0.00749752	0	0.0292038
ENSMUSG00000025497	Cdhr5	cadherin-related family member 5	-4.46112	9.47495e-26	0.121852	2.37228
ENSMUSG00000042631	Xkr7	X-linked Kx blood group related 7	-4.45713	0.0104235	0	0.0176031
ENSMUSG00000020871	Dlx4	distal-less homeobox 4	-4.45707	0.00426953	0	0.0144545
ENSMUSG00000040314	Ctsg	cathepsin G	-4.45496	0.0129495	0	0.0559114
ENSMUSG00000055312	Them7	thioesterase superfamily member 7	-4.43923	7.77818e-67	0.500943	9.47566
ENSMUSG00000068349	Gml	glycosylphosphatidylinositol anchored molecule like	-4.4366	0.0159616	0	0.0407564
ENSMUSG00000025370	Cdh9	cadherin 9	-4.43558	0.0206961	0	0.0145705
ENSMUSG00000028838	Extl1	exostoses (multiple)-like 1	-4.40899	1.0042e-45	0.123448	2.34903
ENSMUSG00000030683	Sez6l2	seizure related 6 homolog like 2	-4.40838	1.01229e-120	0.352227	6.63669
ENSMUSG00000059645	Gm7361	predicted gene 7361	-4.40456	0.00377253	0	0.0155468
ENSMUSG00000001021	S100a3	S100 calcium binding protein A3	-4.38885	1.45014e-28	0.0193675	0.36765
ENSMUSG00000019888	Mgat4c	MGAT4 family, member C	-4.38813	5.21581e-09	0.0584659	1.01348
ENSMUSG00000095528	Gm10375	predicted gene 10375	-4.38765	0.0132752	0	0.0507476
ENSMUSG00000025739	Gng13	guanine nucleotide binding protein (G protein), gamma 13	-4.37597	8.90597e-08	0.0255509	0.501309
ENSMUSG00000032013	Trim29	tripartite motif-containing 29	-4.36037	8.27826e-24	0.0523478	0.980374
ENSMUSG00000027788	Otol1	otolin 1	-4.35924	0.000345366	0.00539237	0.0570247
ENSMUSG00000075316	Scn9a	sodium channel, voltage-gated, type IX, alpha	-4.35767	0.0116933	0	0.00344812
ENSMUSG00000079244	Gm5622	predicted gene 5622	-4.3467	0.0197518	0	0.0277426
ENSMUSG00000036551	Akap14	A kinase (PRKA) anchor protein 14	-4.34182	0.0150888	0	0.0244368
ENSMUSG00000108367	Gm4881	predicted gene 4881	-4.3346	0.00439892	0.00815276	0.156896
ENSMUSG00000043286	Pnpla1	patatin-like phospholipase domain containing 1	-4.33096	0.0390491	0	0.00957164
ENSMUSG00000029334	Prkg2	protein kinase, cGMP-dependent, type II	-4.32909	9.65577e-115	1.54979	25.8488
ENSMUSG00000091725	Gm8220	predicted gene 8220	-4.29937	0.00622477	0	0.0292273
ENSMUSG00000039323	Igfbp2	insulin-like growth factor binding protein 2	-4.29478	1.18406e-71	1.57908	28.7441
ENSMUSG00000027199	Gatm	glycine amidinotransferase (L-arginine:glycine amidinotransferase)	-4.29192	2.55305e-126	8.91273	139.39
ENSMUSG00000058550	Dppa4	developmental pluripotency associated 4	-4.27731	0.00613358	0	0.0274128
ENSMUSG00000061584	Lyg2	lysozyme G-like 2	-4.26406	0.0193836	0	0.0162212
ENSMUSG00000062705	Tpbpb	trophoblast specific protein beta	-4.25282	0.0137323	0.00822945	0.178596
ENSMUSG00000049691	Nkx3-2	NK3 homeobox 2	-4.24449	0.0322576	0	0.0239828
ENSMUSG00000024406	Pou5f1	POU domain, class 5, transcription factor 1	-4.24012	0.0278223	0	0.0182112
ENSMUSG00000030406	Gipr	gastric inhibitory polypeptide receptor	-4.23831	8.02628e-37	0.0727896	1.2419
ENSMUSG00000048489	8430408G22Rik	RIKEN cDNA 8430408G22 gene	-4.23735	6.44917e-58	1.78791	27.1815
ENSMUSG00000031073	Fgf15	fibroblast growth factor 15	-4.23321	0.0142409	0	0.0130832
ENSMUSG00000024028	Tff2	trefoil factor 2 (spasmolytic protein 1)	-4.22744	0.0103563	0	0.0941814
ENSMUSG00000049176	Frmpd4	FERM and PDZ domain containing 4	-4.22032	1.06699e-26	0.0164091	0.184606
ENSMUSG00000001655	Hoxc13	homeobox C13	-4.21845	0.0335879	0	0.0197502
ENSMUSG00000027202	Slc12a1	solute carrier family 12, member 1	-4.2124	0.000314225	0.00101101	0.0187064
ENSMUSG00000047894	Ang2	angiogenin, ribonuclease A family, member 2	-4.20403	0.000318583	0.038787	0.263332
ENSMUSG00000023918	Adgrf4	adhesion G protein-coupled receptor F4	-4.19518	1.11983e-75	0.44528	6.88595
ENSMUSG00000079259	Trim71	tripartite motif-containing 71	-4.18076	5.73914e-24	0.00926679	0.136566
ENSMUSG00000033219	Gm9758	predicted gene 9758	-4.16964	0.0231852	0	0.0299529
ENSMUSG00000046899	Prl7a2	prolactin family 7, subfamily a, member 2	-4.16526	0.0234738	0	0.0428952
ENSMUSG00000026272	Agxt	alanine-glyoxylate aminotransferase	-4.16506	0.00076087	0.00686677	0.0632746
ENSMUSG00000036855	Gjd4	gap junction protein, delta 4	-4.1612	0.00637173	0	0.0144982
ENSMUSG00000006529	Itih1	inter-alpha trypsin inhibitor, heavy chain 1	-4.15652	0.00379749	0.00355393	0.0434694
ENSMUSG00000031250	Tnmd	tenomodulin	-4.15557	0.0181062	0	0.0280702
ENSMUSG00000020099	Unc5b	unc-5 netrin receptor B	-4.14415	0	2.13692	33.5443
ENSMUSG00000091636	Akain1	A kinase (PRKA) anchor inhibitor 1	-4.14312	0.0232876	0	0.0165721
ENSMUSG00000089678	Agxt2	alanine-glyoxylate aminotransferase 2	-4.13486	0.000164097	0.00178923	0.0407434
ENSMUSG00000040154	Wfdc5	WAP four-disulfide core domain 5	-4.13435	0.00109451	0.00202239	0.0553493
ENSMUSG00000020884	Asgr1	asialoglycoprotein receptor 1	-4.10478	3.71251e-11	0.0108836	0.166672
ENSMUSG00000042115	Klhdc8a	kelch domain containing 8A	-4.10126	7.18665e-25	0.113718	1.81732
ENSMUSG00000022715	Tmem114	transmembrane protein 114	-4.10101	8.7163e-10	0.0438682	0.508217
ENSMUSG00000039508	Fam26d	family with sequence similarity 26, member D	-4.08767	0.0361129	0	0.00987911
ENSMUSG00000039653	Baat	bile acid-Coenzyme A: amino acid N-acyltransferase	-4.08515	3.40871e-27	0.0408405	0.616754
ENSMUSG00000079175	Gm11060	predicted gene 11060	-4.07891	0.0032544	0.471909	1.57526
ENSMUSG00000038201	Kcna7	potassium voltage-gated channel, shaker-related subfamily, member 7	-4.06844	1.52742e-06	0.0365069	0.199497
ENSMUSG00000026609	Ush2a	Usher syndrome 2A	-4.05705	0.0245655	0	0.00208062
ENSMUSG00000090440	Gm9732	predicted gene 9732	-4.0547	0.0251517	0	0.0242903
ENSMUSG00000047976	Kcna1	potassium voltage-gated channel, shaker-related subfamily, member 1	-4.0514	4.51271e-20	0.0747668	1.04384
ENSMUSG00000028766	Alpl	alkaline phosphatase, liver/bone/kidney	-4.05103	2.71077e-201	1.43805	21.1406
ENSMUSG00000061082	Plac1	placental specific protein 1	-4.04888	1.36397e-20	0.0400827	0.603571
ENSMUSG00000020159	Gabrp	gamma-aminobutyric acid (GABA) A receptor, pi	-4.04786	2.38107e-18	0.218153	3.10874
ENSMUSG00000025213	Kazald1	Kazal-type serine peptidase inhibitor domain 1	-4.00765	3.85657e-169	1.94261	27.7583
ENSMUSG00000051596	Otop1	otopetrin 1	-3.98736	0.0298985	0	0.00979909
ENSMUSG00000032796	Lama1	laminin, alpha 1	-3.98711	2.83837e-84	0.383596	5.23785
ENSMUSG00000091504	Vmn2r118	vomeronasal 2, receptor 118	-3.98315	0.019642	0	0.0129692
ENSMUSG00000021680	Crhbp	corticotropin releasing hormone binding protein	-3.9806	0.0234085	0	0.0197077
ENSMUSG00000078452	Raet1d	retinoic acid early transcript delta	-3.97782	3.62312e-10	0.202049	2.13124
ENSMUSG00000106631	Gm42669	predicted gene 42669	-3.97597	0.0198402	0	0.00525864
ENSMUSG00000026468	Lhx4	LIM homeobox protein 4	-3.97186	2.10578e-09	0.00406899	0.0592411
ENSMUSG00000054266	Serpinb9d	serine (or cysteine) peptidase inhibitor, clade B, member 9d	-3.95954	0.00162684	0.00375679	0.0857741
ENSMUSG00000025216	Lbx1	ladybird homeobox homolog 1 (Drosophila)	-3.95315	0.0371653	0	0.0133976
ENSMUSG00000055555	4930502E18Rik	RIKEN cDNA 4930502E18 gene	-3.95125	9.08002e-28	0.129166	1.76625
ENSMUSG00000030109	Slc6a12	solute carrier family 6 (neurotransmitter transporter, betaine/GABA), member 12	-3.95107	7.94505e-31	0.143899	1.97269
ENSMUSG00000047150	1700001C19Rik	RIKEN cDNA 1700001C19 gene	-3.95037	0.0105289	0.00298677	0.0539871
ENSMUSG00000032023	Jhy	juvenile hydrocephalus	-3.94497	1.65431e-07	0.0249706	0.351209
ENSMUSG00000001901	Kcnh6	potassium voltage-gated channel, subfamily H (eag-related), member 6	-3.94318	0.00555272	0.00164172	0.0263089
ENSMUSG00000028001	Fga	fibrinogen alpha chain	-3.94239	2.92505e-06	0.0437853	0.987819
ENSMUSG00000024233	Lyzl1	lysozyme-like 1	-3.93314	0.03004	0	0.0387696
ENSMUSG00000020872	Tac4	tachykinin 4	-3.93228	3.6063e-09	0.0168225	0.262016
ENSMUSG00000091255	Speer4e	spermatogenesis associated glutamate (E)-rich protein 4e	-3.93186	0.0140754	0.00706539	0.064228
ENSMUSG00000094925	Gm5798	predicted gene 5798	-3.92028	0.0398068	0	0.0184915
ENSMUSG00000006546	Cryba2	crystallin, beta A2	-3.91186	0.0297047	0	0.0271578
ENSMUSG00000091897	Gm17019	predicted gene 17019	-3.89466	0.0101324	0.0200998	0.343813
ENSMUSG00000036856	Wnt4	wingless-type MMTV integration site family, member 4	-3.89083	3.74686e-104	2.17459	28.5897
ENSMUSG00000094083	Gm1604a	predicted gene 1604A	-3.86895	0.01631	0	0.0393568
ENSMUSG00000048982	Gphb5	glycoprotein hormone beta 5	-3.86618	0.0167317	0	0.0188519
ENSMUSG00000021768	Dusp13	dual specificity phosphatase 13	-3.85219	8.16035e-21	0.0675793	0.727526
ENSMUSG00000004371	Il11	interleukin 11	-3.8518	7.82264e-34	0.427445	5.32691
ENSMUSG00000013083	2200002J24Rik	RIKEN cDNA 2200002J24 gene	-3.85154	0.0476028	0	0.049623
ENSMUSG00000033227	Wnt6	wingless-type MMTV integration site family, member 6	-3.84637	4.28458e-192	2.79045	35.8753
ENSMUSG00000009092	Derl3	Der1-like domain family, member 3	-3.84099	7.57164e-14	0.647314	9.47318
ENSMUSG00000028356	Ambp	alpha 1 microglobulin/bikunin	-3.8373	0.000516528	0.0040191	0.0602418
ENSMUSG00000041872	Il17f	interleukin 17F	-3.8322	0.0247811	0	0.0145828
ENSMUSG00000063130	Calml3	calmodulin-like 3	-3.82941	3.23284e-17	0.329826	4.19497
ENSMUSG00000050074	Spink8	serine peptidase inhibitor, Kazal type 8	-3.82831	3.9279e-36	2.0298	26.602
ENSMUSG00000073052	D130052B06Rik	RIKEN cDNA D130052B06 gene	-3.82023	0.0408217	0	0.0129005
ENSMUSG00000054136	Adm2	adrenomedullin 2	-3.81826	0.0257855	0.0146151	0.214733
ENSMUSG00000091898	Tnnc1	troponin C, cardiac/slow skeletal	-3.80172	6.92926e-16	0.512118	7.11834
ENSMUSG00000025091	Pnliprp2	pancreatic lipase-related protein 2	-3.78524	1.83517e-10	0.036604	0.369516
ENSMUSG00000012396	Nanog	Nanog homeobox	-3.78181	2.59279e-10	0.0206667	0.253481
ENSMUSG00000062732	Lypd4	Ly6/Plaur domain containing 4	-3.77996	0.0386203	0	0.0212335
ENSMUSG00000028738	Tas1r2	taste receptor, type 1, member 2	-3.77792	0.00558652	0.00308237	0.0357265
ENSMUSG00000052212	Cd177	CD177 antigen	-3.77444	8.97405e-20	0.121534	1.54125
ENSMUSG00000012520	Phox2b	paired-like homeobox 2b	-3.76783	0.0478886	0	0.00919899
ENSMUSG00000070708	Gtsf1l	gametocyte specific factor 1-like	-3.76184	0.0356717	0	0.0351919
ENSMUSG00000051748	Wfdc21	WAP four-disulfide core domain 21	-3.75974	0.0388752	0	0.0664245
ENSMUSG00000104158	Gm38100	predicted gene, 38100	-3.75768	0.0382878	0	0.0160914
ENSMUSG00000048399	Tprg	transformation related protein 63 regulated	-3.75385	5.6861e-07	0.0157832	0.181051
ENSMUSG00000060780	Lrrtm1	leucine rich repeat transmembrane neuronal 1	-3.74861	2.77794e-25	0.579877	5.56115
ENSMUSG00000027902	Chil6	chitinase-like 6	-3.73374	0.000232159	0.0168478	0.140207
ENSMUSG00000074302	Gm10663	predicted gene 10663	-3.73278	0.0357119	0	0.425115
ENSMUSG00000067173	Mrgpra4	MAS-related GPR, member A4	-3.72877	0.0375627	0	0.0220388
ENSMUSG00000023391	Dlx2	distal-less homeobox 2	-3.72875	0.0372871	0	0.00971868
ENSMUSG00000028008	Asic5	acid-sensing (proton-gated) ion channel family member 5	-3.72801	0.0125502	0.0126278	0.0373228
ENSMUSG00000006269	Atp6v1b1	ATPase, H+ transporting, lysosomal V1 subunit B1	-3.7254	0.00933091	0.00267133	0.0188107
ENSMUSG00000047228	BC048546	cDNA sequence BC048546	-3.72137	4.96109e-20	0.0279249	0.382702
ENSMUSG00000097169	Gm26661	predicted gene, 26661	-3.71315	0.047264	0	0.0577624
ENSMUSG00000006345	Ggt1	gamma-glutamyltransferase 1	-3.7111	1.06789e-30	0.153732	1.85317
ENSMUSG00000047026	Acsm4	acyl-CoA synthetase medium-chain family member 4	-3.70971	0.0197464	0	0.0125912
ENSMUSG00000024992	Pde6c	phosphodiesterase 6C, cGMP specific, cone, alpha prime	-3.70408	0.0448602	0	0.0091909
ENSMUSG00000048775	Serpinb13	serine (or cysteine) peptidase inhibitor, clade B (ovalbumin), member 13	-3.70167	0.0161715	0.00696944	0.0491086
ENSMUSG00000078597	Cyp4a12b	cytochrome P450, family 4, subfamily a, polypeptide 12B	-3.69802	0.0370496	0	0.011184
ENSMUSG00000026572	Tbx19	T-box 19	-3.69626	0.0462856	0	0.00837265
ENSMUSG00000036816	Atoh7	atonal bHLH transcription factor 7	-3.69601	0.0380948	0	0.0597906
ENSMUSG00000045731	Pnoc	prepronociceptin	-3.69457	9.39074e-15	0.0554824	0.574164
ENSMUSG00000070530	Wfdc16	WAP four-disulfide core domain 16	-3.69056	0.0206786	0	0.0329849
ENSMUSG00000015441	Gzmf	granzyme F	-3.68777	6.66345e-09	1.78516	19.5985
ENSMUSG00000026058	Khdrbs2	KH domain containing, RNA binding, signal transduction associated 2	-3.68745	0.00351142	0.00341165	0.00753071
ENSMUSG00000052850	Tas2r137	taste receptor, type 2, member 137	-3.68503	0.0280411	0	0.0245346
ENSMUSG00000027833	Shox2	short stature homeobox 2	-3.671	5.17689e-20	0.150194	1.71057
ENSMUSG00000021335	Slc17a1	solute carrier family 17 (sodium phosphate), member 1	-3.67027	0.033695	0	0.0110269
ENSMUSG00000064010	Dppa1	developmental pluripotency associated 1	-3.64172	6.41934e-06	0.0281592	0.19097
ENSMUSG00000042988	Notum	notum pectinacetylesterase homolog (Drosophila)	-3.63844	1.27372e-59	0.60294	6.68667
ENSMUSG00000055567	Unc80	unc-80, NALCN activator	-3.6384	1.16571e-07	0.025675	0.340042
ENSMUSG00000020649	Rrm2	ribonucleotide reductase M2	-3.62462	1.09037e-66	19.641	186.308
ENSMUSG00000095576	Fmo6	flavin containing monooxygenase 6	-3.60224	1.52769e-27	0.0649001	0.731407
ENSMUSG00000068859	Sp9	trans-acting transcription factor 9	-3.59337	0.0369338	0.0011227	0.0164283
ENSMUSG00000041323	Ak7	adenylate kinase 7	-3.59294	1.60199e-19	0.0535317	0.589912
ENSMUSG00000020581	Agr2	anterior gradient 2	-3.59249	2.37387e-10	2.88284	29.9268
ENSMUSG00000031285	Dcx	doublecortin	-3.59028	2.83887e-06	0.00408163	0.0432165
ENSMUSG00000056174	Col8a2	collagen, type VIII, alpha 2	-3.57016	4.53532e-125	2.21523	23.9879
ENSMUSG00000044067	Gpr22	G protein-coupled receptor 22	-3.56441	1.61315e-11	0.0192603	0.145673
ENSMUSG00000031383	Dusp9	dual specificity phosphatase 9	-3.55722	1.96516e-41	0.472791	5.14754
ENSMUSG00000096546	Smlr1	small leucine-rich protein 1	-3.55676	0.040523	0.00133085	0.0184364
ENSMUSG00000005640	Insrr	insulin receptor-related receptor	-3.55423	8.10415e-34	0.09686	1.0127
ENSMUSG00000024803	Ankrd1	ankyrin repeat domain 1 (cardiac muscle)	-3.54807	2.668e-17	0.0839255	0.679385
ENSMUSG00000096045	Gm21698	predicted gene, 21698	-3.54089	0.0335418	0	0.00807286
ENSMUSG00000034467	Dynlrb2	dynein light chain roadblock-type 2	-3.53645	0.038032	0	0.0430497
ENSMUSG00000049539	Hist1h1a	histone cluster 1, H1a	-3.53633	1.97034e-05	0.0509311	0.437869
ENSMUSG00000021056	Tex21	testis expressed gene 21	-3.52762	4.67622e-07	0.0184291	0.188449
ENSMUSG00000034981	Parm1	prostate androgen-regulated mucin-like protein 1	-3.52325	2.44994e-201	4.0634	41.3291
ENSMUSG00000030470	Csrp3	cysteine and glycine-rich protein 3	-3.52201	0.0266039	0.00212015	0.0340201
ENSMUSG00000099269	Calm5	calmodulin 5	-3.52062	0.0435851	0	0.0268364
ENSMUSG00000039742	Fam71f1	family with sequence similarity 71, member F1	-3.51914	3.55455e-07	0.0177417	0.187148
ENSMUSG00000027971	Ndst4	N-deacetylase/N-sulfotransferase (heparin glucosaminyl) 4	-3.51497	0.000644922	0.00186419	0.0210259
ENSMUSG00000067220	Cnga1	cyclic nucleotide gated channel alpha 1	-3.50695	1.97272e-11	0.00788687	0.0821138
ENSMUSG00000061615	Hist1h2ab	histone cluster 1, H2ab	-3.5022	0.000451477	0.0243435	0.285085
ENSMUSG00000013483	Card14	caspase recruitment domain family, member 14	-3.49898	2.0715e-23	0.191913	1.84158
ENSMUSG00000074768	Bhmt	betaine-homocysteine methyltransferase	-3.49844	1.35817e-10	0.0411115	0.413424
ENSMUSG00000024868	Dkk1	dickkopf WNT signaling pathway inhibitor 1	-3.48743	1.10389e-06	0.0233432	0.25516
ENSMUSG00000041293	Adgrf1	adhesion G protein-coupled receptor F1	-3.48654	1.68744e-11	0.0204271	0.194594
ENSMUSG00000056054	S100a8	S100 calcium binding protein A8 (calgranulin A)	-3.48553	2.11824e-20	1.52678	17.2034
ENSMUSG00000029866	Kel	Kell blood group	-3.47097	4.72757e-11	0.0265622	0.263675
ENSMUSG00000045034	Ankrd34b	ankyrin repeat domain 34B	-3.46619	0.0239354	0.00238539	0.0160378
ENSMUSG00000030162	Olr1	oxidized low density lipoprotein (lectin-like) receptor 1	-3.466	3.34849e-14	0.159619	1.59601
ENSMUSG00000079022	Col22a1	collagen, type XXII, alpha 1	-3.46279	2.22873e-190	1.77437	17.3582
ENSMUSG00000044378	Slc15a5	solute carrier family 15, member 5	-3.46277	8.10482e-15	0.0296306	0.299993
ENSMUSG00000022269	42805	membrane-associated ring finger (C3HC4) 11	-3.45354	0.0150488	0.00494662	0.0306144
ENSMUSG00000056078	Lipm	lipase, family member M	-3.44773	0.0210194	0.00433287	0.0251037
ENSMUSG00000025431	Crisp1	cysteine-rich secretory protein 1	-3.43782	0.0206855	0.0123973	0.0475104
ENSMUSG00000021359	Tfap2a	transcription factor AP-2, alpha	-3.43756	3.4641e-06	0.00709338	0.072479
ENSMUSG00000045915	Ccdc42	coiled-coil domain containing 42	-3.43635	3.18437e-12	0.0336651	0.333892
ENSMUSG00000032500	Dclk3	doublecortin-like kinase 3	-3.43401	1.42511e-20	0.112759	1.08824
ENSMUSG00000030098	Grip2	glutamate receptor interacting protein 2	-3.41257	8.78912e-71	0.402503	3.60642
ENSMUSG00000031927	1700012B09Rik	RIKEN cDNA 1700012B09 gene	-3.40461	0.0246397	0.00573381	0.0864418
ENSMUSG00000047759	Hs3st3a1	heparan sulfate (glucosamine) 3-O-sulfotransferase 3A1	-3.40229	3.71891e-25	0.110361	1.03692
ENSMUSG00000004885	Crabp2	cellular retinoic acid binding protein II	-3.39585	4.00017e-15	0.187523	1.66175
ENSMUSG00000030762	Aqp8	aquaporin 8	-3.39467	1.10972e-07	1.25892	19.402
ENSMUSG00000043122	A530016L24Rik	RIKEN cDNA A530016L24 gene	-3.39376	6.70923e-14	0.0411944	0.412587
ENSMUSG00000037737	Actrt3	actin related protein T3	-3.39204	0.0125702	0.0115511	0.0340426
ENSMUSG00000044626	Liph	lipase, member H	-3.39183	5.08751e-16	0.0860055	0.80976
ENSMUSG00000070690	5830473C10Rik	RIKEN cDNA 5830473C10 gene	-3.38445	8.31381e-10	0.0151636	0.146461
ENSMUSG00000075604	Cyp11b1	cytochrome P450, family 11, subfamily b, polypeptide 1	-3.36933	5.26956e-11	0.0302072	0.278676
ENSMUSG00000050069	Grem2	gremlin 2, DAN family BMP antagonist	-3.36599	8.3752e-41	0.404841	3.66236
ENSMUSG00000023011	Faim2	Fas apoptotic inhibitory molecule 2	-3.3605	1.64394e-06	0.030986	0.273135
ENSMUSG00000068417	Pnp2	purine-nucleoside phosphorylase 2	-3.34578	6.84537e-23	0.321016	2.90525
ENSMUSG00000030484	Lypd5	Ly6/Plaur domain containing 5	-3.34364	0.0441991	0	0.00927867
ENSMUSG00000035836	Ugt2b1	UDP glucuronosyltransferase 2 family, polypeptide B1	-3.34212	0.0102104	0.0022009	0.023729
ENSMUSG00000091230	Gm6970	predicted gene 6970	-3.33914	0.000161367	0.050623	0.477352
ENSMUSG00000043013	Onecut1	one cut domain, family member 1	-3.336	0.0448577	0	0.00499513
ENSMUSG00000040284	Gzmg	granzyme G	-3.33331	3.41626e-08	0.298512	2.68142
ENSMUSG00000019368	Sec14l4	SEC14-like lipid binding 4	-3.31689	0.0160318	0.00167091	0.019153
ENSMUSG00000026258	3110079O15Rik	RIKEN cDNA 3110079O15 gene	-3.31601	0.00864148	0.00650414	0.0931927
ENSMUSG00000075520	Malrd1	MAM and LDL receptor class A domain containing 1	-3.30482	6.80215e-05	0.00312331	0.0481221
ENSMUSG00000021508	Cxcl14	chemokine (C-X-C motif) ligand 14	-3.30246	2.52795e-130	35.7456	312.909
ENSMUSG00000073530	Pappa2	pappalysin 2	-3.30213	1.02421e-08	0.0719022	0.70881
ENSMUSG00000026497	Mixl1	Mix1 homeobox-like 1 (Xenopus laevis)	-3.30154	0.000155895	0.00712681	0.0670211
ENSMUSG00000004668	Abca13	ATP-binding cassette, sub-family A (ABC1), member 13	-3.29723	3.28194e-26	0.0115381	0.102194
ENSMUSG00000029219	Slc10a4	solute carrier family 10 (sodium/bile acid cotransporter family), member 4	-3.29394	0.0370997	0.00555702	0.029466
ENSMUSG00000074604	Mgst2	microsomal glutathione S-transferase 2	-3.29334	2.81488e-24	0.184094	1.48869
ENSMUSG00000090379	Gm8229	predicted gene 8229	-3.28498	0.0406827	0.00834148	0.044102
ENSMUSG00000028645	Slc2a1	solute carrier family 2 (facilitated glucose transporter), member 1	-3.27354	5.07575e-131	8.45017	70.7661
ENSMUSG00000061048	Cdh3	cadherin 3	-3.26349	2.94309e-156	3.48027	29.6418
ENSMUSG00000056399	Prss34	protease, serine 34	-3.26196	0.0362575	0.018628	0.0515328
ENSMUSG00000038276	Asic3	acid-sensing (proton-gated) ion channel 3	-3.26045	2.42587e-27	0.399692	3.35324
ENSMUSG00000047182	Irs3	insulin receptor substrate 3	-3.25054	3.45393e-26	0.329781	2.64536
ENSMUSG00000022952	Runx1	runt related transcription factor 1	-3.24876	1.40661e-94	0.697376	5.87833
ENSMUSG00000022382	Wnt7b	wingless-type MMTV integration site family, member 7B	-3.24743	4.38739e-35	1.08262	9.55774
ENSMUSG00000044824	Olfr545	olfactory receptor 545	-3.24539	0.00493012	0.0150591	0.140742
ENSMUSG00000021950	Anxa8	annexin A8	-3.23937	1.20458e-32	0.905107	7.69275
ENSMUSG00000036211	Hist1h1t	histone cluster 1, H1t	-3.23646	0.0187976	0.00799239	0.0753672
ENSMUSG00000055102	Zfp819	zinc finger protein 819	-3.21614	0.0469282	0.00918558	0.0255374
ENSMUSG00000032357	Tinag	tubulointerstitial nephritis antigen	-3.21051	6.44784e-06	0.0121585	0.114035
ENSMUSG00000079186	Gzmc	granzyme C	-3.20956	1.11293e-21	7.29013	57.6368
ENSMUSG00000055333	Fat2	FAT atypical cadherin 2	-3.20244	0.038432	0.000779585	0.00409523
ENSMUSG00000001827	Folr1	folate receptor 1 (adult)	-3.19228	6.27764e-15	0.117262	0.947989
ENSMUSG00000028116	Myoz2	myozenin 2	-3.18791	0.000381233	0.00879631	0.0770147
ENSMUSG00000029193	Cckar	cholecystokinin A receptor	-3.18285	7.86342e-13	0.0218257	0.183027
ENSMUSG00000023070	Rgn	regucalcin	-3.17913	3.12902e-18	0.2431	1.96951
ENSMUSG00000027796	Smad9	SMAD family member 9	-3.17411	1.04488e-56	0.678347	5.43925
ENSMUSG00000054758	Gm9956	predicted gene 9956	-3.16971	0.00149447	0.0123994	0.0547559
ENSMUSG00000002020	Ltbp2	latent transforming growth factor beta binding protein 2	-3.1674	8.713e-43	0.19592	1.56436
ENSMUSG00000072575	Eddm3b	epididymal protein 3B	-3.16181	1.57014e-07	0.0484678	0.350407
ENSMUSG00000001823	Hoxd12	homeobox D12	-3.1618	6.75603e-05	0.0219718	0.151822
ENSMUSG00000035539	Ccdc180	coiled-coil domain containing 180	-3.15835	1.052e-07	0.0235569	0.18594
ENSMUSG00000050097	Ces2b	carboxyesterase 2B	-3.15711	1.68573e-27	0.30337	2.33896
ENSMUSG00000031351	Zfp185	zinc finger protein 185	-3.13457	9.83527e-58	0.820084	6.50263
ENSMUSG00000001819	Hoxd13	homeobox D13	-3.1327	0.00550413	0.00925442	0.0768136
ENSMUSG00000022871	Fetub	fetuin beta	-3.13214	7.56509e-23	0.110744	0.873481
ENSMUSG00000069310	Hist1h3c	histone cluster 1, H3c	-3.12752	2.06588e-10	0.150782	1.27766
ENSMUSG00000057228	Aadat	aminoadipate aminotransferase	-3.12544	1.65216e-07	0.0185237	0.144906
ENSMUSG00000042367	Gjb3	gap junction protein, beta 3	-3.12048	5.2003e-21	0.544093	4.22326
ENSMUSG00000020545	Lrrc72	leucine rich repeat containing 72	-3.1203	0.0286701	0.00590469	0.0263487
ENSMUSG00000031844	Hsd17b2	hydroxysteroid (17-beta) dehydrogenase 2	-3.11356	7.25901e-08	0.0322268	0.224898
ENSMUSG00000023906	Cldn6	claudin 6	-3.11356	0.0220624	0.00311819	0.0456149
ENSMUSG00000034853	Acot11	acyl-CoA thioesterase 11	-3.09567	7.03101e-98	1.80964	13.6218
ENSMUSG00000031688	Pou4f2	POU domain, class 4, transcription factor 2	-3.09106	0.00206502	0.00804965	0.0685596
ENSMUSG00000040283	Btnl9	butyrophilin-like 9	-3.08919	5.19344e-15	0.127972	0.964647
ENSMUSG00000096807	Hist1h2bm	histone cluster 1, H2bm	-3.08686	0.000385414	0.0459434	0.351633
ENSMUSG00000059049	Frem1	Fras1 related extracellular matrix protein 1	-3.08462	6.57971e-53	0.852557	6.0143
ENSMUSG00000066704	Cyp2b19	cytochrome P450, family 2, subfamily b, polypeptide 19	-3.08317	4.02088e-05	0.0072223	0.0582436
ENSMUSG00000023013	Aqp2	aquaporin 2	-3.08253	0.0357839	0.00822945	0.0351705
ENSMUSG00000025930	Msc	musculin	-3.07866	2.68049e-33	0.387248	2.86776
ENSMUSG00000043635	Adamts3	a disintegrin-like and metallopeptidase (reprolysin type) with thrombospondin type 1 motif, 3	-3.07803	9.66741e-57	2.00514	14.2507
ENSMUSG00000072487	Mroh5	maestro heat-like repeat family member 5	-3.07799	0.0124157	0.00304659	0.0202751
ENSMUSG00000018263	Tbx5	T-box 5	-3.06454	0.00236445	0.0073486	0.0482174
ENSMUSG00000027273	Snap25	synaptosomal-associated protein 25	-3.06394	1.59321e-05	0.0065252	0.0398155
ENSMUSG00000015619	Gata3	GATA binding protein 3	-3.06317	1.02056e-48	0.70169	5.34263
ENSMUSG00000078816	Prkcg	protein kinase C, gamma	-3.05915	2.36703e-65	0.9667	7.22304
ENSMUSG00000046623	Gjb4	gap junction protein, beta 4	-3.05411	1.48892e-11	0.31788	2.10468
ENSMUSG00000094248	Hist1h2ao	histone cluster 1, H2ao	-3.05168	4.31724e-07	0.109268	0.860456
ENSMUSG00000028751	Pla2g2e	phospholipase A2, group IIE	-3.0456	0.0272558	0.0127076	0.0516146
ENSMUSG00000040495	Chrm4	cholinergic receptor, muscarinic 4	-3.03178	9.80202e-18	0.0822193	0.614746
ENSMUSG00000042258	Isl1	ISL1 transcription factor, LIM/homeodomain	-3.02888	0.0330783	0.0029434	0.0120337
ENSMUSG00000014030	Pax5	paired box 5	-3.02847	0.00713295	0.00308908	0.0153425
ENSMUSG00000045004	Spata21	spermatogenesis associated 21	-3.01714	0.000425595	0.00616601	0.0506095
ENSMUSG00000064057	Scgb3a1	secretoglobin, family 3A, member 1	-3.01043	2.60951e-06	0.453025	3.92508
ENSMUSG00000048108	Tmem72	transmembrane protein 72	-3.00924	4.14295e-11	0.00443136	0.0327876
ENSMUSG00000020181	Nav3	neuron navigator 3	-3.00516	1.74126e-65	0.438164	3.07351
ENSMUSG00000051980	Casr	calcium-sensing receptor	-3.00437	0.000235168	0.0210279	0.151041
ENSMUSG00000037529	Prss40	protease, serine 40	-2.9972	0.0138267	0.00277983	0.0217254
ENSMUSG00000029082	Bst1	bone marrow stromal cell antigen 1	-2.99664	3.85419e-33	0.233731	1.65513
ENSMUSG00000093632	Vmn1r38	vomeronasal 1 receptor 38	-2.99202	0.0412261	0.0109323	0.0746334
ENSMUSG00000027831	Veph1	ventricular zone expressed PH domain-containing 1	-2.98254	8.00529e-09	0.0153705	0.110144
ENSMUSG00000069274	Hist1h4f	histone cluster 1, H4f	-2.97915	0.00778119	0.056907	0.327721
ENSMUSG00000069609	Cd300ld4	CD300 molecule like family member D4	-2.97433	0.042131	0.0132932	0.0570915
ENSMUSG00000038295	Atg9b	autophagy related 9B	-2.97145	2.45423e-64	0.571232	4.04856
ENSMUSG00000020264	Slc36a2	solute carrier family 36 (proton/amino acid symporter), member 2	-2.95682	5.73892e-14	0.0706373	0.487977
ENSMUSG00000000402	Egfl6	EGF-like-domain, multiple 6	-2.955	3.509e-19	0.333964	2.28109
ENSMUSG00000027347	Rasgrp1	RAS guanyl releasing protein 1	-2.95009	1.21745e-80	1.15322	7.96464
ENSMUSG00000020427	Igfbp3	insulin-like growth factor binding protein 3	-2.94998	1.18016e-39	57.6479	361.262
ENSMUSG00000071489	Ptgdr	prostaglandin D receptor	-2.94879	1.30231e-20	0.266133	1.74095
ENSMUSG00000037846	Rtkn2	rhotekin 2	-2.94778	6.83942e-28	0.35563	2.20181
ENSMUSG00000025196	Cpn1	carboxypeptidase N, polypeptide 1	-2.93287	1.37158e-08	0.0484076	0.340115
ENSMUSG00000003477	Inmt	indolethylamine N-methyltransferase	-2.93101	2.42115e-54	4.17791	30.8632
ENSMUSG00000025475	Adgra1	adhesion G protein-coupled receptor A1	-2.9208	4.70762e-15	0.193526	1.3359
ENSMUSG00000031722	Hp	haptoglobin	-2.91662	9.3613e-15	1.28468	8.72956
ENSMUSG00000062727	Hist1h2bk	histone cluster 1, H2bk	-2.91457	2.9522e-05	0.0830701	0.574601
ENSMUSG00000029188	Slc34a2	solute carrier family 34 (sodium phosphate), member 2	-2.91358	1.60489e-08	0.0660837	0.433913
ENSMUSG00000034613	Ppm1h	protein phosphatase 1H (PP2C domain containing)	-2.911	2.24113e-124	1.89503	12.1645
ENSMUSG00000019102	Aldh3a1	aldehyde dehydrogenase family 3, subfamily A1	-2.90949	0.000421926	0.0174451	0.122923
ENSMUSG00000000214	Th	tyrosine hydroxylase	-2.9084	0.00516766	0.00691578	0.0505149
ENSMUSG00000033963	Fancd2os	Fancd2 opposite strand	-2.90735	0.00103245	0.0120301	0.0851126
ENSMUSG00000061825	Ces2c	carboxylesterase 2C	-2.9046	6.60494e-08	0.0431452	0.229826
ENSMUSG00000061815	Rufy4	RUN and FYVE domain containing 4	-2.90135	8.36871e-27	0.112562	0.753335
ENSMUSG00000031245	Hmgn5	high-mobility group nucleosome binding domain 5	-2.89564	1.75918e-115	29.5111	187.175
ENSMUSG00000001014	Icam4	intercellular adhesion molecule 4, Landsteiner-Wiener blood group	-2.89305	5.9649e-11	0.103085	0.691661
ENSMUSG00000042254	Cilp	cartilage intermediate layer protein, nucleotide pyrophosphohydrolase	-2.89214	2.52383e-46	2.21137	14.3178
ENSMUSG00000000560	Gabra2	gamma-aminobutyric acid (GABA) A receptor, subunit alpha 2	-2.87615	1.60478e-08	0.0241863	0.177992
ENSMUSG00000071506	Tmem139	transmembrane protein 139	-2.87104	4.15469e-19	0.172093	1.11264
ENSMUSG00000070933	Speer4d	spermatogenesis associated glutamate (E)-rich protein 4D	-2.87035	0.0248778	0.0337642	0.162983
ENSMUSG00000045569	Mc2r	melanocortin 2 receptor	-2.86931	0.0158592	0.0336032	0.128691
ENSMUSG00000033508	Asprv1	aspartic peptidase, retroviral-like 1	-2.86004	1.03971e-16	0.294994	1.93087
ENSMUSG00000017688	Hnf4g	hepatocyte nuclear factor 4, gamma	-2.85839	0.00193675	0.0531882	0.0755733
ENSMUSG00000018500	Adora2b	adenosine A2b receptor	-2.85779	1.9967e-39	1.93431	12.4562
ENSMUSG00000044814	Olfr543	olfactory receptor 543	-2.85703	9.23089e-13	0.0884287	0.597163
ENSMUSG00000028640	Tfap2c	transcription factor AP-2, gamma	-2.85435	9.77751e-43	0.506804	3.24892
ENSMUSG00000037624	Kcnk2	potassium channel, subfamily K, member 2	-2.84709	5.08617e-31	0.325903	2.03358
ENSMUSG00000030226	Lmo3	LIM domain only 3	-2.83651	4.3419e-06	0.0142563	0.0786763
ENSMUSG00000062061	Obp2a	odorant binding protein 2A	-2.83508	5.90433e-05	0.451684	3.16879
ENSMUSG00000042078	Svop	SV2 related protein	-2.83025	0.00483148	0.00334581	0.0252871
ENSMUSG00000053367	Gm6792	predicted gene 6792	-2.82131	0.0462338	0.00461296	0.0460032
ENSMUSG00000024503	Spink1	serine peptidase inhibitor, Kazal type 1	-2.81748	3.52402e-07	171.559	1139.53
ENSMUSG00000037580	Gch1	GTP cyclohydrolase 1	-2.81396	7.52406e-104	2.20009	13.7346
ENSMUSG00000063821	Dupd1	dual specificity phosphatase and pro isomerase domain containing 1	-2.81384	5.09054e-09	0.158298	0.65673
ENSMUSG00000040703	Cyp2s1	cytochrome P450, family 2, subfamily s, polypeptide 1	-2.81081	9.01656e-66	1.03961	6.47322
ENSMUSG00000015652	Steap1	six transmembrane epithelial antigen of the prostate 1	-2.80165	6.49601e-25	0.542132	3.37105
ENSMUSG00000027875	Hmgcs2	3-hydroxy-3-methylglutaryl-Coenzyme A synthase 2	-2.79657	5.75953e-44	10.6052	54.5343
ENSMUSG00000025665	Rps6ka6	ribosomal protein S6 kinase polypeptide 6	-2.79652	8.85933e-27	1.38321	8.84993
ENSMUSG00000029368	Alb	albumin	-2.79486	3.3306e-14	0.103108	0.6623
ENSMUSG00000031548	Sfrp1	secreted frizzled-related protein 1	-2.78819	9.47667e-33	5.52591	30.9252
ENSMUSG00000034555	Tex16	testis expressed gene 16	-2.78242	2.81005e-06	0.0133083	0.085204
ENSMUSG00000010592	Dazl	deleted in azoospermia-like	-2.78095	6.81507e-12	0.0357749	0.22092
ENSMUSG00000046352	Gjb2	gap junction protein, beta 2	-2.77705	5.00716e-15	4.20634	24.9809
ENSMUSG00000031981	Capn9	calpain 9	-2.77052	0.0478626	0.00389063	0.0214095
ENSMUSG00000064294	Aox3	aldehyde oxidase 3	-2.74986	5.92728e-30	2.89106	15.2405
ENSMUSG00000027460	Angpt4	angiopoietin 4	-2.7495	2.73129e-17	1.17278	6.4885
ENSMUSG00000021281	Tnfaip2	tumor necrosis factor, alpha-induced protein 2	-2.7455	4.039e-112	7.78933	47.3936
ENSMUSG00000059606	Rnase2b	ribonuclease, RNase A family, 2B (liver, eosinophil-derived neurotoxin)	-2.74532	4.85922e-08	0.103795	0.623216
ENSMUSG00000037621	Atoh8	atonal bHLH transcription factor 8	-2.7443	4.04787e-84	4.66182	29.5392
ENSMUSG00000032978	Guca2b	guanylate cyclase activator 2b (retina)	-2.74388	7.7836e-05	2.89671	22.1226
ENSMUSG00000022860	Chodl	chondrolectin	-2.74346	2.67093e-33	2.40542	14.2066
ENSMUSG00000020017	Hal	histidine ammonia lyase	-2.74299	1.39257e-11	0.098247	0.585571
ENSMUSG00000046179	E2f8	E2F transcription factor 8	-2.74017	1.33186e-41	3.21205	17.4347
ENSMUSG00000094338	Hist1h2bl	histone cluster 1, H2bl	-2.73524	0.00933997	0.0675614	0.444877
ENSMUSG00000030017	Reg3g	regenerating islet-derived 3 gamma	-2.73187	0.00741338	0.0153363	0.102498
ENSMUSG00000041468	Gpr12	G-protein coupled receptor 12	-2.72774	0.00714168	0.00916756	0.0571928
ENSMUSG00000039701	Usp53	ubiquitin specific peptidase 53	-2.72661	1.76302e-99	2.95477	16.6236
ENSMUSG00000046056	Sbsn	suprabasin	-2.72534	3.93013e-110	2.30478	13.3524
ENSMUSG00000031125	3830403N18Rik	RIKEN cDNA 3830403N18 gene	-2.72301	1.22807e-10	0.668863	3.53736
ENSMUSG00000079644	Gm1110	predicted gene 1110	-2.71344	0.00103265	0.0112454	0.0716646
ENSMUSG00000031344	Gabrq	gamma-aminobutyric acid (GABA) A receptor, subunit theta	-2.71038	0.0142453	0.00955807	0.0203397
ENSMUSG00000032625	Thsd7a	thrombospondin, type I, domain containing 7A	-2.70285	1.08125e-61	1.68341	8.74138
ENSMUSG00000030353	Tead4	TEA domain family member 4	-2.70177	2.62989e-73	1.77483	10.1082
ENSMUSG00000069301	Hist1h2ag	histone cluster 1, H2ag	-2.697	0.0051261	0.0433915	0.282339
ENSMUSG00000048385	Scrt1	scratch family zinc finger 1	-2.69414	0.00313526	0.0126568	0.0748592
ENSMUSG00000030666	Calcb	calcitonin-related polypeptide, beta	-2.68807	6.26123e-12	0.108549	0.588745
ENSMUSG00000064356	mt-Atp8	mitochondrially encoded ATP synthase 8	-2.6779	0.0295615	1850.92	5805.51
ENSMUSG00000034762	Glis1	GLIS family zinc finger 1	-2.67303	5.8866e-16	0.395843	2.07368
ENSMUSG00000019874	Fabp7	fatty acid binding protein 7, brain	-2.66619	2.68118e-10	0.270744	1.17692
ENSMUSG00000042357	Gjb5	gap junction protein, beta 5	-2.65098	1.50904e-25	0.826082	4.60377
ENSMUSG00000035305	Ror1	receptor tyrosine kinase-like orphan receptor 1	-2.6497	4.65575e-113	3.32601	18.3925
ENSMUSG00000040258	Nxph4	neurexophilin 4	-2.64604	3.63638e-06	0.0389068	0.224594
ENSMUSG00000001510	Dlx3	distal-less homeobox 3	-2.64154	0.0494674	0.0104901	0.0416972
ENSMUSG00000037995	Igsf9	immunoglobulin superfamily, member 9	-2.62673	4.45773e-73	1.02144	5.81857
ENSMUSG00000040907	Atp1a3	ATPase, Na+/K+ transporting, alpha 3 polypeptide	-2.62316	1.52769e-27	0.193249	1.05702
ENSMUSG00000041431	Ccnb1	cyclin B1	-2.61734	4.56161e-43	6.74441	32.5527
ENSMUSG00000019301	Hsd17b1	hydroxysteroid (17-beta) dehydrogenase 1	-2.61607	1.82723e-14	0.587802	3.1634
ENSMUSG00000041248	Kcnj1	potassium inwardly-rectifying channel, subfamily J, member 1	-2.6134	0.00644492	0.0107192	0.0529855
ENSMUSG00000051257	Trap1a	tumor rejection antigen P1A	-2.61306	0.0019388	0.0218939	0.133384
ENSMUSG00000030077	Chl1	cell adhesion molecule L1-like	-2.60893	1.76838e-11	0.14498	0.784756
ENSMUSG00000093916	Gm379	predicted gene 379	-2.6081	0.000213685	0.0481754	0.277081
ENSMUSG00000057280	Musk	muscle, skeletal, receptor tyrosine kinase	-2.60744	6.06414e-07	0.037819	0.219097
ENSMUSG00000045659	Plekha7	pleckstrin homology domain containing, family A member 7	-2.60369	1.54997e-96	1.29173	6.81029
ENSMUSG00000019359	Gdpd2	glycerophosphodiester phosphodiesterase domain containing 2	-2.60342	1.61214e-10	0.0330871	0.182655
ENSMUSG00000021534	1700001L19Rik	RIKEN cDNA 1700001L19 gene	-2.59308	8.23333e-06	0.0292727	0.160428
ENSMUSG00000071516	Hist1h2ai	histone cluster 1, H2ai	-2.5904	0.00201201	0.0728795	0.39318
ENSMUSG00000021852	Slc35f4	solute carrier family 35, member F4	-2.58814	0.000127078	0.00651568	0.0349703
ENSMUSG00000020892	Aloxe3	arachidonate lipoxygenase 3	-2.58644	5.84988e-12	0.026128	0.141938
ENSMUSG00000021221	Dpf3	D4, zinc and double PHD fingers, family 3	-2.57857	5.18664e-17	0.144521	0.777647
ENSMUSG00000044177	Wfikkn2	WAP, follistatin/kazal, immunoglobulin, kunitz and netrin domain containing 2	-2.57853	9.78517e-54	2.45452	13.3416
ENSMUSG00000064308	2410137M14Rik	RIKEN cDNA 2410137M14 gene	-2.57623	8.90964e-07	0.0910314	0.53434
ENSMUSG00000004814	Ccl24	chemokine (C-C motif) ligand 24	-2.5753	1.14191e-06	0.0785206	0.413953
ENSMUSG00000024481	Lvrn	laeverin	-2.5738	3.55835e-11	0.26822	1.38136
ENSMUSG00000072595	4930503E14Rik	RIKEN cDNA 4930503E14 gene	-2.56984	0.0133571	0.0272019	0.121773
ENSMUSG00000031760	Mt3	metallothionein 3	-2.5671	1.04939e-10	0.766469	3.93678
ENSMUSG00000033576	Apol6	apolipoprotein L 6	-2.55359	3.82527e-14	0.179467	0.896368
ENSMUSG00000038199	4931409K22Rik	RIKEN cDNA 4931409K22 gene	-2.55242	0.0154875	0.00484555	0.0276418
ENSMUSG00000020617	1700012B07Rik	RIKEN cDNA 1700012B07 gene	-2.54631	0.0052528	0.0179263	0.110946
ENSMUSG00000020607	Fam84a	family with sequence similarity 84, member A	-2.5462	4.78688e-58	2.04271	10.5611
ENSMUSG00000041020	Map7d2	MAP7 domain containing 2	-2.54429	6.39596e-41	1.19989	5.996
ENSMUSG00000026442	Nfasc	neurofascin	-2.54311	2.70825e-09	0.166398	0.866322
ENSMUSG00000043020	Wdr63	WD repeat domain 63	-2.53931	0.000238614	0.0132468	0.0715822
ENSMUSG00000032060	Cryab	crystallin, alpha B	-2.53573	1.26374e-56	16.3119	88.5241
ENSMUSG00000021702	Thbs4	thrombospondin 4	-2.52842	5.6507e-41	3.48281	17.8473
ENSMUSG00000031734	Irx3	Iroquois related homeobox 3	-2.52526	1.00273e-09	0.0637968	0.334419
ENSMUSG00000059256	Gzmd	granzyme D	-2.52442	3.50415e-05	2.45815	12.0406
ENSMUSG00000025577	Cbx2	chromobox 2	-2.51637	3.86306e-118	4.34123	21.9051
ENSMUSG00000091455	Otogl	otogelin-like	-2.51443	4.9032e-09	0.11416	0.618333
ENSMUSG00000090363	Gm3512	predicted gene 3512	-2.51232	0.000275113	0.347477	0.626073
ENSMUSG00000069917	Hba-a2	hemoglobin alpha, adult chain 2	-2.50796	0.000399013	0.486133	2.40061
ENSMUSG00000026672	Optn	optineurin	-2.50589	2.19538e-79	3.23585	15.9371
ENSMUSG00000063531	Sema3e	sema domain, immunoglobulin domain (Ig), short basic domain, secreted, (semaphorin) 3E	-2.50434	1.10947e-21	0.325859	1.63871
ENSMUSG00000095427	Rps2-ps6	ribosomal protein S2, pseudogene 6	-2.50382	6.56644e-11	0.238125	1.18759
ENSMUSG00000038756	Ttll6	tubulin tyrosine ligase-like family, member 6	-2.49727	3.84142e-06	0.0154574	0.0816047
ENSMUSG00000031780	Ccl17	chemokine (C-C motif) ligand 17	-2.49585	0.00133438	0.0879949	0.449483
ENSMUSG00000033579	Fa2h	fatty acid 2-hydroxylase	-2.49232	0.00174152	0.0146522	0.0861779
ENSMUSG00000048938	Nr1h5	nuclear receptor subfamily 1, group H, member 5	-2.47983	6.53517e-06	0.0428296	0.214749
ENSMUSG00000027496	Aurka	aurora kinase A	-2.47928	2.06344e-39	5.16091	21.5985
ENSMUSG00000064246	Chil1	chitinase-like 1	-2.4743	7.55438e-06	0.169447	0.251514
ENSMUSG00000054446	Cpa1	carboxypeptidase A1, pancreatic	-2.47238	4.45395e-06	0.100896	0.338646
ENSMUSG00000027965	Olfm3	olfactomedin 3	-2.46799	0.0113045	0.00759299	0.0374574
ENSMUSG00000032854	Ugt8a	UDP galactosyltransferase 8A	-2.46792	0.00308329	0.0273992	0.0817929
ENSMUSG00000043456	Zfp536	zinc finger protein 536	-2.46402	1.11641e-11	0.0212909	0.105819
ENSMUSG00000060180	Myh13	myosin, heavy polypeptide 13, skeletal muscle	-2.46118	0.00485643	0.0113033	0.0469746
ENSMUSG00000032172	Olfm2	olfactomedin 2	-2.45642	8.95491e-23	0.811034	3.95789
ENSMUSG00000024713	Pcsk5	proprotein convertase subtilisin/kexin type 5	-2.45321	5.30002e-60	17.7699	79.174
ENSMUSG00000074121	Ntf5	neurotrophin 5	-2.45108	8.22481e-21	0.336855	1.64335
ENSMUSG00000079330	Lemd1	LEM domain containing 1	-2.45015	2.38951e-12	0.0903224	0.440095
ENSMUSG00000050953	Gja1	gap junction protein, alpha 1	-2.443	1.8247e-126	98.4906	475.4
ENSMUSG00000060487	Samd5	sterile alpha motif domain containing 5	-2.4369	1.13254e-29	2.01222	9.38174
ENSMUSG00000039492	Ccdc27	coiled-coil domain containing 27	-2.43365	2.14332e-16	0.223224	1.08004
ENSMUSG00000069267	Hist1h3b	histone cluster 1, H3b	-2.43334	0.0154272	0.0340243	0.183498
ENSMUSG00000027654	Fam83d	family with sequence similarity 83, member D	-2.43216	1.77302e-39	1.71996	7.4975
ENSMUSG00000042429	Adora1	adenosine A1 receptor	-2.42983	1.60495e-14	0.0981416	0.505451
ENSMUSG00000071178	Serpina1b	serine (or cysteine) preptidase inhibitor, clade A, member 1B	-2.42705	3.98824e-07	0.189924	0.913297
ENSMUSG00000070424	Art5	ADP-ribosyltransferase 5	-2.4248	1.18806e-09	0.316383	1.3702
ENSMUSG00000079042	Apela	apelin receptor early endogenous ligand	-2.42446	9.84706e-12	1.76244	5.93174
ENSMUSG00000063063	Ctnna2	catenin (cadherin associated protein), alpha 2	-2.42153	1.72962e-05	0.0129869	0.0620778
ENSMUSG00000028492	Saxo1	stablizer of axonemal microtubules 1	-2.42134	4.05671e-08	0.041177	0.190279
ENSMUSG00000027568	Ntsr1	neurotensin receptor 1	-2.41772	0.0082255	0.00587922	0.0293692
ENSMUSG00000032083	Apoa1	apolipoprotein A-I	-2.41264	0.0227525	0.0233458	0.136108
ENSMUSG00000031179	3830417A13Rik	RIKEN cDNA 3830417A13 gene	-2.41205	1.6257e-13	0.31745	1.49161
ENSMUSG00000036867	Smad6	SMAD family member 6	-2.41093	9.04813e-83	4.22949	19.8408
ENSMUSG00000056457	Prl2c3	prolactin family 2, subfamily c, member 3	-2.40381	0.0141361	0.0385861	0.154747
ENSMUSG00000037994	Slc9b2	solute carrier family 9, subfamily B (NHA2, cation proton antiporter 2), member 2	-2.40142	3.55672e-10	0.12728	0.596347
ENSMUSG00000053930	Shisa6	shisa family member 6	-2.39978	7.64529e-06	0.035817	0.175135
ENSMUSG00000021792	Fam213a	family with sequence similarity 213, member A	-2.39782	4.17102e-42	7.78449	35.9277
ENSMUSG00000023940	Sgol1	shugoshin-like 1 (S. pombe)	-2.39162	2.02488e-40	3.72926	14.4114
ENSMUSG00000055725	Paqr3	progestin and adipoQ receptor family member III	-2.39127	2.08017e-48	0.609359	2.83708
ENSMUSG00000074628	Tldc2	TBC/LysM associated domain containing 2	-2.38765	0.0006288	0.0601394	0.259676
ENSMUSG00000032394	Igdcc3	immunoglobulin superfamily, DCC subclass, member 3	-2.38231	4.13993e-24	0.919503	4.27001
ENSMUSG00000024673	Ms4a1	membrane-spanning 4-domains, subfamily A, member 1	-2.37753	5.60925e-05	0.0118322	0.0465705
ENSMUSG00000029138	4930548H24Rik	RIKEN cDNA 4930548H24 gene	-2.37618	0.0136002	0.00756953	0.0398017
ENSMUSG00000045991	Onecut2	one cut domain, family member 2	-2.36877	0.000473478	0.00339168	0.0157607
ENSMUSG00000027713	1810062G17Rik	RIKEN cDNA 1810062G17 gene	-2.36593	3.22151e-06	0.307575	1.36181
ENSMUSG00000074476	Spc24	SPC24, NDC80 kinetochore complex component, homolog (S. cerevisiae)	-2.36358	5.8376e-23	10.8119	37.8664
ENSMUSG00000035273	Hpse	heparanase	-2.36197	4.45646e-40	2.23583	9.80601
ENSMUSG00000042262	Ccr8	chemokine (C-C motif) receptor 8	-2.36173	0.0022453	0.053985	0.250037
ENSMUSG00000025172	Ankrd2	ankyrin repeat domain 2 (stretch responsive muscle)	-2.35868	0.00308243	0.0668593	0.192019
ENSMUSG00000044201	Cdc25c	cell division cycle 25C	-2.357	3.47717e-25	2.46295	10.7629
ENSMUSG00000005148	Klf5	Kruppel-like factor 5	-2.35405	3.42099e-27	4.92697	21.4891
ENSMUSG00000039339	Mfsd4b2	major facilitator superfamily domain containing 4B2	-2.35369	0.029202	0.00750646	0.0374065
ENSMUSG00000015134	Aldh1a3	aldehyde dehydrogenase family 1, subfamily A3	-2.34872	4.11371e-10	0.209576	0.919456
ENSMUSG00000069300	Hist1h2bj	histone cluster 1, H2bj	-2.34593	6.16242e-05	0.150326	0.726959
ENSMUSG00000019558	Slc6a8	solute carrier family 6 (neurotransmitter transporter, creatine), member 8	-2.34541	8.12794e-75	11.1045	48.032
ENSMUSG00000040856	Dlk1	delta-like 1 homolog (Drosophila)	-2.34357	1.61848e-07	0.147324	0.640522
ENSMUSG00000037544	Dlgap5	discs, large (Drosophila) homolog-associated protein 5	-2.34333	5.56959e-42	2.2799	8.83264
ENSMUSG00000020330	Hmmr	hyaluronan mediated motility receptor (RHAMM)	-2.34283	1.12119e-34	4.32245	16.5492
ENSMUSG00000030867	Plk1	polo-like kinase 1	-2.34258	1.82117e-35	7.94157	30.8626
ENSMUSG00000041729	Coro2b	coronin, actin binding protein, 2B	-2.33971	7.73229e-50	1.25074	5.50574
ENSMUSG00000022619	Mapk8ip2	mitogen-activated protein kinase 8 interacting protein 2	-2.33852	2.64418e-10	0.17997	0.765389
ENSMUSG00000032418	Me1	malic enzyme 1, NADP(+)-dependent, cytosolic	-2.33679	2.73234e-58	5.42388	24.949
ENSMUSG00000005268	Prlr	prolactin receptor	-2.33641	5.4759e-16	0.569897	2.23008
ENSMUSG00000028678	Kif2c	kinesin family member 2C	-2.33184	1.28973e-28	3.1426	12.7137
ENSMUSG00000006398	Cdc20	cell division cycle 20	-2.33126	7.54647e-45	12.52	51.4297
ENSMUSG00000020062	Slc5a8	solute carrier family 5 (iodide transporter), member 8	-2.32933	4.74148e-08	0.837707	3.4978
ENSMUSG00000001656	Hoxc11	homeobox C11	-2.32595	8.84454e-05	0.664295	3.03778
ENSMUSG00000026051	1500015O10Rik	RIKEN cDNA 1500015O10 gene	-2.32009	1.46412e-17	6.11096	24.9594
ENSMUSG00000045502	Hcar2	hydroxycarboxylic acid receptor 2	-2.31809	4.18654e-08	0.0950668	0.357332
ENSMUSG00000067219	Nipal1	NIPA-like domain containing 1	-2.31269	1.25108e-34	1.2342	5.37945
ENSMUSG00000044749	Abca6	ATP-binding cassette, sub-family A (ABC1), member 6	-2.31125	9.91054e-23	1.07466	3.74782
ENSMUSG00000021071	Trim9	tripartite motif-containing 9	-2.30944	3.42963e-07	0.022835	0.0978011
ENSMUSG00000040084	Bub1b	BUB1B, mitotic checkpoint serine/threonine kinase	-2.30646	8.10415e-34	8.0547	29.9976
ENSMUSG00000022780	Mfi2	antigen p97 (melanoma associated) identified by monoclonal antibodies 133.2 and 96.5	-2.30525	2.3864e-15	0.129173	0.563386
ENSMUSG00000022129	Dct	dopachrome tautomerase	-2.30344	0.0194784	0.0327109	0.116371
ENSMUSG00000050777	Tmem37	transmembrane protein 37	-2.3025	1.20411e-26	2.01281	8.57008
ENSMUSG00000030996	Art1	ADP-ribosyltransferase 1	-2.30063	0.0254374	0.0121631	0.0276749
ENSMUSG00000078240	Gm3550	predicted gene 3550	-2.29955	3.76301e-09	0.151212	0.498607
ENSMUSG00000022156	Gzme	granzyme E	-2.2938	0.000831149	1.17494	5.04992
ENSMUSG00000023505	Cdca3	cell division cycle associated 3	-2.29365	8.3307e-32	7.29892	27.4302
ENSMUSG00000015401	Tmem27	transmembrane protein 27	-2.29304	0.00802657	0.0270809	0.126879
ENSMUSG00000068579	Rpl7a-ps3	ribosomal protein L7A, pseudogene 3	-2.29256	1.28104e-06	0.122415	0.538905
ENSMUSG00000020651	Slc26a4	solute carrier family 26, member 4	-2.29017	1.92966e-13	0.261763	1.12055
ENSMUSG00000031886	Ces2e	carboxylesterase 2E	-2.28938	5.69424e-19	0.509936	2.21819
ENSMUSG00000099517	Hist1h3g	histone cluster 1, H3g	-2.28916	1.30168e-06	0.267867	1.16766
ENSMUSG00000000632	Sez6	seizure related gene 6	-2.28377	0.0010335	0.00803922	0.0377045
ENSMUSG00000037686	Aspg	asparaginase	-2.28357	1.17752e-25	4.28264	18.2819
ENSMUSG00000020890	Gucy2e	guanylate cyclase 2e	-2.28016	3.12027e-06	0.0109102	0.0474091
ENSMUSG00000039518	Cdsn	corneodesmosin	-2.27833	1.24632e-11	0.137899	0.595193
ENSMUSG00000020600	Slc7a15	solute carrier family 7 (cationic amino acid transporter, y+ system), member 15	-2.26995	0.00443105	0.0210738	0.0522808
ENSMUSG00000022385	Gtse1	G two S phase expressed protein 1	-2.26579	6.0925e-31	3.29949	12.5071
ENSMUSG00000019278	Dpep1	dipeptidase 1 (renal)	-2.26573	1.30422e-31	12.2064	46.0519
ENSMUSG00000048939	Atp13a5	ATPase type 13A5	-2.26367	2.16961e-06	0.0216459	0.0962773
ENSMUSG00000031465	Angpt2	angiopoietin 2	-2.25801	1.37992e-18	3.4352	13.7076
ENSMUSG00000041324	Inhba	inhibin beta-A	-2.25462	3.26692e-07	0.63829	2.36199
ENSMUSG00000060678	Hist1h4c	histone cluster 1, H4c	-2.25453	7.52366e-07	0.26928	1.1921
ENSMUSG00000036777	Anln	anillin, actin binding protein	-2.2535	1.42865e-33	8.77477	31.7425
ENSMUSG00000047751	Utf1	undifferentiated embryonic cell transcription factor 1	-2.2518	0.00744192	0.023517	0.101629
ENSMUSG00000073568	Arl14epl	ADP-ribosylation factor-like 14 effector protein-like	-2.25058	0.00214074	0.0489015	0.14098
ENSMUSG00000030050	Gkn1	gastrokine 1	-2.24291	0.0470935	0.0158007	0.0726176
ENSMUSG00000043461	Sptssb	serine palmitoyltransferase, small subunit B	-2.24212	2.43225e-05	0.186848	0.739767
ENSMUSG00000015484	Fam163a	family with sequence similarity 163, member A	-2.24175	7.2137e-06	0.0281279	0.120339
ENSMUSG00000071633	Gm4952	predicted gene 4952	-2.24143	0.0257164	0.00919157	0.044031
ENSMUSG00000040055	Gjb6	gap junction protein, beta 6	-2.24133	0.000334778	0.0194022	0.0807789
ENSMUSG00000053916	Nanp	N-acetylneuraminic acid phosphatase	-2.23786	0.0430229	3.10202	2.47283
ENSMUSG00000029223	Uchl1	ubiquitin carboxy-terminal hydrolase L1	-2.23726	1.0574e-45	2.77455	11.6126
ENSMUSG00000021091	Serpina3n	serine (or cysteine) peptidase inhibitor, clade A, member 3N	-2.23414	8.43144e-14	6.18985	22.0664
ENSMUSG00000019772	Vip	vasoactive intestinal polypeptide	-2.2271	2.9737e-06	0.0787107	0.333451
ENSMUSG00000060461	Dppa5a	developmental pluripotency associated 5A	-2.22607	0.0207009	0.0658273	0.189576
ENSMUSG00000034145	Tmem63c	transmembrane protein 63c	-2.22349	0.00242129	0.0102134	0.0459081
ENSMUSG00000039579	Grin3a	glutamate receptor ionotropic, NMDA3A	-2.21995	5.11148e-10	0.0703591	0.303528
ENSMUSG00000028072	Ntrk1	neurotrophic tyrosine kinase, receptor, type 1	-2.21754	2.51649e-38	1.76207	7.18887
ENSMUSG00000035805	Mlc1	megalencephalic leukoencephalopathy with subcortical cysts 1 homolog (human)	-2.21611	0.0327357	0.00612362	0.0272469
ENSMUSG00000037129	Tmprss13	transmembrane protease, serine 13	-2.21473	3.75834e-07	0.153393	0.545544
ENSMUSG00000049916	2610318N02Rik	RIKEN cDNA 2610318N02 gene	-2.21272	6.34512e-15	1.06582	4.38966
ENSMUSG00000037738	Nek5	NIMA (never in mitosis gene a)-related expressed kinase 5	-2.2072	1.25001e-05	0.0416862	0.204916
ENSMUSG00000035896	Rnase1	ribonuclease, RNase A family, 1 (pancreatic)	-2.20565	0.000272169	0.596733	2.63669
ENSMUSG00000027495	Fam210b	family with sequence similarity 210, member B	-2.20196	3.67555e-104	3.27599	13.3705
ENSMUSG00000003779	Kif20a	kinesin family member 20A	-2.1939	8.27938e-29	6.49281	22.7104
ENSMUSG00000039200	Atf7ip2	activating transcription factor 7 interacting protein 2	-2.19292	2.40784e-09	0.039851	0.162188
ENSMUSG00000036169	Sostdc1	sclerostin domain containing 1	-2.19052	3.07705e-06	0.288382	1.06829
ENSMUSG00000067276	Capn6	calpain 6	-2.18875	4.34971e-34	1.48372	5.15848
ENSMUSG00000035431	Sstr1	somatostatin receptor 1	-2.18385	0.00103422	0.0597276	0.143523
ENSMUSG00000020493	Prr11	proline rich 11	-2.17916	3.60648e-34	5.22328	18.4954
ENSMUSG00000035383	Pmch	pro-melanin-concentrating hormone	-2.17761	0.000918304	0.145267	0.441392
ENSMUSG00000074971	Fibin	fin bud initiation factor homolog (zebrafish)	-2.17094	6.94942e-19	1.86628	5.60326
ENSMUSG00000056296	Synpr	synaptoporin	-2.17065	2.60203e-08	0.0596489	0.184076
ENSMUSG00000035683	Melk	maternal embryonic leucine zipper kinase	-2.1687	4.51595e-29	5.13057	16.18
ENSMUSG00000039542	Ncam1	neural cell adhesion molecule 1	-2.16573	2.0419e-31	1.11319	4.07734
ENSMUSG00000051243	Islr2	immunoglobulin superfamily containing leucine-rich repeat 2	-2.16533	1.96906e-07	0.238247	0.959887
ENSMUSG00000069272	Hist1h2ae	histone cluster 1, H2ae	-2.16012	4.01631e-10	0.442756	1.79569
ENSMUSG00000027699	Ect2	ect2 oncogene	-2.15946	6.01843e-33	4.78957	17.0089
ENSMUSG00000091243	Vgll3	vestigial like family member 3	-2.15622	1.62647e-51	10.223	37.7371
ENSMUSG00000034687	Fras1	Fraser extracellular matrix complex subunit 1	-2.15046	1.8835e-26	0.278517	1.09813
ENSMUSG00000033960	9430020K01Rik	RIKEN cDNA 9430020K01 gene	-2.14881	4.12337e-55	10.8999	40.4792
ENSMUSG00000040412	5330417C22Rik	RIKEN cDNA 5330417C22 gene	-2.14712	6.18504e-12	1.28222	4.92347
ENSMUSG00000034115	Scn11a	sodium channel, voltage-gated, type XI, alpha	-2.14261	0.00525294	0.00687958	0.0255912
ENSMUSG00000037628	Cdkn3	cyclin-dependent kinase inhibitor 3	-2.13693	3.7299e-13	4.18507	15.6429
ENSMUSG00000042195	Slc35f2	solute carrier family 35, member F2	-2.13232	2.51698e-56	4.01998	16.0203
ENSMUSG00000027469	Tpx2	TPX2, microtubule-associated	-2.12876	2.5896e-27	9.31627	31.1858
ENSMUSG00000030513	Pcsk6	proprotein convertase subtilisin/kexin type 6	-2.12727	1.53677e-25	1.50401	6.27237
ENSMUSG00000036223	Ska1	spindle and kinetochore associated complex subunit 1	-2.12672	1.81773e-16	2.17707	6.63889
ENSMUSG00000010803	Gabra1	gamma-aminobutyric acid (GABA) A receptor, subunit alpha 1	-2.12527	0.00356826	0.0146786	0.0542688
ENSMUSG00000072082	Ccnf	cyclin F	-2.12512	3.13811e-31	5.04863	16.7938
ENSMUSG00000063522	2010109I03Rik	RIKEN cDNA 2010109I03 gene	-2.11788	3.04011e-05	0.0355674	0.123562
ENSMUSG00000042379	Esm1	endothelial cell-specific molecule 1	-2.11452	8.8509e-12	0.561064	2.14327
ENSMUSG00000035638	Muc20	mucin 20	-2.1143	0.000100117	0.177058	0.779274
ENSMUSG00000049241	Hcar1	hydrocarboxylic acid receptor 1	-2.11307	4.90705e-13	0.432654	1.4406
ENSMUSG00000035506	Slc12a8	solute carrier family 12 (potassium/chloride transporters), member 8	-2.11149	2.49053e-19	0.322943	1.23859
ENSMUSG00000045328	Cenpe	centromere protein E	-2.11115	6.47912e-32	3.54181	12.4438
ENSMUSG00000036502	Tmem255a	transmembrane protein 255A	-2.10942	3.35312e-34	1.55351	6.12205
ENSMUSG00000024261	Syt4	synaptotagmin IV	-2.10706	2.01864e-12	0.910671	2.61844
ENSMUSG00000031253	Srpx2	sushi-repeat-containing protein, X-linked 2	-2.10618	1.85381e-08	0.295579	1.04459
ENSMUSG00000049491	Slc36a3	solute carrier family 36 (proton/amino acid symporter), member 3	-2.10217	0.014423	0.0245225	0.0944013
ENSMUSG00000035365	Parpbp	PARP1 binding protein	-2.10146	5.46174e-26	2.90627	10.1616
ENSMUSG00000022375	Lrrc6	leucine rich repeat containing 6 (testis)	-2.09955	0.0205129	0.00730251	0.0334297
ENSMUSG00000029177	Cenpa	centromere protein A	-2.09757	2.08942e-29	5.20706	18.9726
ENSMUSG00000039032	Tsga13	testis specific gene A13	-2.09647	0.0027047	0.0330792	0.128616
ENSMUSG00000022123	Scel	sciellin	-2.09616	7.78179e-14	0.184622	0.701433
ENSMUSG00000091089	A930018M24Rik	RIKEN cDNA A930018M24 gene	-2.09532	0.00184734	0.0415637	0.162421
ENSMUSG00000044303	Cdkn2a	cyclin-dependent kinase inhibitor 2A	-2.09196	3.67898e-06	0.151623	0.570855
ENSMUSG00000024087	Cyp1b1	cytochrome P450, family 1, subfamily b, polypeptide 1	-2.09068	2.05985e-13	4.00375	12.4276
ENSMUSG00000058966	Fam57b	family with sequence similarity 57, member B	-2.0891	1.26394e-15	0.195351	0.736123
ENSMUSG00000099762	Gm21149	predicted gene, 21149	-2.0867	0.00510527	0.033267	0.127401
ENSMUSG00000067586	S1pr3	sphingosine-1-phosphate receptor 3	-2.08253	4.9534e-69	2.8225	10.8614
ENSMUSG00000031919	Tmed6	transmembrane p24 trafficking protein 6	-2.07904	6.38889e-08	1.2528	4.79205
ENSMUSG00000041064	Pif1	PIF1 5'-to-3' DNA helicase	-2.07804	1.39868e-28	1.40109	5.11959
ENSMUSG00000059908	Mug1	murinoglobulin 1	-2.07545	1.3278e-06	0.104849	0.49144
ENSMUSG00000024529	Lox	lysyl oxidase	-2.07506	2.38316e-35	19.8944	68.63
ENSMUSG00000001403	Ube2c	ubiquitin-conjugating enzyme E2C	-2.07342	2.49602e-38	10.9686	38.1474
ENSMUSG00000024065	Ehd3	EH-domain containing 3	-2.07315	1.85547e-39	2.20318	8.23332
ENSMUSG00000024302	Dtna	dystrobrevin alpha	-2.07275	1.0873e-49	2.36888	8.17427
ENSMUSG00000027313	Chac1	ChaC, cation transport regulator 1	-2.07009	4.9028e-07	0.245469	1.11396
ENSMUSG00000026204	Ptprn	protein tyrosine phosphatase, receptor type, N	-2.06901	8.56724e-07	0.23278	0.949497
ENSMUSG00000032015	Pou2f3	POU domain, class 2, transcription factor 3	-2.06748	1.73168e-10	0.112705	0.41907
ENSMUSG00000027379	Bub1	BUB1, mitotic checkpoint serine/threonine kinase	-2.06381	1.333e-25	5.39408	17.2461
ENSMUSG00000027326	Knl1	kinetochore scaffold 1	-2.06268	2.40132e-22	2.50045	8.14854
ENSMUSG00000010461	Eya4	EYA transcriptional coactivator and phosphatase 4	-2.06224	9.35711e-12	0.0627835	0.233799
ENSMUSG00000022218	Tgm1	transglutaminase 1, K polypeptide	-2.06147	4.27661e-13	0.667967	2.47334
ENSMUSG00000026327	Serpinb11	serine (or cysteine) peptidase inhibitor, clade B (ovalbumin), member 11	-2.06117	0.000461185	0.0524436	0.326859
ENSMUSG00000022371	Col14a1	collagen, type XIV, alpha 1	-2.04981	1.39368e-38	35.3868	117.14
ENSMUSG00000027596	a	nonagouti	-2.04803	4.70138e-12	0.36788	1.35619
ENSMUSG00000029005	Draxin	dorsal inhibitory axon guidance protein	-2.04697	1.59884e-22	0.746302	2.73134
ENSMUSG00000068744	Psrc1	proline/serine-rich coiled-coil 1	-2.0437	8.86703e-18	2.093	6.44416
ENSMUSG00000000594	Gm2a	GM2 ganglioside activator protein	-2.04127	4.64475e-55	23.3208	87.4341
ENSMUSG00000070407	Hs3st3b1	heparan sulfate (glucosamine) 3-O-sulfotransferase 3B1	-2.04104	3.87751e-21	0.76533	2.80076
ENSMUSG00000053675	Tgm5	transglutaminase 5	-2.0391	7.01617e-07	0.0579514	0.214798
ENSMUSG00000037679	Inf2	inverted formin, FH2 and WH2 domain containing	-2.03872	1.66901e-63	17.5439	64.0217
ENSMUSG00000054793	Cadm4	cell adhesion molecule 4	-2.03755	1.35143e-19	1.9783	6.92461
ENSMUSG00000028310	Ppp3r2	protein phosphatase 3, regulatory subunit B, alpha isoform (calcineurin B, type II)	-2.0372	0.0255781	0.00727423	0.0288077
ENSMUSG00000026622	Nek2	NIMA (never in mitosis gene a)-related expressed kinase 2	-2.0366	1.3274e-33	3.09128	10.3526
ENSMUSG00000045942	BC049762	cDNA sequence BC049762	-2.03344	0.00305697	0.0662358	0.243586
ENSMUSG00000069910	Spdl1	spindle apparatus coiled-coil protein 1	-2.03035	1.27624e-25	3.00864	9.59481
ENSMUSG00000058499	Pip	prolactin induced protein	-2.02526	0.0155479	0.0364349	0.240407
ENSMUSG00000020897	Aurkb	aurora kinase B	-2.02294	3.34479e-23	8.22041	23.9496
ENSMUSG00000026301	Iqca	IQ motif containing with AAA domain	-2.02259	2.04288e-07	0.0476313	0.161034
ENSMUSG00000032091	Tmprss4	transmembrane protease, serine 4	-2.0205	2.21105e-09	1.98627	7.73587
ENSMUSG00000079497	Gm13420	predicted gene 13420	-2.01903	3.74951e-05	0.0647048	0.239959
ENSMUSG00000026692	Fmo4	flavin containing monooxygenase 4	-2.01897	5.81206e-15	0.144054	0.517396
ENSMUSG00000037411	Serpine1	serine (or cysteine) peptidase inhibitor, clade E, member 1	-2.01862	3.31612e-14	3.18615	12.5333
ENSMUSG00000060093	Hist1h4a	histone cluster 1, H4a	-2.01813	0.00765172	0.0818627	0.306612
ENSMUSG00000026697	Myoc	myocilin	-2.01507	2.49717e-05	0.0947552	0.343563
ENSMUSG00000078137	Ankrd63	ankyrin repeat domain 63	-2.01436	0.000214107	0.0302794	0.115911
ENSMUSG00000046550	Spin2c	spindlin family, member 2C	-2.01384	2.2966e-23	3.36618	11.4948
ENSMUSG00000050840	Cdh20	cadherin 20	-2.01365	0.0480226	0.00723303	0.0266344
ENSMUSG00000041653	Pnpla3	patatin-like phospholipase domain containing 3	-2.01158	2.59244e-12	0.0861154	0.309481
ENSMUSG00000090053	Palm2	paralemmin 2	-2.00957	7.21345e-05	0.0609004	0.214096
ENSMUSG00000048327	Ckap2l	cytoskeleton associated protein 2-like	-2.00921	4.93387e-23	8.0056	24.2088
ENSMUSG00000038009	Dnajc22	DnaJ heat shock protein family (Hsp40) member C22	-2.00893	0.0012094	0.0476202	0.172564
ENSMUSG00000019577	Pdk4	pyruvate dehydrogenase kinase, isoenzyme 4	-2.0066	4.90889e-13	1.1957	3.85605
ENSMUSG00000085272	Sbk3	SH3 domain binding kinase family, member 3	-2.00638	5.34647e-06	0.0473745	0.162202
ENSMUSG00000002055	Spag5	sperm associated antigen 5	-2.004	1.71833e-22	4.54988	13.3952
ENSMUSG00000058420	Syt17	synaptotagmin XVII	-2.004	0.000119745	0.015869	0.0537125
ENSMUSG00000079553	Kifc1	kinesin family member C1	-2.00202	1.42588e-23	4.16329	13.436
ENSMUSG00000032218	Ccnb2	cyclin B2	-1.99997	3.57119e-37	15.9431	52.6351
ENSMUSG00000067049	Unc93a	unc-93 homolog A (C. elegans)	-1.99986	1.59988e-06	0.161651	0.541485
ENSMUSG00000029765	Plxna4	plexin A4	-1.99937	7.03641e-33	0.75921	2.57683
ENSMUSG00000037254	Itih2	inter-alpha trypsin inhibitor, heavy chain 2	-1.9989	2.40436e-11	0.249686	0.949388
ENSMUSG00000079103	Tgm7	transglutaminase 7	-1.99878	0.0372553	0.0174077	0.0676534
ENSMUSG00000048922	Cdca2	cell division cycle associated 2	-1.99612	2.90703e-28	2.8933	8.57017
ENSMUSG00000020000	Moxd1	monooxygenase, DBH-like 1	-1.99477	3.28055e-60	2.78964	9.86619
ENSMUSG00000035681	Kcnc2	potassium voltage gated channel, Shaw-related subfamily, member 2	-1.99399	4.19279e-10	0.12016	0.441633
ENSMUSG00000026062	Slc9a2	solute carrier family 9 (sodium/hydrogen exchanger), member 2	-1.99385	7.49691e-09	0.136516	0.481809
ENSMUSG00000030510	Cers3	ceramide synthase 3	-1.99271	0.000230583	0.376457	1.48198
ENSMUSG00000021965	Ska3	spindle and kinetochore associated complex subunit 3	-1.99134	6.94839e-22	4.25963	12.4187
ENSMUSG00000022033	Pbk	PDZ binding kinase	-1.98685	5.45595e-22	13.928	37.5486
ENSMUSG00000019942	Cdk1	cyclin-dependent kinase 1	-1.98526	2.73508e-28	15.6093	46.6708
ENSMUSG00000069733	Ube2u	ubiquitin-conjugating enzyme E2U (putative)	-1.98368	0.00646159	0.128134	0.363212
ENSMUSG00000025279	Dnase1l3	deoxyribonuclease 1-like 3	-1.98322	1.05532e-05	0.042392	0.148547
ENSMUSG00000033871	Ppargc1b	peroxisome proliferative activated receptor, gamma, coactivator 1 beta	-1.98124	2.08495e-12	0.469758	1.65241
ENSMUSG00000051378	Kif18b	kinesin family member 18B	-1.98091	1.11924e-22	2.78334	8.72722
ENSMUSG00000028451	1700022I11Rik	RIKEN cDNA 1700022I11 gene	-1.97739	0.0240904	0.00791751	0.0302893
ENSMUSG00000028873	Cdca8	cell division cycle associated 8	-1.97355	2.06023e-25	4.29338	13.1489
ENSMUSG00000046694	Fam46b	family with sequence similarity 46, member B	-1.97259	1.04477e-47	4.02505	14.3023
ENSMUSG00000108022	Gm7298	predicted gene 7298	-1.97023	0.000530115	2.13015	7.20194
ENSMUSG00000094845	Tmem95	transmembrane protein 95	-1.97022	1.37675e-07	0.575165	2.25389
ENSMUSG00000053550	Shisa7	shisa family member 7	-1.97021	1.84065e-10	0.0971279	0.338125
ENSMUSG00000022479	Vdr	vitamin D receptor	-1.96964	1.47787e-17	0.448581	1.46994
ENSMUSG00000026480	Ncf2	neutrophil cytosolic factor 2	-1.96056	2.13695e-55	1.67612	5.81677
ENSMUSG00000022376	Adcy8	adenylate cyclase 8	-1.96001	0.0386005	0.00649797	0.0184723
ENSMUSG00000020572	Nampt	nicotinamide phosphoribosyltransferase	-1.95875	7.45114e-45	22.8436	75.1953
ENSMUSG00000026417	Pigr	polymeric immunoglobulin receptor	-1.9541	2.91207e-06	3.92772	13.3916
ENSMUSG00000028553	Angptl3	angiopoietin-like 3	-1.9536	0.00696001	0.0192699	0.0675875
ENSMUSG00000030895	Hpx	hemopexin	-1.95087	3.03199e-05	0.677793	2.7837
ENSMUSG00000041219	Arhgap11a	Rho GTPase activating protein 11A	-1.95058	9.29562e-20	5.50308	17.5141
ENSMUSG00000022021	Diaph3	diaphanous related formin 3	-1.94982	3.70702e-19	3.68937	10.3227
ENSMUSG00000002190	Clgn	calmegin	-1.94807	2.37527e-05	0.0243147	0.0852137
ENSMUSG00000030641	Ddias	DNA damage-induced apoptosis suppressor	-1.94776	7.47354e-26	2.11735	6.54853
ENSMUSG00000038193	Hand2	heart and neural crest derivatives expressed transcript 2	-1.94614	1.21805e-89	39.5878	135.293
ENSMUSG00000030022	Adamts9	a disintegrin-like and metallopeptidase (reprolysin type) with thrombospondin type 1 motif, 9	-1.9447	7.32037e-43	8.47869	28.9669
ENSMUSG00000044164	Rnf182	ring finger protein 182	-1.94389	1.0548e-11	0.521591	1.78424
ENSMUSG00000051855	Mest	mesoderm specific transcript	-1.94169	5.62458e-23	11.7343	38.8572
ENSMUSG00000079164	Tlr5	toll-like receptor 5	-1.94014	4.71264e-10	0.441132	1.4574
ENSMUSG00000053702	Nebl	nebulette	-1.93856	5.44263e-20	0.260364	0.861679
ENSMUSG00000066129	Kndc1	kinase non-catalytic C-lobe domain (KIND) containing 1	-1.93838	0.000993357	0.00848307	0.0266464
ENSMUSG00000026313	Hdac4	histone deacetylase 4	-1.93768	2.85949e-101	3.27057	11.1186
ENSMUSG00000035773	Kiss1r	KISS1 receptor	-1.93511	4.36592e-12	0.489004	1.61742
ENSMUSG00000073514	Dok6	docking protein 6	-1.9318	0.0029908	0.0246694	0.0639324
ENSMUSG00000033688	1300017J02Rik	RIKEN cDNA 1300017J02 gene	-1.92819	0.00037081	0.0259998	0.0890118
ENSMUSG00000025075	Habp2	hyaluronic acid binding protein 2	-1.92733	0.00986585	0.0305046	0.105589
ENSMUSG00000039913	Pak7	p21 protein (Cdc42/Rac)-activated kinase 7	-1.92406	3.53865e-08	0.0352939	0.117791
ENSMUSG00000026683	Nuf2	NUF2, NDC80 kinetochore complex component	-1.91942	8.315e-19	4.0104	11.0281
ENSMUSG00000048078	Tenm4	teneurin transmembrane protein 4	-1.91355	1.333e-25	0.701063	2.33231
ENSMUSG00000023345	Poc1a	POC1 centriolar protein A	-1.90566	2.31635e-13	1.65176	4.91514
ENSMUSG00000071424	Grid2	glutamate receptor, ionotropic, delta 2	-1.90479	0.0335817	0.00149393	0.00496063
ENSMUSG00000049928	Glp2r	glucagon-like peptide 2 receptor	-1.90041	2.36024e-05	0.0370331	0.120537
ENSMUSG00000039910	Cited2	Cbp/p300-interacting transactivator, with Glu/Asp-rich carboxy-terminal domain, 2	-1.8989	1.59663e-37	11.1554	35.7787
ENSMUSG00000042903	Foxo4	forkhead box O4	-1.89739	7.51404e-62	13.2795	43.1499
ENSMUSG00000027331	Knstrn	kinetochore-localized astrin/SPAG5 binding	-1.89681	5.7723e-29	4.33209	12.8118
ENSMUSG00000023015	Racgap1	Rac GTPase-activating protein 1	-1.89463	3.22031e-31	6.62377	18.6842
ENSMUSG00000026768	Itga8	integrin alpha 8	-1.89399	1.01806e-37	3.04224	10.0285
ENSMUSG00000027715	Ccna2	cyclin A2	-1.89327	1.01563e-30	15.3606	43.7616
ENSMUSG00000020583	Matn3	matrilin 3	-1.8928	0.00221688	0.0251842	0.0853266
ENSMUSG00000021176	Efcab11	EF-hand calcium binding domain 11	-1.89212	6.7783e-10	0.950688	2.69874
ENSMUSG00000028175	Depdc1a	DEP domain containing 1a	-1.89136	1.33332e-29	4.85556	14.2724
ENSMUSG00000022322	Shcbp1	Shc SH2-domain binding protein 1	-1.88853	6.13771e-19	3.46167	9.69176
ENSMUSG00000106445	Gm21190	predicted gene, 21190	-1.88712	0.00474298	0.0984827	0.28663
ENSMUSG00000048368	Omd	osteomodulin	-1.88608	9.15245e-08	0.431771	1.31102
ENSMUSG00000079679	Vwde	von Willebrand factor D and EGF domains	-1.88418	0.0144535	0.00997879	0.0332151
ENSMUSG00000039187	Fanci	Fanconi anemia, complementation group I	-1.8837	4.83375e-16	1.14811	3.26532
ENSMUSG00000026107	Nabp1	nucleic acid binding protein 1	-1.88342	9.39281e-51	3.28699	10.7074
ENSMUSG00000034311	Kif4	kinesin family member 4	-1.88306	4.12619e-26	3.29749	9.09337
ENSMUSG00000026955	Sapcd2	suppressor APC domain containing 2	-1.88278	4.18235e-09	1.28178	3.48736
ENSMUSG00000022122	Ednrb	endothelin receptor type B	-1.88006	2.33487e-37	11.8622	36.7366
ENSMUSG00000062248	Cks2	CDC28 protein kinase regulatory subunit 2	-1.87823	2.87435e-23	32.272	97.1714
ENSMUSG00000009654	Oit3	oncoprotein induced transcript 3	-1.87723	1.04804e-05	0.0698905	0.223914
ENSMUSG00000035158	Mitf	microphthalmia-associated transcription factor	-1.87646	3.55194e-38	2.50558	7.78323
ENSMUSG00000039004	Bmp6	bone morphogenetic protein 6	-1.8763	5.59341e-17	0.981222	3.19888
ENSMUSG00000037313	Tacc3	transforming, acidic coiled-coil containing protein 3	-1.87567	2.30432e-29	8.67752	24.7252
ENSMUSG00000031639	Tlr3	toll-like receptor 3	-1.8741	7.28859e-59	4.80797	15.0228
ENSMUSG00000050541	Adra1b	adrenergic receptor, alpha 1b	-1.87085	3.3216e-09	0.160023	0.512304
ENSMUSG00000036768	Kif15	kinesin family member 15	-1.87068	6.9846e-21	5.9647	15.8282
ENSMUSG00000012705	Retn	resistin	-1.86763	0.0344049	0.138993	0.403917
ENSMUSG00000017716	Birc5	baculoviral IAP repeat-containing 5	-1.86704	2.81847e-26	8.61836	25.3798
ENSMUSG00000020185	E2f7	E2F transcription factor 7	-1.86333	2.08475e-23	1.47593	4.3243
ENSMUSG00000020916	Krt36	keratin 36	-1.86303	0.00636299	0.0593335	0.194544
ENSMUSG00000035407	Kank4	KN motif and ankyrin repeat domains 4	-1.86139	1.34945e-30	2.0232	6.5214
ENSMUSG00000012443	Kif11	kinesin family member 11	-1.86009	1.07144e-28	11.4764	30.9503
ENSMUSG00000041498	Kif14	kinesin family member 14	-1.85943	2.48933e-21	1.09649	3.13414
ENSMUSG00000091415	Ak9	adenylate kinase 9	-1.85617	0.0479212	0.00467513	0.0159675
ENSMUSG00000021319	Sfrp4	secreted frizzled-related protein 4	-1.8561	4.22913e-28	59.1691	183.817
ENSMUSG00000055235	Wdr86	WD repeat domain 86	-1.85456	2.67137e-15	0.506734	1.50665
ENSMUSG00000027848	Olfml3	olfactomedin-like 3	-1.85291	4.41332e-44	42.0543	129.53
ENSMUSG00000051235	Gen1	GEN1, Holliday junction 5' flap endonuclease	-1.8517	3.02453e-16	2.02683	5.70082
ENSMUSG00000038599	Capn8	calpain 8	-1.85132	0.00440782	0.0101319	0.0341624
ENSMUSG00000034317	Trim59	tripartite motif-containing 59	-1.84912	5.92983e-44	13.6325	42.4114
ENSMUSG00000037035	Inhbb	inhibin beta-B	-1.84652	9.18274e-21	2.18345	6.72684
ENSMUSG00000024056	Ndc80	NDC80 kinetochore complex component	-1.83872	6.92219e-24	7.14504	19.3494
ENSMUSG00000025154	Arhgap19	Rho GTPase activating protein 19	-1.83615	4.40535e-29	3.52079	10.0697
ENSMUSG00000050830	Vwc2	von Willebrand factor C domain containing 2	-1.83554	0.000497796	0.0213137	0.0661335
ENSMUSG00000038379	Ttk	Ttk protein kinase	-1.83265	1.20694e-17	3.12355	8.02354
ENSMUSG00000000305	Cdh4	cadherin 4	-1.82883	7.77589e-12	0.586394	1.78789
ENSMUSG00000030978	Rrm1	ribonucleotide reductase M1	-1.82667	3.88757e-37	11.7107	33.0923
ENSMUSG00000039814	Xkr5	X-linked Kx blood group related 5	-1.82466	4.40134e-07	0.559765	1.32767
ENSMUSG00000030677	Kif22	kinesin family member 22	-1.823	7.04068e-32	5.20385	14.7396
ENSMUSG00000090863	A530084C06Rik	RIKEN cDNA A530084C06 gene	-1.82099	0.0432831	0.0154405	0.047435
ENSMUSG00000032281	Acsbg1	acyl-CoA synthetase bubblegum family member 1	-1.81533	8.27197e-12	0.309164	0.967688
ENSMUSG00000046008	Pnlip	pancreatic lipase	-1.81281	0.00379089	0.126904	0.278697
ENSMUSG00000037225	Fgf2	fibroblast growth factor 2	-1.81174	1.94268e-24	3.05005	9.57838
ENSMUSG00000038415	Foxq1	forkhead box Q1	-1.80876	6.80215e-05	0.0950568	0.282869
ENSMUSG00000049526	Tmem202	transmembrane protein 202	-1.80843	1.82215e-05	0.176013	0.490525
ENSMUSG00000057604	Lmcd1	LIM and cysteine-rich domains 1	-1.80834	3.97222e-36	6.24308	19.3136
ENSMUSG00000039410	Prdm16	PR domain containing 16	-1.80677	5.84586e-08	0.251045	0.717457
ENSMUSG00000024526	Cidea	cell death-inducing DNA fragmentation factor, alpha subunit-like effector A	-1.80533	0.0174452	0.0666883	0.267889
ENSMUSG00000031004	Mki67	antigen identified by monoclonal antibody Ki 67	-1.80428	2.7224e-19	17.8861	48.2106
ENSMUSG00000028197	Col24a1	collagen, type XXIV, alpha 1	-1.80358	1.5539e-10	1.4342	3.23491
ENSMUSG00000038943	Prc1	protein regulator of cytokinesis 1	-1.79403	1.42135e-26	5.12331	13.699
ENSMUSG00000057173	Rfx8	regulatory factor X 8	-1.78998	0.0123864	0.0344286	0.104494
ENSMUSG00000010066	Cacna2d2	calcium channel, voltage-dependent, alpha 2/delta subunit 2	-1.78918	3.31173e-06	0.075999	0.244812
ENSMUSG00000096878	Gm21083	predicted gene, 21083	-1.78772	0.00129588	0.23272	0.583351
ENSMUSG00000074170	Plekhf1	pleckstrin homology domain containing, family F (with FYVE domain) member 1	-1.78533	3.75917e-32	1.51828	4.57819
ENSMUSG00000035916	Ptprq	protein tyrosine phosphatase, receptor type, Q	-1.78409	0.000143417	0.0303429	0.0922459
ENSMUSG00000021364	Elovl2	elongation of very long chain fatty acids (FEN1/Elo2, SUR4/Elo3, yeast)-like 2	-1.7828	7.41704e-09	0.9736	2.53716
ENSMUSG00000028927	Padi2	peptidyl arginine deiminase, type II	-1.7808	1.1936e-39	5.16622	15.0871
ENSMUSG00000054423	Cadps	Ca2+-dependent secretion activator	-1.78046	3.36254e-05	0.0581166	0.171436
ENSMUSG00000027956	Tmem144	transmembrane protein 144	-1.77952	1.34647e-32	1.90692	5.78592
ENSMUSG00000028068	Iqgap3	IQ motif containing GTPase activating protein 3	-1.77916	5.96709e-18	1.80659	4.58588
ENSMUSG00000025504	Eps8l2	EPS8-like 2	-1.77834	4.47603e-21	0.81739	2.48609
ENSMUSG00000002266	Zim1	zinc finger, imprinted 1	-1.77674	4.05137e-05	0.102913	0.325912
ENSMUSG00000040181	Fmo1	flavin containing monooxygenase 1	-1.77636	5.15489e-53	19.9132	58.8197
ENSMUSG00000089901	Gm8113	predicted gene 8113	-1.77541	4.96735e-12	4.86632	11.6629
ENSMUSG00000042109	Csdc2	cold shock domain containing C2, RNA binding	-1.77377	1.53684e-66	5.01697	15.0666
ENSMUSG00000101972	Hist1h3i	histone cluster 1, H3i	-1.76787	0.0108209	0.365513	0.930016
ENSMUSG00000050966	Lin28a	lin-28 homolog A (C. elegans)	-1.7669	0.00526706	0.0240072	0.0783348
ENSMUSG00000000216	Scnn1g	sodium channel, nonvoltage-gated 1 gamma	-1.76611	0.000372926	0.084306	0.252677
ENSMUSG00000078350	Smim1	small integral membrane protein 1	-1.76484	2.21555e-31	2.56583	7.58354
ENSMUSG00000028019	Pdgfc	platelet-derived growth factor, C polypeptide	-1.7643	2.6635e-76	21.0979	63.4004
ENSMUSG00000100210	Hist1h3f	histone cluster 1, H3f	-1.76205	0.0107459	0.0783169	0.225284
ENSMUSG00000002297	Dbf4	DBF4 zinc finger	-1.75921	3.24914e-40	2.72918	7.76934
ENSMUSG00000037492	Zmat4	zinc finger, matrin type 4	-1.75885	9.77343e-09	0.0579466	0.158518
ENSMUSG00000071553	Cpa2	carboxypeptidase A2, pancreatic	-1.75755	5.57665e-05	0.0454104	0.139334
ENSMUSG00000026938	Fcna	ficolin A	-1.75748	0.000165339	0.472291	1.27587
ENSMUSG00000053399	Adamts18	a disintegrin-like and metallopeptidase (reprolysin type) with thrombospondin type 1 motif, 18	-1.75705	0.000137567	0.138621	0.418102
ENSMUSG00000032400	Zwilch	zwilch kinetochore protein	-1.75627	1.45206e-23	4.93061	13.1138
ENSMUSG00000032783	Troap	trophinin associated protein	-1.75553	4.19582e-17	3.31332	9.32154
ENSMUSG00000056888	Glipr1	GLI pathogenesis-related 1 (glioma)	-1.75474	8.74898e-28	4.46853	13.7144
ENSMUSG00000024791	Cdca5	cell division cycle associated 5	-1.75363	1.04921e-13	4.8359	12.017
ENSMUSG00000039059	Hrh3	histamine receptor H3	-1.75233	0.00103596	0.0485258	0.148996
ENSMUSG00000040204	2810417H13Rik	RIKEN cDNA 2810417H13 gene	-1.74988	6.98754e-13	13.8906	34.1824
ENSMUSG00000005470	Asf1b	anti-silencing function 1B histone chaperone	-1.7476	1.24086e-14	5.04301	13.2469
ENSMUSG00000069265	Hist1h3a	histone cluster 1, H3a	-1.74744	0.0177544	0.0810308	0.252758
ENSMUSG00000066072	Cyp4a10	cytochrome P450, family 4, subfamily a, polypeptide 10	-1.74682	0.0117182	0.0308885	0.0907334
ENSMUSG00000027793	Ccna1	cyclin A1	-1.74657	0.0178804	0.051445	0.152208
ENSMUSG00000043036	Ccdc63	coiled-coil domain containing 63	-1.745	0.0357326	0.00792751	0.0246516
ENSMUSG00000028294	Cfap206	cilia and flagella associated protein 206	-1.74352	1.60028e-07	0.0751165	0.229376
ENSMUSG00000061482	Hist1h4d	histone cluster 1, H4d	-1.73847	0.0226854	0.433795	1.19157
ENSMUSG00000075249	Fsip2	fibrous sheath-interacting protein 2	-1.73739	0.00875489	0.00591945	0.014017
ENSMUSG00000034023	Fancd2	Fanconi anemia, complementation group D2	-1.73546	4.2954e-14	1.52192	3.92642
ENSMUSG00000046204	Pnma2	paraneoplastic antigen MA2	-1.7336	1.92465e-08	0.225492	0.664822
ENSMUSG00000058145	Adamts17	a disintegrin-like and metallopeptidase (reprolysin type) with thrombospondin type 1 motif, 17	-1.73129	4.29091e-11	0.477385	1.34412
ENSMUSG00000061411	Nol4l	nucleolar protein 4-like	-1.72875	5.54586e-38	2.05093	6.03854
ENSMUSG00000047534	Mis18bp1	MIS18 binding protein 1	-1.72808	5.83754e-22	2.41572	6.29367
ENSMUSG00000034773	BC030867	cDNA sequence BC030867	-1.72329	6.00898e-11	2.07478	5.46697
ENSMUSG00000032254	Kif23	kinesin family member 23	-1.72008	1.8677e-25	7.93121	21.475
ENSMUSG00000028755	Cda	cytidine deaminase	-1.71688	1.49819e-18	4.51813	13.1968
ENSMUSG00000013928	Thap8	THAP domain containing 8	-1.71557	0.0154821	0.0204509	0.0611334
ENSMUSG00000021391	Cenpp	centromere protein P	-1.71542	6.28122e-12	5.45597	14.6247
ENSMUSG00000082229	Nap1l2	nucleosome assembly protein 1-like 2	-1.71527	6.82488e-10	1.05846	3.08686
ENSMUSG00000050345	4930486L24Rik	RIKEN cDNA 4930486L24 gene	-1.71463	4.93591e-14	1.83203	5.33543
ENSMUSG00000031075	Ano1	anoctamin 1, calcium activated chloride channel	-1.71217	2.27157e-48	22.1237	62.6902
ENSMUSG00000049565	Aknad1	AKNA domain containing 1	-1.71154	2.4719e-12	0.298159	0.838549
ENSMUSG00000005803	Sqrdl	sulfide quinone reductase-like (yeast)	-1.7115	5.60477e-82	11.3975	33.1228
ENSMUSG00000019992	Mtfr2	mitochondrial fission regulator 2	-1.70758	1.55575e-15	2.25184	6.16828
ENSMUSG00000021569	Trip13	thyroid hormone receptor interactor 13	-1.70711	1.13882e-16	4.744	12.5095
ENSMUSG00000041406	BC055324	cDNA sequence BC055324	-1.70636	2.70193e-16	2.38428	6.31813
ENSMUSG00000041734	Kirrel	kin of IRRE like (Drosophila)	-1.70632	1.76382e-53	9.03388	26.0947
ENSMUSG00000024795	Kif20b	kinesin family member 20B	-1.70483	5.03845e-29	4.27728	11.1523
ENSMUSG00000051627	Hist1h1e	histone cluster 1, H1e	-1.70365	2.39265e-06	0.234495	0.698206
ENSMUSG00000072980	Oip5	Opa interacting protein 5	-1.70273	3.00295e-15	2.77714	7.21876
ENSMUSG00000021265	Slc25a29	solute carrier family 25 (mitochondrial carrier, palmitoylcarnitine transporter), member 29	-1.70259	9.13704e-20	3.89571	11.4008
ENSMUSG00000039903	Eva1c	eva-1 homolog C (C. elegans)	-1.70112	4.84088e-66	6.47456	18.802
ENSMUSG00000001517	Foxm1	forkhead box M1	-1.69797	1.36864e-26	5.20647	13.1378
ENSMUSG00000054717	Hmgb2	high mobility group box 2	-1.69789	3.34993e-29	42.3779	105.13
ENSMUSG00000029168	Dpysl5	dihydropyrimidinase-like 5	-1.69739	2.38714e-05	0.112309	0.325209
ENSMUSG00000040260	Daam2	dishevelled associated activator of morphogenesis 2	-1.697	4.74607e-60	8.74013	25.0009
ENSMUSG00000056486	Chn1	chimerin 1	-1.69532	4.6148e-33	2.36865	6.45504
ENSMUSG00000027115	Kif18a	kinesin family member 18A	-1.69308	1.78727e-21	0.902932	2.28407
ENSMUSG00000056531	Ccdc18	coiled-coil domain containing 18	-1.69145	1.06469e-12	0.782381	2.0589
ENSMUSG00000032221	Mns1	meiosis-specific nuclear structural protein 1	-1.69124	1.36758e-09	1.49112	3.49029
ENSMUSG00000048905	4930539E08Rik	RIKEN cDNA 4930539E08 gene	-1.68716	4.56512e-06	0.133083	0.409366
ENSMUSG00000051159	Cited1	Cbp/p300-interacting transactivator with Glu/Asp-rich carboxy-terminal domain 1	-1.68597	6.47884e-11	0.827512	2.36418
ENSMUSG00000020598	Nrcam	neuronal cell adhesion molecule	-1.68572	1.4389e-10	0.47009	1.30146
ENSMUSG00000046295	Ankle1	ankyrin repeat and LEM domain containing 1	-1.68339	2.35775e-13	4.73038	10.8301
ENSMUSG00000033634	Nat8f2	N-acetyltransferase 8 (GCN5-related) family member 2	-1.6829	0.0252808	0.0335609	0.0705666
ENSMUSG00000110221	Gm36210	predicted gene, 36210	-1.6801	6.90352e-05	0.151013	0.431981
ENSMUSG00000033952	Aspm	asp (abnormal spindle)-like, microcephaly associated (Drosophila)	-1.67929	5.01304e-20	2.18971	5.64517
ENSMUSG00000033031	C330027C09Rik	RIKEN cDNA C330027C09 gene	-1.67703	4.1511e-32	5.5064	14.7173
ENSMUSG00000021922	Itih4	inter alpha-trypsin inhibitor, heavy chain 4	-1.67678	0.00023808	0.0469036	0.128534
ENSMUSG00000025723	Nmb	neuromedin B	-1.67644	4.88214e-07	3.77643	10.7804
ENSMUSG00000031937	Vstm5	V-set and transmembrane domain containing 5	-1.67527	1.12639e-05	0.538911	1.40591
ENSMUSG00000028015	Ctso	cathepsin O	-1.67443	2.77041e-52	8.98086	24.3791
ENSMUSG00000026605	Cenpf	centromere protein F	-1.67372	3.39224e-17	2.39666	6.14848
ENSMUSG00000036242	3632451O06Rik	RIKEN cDNA 3632451O06 gene	-1.67222	3.73135e-25	6.7398	16.8232
ENSMUSG00000029320	1700016H13Rik	RIKEN cDNA 1700016H13 gene	-1.67186	0.0448607	0.0270058	0.0883914
ENSMUSG00000052271	Bhlha15	basic helix-loop-helix family, member a15	-1.67168	0.00235273	0.639899	1.84729
ENSMUSG00000044365	Cxxc4	CXXC finger 4	-1.66943	3.06325e-06	0.0594668	0.139117
ENSMUSG00000034739	Mfrp	membrane frizzled-related protein	-1.66486	5.56534e-06	0.087533	0.25076
ENSMUSG00000036172	Cd200r3	CD200 receptor 3	-1.66421	0.0138285	0.0118684	0.0339433
ENSMUSG00000090122	Kcne1l	potassium voltage-gated channel, Isk-related family, member 1-like, pseudogene	-1.65956	0.000391554	0.141712	0.402843
ENSMUSG00000024301	Kifc5b	kinesin family member C5B	-1.65904	6.21418e-14	1.77996	4.75066
ENSMUSG00000020808	Fam64a	family with sequence similarity 64, member A	-1.65888	6.98718e-15	6.28625	15.438
ENSMUSG00000094799	AC125149.4	0	-1.65304	0.0359253	0.0885131	0.260114
ENSMUSG00000078144	Capns2	calpain, small subunit 2	-1.65301	1.86735e-05	0.322225	0.839586
ENSMUSG00000056856	Jakmip3	janus kinase and microtubule interacting protein 3	-1.65098	0.000538428	0.0401071	0.107543
ENSMUSG00000031375	Bgn	biglycan	-1.65073	6.83063e-27	55.5613	150.049
ENSMUSG00000059921	Unc5c	unc-5 netrin receptor C	-1.65047	5.31788e-07	0.120381	0.344467
ENSMUSG00000039055	Eme1	essential meiotic structure-specific endonuclease 1	-1.64759	6.94664e-10	1.97535	4.9725
ENSMUSG00000029377	Ereg	epiregulin	-1.64498	0.00248249	0.188786	0.500379
ENSMUSG00000022309	Angpt1	angiopoietin 1	-1.64404	8.60446e-14	2.31391	6.09342
ENSMUSG00000031239	Itm2a	integral membrane protein 2A	-1.64378	3.78034e-46	29.182	80.9321
ENSMUSG00000058290	Espl1	extra spindle pole bodies 1, separase	-1.64345	1.57696e-12	3.23145	7.77817
ENSMUSG00000038094	Atp13a4	ATPase type 13A4	-1.64256	0.000345267	0.157832	0.342738
ENSMUSG00000058773	Hist1h1b	histone cluster 1, H1b	-1.6397	0.000493958	0.217066	0.624553
ENSMUSG00000053626	Tll1	tolloid-like	-1.63664	8.73554e-14	1.03282	2.75555
ENSMUSG00000048148	Nwd1	NACHT and WD repeat domain containing 1	-1.63537	4.60365e-09	0.159944	0.44235
ENSMUSG00000025983	Ccdc150	coiled-coil domain containing 150	-1.63432	4.63106e-07	0.0438845	0.12114
ENSMUSG00000028718	Stil	Scl/Tal1 interrupting locus	-1.63391	2.38139e-15	2.22355	5.35
ENSMUSG00000037709	Fam13a	family with sequence similarity 13, member A	-1.63139	2.12881e-06	1.36551	4.95273
ENSMUSG00000015653	Steap2	six transmembrane epithelial antigen of prostate 2	-1.62741	3.95097e-28	1.48223	4.05454
ENSMUSG00000038252	Ncapd2	non-SMC condensin I complex, subunit D2	-1.62397	2.40684e-24	14.4108	33.0535
ENSMUSG00000073802	Cdkn2b	cyclin-dependent kinase inhibitor 2B (p15, inhibits CDK4)	-1.62323	2.05138e-10	0.493594	1.35248
ENSMUSG00000021065	Fut8	fucosyltransferase 8	-1.62149	3.8953e-61	14.2608	38.9332
ENSMUSG00000052105	Mtcl1	microtubule crosslinking factor 1	-1.6177	2.18852e-13	0.43821	1.17852
ENSMUSG00000025420	Katnal2	katanin p60 subunit A-like 2	-1.61704	1.54153e-09	0.130993	0.355587
ENSMUSG00000025468	Caly	calcyon neuron-specific vesicular protein	-1.6127	0.0379714	0.0154485	0.0449005
ENSMUSG00000090061	Nwd2	NACHT and WD repeat domain containing 2	-1.61152	0.00389097	0.0669607	0.180664
ENSMUSG00000022037	Clu	clusterin	-1.61114	1.83042e-08	25.8488	65.2395
ENSMUSG00000066392	Nrxn3	neurexin III	-1.61105	4.48566e-05	0.0319629	0.0908867
ENSMUSG00000051220	Ercc6l	excision repair cross-complementing rodent repair deficiency complementation group 6 like	-1.61061	2.32396e-13	3.2106	7.37965
ENSMUSG00000067786	Nnat	neuronatin	-1.60559	2.68912e-19	3.93515	10.2637
ENSMUSG00000061533	Cep128	centrosomal protein 128	-1.59926	1.18501e-22	0.959181	2.3317
ENSMUSG00000029516	Cit	citron	-1.59659	3.76304e-20	0.901818	2.17315
ENSMUSG00000021125	Arg2	arginase type II	-1.59645	1.57945e-15	6.26836	17.2376
ENSMUSG00000026669	Mcm10	minichromosome maintenance 10 replication initiation factor	-1.59423	1.45393e-11	2.52339	5.89882
ENSMUSG00000031262	Cenpi	centromere protein I	-1.59299	2.81121e-14	2.64706	6.04816
ENSMUSG00000027306	Nusap1	nucleolar and spindle associated protein 1	-1.59283	1.52243e-27	7.27431	17.4317
ENSMUSG00000031831	Dnaaf1	dynein, axonemal assembly factor 1	-1.59223	0.0316056	0.0231102	0.0635678
ENSMUSG00000032776	Mctp2	multiple C2 domains, transmembrane 2	-1.58858	6.27087e-27	0.699437	1.88166
ENSMUSG00000031139	Mcf2	mcf.2 transforming sequence	-1.5881	2.92315e-06	0.388395	0.862826
ENSMUSG00000024989	Cep55	centrosomal protein 55	-1.58456	9.37247e-16	6.85587	16.1363
ENSMUSG00000052516	Robo2	roundabout guidance receptor 2	-1.58122	3.23993e-19	2.52342	5.92849
ENSMUSG00000074874	Ctla2b	cytotoxic T lymphocyte-associated protein 2 beta	-1.57931	5.2354e-45	19.3124	51.509
ENSMUSG00000021069	Pygl	liver glycogen phosphorylase	-1.57908	3.75947e-49	11.1139	28.5594
ENSMUSG00000046378	Asphd1	aspartate beta-hydroxylase domain containing 1	-1.57768	4.67622e-07	0.295372	0.788243
ENSMUSG00000026700	Tnfsf4	tumor necrosis factor (ligand) superfamily, member 4	-1.57669	0.00914573	0.0662251	0.1547
ENSMUSG00000026429	Ube2t	ubiquitin-conjugating enzyme E2T	-1.57589	1.0252e-09	1.20324	2.77259
ENSMUSG00000061186	Sfmbt2	Scm-like with four mbt domains 2	-1.57544	4.9557e-14	0.46086	1.21161
ENSMUSG00000021613	Hapln1	hyaluronan and proteoglycan link protein 1	-1.57541	9.57325e-08	0.566088	1.47202
ENSMUSG00000050150	Slc9b1	solute carrier family 9, subfamily B (NHA1, cation proton antiporter 1), member 1	-1.57419	3.24191e-05	0.050271	0.135152
ENSMUSG00000025551	Fgf14	fibroblast growth factor 14	-1.57356	0.0131169	0.0478279	0.109463
ENSMUSG00000031845	Bco1	beta-carotene oxygenase 1	-1.57326	2.3123e-08	0.140646	0.371742
ENSMUSG00000046456	Tmem150b	transmembrane protein 150B	-1.5685	1.25246e-07	0.148539	0.396982
ENSMUSG00000075602	Ly6a	lymphocyte antigen 6 complex, locus A	-1.56834	2.48238e-30	206.129	531.699
ENSMUSG00000050627	Gpd1l	glycerol-3-phosphate dehydrogenase 1-like	-1.56429	4.76809e-35	13.5018	35.6829
ENSMUSG00000021215	Net1	neuroepithelial cell transforming gene 1	-1.56331	1.88223e-45	31.6965	83.2502
ENSMUSG00000032815	Fanca	Fanconi anemia, complementation group A	-1.56308	1.97744e-11	1.38536	3.47962
ENSMUSG00000027296	Itpka	inositol 1,4,5-trisphosphate 3-kinase A	-1.55931	0.0168454	0.0460829	0.122127
ENSMUSG00000031378	Abcd1	ATP-binding cassette, sub-family D (ALD), member 1	-1.55508	4.18501e-37	4.82954	12.0901
ENSMUSG00000027173	Depdc7	DEP domain containing 7	-1.55102	3.73955e-14	1.87466	4.8645
ENSMUSG00000074802	Gas2l3	growth arrest-specific 2 like 3	-1.54934	8.61412e-26	1.55073	3.98849
ENSMUSG00000026399	Cd55	CD55 molecule, decay accelerating factor for complement	-1.5485	5.2673e-36	13.5968	35.3868
ENSMUSG00000033066	Gas7	growth arrest specific 7	-1.54813	5.71491e-50	8.46056	21.7906
ENSMUSG00000032495	Lrrc2	leucine rich repeat containing 2	-1.54694	0.000594838	0.0437894	0.103701
ENSMUSG00000025165	Sectm1a	secreted and transmembrane 1A	-1.54559	0.000882646	0.285394	0.703374
ENSMUSG00000028012	Rrh	retinal pigment epithelium derived rhodopsin homolog	-1.54551	0.0112267	0.0157138	0.0414726
ENSMUSG00000054988	Agtr1b	angiotensin II receptor, type 1b	-1.54497	8.51006e-06	0.195794	0.52759
ENSMUSG00000051041	Olfml1	olfactomedin-like 1	-1.5444	1.84105e-09	1.70694	4.30886
ENSMUSG00000026687	Aldh9a1	aldehyde dehydrogenase 9, subfamily A1	-1.54338	2.18517e-71	25.4403	65.7582
ENSMUSG00000040505	Abcg5	ATP-binding cassette, sub-family G (WHITE), member 5	-1.542	0.0225825	0.0351654	0.0865995
ENSMUSG00000053030	Spink2	serine peptidase inhibitor, Kazal type 2	-1.54028	0.000290975	0.245827	0.636609
ENSMUSG00000020614	Fam20a	family with sequence similarity 20, member A	-1.53964	6.9332e-40	2.37249	6.10802
ENSMUSG00000031111	Igsf1	immunoglobulin superfamily, member 1	-1.53938	1.61037e-06	0.0462771	0.121668
ENSMUSG00000062257	Opcml	opioid binding protein/cell adhesion molecule-like	-1.53935	1.32913e-09	0.082397	0.212285
ENSMUSG00000046591	Ticrr	TOPBP1-interacting checkpoint and replication regulator	-1.53825	2.1896e-10	0.993977	2.34048
ENSMUSG00000049858	Suox	sulfite oxidase	-1.53741	1.14385e-32	5.37047	13.5904
ENSMUSG00000031778	Cx3cl1	chemokine (C-X3-C motif) ligand 1	-1.53626	2.20299e-23	3.6832	9.54805
ENSMUSG00000006369	Fbln1	fibulin 1	-1.53424	6.64067e-29	23.4695	60.2692
ENSMUSG00000020182	Ddc	dopa decarboxylase	-1.53384	9.23264e-06	0.11766	0.29994
ENSMUSG00000020077	Srgn	serglycin	-1.52601	3.33961e-50	61.939	158.339
ENSMUSG00000010529	Gm266	predicted gene 266	-1.52578	9.11558e-08	2.02602	4.80586
ENSMUSG00000024053	Emilin2	elastin microfibril interfacer 2	-1.52536	1.27671e-65	15.9953	40.8508
ENSMUSG00000109293	Dcst2	DC-STAMP domain containing 2	-1.522	7.12026e-08	0.203872	0.523898
ENSMUSG00000049811	Fam161a	family with sequence similarity 161, member A	-1.52138	1.51547e-15	1.1486	2.65902
ENSMUSG00000005233	Spc25	SPC25, NDC80 kinetochore complex component, homolog (S. cerevisiae)	-1.52135	1.15899e-15	6.64806	14.53
ENSMUSG00000031565	Fgfr1	fibroblast growth factor receptor 1	-1.52079	3.35153e-75	7.65921	19.4946
ENSMUSG00000046814	Gchfr	GTP cyclohydrolase I feedback regulator	-1.52062	2.06188e-08	0.800796	2.05894
ENSMUSG00000027966	Col11a1	collagen, type XI, alpha 1	-1.52053	2.62835e-13	3.87685	8.31529
ENSMUSG00000025648	Pfkfb4	6-phosphofructo-2-kinase/fructose-2,6-biphosphatase 4	-1.51979	3.87941e-45	4.50764	11.4633
ENSMUSG00000058897	Col25a1	collagen, type XXV, alpha 1	-1.51974	5.13352e-06	0.119492	0.300655
ENSMUSG00000029843	Slc13a4	solute carrier family 13 (sodium/sulfate symporters), member 4	-1.51892	0.00145889	0.0347083	0.0876492
ENSMUSG00000064272	Gpbar1	G protein-coupled bile acid receptor 1	-1.51885	1.46896e-06	0.411962	1.05377
ENSMUSG00000054252	Fgfr3	fibroblast growth factor receptor 3	-1.51796	6.0767e-17	1.60652	3.97517
ENSMUSG00000046167	Gldn	gliomedin	-1.5166	0.0083512	0.03475	0.0861746
ENSMUSG00000090369	4933411K16Rik	RIKEN cDNA 4933411K16 gene	-1.5146	1.53845e-06	0.172789	0.443872
ENSMUSG00000027500	Stmn2	stathmin-like 2	-1.5141	9.39602e-22	1.34583	3.40712
ENSMUSG00000055723	Rras2	related RAS viral (r-ras) oncogene 2	-1.51251	1.87514e-59	17.0628	43.6453
ENSMUSG00000029675	Eln	elastin	-1.51129	4.27267e-21	11.9581	29.41
ENSMUSG00000046971	Pla2g4f	phospholipase A2, group IVF	-1.51126	0.00698088	0.034122	0.0873453
ENSMUSG00000024660	Incenp	inner centromere protein	-1.51033	6.92258e-27	15.2184	33.9905
ENSMUSG00000069306	Hist1h4m	histone cluster 1, H4m	-1.50628	5.65043e-05	0.622835	1.58894
ENSMUSG00000090799	Klhl33	kelch-like 33	-1.50624	7.12006e-06	0.133475	0.337993
ENSMUSG00000044361	BC024139	cDNA sequence BC024139	-1.50552	0.0374625	0.0226461	0.0485529
ENSMUSG00000031461	Myom2	myomesin 2	-1.50079	0.000112855	0.0248607	0.0636679
ENSMUSG00000030159	Clec1b	C-type lectin domain family 1, member b	-1.50071	4.03417e-07	0.100682	0.252891
ENSMUSG00000045827	Serpinb9	serine (or cysteine) peptidase inhibitor, clade B, member 9	-1.5006	5.47118e-50	12.2575	30.7504
ENSMUSG00000021123	Rdh12	retinol dehydrogenase 12	-1.49913	5.66446e-05	1.17501	2.95409
ENSMUSG00000026259	Ngef	neuronal guanine nucleotide exchange factor	-1.49819	7.04068e-32	3.59329	9.00438
ENSMUSG00000037725	Ckap2	cytoskeleton associated protein 2	-1.49121	1.04195e-19	9.59268	21.7849
ENSMUSG00000027188	Pamr1	peptidase domain containing associated with muscle regeneration 1	-1.48953	2.58449e-10	5.34342	12.8061
ENSMUSG00000031756	Cenpn	centromere protein N	-1.48938	6.91878e-15	3.68128	7.98563
ENSMUSG00000078141	Gm2399	predicted gene 2399	-1.48906	0.00298088	0.62309	1.57202
ENSMUSG00000025993	Slc40a1	solute carrier family 40 (iron-regulated transporter), member 1	-1.48633	1.36257e-19	1.65894	3.78624
ENSMUSG00000079339	Ifit1bl1	interferon induced protein with tetratricpeptide repeats 1B like 1	-1.48626	0.000120849	0.203418	0.514966
ENSMUSG00000078605	E030025P04Rik	RIKEN cDNA E030025P04 gene	-1.48504	0.00908416	0.103434	0.284973
ENSMUSG00000028635	Edn2	endothelin 2	-1.48452	0.000331944	0.159921	0.39937
ENSMUSG00000027074	Slc43a3	solute carrier family 43, member 3	-1.48447	2.58658e-29	13.4891	32.1411
ENSMUSG00000028003	Lrat	lecithin-retinol acyltransferase (phosphatidylcholine-retinol-O-acyltransferase)	-1.4828	0.000185644	4.38738	11.807
ENSMUSG00000029086	Prom1	prominin 1	-1.48234	0.000136399	13.3862	29.9916
ENSMUSG00000031133	Arhgef6	Rac/Cdc42 guanine nucleotide exchange factor (GEF) 6	-1.48189	8.27798e-28	2.70907	6.47806
ENSMUSG00000079105	C7	complement component 7	-1.48166	2.4052e-05	0.421835	1.05844
ENSMUSG00000022602	Arc	activity regulated cytoskeletal-associated protein	-1.47751	7.05561e-05	0.767685	1.90281
ENSMUSG00000003657	Calb2	calbindin 2	-1.47681	0.0442366	0.312316	0.911656
ENSMUSG00000035948	Acss3	acyl-CoA synthetase short-chain family member 3	-1.47667	8.85788e-11	4.29275	9.09637
ENSMUSG00000048758	Rpl29	ribosomal protein L29	-1.47343	0.00480043	77.1145	170.359
ENSMUSG00000005973	Rcn1	reticulocalbin 1	-1.47199	3.23752e-47	112.213	276.197
ENSMUSG00000021838	Samd4	sterile alpha motif domain containing 4	-1.47187	4.91743e-46	6.42843	15.3125
ENSMUSG00000025742	Prps2	phosphoribosyl pyrophosphate synthetase 2	-1.4689	2.91854e-29	16.3326	39.127
ENSMUSG00000022883	Robo1	roundabout guidance receptor 1	-1.46624	1.96536e-26	5.83121	13.2305
ENSMUSG00000058443	Rpl10-ps3	ribosomal protein L10, pseudogene 3	-1.46449	0.000542206	1.40478	1.59459
ENSMUSG00000034990	Otoa	otoancorin	-1.46394	0.0227627	0.00767764	0.019467
ENSMUSG00000007653	Gabrb2	gamma-aminobutyric acid (GABA) A receptor, subunit beta 2	-1.46332	0.000565113	0.079646	0.18247
ENSMUSG00000029910	Mad2l1	MAD2 mitotic arrest deficient-like 1	-1.46049	1.04399e-21	4.82805	10.5066
ENSMUSG00000033082	Clec1a	C-type lectin domain family 1, member a	-1.46041	5.0239e-21	1.83189	4.43104
ENSMUSG00000021697	Depdc1b	DEP domain containing 1B	-1.4581	1.87774e-08	1.1358	2.58389
ENSMUSG00000067567	Hdac8	histone deacetylase 8	-1.45788	3.79586e-35	2.59783	6.45238
ENSMUSG00000073940	Hbb-bt	hemoglobin, beta adult t chain	-1.45781	0.000108167	9.0867	18.5078
ENSMUSG00000044447	Dock5	dedicator of cytokinesis 5	-1.45775	1.04377e-22	4.76853	11.0135
ENSMUSG00000046240	Hepacam	hepatocyte cell adhesion molecule	-1.45494	0.0454506	0.0114469	0.0291778
ENSMUSG00000070695	Cntnap5a	contactin associated protein-like 5A	-1.4542	0.0353133	0.00541958	0.0136544
ENSMUSG00000044176	Spink10	serine peptidase inhibitor, Kazal type 10	-1.45275	0.0037076	0.0778841	0.195346
ENSMUSG00000034206	Polq	polymerase (DNA directed), theta	-1.45221	7.46576e-12	1.08885	2.3096
ENSMUSG00000025498	Irf7	interferon regulatory factor 7	-1.45179	3.91234e-21	5.35475	12.9951
ENSMUSG00000035561	Aldh1b1	aldehyde dehydrogenase 1 family, member B1	-1.45174	3.67279e-50	14.8729	35.5204
ENSMUSG00000068587	Mgam	maltase-glucoamylase	-1.45131	2.00251e-07	0.194912	0.472575
ENSMUSG00000052331	Ankrd44	ankyrin repeat domain 44	-1.45122	4.08373e-27	1.81659	4.39719
ENSMUSG00000020660	Pomc	pro-opiomelanocortin-alpha	-1.45022	0.000410434	0.284328	0.547437
ENSMUSG00000025197	Cyp2c44	cytochrome P450, family 2, subfamily c, polypeptide 44	-1.44818	0.0296828	0.0283075	0.0697719
ENSMUSG00000020914	Top2a	topoisomerase (DNA) II alpha	-1.44587	5.90879e-11	26.4751	57.9575
ENSMUSG00000079299	Klrb1	killer cell lectin-like receptor subfamily B member 1	-1.44562	0.0023847	0.149537	0.322059
ENSMUSG00000035121	Neil2	nei like 2 (E. coli)	-1.44438	7.5726e-08	0.522472	1.31991
ENSMUSG00000038071	Npy6r	neuropeptide Y receptor Y6	-1.44349	0.0358593	0.0422626	0.108627
ENSMUSG00000031881	Cdh16	cadherin 16	-1.43989	0.0051812	0.0318623	0.0798089
ENSMUSG00000025574	Tk1	thymidine kinase 1	-1.43858	7.27228e-10	8.12085	16.3475
ENSMUSG00000063415	Cyp26b1	cytochrome P450, family 26, subfamily b, polypeptide 1	-1.4374	0.000688828	1.69962	3.06436
ENSMUSG00000066878	Gm10184	predicted pseudogene 10184	-1.43632	0.000153198	0.624164	2.47617
ENSMUSG00000002980	Bcam	basal cell adhesion molecule	-1.43556	1.3461e-35	27.0497	64.605
ENSMUSG00000097187	Gm19426	predicted gene, 19426	-1.43542	2.52056e-07	1.7846	4.27376
ENSMUSG00000070713	Gm10282	predicted pseudogene 10282	-1.43364	4.86798e-11	13.0873	31.5768
ENSMUSG00000041025	Iffo2	intermediate filament family orphan 2	-1.43245	4.24919e-35	5.20624	12.1434
ENSMUSG00000042700	Sipa1l1	signal-induced proliferation-associated 1 like 1	-1.43192	4.80411e-28	9.0726	20.9681
ENSMUSG00000026147	Col9a1	collagen, type IX, alpha 1	-1.43101	0.0340072	0.0190653	0.0470667
ENSMUSG00000020415	Pttg1	pituitary tumor-transforming gene 1	-1.42835	2.34412e-10	4.35614	9.82804
ENSMUSG00000029718	Pcolce	procollagen C-endopeptidase enhancer protein	-1.42668	8.1165e-23	33.6992	76.6717
ENSMUSG00000036492	Rnf39	ring finger protein 39	-1.42622	2.04059e-07	0.878771	2.1074
ENSMUSG00000052565	Hist1h1d	histone cluster 1, H1d	-1.42487	0.000139953	0.466623	1.01425
ENSMUSG00000036834	Plch1	phospholipase C, eta 1	-1.42448	1.64144e-05	0.341775	0.756684
ENSMUSG00000040405	Havcr1	hepatitis A virus cellular receptor 1	-1.42339	0.0252462	0.125435	0.268321
ENSMUSG00000016194	Hsd11b1	hydroxysteroid 11-beta dehydrogenase 1	-1.42186	8.09312e-11	0.995879	2.17161
ENSMUSG00000062082	Cd200r4	CD200 receptor 4	-1.41747	4.2917e-05	0.470816	1.11708
ENSMUSG00000038112	AW551984	expressed sequence AW551984	-1.41681	5.04738e-12	3.90251	8.36555
ENSMUSG00000024912	Fosl1	fos-like antigen 1	-1.41571	1.53827e-11	2.98372	7.15252
ENSMUSG00000029832	Nfe2l3	nuclear factor, erythroid derived 2, like 3	-1.41492	7.79801e-10	2.04051	4.62283
ENSMUSG00000029163	Emilin1	elastin microfibril interfacer 1	-1.41413	4.08279e-26	45.3731	106.659
ENSMUSG00000028613	Lrp8	low density lipoprotein receptor-related protein 8, apolipoprotein e receptor	-1.41407	2.42521e-13	0.625836	1.48546
ENSMUSG00000006731	B4galnt1	beta-1,4-N-acetyl-galactosaminyl transferase 1	-1.4108	2.50302e-40	12.5874	29.5936
ENSMUSG00000028865	Cd164l2	CD164 sialomucin-like 2	-1.41025	0.00513622	0.0587195	0.137905
ENSMUSG00000044674	Fzd1	frizzled class receptor 1	-1.41021	2.49924e-25	36.9673	84.148
ENSMUSG00000049436	Upk1b	uroplakin 1B	-1.40806	3.87283e-11	2.06026	5.02357
ENSMUSG00000070323	Mmp27	matrix metallopeptidase 27	-1.40534	9.98872e-06	0.132787	0.312038
ENSMUSG00000030254	Rad18	RAD18 E3 ubiquitin protein ligase	-1.4033	2.59621e-17	3.38954	6.98216
ENSMUSG00000020826	Nos2	nitric oxide synthase 2, inducible	-1.40182	4.64883e-07	0.541115	1.29006
ENSMUSG00000024942	Capn1	calpain 1	-1.40143	1.04782e-60	24.1309	56.547
ENSMUSG00000021614	Vcan	versican	-1.39579	1.69905e-15	21.1347	46.8179
ENSMUSG00000028834	Trim63	tripartite motif-containing 63	-1.39484	7.47017e-05	0.347187	0.73483
ENSMUSG00000034349	Smc4	structural maintenance of chromosomes 4	-1.39431	4.50966e-25	24.6545	53.1503
ENSMUSG00000022034	Esco2	establishment of sister chromatid cohesion N-acetyltransferase 2	-1.39391	1.19047e-09	4.41565	7.84819
ENSMUSG00000045064	Zc2hc1c	zinc finger, C2HC-type containing 1C	-1.39334	1.90108e-17	1.43953	3.19902
ENSMUSG00000037315	Jade3	jade family PHD finger 3	-1.3904	1.6354e-26	2.80599	6.6289
ENSMUSG00000029371	Cxcl5	chemokine (C-X-C motif) ligand 5	-1.39017	0.00195335	0.732936	2.10511
ENSMUSG00000031629	Cenpu	centromere protein U	-1.39009	4.54942e-06	1.03444	1.95454
ENSMUSG00000032128	Robo3	roundabout guidance receptor 3	-1.38917	0.0259391	0.0165212	0.0392818
ENSMUSG00000000628	Hk2	hexokinase 2	-1.38794	4.5775e-10	9.32049	22.6906
ENSMUSG00000091695	Gm17669	predicted gene, 17669	-1.38777	0.0259469	1.5567	3.3222
ENSMUSG00000026817	Ak1	adenylate kinase 1	-1.3872	2.38371e-36	9.46357	21.9733
ENSMUSG00000073805	Fam196a	family with sequence similarity 196, member A	-1.38539	0.000137567	0.0413563	0.0969762
ENSMUSG00000036106	Prr5	proline rich 5 (renal)	-1.38317	6.47912e-32	8.7863	20.4176
ENSMUSG00000038576	Susd4	sushi domain containing 4	-1.38259	1.9151e-08	0.716579	1.65473
ENSMUSG00000021850	1700011H14Rik	RIKEN cDNA 1700011H14 gene	-1.38237	4.55313e-06	1.03977	2.43509
ENSMUSG00000026039	Sgol2a	shugoshin-like 2a (S. pombe)	-1.37994	6.62065e-11	1.36323	2.96098
ENSMUSG00000028883	Sema3a	sema domain, immunoglobulin domain (Ig), short basic domain, secreted, (semaphorin) 3A	-1.37798	1.31312e-24	1.75228	3.96182
ENSMUSG00000060639	Hist1h4i	histone cluster 1, H4i	-1.37414	2.40182e-06	4.23507	9.93656
ENSMUSG00000051517	Arhgef39	Rho guanine nucleotide exchange factor (GEF) 39	-1.37012	4.3749e-15	3.78412	7.88454
ENSMUSG00000029414	Kntc1	kinetochore associated 1	-1.3699	2.27423e-08	3.59005	7.30122
ENSMUSG00000024664	Fads3	fatty acid desaturase 3	-1.3692	8.91161e-37	11.4309	26.4589
ENSMUSG00000023067	Cdkn1a	cyclin-dependent kinase inhibitor 1A (P21)	-1.36645	8.03172e-13	4.84094	10.742
ENSMUSG00000038292	Ccdc155	coiled-coil domain containing 155	-1.36564	0.0166852	0.071725	0.147302
ENSMUSG00000005540	Fcer2a	Fc receptor, IgE, low affinity II, alpha polypeptide	-1.36376	0.0151632	0.0440453	0.103298
ENSMUSG00000038725	Pkhd1l1	polycystic kidney and hepatic disease 1-like 1	-1.3596	4.926e-10	0.551496	1.24625
ENSMUSG00000037185	Krt80	keratin 80	-1.35946	3.95353e-06	1.33187	2.9513
ENSMUSG00000057666	Gapdh	glyceraldehyde-3-phosphate dehydrogenase	-1.35926	2.11525e-30	13.9612	31.7222
ENSMUSG00000062296	Trank1	tetratricopeptide repeat and ankyrin repeat containing 1	-1.35656	0.00175467	0.0258922	0.0614156
ENSMUSG00000026065	Slc9a4	solute carrier family 9 (sodium/hydrogen exchanger), member 4	-1.35521	0.0385785	0.0185047	0.0421303
ENSMUSG00000033737	Fndc3c1	fibronectin type III domain containing 3C1	-1.35409	0.00774003	0.027072	0.0669011
ENSMUSG00000008489	Elavl2	ELAV (embryonic lethal, abnormal vision, Drosophila)-like 2 (Hu antigen B)	-1.35327	0.000829891	0.0371144	0.0919645
ENSMUSG00000050761	Gp1bb	glycoprotein Ib, beta polypeptide	-1.35052	3.35034e-05	0.377545	0.853594
ENSMUSG00000028007	Snx7	sorting nexin 7	-1.34933	3.89609e-36	3.59983	8.14263
ENSMUSG00000033149	Phldb2	pleckstrin homology like domain, family B, member 2	-1.34632	5.56345e-40	8.08702	18.8451
ENSMUSG00000035493	Tgfbi	transforming growth factor, beta induced	-1.34615	3.33477e-18	66.1895	149.145
ENSMUSG00000048065	Cyb5r2	cytochrome b5 reductase 2	-1.34571	0.00084555	0.157746	0.357381
ENSMUSG00000024905	Mtl5	metallothionein-like 5, testis-specific (tesmin)	-1.3451	0.000179092	0.0589505	0.135379
ENSMUSG00000038518	Jarid2	jumonji, AT rich interactive domain 2	-1.34421	7.07555e-50	8.67804	19.482
ENSMUSG00000036790	Slitrk2	SLIT and NTRK-like family, member 2	-1.34313	8.31526e-05	0.123822	0.284892
ENSMUSG00000061887	Ssbp3	single-stranded DNA binding protein 3	-1.34218	1.15417e-50	13.3691	30.0441
ENSMUSG00000062510	Nsl1	NSL1, MIS12 kinetochore complex component	-1.33992	5.86004e-10	2.26225	4.31466
ENSMUSG00000030699	Tbx6	T-box 6	-1.33984	0.000410242	0.478857	0.973076
ENSMUSG00000073678	Pgap1	post-GPI attachment to proteins 1	-1.33842	3.83895e-19	0.821071	1.85483
ENSMUSG00000025401	Myo1a	myosin IA	-1.3378	2.99323e-06	0.41079	0.94436
ENSMUSG00000020007	Il20ra	interleukin 20 receptor, alpha	-1.33773	0.0108146	0.348776	0.425111
ENSMUSG00000070661	Rnf186	ring finger protein 186	-1.33718	0.000837291	0.263768	0.719614
ENSMUSG00000037847	Nmrk1	nicotinamide riboside kinase 1	-1.33582	6.66637e-29	2.89108	6.46842
ENSMUSG00000004359	Spic	Spi-C transcription factor (Spi-1/PU.1 related)	-1.33456	0.0432289	0.0189444	0.042708
ENSMUSG00000025950	Idh1	isocitrate dehydrogenase 1 (NADP+), soluble	-1.33073	1.26349e-36	22.9699	49.9789
ENSMUSG00000052539	Magi3	membrane associated guanylate kinase, WW and PDZ domain containing 3	-1.32965	9.73494e-33	3.48146	7.77002
ENSMUSG00000028560	Usp1	ubiquitin specific peptidase 1	-1.32902	5.44356e-32	46.177	103.109
ENSMUSG00000000706	Btn1a1	butyrophilin, subfamily 1, member A1	-1.32809	0.00734588	0.0415679	0.0939072
ENSMUSG00000022579	Gpihbp1	GPI-anchored HDL-binding protein 1	-1.3279	9.27283e-12	2.74895	6.24197
ENSMUSG00000079323	Gm20661	predicted gene 20661	-1.32744	0.00444435	0.114974	0.254412
ENSMUSG00000026831	1700007K13Rik	RIKEN cDNA 1700007K13 gene	-1.32716	0.0147106	0.15932	0.341978
ENSMUSG00000092074	Dynlt1a	dynein light chain Tctex-type 1A	-1.32616	1.0081e-05	2.29441	4.81862
ENSMUSG00000039396	Neil3	nei like 3 (E. coli)	-1.32371	1.7373e-08	2.72357	4.92482
ENSMUSG00000008153	Clstn3	calsyntenin 3	-1.32277	3.58369e-07	0.19116	0.42598
ENSMUSG00000006715	Gmnn	geminin	-1.32265	5.97523e-10	9.96177	20.9223
ENSMUSG00000040195	Nemp1	nuclear envelope integral membrane protein 1	-1.32222	3.40521e-27	3.64528	7.46183
ENSMUSG00000041991	Hrnr	hornerin	-1.32177	0.0231994	0.0153551	0.0333453
ENSMUSG00000018900	Slc22a5	solute carrier family 22 (organic cation transporter), member 5	-1.32161	8.322e-26	14.4923	30.5169
ENSMUSG00000001025	S100a6	S100 calcium binding protein A6 (calcyclin)	-1.32055	3.49193e-34	337.727	747.344
ENSMUSG00000053886	Sh2d4a	SH2 domain containing 4A	-1.32011	4.45441e-06	0.955464	1.9255
ENSMUSG00000050994	Adgb	androglobin	-1.3186	0.0061245	0.0354839	0.0782507
ENSMUSG00000017607	Tns4	tensin 4	-1.31843	3.27767e-10	0.804998	1.85267
ENSMUSG00000047797	Gjb1	gap junction protein, beta 1	-1.31799	0.00982295	0.676739	1.54403
ENSMUSG00000071001	Hrct1	histidine rich carboxyl terminus 1	-1.31691	1.81229e-05	0.496108	1.14305
ENSMUSG00000078963	Hsbp1l1	heat shock factor binding protein 1-like 1	-1.31586	0.00730668	0.314408	0.61709
ENSMUSG00000024742	Fen1	flap structure specific endonuclease 1	-1.31371	7.58336e-05	1.14865	2.2593
ENSMUSG00000021806	Nid2	nidogen 2	-1.31261	4.10719e-54	8.95487	19.7441
ENSMUSG00000051435	Fhad1	forkhead-associated (FHA) phosphopeptide binding domain 1	-1.31258	4.97271e-05	0.039639	0.0868964
ENSMUSG00000036523	Greb1	gene regulated by estrogen in breast cancer protein	-1.31244	2.13178e-27	2.14778	4.53812
ENSMUSG00000000903	Vpreb3	pre-B lymphocyte gene 3	-1.31187	0.0184124	0.0982016	0.249793
ENSMUSG00000028044	Cks1b	CDC28 protein kinase 1b	-1.31095	8.58526e-26	37.7097	82.4874
ENSMUSG00000048520	Fbxl13	F-box and leucine-rich repeat protein 13	-1.30972	1.22175e-08	0.404693	0.892656
ENSMUSG00000033450	Tagap	T cell activation Rho GTPase activating protein	-1.30905	5.38842e-24	7.98574	17.2038
ENSMUSG00000025432	Avil	advillin	-1.30844	7.04602e-06	0.548331	1.22937
ENSMUSG00000045441	Gprin3	GPRIN family member 3	-1.30819	6.3972e-08	0.355183	0.742752
ENSMUSG00000024600	Slc27a6	solute carrier family 27 (fatty acid transporter), member 6	-1.30715	5.09055e-05	1.28389	2.52229
ENSMUSG00000033256	Shf	Src homology 2 domain containing F	-1.30654	1.65911e-18	3.45475	7.61739
ENSMUSG00000018126	Baiap2l2	BAI1-associated protein 2-like 2	-1.30534	4.32076e-05	0.111246	0.246071
ENSMUSG00000020451	Limk2	LIM motif-containing protein kinase 2	-1.3053	1.23158e-35	16.687	36.8507
ENSMUSG00000028747	Htr6	5-hydroxytryptamine (serotonin) receptor 6	-1.30499	0.00135097	0.124761	0.281026
ENSMUSG00000039114	Nrn1	neuritin 1	-1.30498	5.72065e-19	6.48589	13.2249
ENSMUSG00000028614	Ndc1	NDC1 transmembrane nucleoporin	-1.3044	5.37891e-31	10.7561	22.4472
ENSMUSG00000070942	Il1rl2	interleukin 1 receptor-like 2	-1.30352	2.48995e-27	6.18282	13.0989
ENSMUSG00000026708	Cenpl	centromere protein L	-1.29696	7.24723e-15	2.10241	4.20063
ENSMUSG00000025932	Eya1	EYA transcriptional coactivator and phosphatase 1	-1.29648	8.35707e-06	0.19417	0.423193
ENSMUSG00000056427	Slit3	slit homolog 3 (Drosophila)	-1.29436	2.9345e-17	12.7466	27.3095
ENSMUSG00000035112	Wnk4	WNK lysine deficient protein kinase 4	-1.29399	4.97363e-26	10.0465	22.0946
ENSMUSG00000057880	Abat	4-aminobutyrate aminotransferase	-1.29327	2.23549e-33	10.174	21.4062
ENSMUSG00000099041	Gm28035	predicted gene, 28035	-1.29121	1.16522e-05	0.0785369	0.171591
ENSMUSG00000019139	Isyna1	myo-inositol 1-phosphate synthase A1	-1.29016	1.40799e-13	38.1998	84.0679
ENSMUSG00000016458	Wt1	Wilms tumor 1 homolog	-1.28924	9.96938e-32	28.9853	62.8282
ENSMUSG00000047959	Kcna3	potassium voltage-gated channel, shaker-related subfamily, member 3	-1.28831	0.0228281	0.11419	0.216013
ENSMUSG00000030606	Hapln3	hyaluronan and proteoglycan link protein 3	-1.28777	1.16773e-06	1.55661	3.33559
ENSMUSG00000045573	Penk	preproenkephalin	-1.28759	7.20544e-23	67.9281	141.726
ENSMUSG00000040498	Igsf23	immunoglobulin superfamily, member 23	-1.2863	0.0370802	0.0286087	0.0657959
ENSMUSG00000029674	Limk1	LIM-domain containing, protein kinase	-1.28616	4.3704e-34	6.57681	14.4817
ENSMUSG00000049515	Espnl	espin-like	-1.28572	0.00579791	0.0319833	0.0734432
ENSMUSG00000032327	Stra6	stimulated by retinoic acid gene 6	-1.28142	1.9967e-39	17.189	36.6767
ENSMUSG00000020186	Csrp2	cysteine and glycine-rich protein 2	-1.28101	1.07643e-43	50.0596	107.896
ENSMUSG00000034295	Fhod3	formin homology 2 domain containing 3	-1.27766	9.46965e-07	0.522332	1.29161
ENSMUSG00000040554	Aipl1	aryl hydrocarbon receptor-interacting protein-like 1	-1.27615	0.00994088	0.0743849	0.141288
ENSMUSG00000030523	Trpm1	transient receptor potential cation channel, subfamily M, member 1	-1.27586	0.018378	0.0115101	0.0230472
ENSMUSG00000045031	Cetn4	centrin 4	-1.27553	8.83687e-05	0.439668	0.902293
ENSMUSG00000001986	Gria3	glutamate receptor, ionotropic, AMPA3 (alpha 3)	-1.27505	1.45985e-16	2.16443	4.51493
ENSMUSG00000030528	Blm	Bloom syndrome, RecQ helicase-like	-1.27389	1.10596e-12	2.0264	3.9956
ENSMUSG00000079355	Ackr4	atypical chemokine receptor 4	-1.27385	1.18204e-09	1.08905	2.34186
ENSMUSG00000037010	Apln	apelin	-1.27364	3.0618e-11	4.30625	9.58473
ENSMUSG00000055184	Fam72a	family with sequence similarity 72, member A	-1.27144	3.71127e-06	0.942039	1.93922
ENSMUSG00000034906	Ncaph	non-SMC condensin I complex, subunit H	-1.27119	1.76345e-15	8.31053	15.9859
ENSMUSG00000011463	Cpb1	carboxypeptidase B1 (tissue)	-1.2704	0.00265052	0.130702	0.24433
ENSMUSG00000021257	Angel1	angel homolog 1 (Drosophila)	-1.27039	1.21524e-15	1.28787	2.77483
ENSMUSG00000096768	Erdr1	erythroid differentiation regulator 1	-1.26931	0.00578749	7.57611	17.5457
ENSMUSG00000032243	Itga11	integrin alpha 11	-1.26767	1.72343e-07	0.449089	0.956705
ENSMUSG00000016918	Sulf1	sulfatase 1	-1.26724	4.53636e-27	17.3531	36.1519
ENSMUSG00000071547	Nt5dc2	5'-nucleotidase domain containing 2	-1.26714	3.99153e-17	38.2077	77.8244
ENSMUSG00000041351	Rap1gap	Rap1 GTPase-activating protein	-1.26477	2.09584e-10	0.531068	1.12825
ENSMUSG00000033470	Cysltr2	cysteinyl leukotriene receptor 2	-1.2619	5.06051e-06	0.465412	0.986582
ENSMUSG00000006344	Ggt5	gamma-glutamyltransferase 5	-1.26184	6.96659e-33	3.75467	7.88892
ENSMUSG00000028088	Fmo5	flavin containing monooxygenase 5	-1.25929	7.30685e-17	1.17437	2.49344
ENSMUSG00000021185	9030617O03Rik	RIKEN cDNA 9030617O03 gene	-1.25923	5.93251e-14	2.48206	4.95923
ENSMUSG00000089687	Rab42	RAB42, member RAS oncogene family	-1.2586	2.37291e-05	0.463044	0.994931
ENSMUSG00000021974	Fgf9	fibroblast growth factor 9	-1.25837	2.66841e-06	0.55162	1.14128
ENSMUSG00000032420	Nt5e	5' nucleotidase, ecto	-1.25822	1.24423e-21	6.28759	13.1814
ENSMUSG00000078773	Rad54b	RAD54 homolog B (S. cerevisiae)	-1.25721	1.2156e-07	1.28964	2.40789
ENSMUSG00000037833	Sh2d4b	SH2 domain containing 4B	-1.25541	6.46187e-09	0.811955	1.78166
ENSMUSG00000091844	Gm8251	predicted gene 8251	-1.25498	0.0124997	0.0507042	0.103757
ENSMUSG00000020712	Tcam1	testicular cell adhesion molecule 1	-1.25449	0.00134252	0.207127	0.432244
ENSMUSG00000027635	Dsn1	DSN1 homolog, MIS12 kinetochore complex component	-1.25419	6.23138e-16	4.77518	9.30605
ENSMUSG00000045763	Basp1	brain abundant, membrane attached signal protein 1	-1.25196	2.08342e-14	20.5931	41.9016
ENSMUSG00000024601	Isoc1	isochorismatase domain containing 1	-1.25045	3.44043e-29	63.3124	134.008
ENSMUSG00000024014	Pim1	proviral integration site 1	-1.24804	1.97268e-29	8.55716	18.0332
ENSMUSG00000030761	Myo7a	myosin VIIA	-1.24658	3.45056e-14	1.50045	3.04873
ENSMUSG00000024833	Pola2	polymerase (DNA directed), alpha 2	-1.24599	1.29702e-17	16.1619	32.2672
ENSMUSG00000031217	Efnb1	ephrin B1	-1.24391	4.70935e-43	14.9113	31.3245
ENSMUSG00000017309	Cd300lg	CD300 molecule like family member G	-1.23962	6.08767e-14	2.04469	4.29219
ENSMUSG00000000567	Sox9	SRY (sex determining region Y)-box 9	-1.23921	0.0150082	1.30174	2.53557
ENSMUSG00000025227	Mfsd13a	major facilitator superfamily domain containing 13a	-1.23782	1.29088e-15	3.1677	6.62962
ENSMUSG00000029829	Tmem213	transmembrane protein 213	-1.23685	1.65691e-05	10.0446	20.4816
ENSMUSG00000074269	Rec114	REC114 meiotic recombination protein	-1.23627	0.00123155	0.66833	1.40625
ENSMUSG00000015647	Lama5	laminin, alpha 5	-1.23535	6.16174e-14	16.1741	31.4037
ENSMUSG00000046169	Adamts6	a disintegrin-like and metallopeptidase (reprolysin type) with thrombospondin type 1 motif, 6	-1.23396	1.50104e-11	2.19121	4.49407
ENSMUSG00000053128	Rnf26	ring finger protein 26	-1.23228	8.01508e-20	8.49829	17.2409
ENSMUSG00000032374	Plod2	procollagen lysine, 2-oxoglutarate 5-dioxygenase 2	-1.23192	2.71658e-24	24.5454	49.9063
ENSMUSG00000021003	Galc	galactosylceramidase	-1.22999	4.71877e-23	5.27302	10.6796
ENSMUSG00000028312	Smc2	structural maintenance of chromosomes 2	-1.22936	4.50505e-18	13.8521	25.8364
ENSMUSG00000021242	Npc2	Niemann-Pick type C2	-1.22881	3.84532e-32	57.5602	119.664
ENSMUSG00000045273	Cenph	centromere protein H	-1.22862	1.40728e-06	6.6858	12.0845
ENSMUSG00000046731	Kctd11	potassium channel tetramerisation domain containing 11	-1.22844	2.30161e-17	5.19665	10.8936
ENSMUSG00000035311	Gnptab	N-acetylglucosamine-1-phosphate transferase, alpha and beta subunits	-1.22775	5.76805e-37	9.88709	20.537
ENSMUSG00000044254	Pcsk9	proprotein convertase subtilisin/kexin type 9	-1.22439	1.63348e-08	2.71038	5.32071
ENSMUSG00000039153	Runx2	runt related transcription factor 2	-1.22393	3.09142e-11	1.62938	3.3096
ENSMUSG00000021707	Dhfr	dihydrofolate reductase	-1.22375	2.01109e-11	6.40631	11.3586
ENSMUSG00000024066	Xdh	xanthine dehydrogenase	-1.22132	1.49475e-18	7.77997	16.1019
ENSMUSG00000021468	Sptlc1	serine palmitoyltransferase, long chain base subunit 1	-1.22013	6.73066e-47	19.5959	40.498
ENSMUSG00000030433	Sbk2	SH3-binding domain kinase family, member 2	-1.2175	0.00218183	0.0641237	0.133908
ENSMUSG00000019214	Chtf18	CTF18, chromosome transmission fidelity factor 18	-1.2171	4.71395e-07	2.96628	5.22918
ENSMUSG00000017861	Mybl2	myeloblastosis oncogene-like 2	-1.2167	2.90246e-07	2.58037	4.76405
ENSMUSG00000071104	Ccdc110	coiled-coil domain containing 110	-1.21652	0.0304429	0.0370078	0.0772439
ENSMUSG00000032012	Nectin1	nectin cell adhesion molecule 1	-1.21476	2.13216e-18	2.61828	5.39906
ENSMUSG00000034926	Dhcr24	24-dehydrocholesterol reductase	-1.2119	5.84132e-14	16.8464	33.5709
ENSMUSG00000074272	Ceacam1	carcinoembryonic antigen-related cell adhesion molecule 1	-1.21006	8.16012e-11	2.90183	5.40525
ENSMUSG00000020937	Plcd3	phospholipase C, delta 3	-1.20907	1.00523e-15	6.15696	12.6169
ENSMUSG00000039745	Htatip2	HIV-1 Tat interactive protein 2	-1.20906	5.45297e-17	4.11718	8.42851
ENSMUSG00000021714	Cenpk	centromere protein K	-1.20812	2.59214e-08	6.27403	11.2115
ENSMUSG00000058571	Gpc6	glypican 6	-1.20791	7.24382e-24	8.62213	16.8479
ENSMUSG00000050107	Gsg2	germ cell associated 2, haspin	-1.20764	1.18296e-07	2.85857	5.54039
ENSMUSG00000075266	Cenpw	centromere protein W	-1.20637	3.06736e-10	6.21009	12.3531
ENSMUSG00000038393	Txnip	thioredoxin interacting protein	-1.20508	5.67375e-13	71.0022	134.292
ENSMUSG00000023919	Cenpq	centromere protein Q	-1.20375	2.1149e-11	6.64233	12.107
ENSMUSG00000046999	1110032F04Rik	RIKEN cDNA 1110032F04 gene	-1.20337	0.000308686	0.168254	0.340149
ENSMUSG00000019832	Rab32	RAB32, member RAS oncogene family	-1.2029	4.43822e-30	13.5889	27.749
ENSMUSG00000022180	Slc7a8	solute carrier family 7 (cationic amino acid transporter, y+ system), member 8	-1.20285	7.13138e-37	20.8964	42.6374
ENSMUSG00000022364	Tbc1d31	TBC1 domain family, member 31	-1.20272	4.81713e-11	2.18818	4.0368
ENSMUSG00000026343	Gpr39	G protein-coupled receptor 39	-1.20144	2.00044e-05	0.460896	0.941594
ENSMUSG00000042331	Specc1	sperm antigen with calponin homology and coiled-coil domains 1	-1.19925	1.71385e-20	1.53048	3.14527
ENSMUSG00000068101	Cenpm	centromere protein M	-1.19798	2.82645e-05	5.3826	9.67538
ENSMUSG00000054589	Gm9949	predicted gene 9949	-1.19738	0.000121035	0.367471	0.74736
ENSMUSG00000025880	Smad7	SMAD family member 7	-1.19584	1.17716e-21	4.15155	8.44389
ENSMUSG00000025758	Plk4	polo-like kinase 4	-1.19425	7.42649e-12	4.95515	9.06848
ENSMUSG00000004508	Gab2	growth factor receptor bound protein 2-associated protein 2	-1.19374	2.58279e-33	5.26226	10.6406
ENSMUSG00000026489	Coq8a	coenzyme Q8A	-1.19176	1.09836e-08	1.17335	2.25136
ENSMUSG00000022996	Wnt10b	wingless-type MMTV integration site family, member 10B	-1.19022	0.00590741	0.109104	0.226981
ENSMUSG00000043410	Hfm1	HFM1, ATP-dependent DNA helicase homolog	-1.18923	0.0201904	0.0171383	0.0364855
ENSMUSG00000047361	Gm973	predicted gene 973	-1.18921	0.00403668	0.0988712	0.1978
ENSMUSG00000050737	Ptges	prostaglandin E synthase	-1.18845	1.08253e-11	7.05772	13.8625
ENSMUSG00000018411	Mapt	microtubule-associated protein tau	-1.18748	1.97632e-05	0.161985	0.327731
ENSMUSG00000037375	Hhat	hedgehog acyltransferase	-1.18629	1.29622e-11	0.879971	1.7175
ENSMUSG00000025013	Tll2	tolloid-like 2	-1.18588	0.035973	0.0411496	0.0825425
ENSMUSG00000006517	Mvd	mevalonate (diphospho) decarboxylase	-1.18559	1.99811e-13	5.79837	11.6072
ENSMUSG00000073988	Ttpa	tocopherol (alpha) transfer protein	-1.18431	1.66367e-07	2.00779	4.43471
ENSMUSG00000026796	Fam129b	family with sequence similarity 129, member B	-1.18191	1.15791e-32	24.827	49.5419
ENSMUSG00000032925	Itgbl1	integrin, beta-like 1	-1.18099	0.000111823	0.564656	1.13101
ENSMUSG00000055850	Rnf181	ring finger protein 181	-1.18098	6.4803e-46	18.9942	38.2077
ENSMUSG00000042489	Clspn	claspin	-1.18067	1.32043e-06	4.08049	7.0538
ENSMUSG00000062515	Fabp4	fatty acid binding protein 4, adipocyte	-1.17959	0.0300193	0.603095	0.919579
ENSMUSG00000029862	Clcn1	chloride channel, voltage-sensitive 1	-1.17869	0.00222095	0.0401033	0.0813245
ENSMUSG00000026235	Epha4	Eph receptor A4	-1.17825	8.69165e-21	1.53082	3.07268
ENSMUSG00000035455	Fignl1	fidgetin-like 1	-1.17657	1.22227e-10	5.74639	10.5174
ENSMUSG00000091119	Ccdc152	coiled-coil domain containing 152	-1.17605	1.5391e-05	1.20233	2.38175
ENSMUSG00000094626	Cecr6	cat eye syndrome chromosome region, candidate 6	-1.17602	0.00152082	0.0476011	0.0966348
ENSMUSG00000044788	Fads6	fatty acid desaturase domain family, member 6	-1.17454	1.59266e-05	0.381123	0.740226
ENSMUSG00000027353	Mcm8	minichromosome maintenance 8 homologous recombination repair factor	-1.17386	2.219e-11	3.39743	5.84013
ENSMUSG00000059325	Hopx	HOP homeobox	-1.17191	3.54526e-07	20.6986	43.7518
ENSMUSG00000034883	Lrr1	leucine rich repeat protein 1	-1.16824	0.000209538	2.2296	3.93716
ENSMUSG00000049690	Nckap5	NCK-associated protein 5	-1.16704	5.48137e-06	0.273952	0.5377
ENSMUSG00000018362	Kpna2	karyopherin (importin) alpha 2	-1.16436	2.20453e-30	34.2718	68.1385
ENSMUSG00000034212	Ankmy1	ankyrin repeat and MYND domain containing 1	-1.16298	0.0101974	0.0380013	0.076223
ENSMUSG00000047686	Zcchc5	zinc finger, CCHC domain containing 5	-1.16146	4.49695e-05	1.08387	2.03582
ENSMUSG00000045392	Olfr1033	olfactory receptor 1033	-1.15897	0.000161947	1.96456	3.8169
ENSMUSG00000050447	Lypd6	LY6/PLAUR domain containing 6	-1.15852	1.3492e-09	1.39029	2.75589
ENSMUSG00000029231	Pdgfra	platelet derived growth factor receptor, alpha polypeptide	-1.15676	1.23925e-23	43.3895	82.5638
ENSMUSG00000095677	Dynlt1f	dynein light chain Tctex-type 1F	-1.15649	1.67894e-05	3.57958	7.06529
ENSMUSG00000037490	Slc2a12	solute carrier family 2 (facilitated glucose transporter), member 12	-1.15642	7.1876e-07	22.911	43.8003
ENSMUSG00000060860	Ube2s	ubiquitin-conjugating enzyme E2S	-1.15374	9.90385e-29	19.8388	40.868
ENSMUSG00000049929	Lpar4	lysophosphatidic acid receptor 4	-1.15183	6.37949e-12	2.97225	5.96584
ENSMUSG00000006014	Prg4	proteoglycan 4 (megakaryocyte stimulating factor, articular superficial zone protein)	-1.1513	1.36096e-05	0.23216	0.461746
ENSMUSG00000067724	Gbx1	gastrulation brain homeobox 1	-1.14974	0.00525614	0.0945193	0.194959
ENSMUSG00000026616	Cr2	complement receptor 2	-1.14772	0.0104517	0.0284277	0.0507708
ENSMUSG00000021871	Pnp	purine-nucleoside phosphorylase	-1.14729	6.5991e-29	17.1602	33.3712
ENSMUSG00000022754	Tmem45a	transmembrane protein 45a	-1.14711	1.89022e-10	8.14043	16.6542
ENSMUSG00000024140	Epas1	endothelial PAS domain protein 1	-1.14686	1.41493e-27	37.1692	71.6107
ENSMUSG00000049327	Kmt5a	lysine methyltransferase 5A	-1.14649	3.45566e-39	15.8884	31.201
ENSMUSG00000064288	Hist1h4k	histone cluster 1, H4k	-1.14592	0.00118559	0.747122	1.4568
ENSMUSG00000020212	Mdm1	transformed mouse 3T3 cell double minute 1	-1.1458	3.78663e-20	3.95919	7.77493
ENSMUSG00000042659	Arrdc4	arrestin domain containing 4	-1.14573	9.72824e-16	12.7566	25.0247
ENSMUSG00000021223	Papln	papilin, proteoglycan-like sulfated glycoprotein	-1.14522	1.27284e-10	0.972094	1.94235
ENSMUSG00000028702	Rad54l	RAD54 like (S. cerevisiae)	-1.14307	4.84172e-09	2.1184	3.79109
ENSMUSG00000042686	Jph1	junctophilin 1	-1.14228	2.29699e-10	1.55639	3.05258
ENSMUSG00000017400	Stac2	SH3 and cysteine rich domain 2	-1.1409	3.26397e-10	6.88331	13.1916
ENSMUSG00000021036	Sptlc2	serine palmitoyltransferase, long chain base subunit 2	-1.14004	2.87618e-33	13.5149	26.338
ENSMUSG00000018906	P4ha2	procollagen-proline, 2-oxoglutarate 4-dioxygenase (proline 4-hydroxylase), alpha II polypeptide	-1.13898	1.40284e-31	13.302	25.8583
ENSMUSG00000021928	Ebpl	emopamil binding protein-like	-1.13584	2.38456e-23	12.5348	24.4155
ENSMUSG00000076435	Acsf2	acyl-CoA synthetase family member 2	-1.13367	6.54335e-23	9.47933	18.1754
ENSMUSG00000021411	Pxdc1	PX domain containing 1	-1.13187	2.5962e-08	2.66975	5.22739
ENSMUSG00000021572	Cep72	centrosomal protein 72	-1.13177	5.28374e-11	1.84213	3.58035
ENSMUSG00000026959	Grin1	glutamate receptor, ionotropic, NMDA1 (zeta 1)	-1.13139	0.0107929	0.0242381	0.0472908
ENSMUSG00000063663	Brwd3	bromodomain and WD repeat domain containing 3	-1.12882	2.71249e-23	3.03281	6.11136
ENSMUSG00000040812	Agbl2	ATP/GTP binding protein-like 2	-1.12873	1.42584e-05	0.254246	0.502742
ENSMUSG00000035557	Krt17	keratin 17	-1.12765	0.00445233	1.27817	2.50582
ENSMUSG00000039748	Exo1	exonuclease 1	-1.12759	3.21323e-06	2.065	3.6569
ENSMUSG00000039860	Srrm3	serine/arginine repetitive matrix 3	-1.1269	0.00488802	0.0457061	0.0912209
ENSMUSG00000066141	Gm11232	predicted gene 11232	-1.12634	0.001353	0.825969	1.44903
ENSMUSG00000030562	Nox4	NADPH oxidase 4	-1.12527	1.50798e-06	0.748356	1.40379
ENSMUSG00000041565	L3mbtl4	l(3)mbt-like 4 (Drosophila)	-1.12483	0.00121465	0.278123	0.566673
ENSMUSG00000026532	Spta1	spectrin alpha, erythrocytic 1	-1.1239	0.0256518	0.019306	0.037105
ENSMUSG00000030346	Rad51ap1	RAD51 associated protein 1	-1.12304	6.54398e-07	4.82255	8.31412
ENSMUSG00000039646	Vasn	vasorin	-1.12289	5.64696e-29	9.44848	18.0806
ENSMUSG00000031119	Gpc4	glypican 4	-1.12265	7.46824e-27	7.87973	15.2248
ENSMUSG00000030259	Rassf8	Ras association (RalGDS/AF-6) domain family (N-terminal) member 8	-1.11929	7.29883e-18	9.73442	18.3462
ENSMUSG00000032586	Traip	TRAF-interacting protein	-1.11649	4.57948e-06	1.67513	2.85802
ENSMUSG00000055373	Fut9	fucosyltransferase 9	-1.11627	0.000615522	0.444311	1.09748
ENSMUSG00000020656	Grhl1	grainyhead-like 1 (Drosophila)	-1.11563	0.000168192	0.396284	0.756729
ENSMUSG00000025938	Slco5a1	solute carrier organic anion transporter family, member 5A1	-1.11528	1.11908e-10	1.14756	2.14153
ENSMUSG00000015217	Hmgb3	high mobility group box 3	-1.11443	2.49169e-17	14.7318	28.3207
ENSMUSG00000029304	Spp1	secreted phosphoprotein 1	-1.11364	9.90681e-07	13.9956	24.8976
ENSMUSG00000075592	Nynrin	NYN domain and retroviral integrase containing	-1.11233	1.29435e-14	2.81404	5.33468
ENSMUSG00000036095	Dgkb	diacylglycerol kinase, beta	-1.11128	1.67065e-05	0.469178	0.900108
ENSMUSG00000062184	Hs6st2	heparan sulfate 6-O-sulfotransferase 2	-1.111	0.00612506	0.294064	0.548874
ENSMUSG00000036545	Adamts2	a disintegrin-like and metallopeptidase (reprolysin type) with thrombospondin type 1 motif, 2	-1.11097	1.40897e-22	14.9919	29.5052
ENSMUSG00000044548	Dact1	dishevelled-binding antagonist of beta-catenin 1	-1.11039	3.13605e-19	5.03463	9.63936
ENSMUSG00000020878	Lrrc46	leucine rich repeat containing 46	-1.11031	0.0113947	0.233408	0.442394
ENSMUSG00000062210	Tnfaip8	tumor necrosis factor, alpha-induced protein 8	-1.10786	6.17618e-24	7.35993	14.1167
ENSMUSG00000021485	Mxd3	Max dimerization protein 3	-1.10702	0.000271504	4.59462	6.99042
ENSMUSG00000045932	Ifit2	interferon-induced protein with tetratricopeptide repeats 2	-1.1036	4.49954e-10	5.3854	9.3408
ENSMUSG00000034303	Ccdc15	coiled-coil domain containing 15	-1.10342	5.29305e-05	0.688684	1.32879
ENSMUSG00000019773	Fbxo5	F-box protein 5	-1.10017	3.99297e-12	8.91088	15.5376
ENSMUSG00000034329	Brip1	BRCA1 interacting protein C-terminal helicase 1	-1.09962	1.68045e-07	1.82724	2.77586
ENSMUSG00000006457	Actn3	actinin alpha 3	-1.09939	4.44263e-05	0.927292	1.66582
ENSMUSG00000026208	Des	desmin	-1.0991	3.05553e-30	261.638	496.87
ENSMUSG00000030465	Psd3	pleckstrin and Sec7 domain containing 3	-1.09851	2.71384e-16	1.81531	3.2713
ENSMUSG00000022332	Khdrbs3	KH domain containing, RNA binding, signal transduction associated 3	-1.09717	8.46698e-22	18.6492	34.6539
ENSMUSG00000015468	Notch4	notch 4	-1.09605	8.36871e-27	2.80362	5.31977
ENSMUSG00000032845	Alpk2	alpha-kinase 2	-1.09386	0.00958509	0.074892	0.142274
ENSMUSG00000024772	Ehd1	EH-domain containing 1	-1.09365	1.12336e-31	25.1166	47.0135
ENSMUSG00000048617	Rtbdn	retbindin	-1.09314	0.00176238	0.114294	0.211563
ENSMUSG00000021884	Hacl1	2-hydroxyacyl-CoA lyase 1	-1.093	9.87225e-10	1.09634	1.99751
ENSMUSG00000024352	Spata24	spermatogenesis associated 24	-1.09257	2.01291e-07	6.02847	11.5284
ENSMUSG00000063594	Gng8	guanine nucleotide binding protein (G protein), gamma 8	-1.09201	5.12174e-07	2.51623	4.77869
ENSMUSG00000037169	Mycn	v-myc avian myelocytomatosis viral related oncogene, neuroblastoma derived	-1.09077	5.48345e-08	0.969311	1.83069
ENSMUSG00000062825	Actg1	actin, gamma, cytoplasmic 1	-1.08864	0.000540622	479.59	727.225
ENSMUSG00000031343	Gabra3	gamma-aminobutyric acid (GABA) A receptor, subunit alpha 3	-1.08757	5.23239e-14	2.65952	5.01238
ENSMUSG00000079484	Phyhd1	phytanoyl-CoA dioxygenase domain containing 1	-1.08643	1.17987e-07	1.20631	2.30969
ENSMUSG00000027978	Prss12	protease, serine 12 neurotrypsin (motopsin)	-1.0864	0.0314208	5.32335	9.38017
ENSMUSG00000037643	Prkci	protein kinase C, iota	-1.08464	9.08879e-26	19.6824	36.9746
ENSMUSG00000059040	Eno1b	enolase 1B, retrotransposed	-1.08457	0.000226414	1.28153	2.41277
ENSMUSG00000041831	Sytl3	synaptotagmin-like 3	-1.08381	0.000791368	0.131976	0.249936
ENSMUSG00000021913	Ogdhl	oxoglutarate dehydrogenase-like	-1.07967	2.89424e-17	6.50392	12.2194
ENSMUSG00000052609	Plekhg3	pleckstrin homology domain containing, family G (with RhoGef domain) member 3	-1.07907	1.61895e-34	16.2824	30.5167
ENSMUSG00000032540	Abhd5	abhydrolase domain containing 5	-1.07799	6.31738e-28	5.85444	10.9611
ENSMUSG00000062382	Ftl1-ps1	ferritin light polypeptide 1, pseudogene 1	-1.07505	0.000202451	26.7144	46.2327
ENSMUSG00000025383	Il23a	interleukin 23, alpha subunit p19	-1.07494	0.00551825	0.232808	0.445733
ENSMUSG00000026003	Acadl	acyl-Coenzyme A dehydrogenase, long-chain	-1.07287	8.43931e-15	35.6964	62.4523
ENSMUSG00000102742	Pcdhga11	protocadherin gamma subfamily A, 11	-1.07249	0.000444763	0.181514	0.339676
ENSMUSG00000029408	Abcb9	ATP-binding cassette, sub-family B (MDR/TAP), member 9	-1.07175	1.81747e-07	0.691206	1.29396
ENSMUSG00000022494	Shisa9	shisa family member 9	-1.06974	0.0287082	0.0355205	0.0582211
ENSMUSG00000039084	Chad	chondroadherin	-1.069	0.00193846	0.753207	1.32701
ENSMUSG00000027777	Schip1	schwannomin interacting protein 1	-1.06812	0.00056511	0.193703	0.361009
ENSMUSG00000027597	Ahcy	S-adenosylhomocysteine hydrolase	-1.06781	1.95296e-18	25.5936	45.8903
ENSMUSG00000076437	Selenoh	selenoprotein H	-1.06732	5.53204e-15	36.4672	70.1145
ENSMUSG00000034881	Tbxa2r	thromboxane A2 receptor	-1.06723	5.42023e-07	2.26883	4.21777
ENSMUSG00000062151	Unc13c	unc-13 homolog C (C. elegans)	-1.067	0.00545569	0.05762	0.110954
ENSMUSG00000014813	Stc1	stanniocalcin 1	-1.0669	9.93276e-10	2.50454	4.64917
ENSMUSG00000033105	Lss	lanosterol synthase	-1.06599	4.63093e-14	2.14275	3.93295
ENSMUSG00000029919	Hpgds	hematopoietic prostaglandin D synthase	-1.06561	1.89696e-06	2.63487	4.72145
ENSMUSG00000070866	Zfp804a	zinc finger protein 804A	-1.06387	0.0105678	0.111987	0.209599
ENSMUSG00000035704	Alg8	asparagine-linked glycosylation 8 (alpha-1,3-glucosyltransferase)	-1.06327	3.31917e-23	8.95261	16.5953
ENSMUSG00000027832	Ptx3	pentraxin related gene	-1.06296	6.01475e-08	3.7151	6.67504
ENSMUSG00000045259	Klhdc9	kelch domain containing 9	-1.06051	0.00334832	0.364743	0.528094
ENSMUSG00000045095	Magi1	membrane associated guanylate kinase, WW and PDZ domain containing 1	-1.06022	1.03958e-24	6.91557	12.6252
ENSMUSG00000030672	Mylpf	myosin light chain, phosphorylatable, fast skeletal muscle	-1.0598	7.90041e-05	0.998856	1.84363
ENSMUSG00000083649	Rasl2-9	RAS-like, family 2, locus 9	-1.05866	0.026775	0.187347	0.344398
ENSMUSG00000026418	Tnni1	troponin I, skeletal, slow 1	-1.0582	0.0397147	0.13531	0.205392
ENSMUSG00000032908	Sgpp2	sphingosine-1-phosphate phosphotase 2	-1.05641	0.000323746	0.837351	1.52279
ENSMUSG00000022070	Bora	bora, aurora kinase A activator	-1.0552	1.13432e-16	9.12356	16.5646
ENSMUSG00000015437	Gzmb	granzyme B	-1.05508	1.11116e-05	22.0344	39.8455
ENSMUSG00000028854	Slc9a1	solute carrier family 9 (sodium/hydrogen exchanger), member 1	-1.05236	2.52776e-32	10.3941	19.1076
ENSMUSG00000017146	Brca1	breast cancer 1, early onset	-1.05225	3.05246e-05	3.02614	4.99412
ENSMUSG00000042770	Hebp1	heme binding protein 1	-1.05199	5.56791e-10	2.61042	4.79047
ENSMUSG00000047409	Ctdspl	CTD (carboxy-terminal domain, RNA polymerase II, polypeptide A) small phosphatase-like	-1.05198	2.40586e-28	7.51059	13.7974
ENSMUSG00000031626	Sorbs2	sorbin and SH3 domain containing 2	-1.05152	1.81666e-17	3.33494	5.78376
ENSMUSG00000092086	Gm6793	predicted gene 6793	-1.05099	2.47887e-11	36.9077	65.6987
ENSMUSG00000002489	Tiam1	T cell lymphoma invasion and metastasis 1	-1.05051	1.74397e-10	0.723788	1.32935
ENSMUSG00000020176	Grb10	growth factor receptor bound protein 10	-1.0496	2.71576e-24	40.2946	73.7973
ENSMUSG00000022991	Lalba	lactalbumin, alpha	-1.04739	0.00856909	0.381721	0.692702
ENSMUSG00000062545	Tlr12	toll-like receptor 12	-1.04701	1.72193e-06	1.40612	2.48519
ENSMUSG00000052485	Tmem171	transmembrane protein 171	-1.04672	0.00371626	0.358017	0.655119
ENSMUSG00000035413	Tmem98	transmembrane protein 98	-1.04653	3.4067e-17	12.9074	22.7736
ENSMUSG00000035198	Tubg1	tubulin, gamma 1	-1.04561	2.26429e-13	10.4969	18.8624
ENSMUSG00000034936	Arl4d	ADP-ribosylation factor-like 4D	-1.04367	2.85224e-15	31.0051	56.6573
ENSMUSG00000019891	Dcbld1	discoidin, CUB and LCCL domain containing 1	-1.04302	1.82723e-14	1.21185	2.21539
ENSMUSG00000064120	Mocs1	molybdenum cofactor synthesis 1	-1.04089	9.22575e-18	6.43054	11.7298
ENSMUSG00000040219	Ttc12	tetratricopeptide repeat domain 12	-1.04066	9.43779e-10	1.45235	2.64635
ENSMUSG00000054932	Afp	alpha fetoprotein	-1.04056	0.0174045	0.0677151	0.12438
ENSMUSG00000042644	Itpr3	inositol 1,4,5-triphosphate receptor 3	-1.04034	2.66241e-15	3.86551	7.06283
ENSMUSG00000032487	Ptgs2	prostaglandin-endoperoxide synthase 2	-1.03948	0.00364992	4.3568	8.91503
ENSMUSG00000097050	Gm9918	predicted gene 9918	-1.0391	0.00317365	0.321947	0.588565
ENSMUSG00000042349	Ikbke	inhibitor of kappaB kinase epsilon	-1.03827	2.67735e-22	2.86127	5.11086
ENSMUSG00000022657	Cd96	CD96 antigen	-1.03783	0.00113357	1.4501	2.46125
ENSMUSG00000001020	S100a4	S100 calcium binding protein A4	-1.03764	1.2689e-05	4.45247	8.09458
ENSMUSG00000001507	Itga3	integrin alpha 3	-1.03712	7.97495e-17	9.20583	17.2828
ENSMUSG00000058258	Idi1	isopentenyl-diphosphate delta isomerase	-1.03702	9.1714e-13	16.4716	30.3453
ENSMUSG00000052911	Lamb2	laminin, beta 2	-1.03485	6.76922e-18	44.7932	80.8411
ENSMUSG00000031983	2310022B05Rik	RIKEN cDNA 2310022B05 gene	-1.03446	1.46351e-23	37.5687	68.2332
ENSMUSG00000021765	Fst	follistatin	-1.03434	1.37293e-09	57.0552	103.552
ENSMUSG00000032291	Crabp1	cellular retinoic acid binding protein I	-1.03333	0.000124772	4.21626	7.67522
ENSMUSG00000020227	Irak3	interleukin-1 receptor-associated kinase 3	-1.03317	1.27419e-11	3.53718	6.42565
ENSMUSG00000025176	Hoga1	4-hydroxy-2-oxoglutarate aldolase 1	-1.03309	4.0286e-05	1.29378	2.32944
ENSMUSG00000089809	A930011G23Rik	RIKEN cDNA A930011G23 gene	-1.03247	2.12797e-08	0.419157	0.742428
ENSMUSG00000035615	Frmpd1	FERM and PDZ domain containing 1	-1.03229	0.000739935	0.820161	1.47413
ENSMUSG00000030674	Qprt	quinolinate phosphoribosyltransferase	-1.03187	0.000200243	0.620645	1.13076
ENSMUSG00000000028	Cdc45	cell division cycle 45	-1.0308	2.57468e-07	9.64623	16.378
ENSMUSG00000030352	Tspan9	tetraspanin 9	-1.03022	8.69499e-21	27.8195	50.3835
ENSMUSG00000031594	Fgl1	fibrinogen-like protein 1	-1.02981	0.0215545	0.0999545	0.173962
ENSMUSG00000026546	Cfap45	cilia and flagella associated protein 45	-1.02826	3.42656e-05	0.280293	0.50739
ENSMUSG00000033361	Prrg3	proline rich Gla (G-carboxyglutamic acid) 3 (transmembrane)	-1.02823	1.21746e-11	3.08674	5.42048
ENSMUSG00000048040	Arxes2	adipocyte-related X-chromosome expressed sequence 2	-1.02781	1.27758e-09	8.42124	15.2065
ENSMUSG00000073987	Ggh	gamma-glutamyl hydrolase	-1.02714	2.49369e-07	22.0769	41.6389
ENSMUSG00000043300	B3galnt1	UDP-GalNAc:betaGlcNAc beta 1,3-galactosaminyltransferase, polypeptide 1	-1.02624	7.5675e-21	18.0462	32.8375
ENSMUSG00000030659	Nucb2	nucleobindin 2	-1.02598	3.56717e-08	22.3964	38.9976
ENSMUSG00000042750	Bex2	brain expressed X-linked 2	-1.02535	0.00511822	1.49674	2.7927
ENSMUSG00000044456	Rin3	Ras and Rab interactor 3	-1.02439	6.56919e-25	3.50601	6.33273
ENSMUSG00000068876	Cgn	cingulin	-1.0241	5.28559e-06	2.38318	4.0739
ENSMUSG00000037161	Mgarp	mitochondria localized glutamic acid rich protein	-1.02238	0.00958509	0.176474	0.31268
ENSMUSG00000029484	Anxa3	annexin A3	-1.02174	2.26592e-26	21.3078	38.3522
ENSMUSG00000023033	Scn8a	sodium channel, voltage-gated, type VIII, alpha	-1.02166	0.000325057	0.0676961	0.122264
ENSMUSG00000047443	Fam132b	family with sequence similarity 132, member B	-1.02087	0.00335093	0.148529	0.277658
ENSMUSG00000069170	Adgrv1	adhesion G protein-coupled receptor V1	-1.02037	0.000861497	0.0680643	0.12259
ENSMUSG00000022817	Itgb5	integrin beta 5	-1.01924	5.98769e-15	20.0246	36.1891
ENSMUSG00000065952	C330021F23Rik	RIKEN cDNA C330021F23 gene	-1.01907	0.039997	0.0478586	0.086196
ENSMUSG00000038677	Scube3	signal peptide, CUB domain, EGF-like 3	-1.01849	0.000220788	0.314561	0.564749
ENSMUSG00000099583	Hist1h3d	histone cluster 1, H3d	-1.0167	0.0137323	0.626215	1.10763
ENSMUSG00000029571	Tmem106b	transmembrane protein 106B	-1.01496	2.00324e-22	21.264	37.5095
ENSMUSG00000028737	Aldh4a1	aldehyde dehydrogenase 4 family, member A1	-1.01471	8.74592e-22	4.51189	8.08769
ENSMUSG00000042589	Cux2	cut-like homeobox 2	-1.01318	3.40654e-05	0.270313	0.48439
ENSMUSG00000027298	Tyro3	TYRO3 protein tyrosine kinase 3	-1.0131	6.74003e-19	3.61754	6.50683
ENSMUSG00000027399	Il1a	interleukin 1 alpha	-1.01065	0.0016551	0.408153	0.73136
ENSMUSG00000025747	Tyms	thymidylate synthase	-1.01013	9.3864e-10	8.28858	12.8741
ENSMUSG00000037206	Islr	immunoglobulin superfamily containing leucine-rich repeat	-1.009	1.66493e-16	86.8481	160.92
ENSMUSG00000074796	Slc4a11	solute carrier family 4, sodium bicarbonate transporter-like, member 11	-1.00886	0.0013309	0.78188	1.42074
ENSMUSG00000062480	Acat3	acetyl-Coenzyme A acetyltransferase 3	-1.00813	0.00806096	0.398877	0.728364
ENSMUSG00000037418	Best1	bestrophin 1	-1.00724	0.00974851	0.671198	1.05282
ENSMUSG00000069171	Nr2f1	nuclear receptor subfamily 2, group F, member 1	-1.00459	4.38516e-06	1.14628	2.02198
ENSMUSG00000040364	Sec1	secretory blood group 1	-1.00249	0.00135097	0.166486	0.294556
ENSMUSG00000089774	Slc5a3	solute carrier family 5 (inositol transporters), member 3	-1.00202	3.87633e-12	3.46086	6.8673
ENSMUSG00000073758	Sh3d21	SH3 domain containing 21	-1.0019	9.29145e-08	1.85076	3.29088
ENSMUSG00000056666	Retsat	retinol saturase (all trans retinol 13,14 reductase)	-1.0018	4.05571e-14	4.17172	7.40837
ENSMUSG00000021908	Gm6768	predicted gene 6768	-1.00179	3.93917e-08	3.26947	5.70112
ENSMUSG00000051811	Cox6b2	cytochrome c oxidase subunit VIb polypeptide 2	-1.0017	4.34146e-16	11.7962	20.9594
ENSMUSG00000036678	Aaas	achalasia, adrenocortical insufficiency, alacrimia	-0.999959	5.23322e-11	14.667	24.5115
ENSMUSG00000020653	Klf11	Kruppel-like factor 11	-0.999602	1.62991e-10	5.97658	10.5723
ENSMUSG00000023832	Acat2	acetyl-Coenzyme A acetyltransferase 2	-0.995829	5.23968e-17	8.08835	14.1708
ENSMUSG00000027959	Sass6	SAS-6 centriolar assembly protein	-0.994974	1.95286e-08	1.31561	2.26396
ENSMUSG00000024640	Psat1	phosphoserine aminotransferase 1	-0.991874	1.50751e-09	16.0977	29.6466
ENSMUSG00000030691	Fchsd2	FCH and double SH3 domains 2	-0.991544	5.97853e-24	2.56598	4.46081
ENSMUSG00000019970	Sgk1	serum/glucocorticoid regulated kinase 1	-0.991486	1.63291e-10	15.5455	27.0744
ENSMUSG00000032285	Dnaja4	DnaJ heat shock protein family (Hsp40) member A4	-0.990152	8.3485e-07	3.26161	5.80305
ENSMUSG00000049148	Plcxd3	phosphatidylinositol-specific phospholipase C, X domain containing 3	-0.989327	0.0416179	0.0432383	0.076819
ENSMUSG00000028926	Cdk14	cyclin-dependent kinase 14	-0.988694	2.61769e-12	1.52602	2.72754
ENSMUSG00000040945	Rcc2	regulator of chromosome condensation 2	-0.987319	3.94498e-28	49.3497	86.7794
ENSMUSG00000029314	Agpat9	1-acylglycerol-3-phosphate O-acyltransferase 9	-0.98698	2.58014e-10	2.13675	3.75796
ENSMUSG00000027340	Slc23a2	solute carrier family 23 (nucleobase transporters), member 2	-0.986642	5.45297e-17	7.72203	13.6021
ENSMUSG00000002250	Ppard	peroxisome proliferator activator receptor delta	-0.98598	3.01248e-13	5.82691	10.262
ENSMUSG00000018238	Gdf9	growth differentiation factor 9	-0.985364	0.040389	0.148696	0.267913
ENSMUSG00000033752	Mnd1	meiotic nuclear divisions 1	-0.984667	0.000411614	4.32532	7.58748
ENSMUSG00000031289	Il13ra2	interleukin 13 receptor, alpha 2	-0.984374	1.18732e-07	11.7363	17.6762
ENSMUSG00000032717	Mdfi	MyoD family inhibitor	-0.983586	2.32626e-10	3.27123	5.69736
ENSMUSG00000016200	Syt14	synaptotagmin XIV	-0.983314	0.00310176	0.0828976	0.147235
ENSMUSG00000019845	Tube1	epsilon-tubulin 1	-0.980634	0.000129066	2.35125	3.67589
ENSMUSG00000066800	Rnasel	ribonuclease L (2', 5'-oligoisoadenylate synthetase-dependent)	-0.979316	1.54172e-08	3.27391	5.19828
ENSMUSG00000110344	RP23-220F20.2	0	-0.978817	0.0011712	1.01152	1.79628
ENSMUSG00000070044	Fam149a	family with sequence similarity 149, member A	-0.978727	8.58238e-26	7.08722	12.3897
ENSMUSG00000038135	Crygn	crystallin, gamma N	-0.976909	0.0394498	0.304302	0.538234
ENSMUSG00000109713	PVRIG	poliovirus receptor related immunoglobulin domain containing	-0.974693	6.05404e-05	0.828831	1.44537
ENSMUSG00000047773	4932411E22Rik	ankyrin-repeat and fibronectin type III domain containing 1	-0.974557	0.00892323	0.153879	0.296726
ENSMUSG00000058013	42989	septin 11	-0.973753	9.69875e-24	18.3878	32.0422
ENSMUSG00000075600	Zc3h3	zinc finger CCCH type containing 3	-0.972914	0.00272206	2.62496	3.70056
ENSMUSG00000020865	Abcc3	ATP-binding cassette, sub-family C (CFTR/MRP), member 3	-0.972567	1.50608e-06	2.69607	4.45799
ENSMUSG00000030220	Arhgdib	Rho, GDP dissociation inhibitor (GDI) beta	-0.972486	3.4573e-11	16.2842	27.8
ENSMUSG00000024168	Tmem204	transmembrane protein 204	-0.970546	3.40262e-22	10.0148	17.4128
ENSMUSG00000026365	Cfh	complement component factor h	-0.9694	1.79552e-15	30.5885	53.1619
ENSMUSG00000078607	1810010H24Rik	RIKEN cDNA 1810010H24 gene	-0.969207	0.00110958	0.974201	1.77476
ENSMUSG00000039476	Prrx2	paired related homeobox 2	-0.969102	3.96272e-08	6.91407	12.769
ENSMUSG00000044258	Ctla2a	cytotoxic T lymphocyte-associated protein 2 alpha	-0.968279	1.4767e-13	1528.94	2662.88
ENSMUSG00000036853	Mcoln3	mucolipin 3	-0.968143	0.0417077	0.0785996	0.138661
ENSMUSG00000039376	Synpo2l	synaptopodin 2-like	-0.968088	0.0196516	0.134446	0.233848
ENSMUSG00000020381	3010026O09Rik	RIKEN cDNA 3010026O09 gene	-0.965888	0.00104961	1.00669	1.63955
ENSMUSG00000032595	Cdhr4	cadherin-related family member 4	-0.96521	0.0175748	0.157772	0.288294
ENSMUSG00000037020	Wdr62	WD repeat domain 62	-0.964484	1.54328e-05	1.48477	2.58012
ENSMUSG00000051397	Tacstd2	tumor-associated calcium signal transducer 2	-0.964278	0.00103217	5.66639	9.63896
ENSMUSG00000017446	C1qtnf1	C1q and tumor necrosis factor related protein 1	-0.963246	4.58122e-06	7.44772	12.7674
ENSMUSG00000025578	Cbx8	chromobox 8	-0.962939	3.79533e-12	2.95152	5.10131
ENSMUSG00000014198	Zfp385c	zinc finger protein 385C	-0.962527	0.0270343	0.0590737	0.104058
ENSMUSG00000003934	Efnb3	ephrin B3	-0.96194	1.73296e-17	7.92841	13.7007
ENSMUSG00000006143	Upk3bl	uroplakin 3B-like	-0.961236	0.023937	0.550744	0.953659
ENSMUSG00000059743	Fdps	farnesyl diphosphate synthetase	-0.960954	1.53734e-06	1.37235	2.3739
ENSMUSG00000029385	Ccng2	cyclin G2	-0.960778	4.2843e-16	9.10989	14.9704
ENSMUSG00000022018	Rgcc	regulator of cell cycle	-0.960626	1.23153e-06	7.92983	13.6634
ENSMUSG00000021340	Gpld1	glycosylphosphatidylinositol specific phospholipase D1	-0.959833	2.03017e-17	6.6568	11.7746
ENSMUSG00000033578	Tmem35a	transmembrane protein 35A	-0.959799	2.45668e-05	2.22823	3.84341
ENSMUSG00000020525	Ppm1d	protein phosphatase 1D magnesium-dependent, delta isoform	-0.958416	2.26772e-18	7.87775	13.5752
ENSMUSG00000057706	Mex3b	mex3 RNA binding family member B	-0.958216	4.95562e-11	6.18506	10.597
ENSMUSG00000024590	Lmnb1	lamin B1	-0.957801	1.23981e-12	41.8592	67.268
ENSMUSG00000038496	Slc19a3	solute carrier family 19, member 3	-0.957001	0.000791598	0.303911	0.52795
ENSMUSG00000028961	Pgd	phosphogluconate dehydrogenase	-0.956853	4.89788e-26	19.8034	34.0858
ENSMUSG00000001506	Col1a1	collagen, type I, alpha 1	-0.956591	3.44631e-11	499.232	825.38
ENSMUSG00000041147	Brca2	breast cancer 2, early onset	-0.955801	8.899e-07	1.19023	1.8454
ENSMUSG00000021536	Adcy2	adenylate cyclase 2	-0.954398	0.000887517	1.30543	2.33003
ENSMUSG00000026765	Lypd6b	LY6/PLAUR domain containing 6B	-0.954282	0.00328404	0.352567	0.610143
ENSMUSG00000058351	Smim4	small integral membrane protein 4	-0.953777	5.99235e-08	4.26796	7.28318
ENSMUSG00000034161	Scx	scleraxis	-0.953153	0.00519181	0.971883	1.63283
ENSMUSG00000053398	Phgdh	3-phosphoglycerate dehydrogenase	-0.952635	7.4871e-18	29.4334	53.3872
ENSMUSG00000026655	Fam107b	family with sequence similarity 107, member B	-0.95207	9.85995e-13	17.0454	29.2409
ENSMUSG00000104063	Pcdhgb7	protocadherin gamma subfamily B, 7	-0.950793	0.000141961	0.249624	0.42939
ENSMUSG00000029212	Gabrb1	gamma-aminobutyric acid (GABA) A receptor, subunit beta 1	-0.950581	0.000434496	0.103793	0.177844
ENSMUSG00000026196	Bard1	BRCA1 associated RING domain 1	-0.950541	4.50505e-05	2.20713	3.42787
ENSMUSG00000078762	Haus5	HAUS augmin-like complex, subunit 5	-0.949999	8.16588e-05	0.95344	1.58328
ENSMUSG00000052926	Rnaseh2a	ribonuclease H2, large subunit	-0.949209	2.92154e-10	8.18297	13.6964
ENSMUSG00000028970	Abcb1b	ATP-binding cassette, sub-family B (MDR/TAP), member 1B	-0.948748	7.58114e-05	2.17384	3.73301
ENSMUSG00000054999	Naaladl1	N-acetylated alpha-linked acidic dipeptidase-like 1	-0.946588	0.00563137	0.398919	0.64578
ENSMUSG00000075420	Smim6	small integral membrane protein 6	-0.945901	0.00570781	0.901266	1.53997
ENSMUSG00000028644	Ermap	erythroblast membrane-associated protein	-0.94565	0.00144901	0.105239	0.179873
ENSMUSG00000028909	Ptpru	protein tyrosine phosphatase, receptor type, U	-0.944914	7.04307e-13	4.94932	8.38548
ENSMUSG00000005883	Spo11	SPO11 meiotic protein covalently bound to DSB	-0.943589	0.00838335	0.240783	0.391074
ENSMUSG00000022881	Rfc4	replication factor C (activator 1) 4	-0.943111	4.07864e-07	12.6338	20.5905
ENSMUSG00000014633	Cmc2	COX assembly mitochondrial protein 2	-0.942244	4.10744e-10	5.56327	9.16677
ENSMUSG00000017144	Rnd3	Rho family GTPase 3	-0.941476	3.99247e-15	12.0446	20.5433
ENSMUSG00000027323	Rad51	RAD51 recombinase	-0.940504	1.99544e-05	4.1406	6.30232
ENSMUSG00000038151	Prdm1	PR domain containing 1, with ZNF domain	-0.939847	1.6113e-17	14.2069	24.1697
ENSMUSG00000029838	Ptn	pleiotrophin	-0.939525	2.77471e-09	105.255	174.74
ENSMUSG00000031380	Vegfd	vascular endothelial growth factor D	-0.939389	1.97661e-07	11.689	17.2869
ENSMUSG00000057193	Slc44a2	solute carrier family 44, member 2	-0.936981	5.37071e-23	29.7177	50.4776
ENSMUSG00000031698	Mylk3	myosin light chain kinase 3	-0.936196	0.0225518	0.0593888	0.0995884
ENSMUSG00000013091	Tmem190	transmembrane protein 190	-0.93594	0.00753299	0.478808	0.82052
ENSMUSG00000100937	1700020D05Rik	RIKEN cDNA 1700020D05 gene	-0.934717	0.00615494	0.574627	0.97987
ENSMUSG00000030994	D7Ertd443e	DNA segment, Chr 7, ERATO Doi 443, expressed	-0.934672	0.0355553	0.050742	0.0867479
ENSMUSG00000055865	Fam19a3	family with sequence similarity 19, member A3	-0.934418	0.00179505	0.168473	0.286706
ENSMUSG00000032193	Ldlr	low density lipoprotein receptor	-0.931956	2.37141e-07	11.3626	17.9847
ENSMUSG00000027993	Trim2	tripartite motif-containing 2	-0.931139	1.79776e-18	3.00961	5.18966
ENSMUSG00000035168	Tanc1	tetratricopeptide repeat, ankyrin repeat and coiled-coil containing 1	-0.929832	1.05231e-15	4.531	7.51238
ENSMUSG00000033420	Antxr1	anthrax toxin receptor 1	-0.929351	4.49865e-22	23.3129	39.3164
ENSMUSG00000012296	Tjap1	tight junction associated protein 1	-0.926038	4.98987e-27	15.1307	25.515
ENSMUSG00000022360	Atad2	ATPase family, AAA domain containing 2	-0.925347	3.03406e-11	16.2807	24.9225
ENSMUSG00000025027	Xpnpep1	X-prolyl aminopeptidase (aminopeptidase P) 1, soluble	-0.924719	2.16375e-26	13.1848	22.1959
ENSMUSG00000051166	Eml5	echinoderm microtubule associated protein like 5	-0.924268	2.65862e-08	0.832204	1.33887
ENSMUSG00000029363	Rfc5	replication factor C (activator 1) 5	-0.923805	2.30149e-07	7.4904	11.6328
ENSMUSG00000026828	Galnt5	UDP-N-acetyl-alpha-D-galactosamine:polypeptide N-acetylgalactosaminyltransferase 5	-0.923055	0.00134772	0.395125	0.665338
ENSMUSG00000029868	Trpv6	transient receptor potential cation channel, subfamily V, member 6	-0.922271	0.00126122	2.49621	3.98938
ENSMUSG00000021067	Sav1	salvador family WW domain containing 1	-0.921955	1.49013e-23	37.0845	63.4656
ENSMUSG00000020605	Hs1bp3	HCLS1 binding protein 3	-0.920038	8.97596e-16	8.26911	13.8699
ENSMUSG00000062488	Ifit3b	interferon-induced protein with tetratricopeptide repeats 3B	-0.919349	0.00072514	0.895589	1.50265
ENSMUSG00000032346	Ooep	oocyte expressed protein	-0.918839	0.0204507	0.357421	0.646841
ENSMUSG00000019817	Plagl1	pleiomorphic adenoma gene-like 1	-0.918018	3.01057e-16	6.49164	10.584
ENSMUSG00000103088	Pcdhgb6	protocadherin gamma subfamily B, 6	-0.91795	8.58121e-05	0.740713	1.24492
ENSMUSG00000030752	Kdm8	lysine (K)-specific demethylase 8	-0.917196	9.07512e-07	2.42465	4.06434
ENSMUSG00000040093	Bmf	BCL2 modifying factor	-0.916829	4.05966e-17	6.02964	10.1389
ENSMUSG00000078521	Aunip	aurora kinase A and ninein interacting protein	-0.916726	0.00393224	3.8365	5.80176
ENSMUSG00000046223	Plaur	plasminogen activator, urokinase receptor	-0.915042	4.58437e-08	3.60372	6.02024
ENSMUSG00000024947	Men1	multiple endocrine neoplasia 1	-0.914719	1.03958e-24	14.1439	23.6637
ENSMUSG00000079685	Ulbp1	UL16 binding protein 1	-0.914375	0.00658744	4.01856	6.48078
ENSMUSG00000031349	Nsdhl	NAD(P) dependent steroid dehydrogenase-like	-0.914006	1.13065e-10	6.47348	10.8652
ENSMUSG00000028525	Pde4b	phosphodiesterase 4B, cAMP specific	-0.913076	3.69081e-11	2.45392	4.05117
ENSMUSG00000052798	Nup107	nucleoporin 107	-0.912975	1.05285e-14	16.92	27.5224
ENSMUSG00000063455	D630045J12Rik	RIKEN cDNA D630045J12 gene	-0.912412	2.28788e-19	10.0388	16.777
ENSMUSG00000025464	Paox	polyamine oxidase (exo-N4-amino)	-0.912013	7.30473e-11	5.45602	9.10485
ENSMUSG00000053178	Mterf1b	mitochondrial transcription termination factor 1b	-0.911596	0.000509567	1.67092	2.78458
ENSMUSG00000026134	Prim2	DNA primase, p58 subunit	-0.911421	4.76776e-08	4.14281	6.11522
ENSMUSG00000030173	Klra5	killer cell lectin-like receptor, subfamily A, member 5	-0.911037	0.0276422	0.669792	1.09061
ENSMUSG00000026639	Lamb3	laminin, beta 3	-0.910931	2.11972e-05	0.630844	1.05228
ENSMUSG00000024663	Rab3il1	RAB3A interacting protein (rabin3)-like 1	-0.910221	8.02228e-17	6.16128	10.0409
ENSMUSG00000034173	Zbed5	zinc finger, BED type containing 5	-0.910157	1.20588e-10	2.57701	4.2372
ENSMUSG00000041741	Pde3a	phosphodiesterase 3A, cGMP inhibited	-0.909596	4.23071e-18	7.38428	12.0978
ENSMUSG00000004455	Ppp1cc	protein phosphatase 1, catalytic subunit, gamma isoform	-0.909588	2.1442e-05	46.6817	61.0312
ENSMUSG00000039842	Mcph1	microcephaly, primary autosomal recessive 1	-0.909335	2.04031e-10	2.1233	3.48711
ENSMUSG00000026303	Mlph	melanophilin	-0.908921	0.00160654	0.55482	0.896922
ENSMUSG00000020898	Ctc1	CTS telomere maintenance complex component 1	-0.908855	2.91469e-13	5.26465	8.18932
ENSMUSG00000022468	Endou	endonuclease, polyU-specific	-0.908321	0.00322798	0.364642	0.55807
ENSMUSG00000021892	Sh3bp5	SH3-domain binding protein 5 (BTK-associated)	-0.908275	2.75131e-14	14.8624	23.9297
ENSMUSG00000015846	Rxra	retinoid X receptor alpha	-0.908215	6.98985e-30	13.5513	22.5635
ENSMUSG00000025511	Tspan4	tetraspanin 4	-0.907858	2.74658e-25	31.9146	53.6922
ENSMUSG00000059851	Kmt5c	lysine methyltransferase 5C	-0.906866	1.01995e-17	9.87919	16.4508
ENSMUSG00000030876	Mettl9	methyltransferase like 9	-0.906533	2.5393e-26	17.8138	29.6052
ENSMUSG00000078566	Bnip3	BCL2/adenovirus E1B interacting protein 3	-0.90605	6.07569e-10	7.61968	12.4344
ENSMUSG00000028583	Pdpn	podoplanin	-0.905571	1.94307e-12	26.9787	43.8183
ENSMUSG00000032531	Amotl2	angiomotin-like 2	-0.904765	4.14866e-11	10.64	18.3144
ENSMUSG00000041688	Amot	angiomotin	-0.903409	4.92452e-11	4.41091	6.88416
ENSMUSG00000057606	Colq	collagen-like tail subunit (single strand of homotrimer) of asymmetric acetylcholinesterase	-0.902751	0.0165676	0.168107	0.279349
ENSMUSG00000000579	Dynlt1c	dynein light chain Tctex-type 1C	-0.901951	0.00731223	1.12924	1.75777
ENSMUSG00000031576	Kcnu1	potassium channel, subfamily U, member 1	-0.901789	0.00317899	0.415422	0.6995
ENSMUSG00000034445	Cyb561a3	cytochrome b561 family, member A3	-0.901534	1.5696e-08	6.16393	10.0457
ENSMUSG00000028438	Kif24	kinesin family member 24	-0.901468	0.000322232	0.793773	1.18238
ENSMUSG00000021782	Dlg5	discs, large homolog 5 (Drosophila)	-0.900884	6.25125e-17	9.33463	15.1841
ENSMUSG00000039239	Tgfb2	transforming growth factor, beta 2	-0.900701	1.87328e-09	8.06509	13.3111
ENSMUSG00000023905	Tnfrsf12a	tumor necrosis factor receptor superfamily, member 12a	-0.898933	1.69469e-08	26.8762	48.1694
ENSMUSG00000011256	Adam19	a disintegrin and metallopeptidase domain 19 (meltrin beta)	-0.898426	8.24563e-13	9.84212	15.7223
ENSMUSG00000064267	Hvcn1	hydrogen voltage-gated channel 1	-0.89782	0.000793476	0.865022	1.30595
ENSMUSG00000035351	Nup37	nucleoporin 37	-0.897338	8.13807e-17	19.2641	31.8026
ENSMUSG00000031821	Gins2	GINS complex subunit 2 (Psf2 homolog)	-0.897299	8.82558e-05	3.54919	5.22492
ENSMUSG00000037664	Cdkn1c	cyclin-dependent kinase inhibitor 1C (P57)	-0.895474	5.28793e-18	17.4818	28.835
ENSMUSG00000079076	Gm3086	predicted gene 3086	-0.895463	0.00526706	1.27915	2.11258
ENSMUSG00000022978	Mis18a	MIS18 kinetochore protein A	-0.895037	2.12573e-08	4.85241	7.55443
ENSMUSG00000029366	Dck	deoxycytidine kinase	-0.893863	7.80044e-12	10.1126	15.5801
ENSMUSG00000024357	Sil1	endoplasmic reticulum chaperone SIL1 homolog (S. cerevisiae)	-0.893748	7.63301e-12	10.2824	16.8354
ENSMUSG00000059479	B3gnt8	UDP-GlcNAc:betaGal beta-1,3-N-acetylglucosaminyltransferase 8	-0.893349	6.12456e-08	1.53918	2.49469
ENSMUSG00000001768	Rin2	Ras and Rab interactor 2	-0.892091	6.36438e-11	14.0806	22.927
ENSMUSG00000074862	BC025920	cDNA sequence BC025920	-0.891856	0.00242999	0.178977	0.27909
ENSMUSG00000031493	Ggn	gametogenetin	-0.891014	0.00774693	0.439342	0.604643
ENSMUSG00000033762	Recql4	RecQ protein-like 4	-0.890319	0.000372846	2.30114	3.65964
ENSMUSG00000040618	Pck2	phosphoenolpyruvate carboxykinase 2 (mitochondrial)	-0.890206	4.0762e-09	16.4992	26.2807
ENSMUSG00000035476	Tab3	TGF-beta activated kinase 1/MAP3K7 binding protein 3	-0.889499	1.88995e-22	4.39096	7.21392
ENSMUSG00000028367	Txn1	thioredoxin 1	-0.888316	3.31561e-19	174.062	288.457
ENSMUSG00000032515	Csrnp1	cysteine-serine-rich nuclear protein 1	-0.887962	9.60257e-08	6.19891	10.5786
ENSMUSG00000060726	Tmsb15a	thymosin beta 15a	-0.887857	0.0162545	3.59614	5.63665
ENSMUSG00000026709	Dars2	aspartyl-tRNA synthetase 2 (mitochondrial)	-0.887071	1.18455e-12	4.11451	6.34368
ENSMUSG00000094595	Fsbp	fibrinogen silencer binding protein	-0.886826	0.0162259	0.285268	0.427682
ENSMUSG00000021597	Slf1	SMC5-SMC6 complex localization factor 1	-0.886495	8.53829e-13	4.86992	8.03467
ENSMUSG00000002068	Ccne1	cyclin E1	-0.88592	5.58904e-08	7.46475	12.0995
ENSMUSG00000089665	Fcor	Foxo1 corepressor	-0.885895	0.00615744	2.71649	4.45231
ENSMUSG00000020695	Mrc2	mannose receptor, C type 2	-0.885753	6.23632e-15	16.6384	27.4829
ENSMUSG00000031604	Msmo1	methylsterol monoxygenase 1	-0.885745	3.7532e-12	4.77037	7.82129
ENSMUSG00000025911	Adhfe1	alcohol dehydrogenase, iron containing, 1	-0.885733	8.32532e-05	1.2974	2.05348
ENSMUSG00000006641	Slc5a6	solute carrier family 5 (sodium-dependent vitamin transporter), member 6	-0.88512	6.91907e-11	3.2541	5.31281
ENSMUSG00000072944	Nup62cl	nucleoporin 62 C-terminal like	-0.884857	0.00851862	0.524647	0.863586
ENSMUSG00000027508	Pag1	phosphoprotein associated with glycosphingolipid microdomains 1	-0.880336	6.97772e-07	0.869196	1.39032
ENSMUSG00000025151	Maged1	melanoma antigen, family D, 1	-0.879462	4.20811e-20	101.833	166.139
ENSMUSG00000020170	Frs2	fibroblast growth factor receptor substrate 2	-0.879023	4.28696e-13	20.6722	32.0735
ENSMUSG00000012819	Cdh23	cadherin 23 (otocadherin)	-0.878833	0.00454668	0.0269991	0.0437319
ENSMUSG00000007035	Msh5	mutS homolog 5	-0.878805	0.0080976	0.360033	0.553314
ENSMUSG00000027330	Cdc25b	cell division cycle 25B	-0.878573	1.86837e-17	11.7205	18.3403
ENSMUSG00000040969	Arhgef38	Rho guanine nucleotide exchange factor (GEF) 38	-0.878287	0.0167833	0.287848	0.443367
ENSMUSG00000061751	Kalrn	kalirin, RhoGEF kinase	-0.878271	2.16543e-13	1.46926	2.33164
ENSMUSG00000033589	Reep4	receptor accessory protein 4	-0.877667	1.29474e-15	10.9821	17.8953
ENSMUSG00000018604	Tbx3	T-box 3	-0.877621	6.11904e-18	12.7549	20.8668
ENSMUSG00000004099	Dnmt1	DNA methyltransferase (cytosine-5) 1	-0.876724	1.07765e-07	22.6765	35.0349
ENSMUSG00000027698	Nceh1	neutral cholesterol ester hydrolase 1	-0.876683	3.49755e-12	4.52593	7.36993
ENSMUSG00000043557	Mdga1	MAM domain containing glycosylphosphatidylinositol anchor 1	-0.875507	0.00246393	0.136659	0.223131
ENSMUSG00000007817	Zmiz1	zinc finger, MIZ-type containing 1	-0.874493	1.30198e-18	16.3902	26.7489
ENSMUSG00000020014	Cfap54	cilia and flagella associated protein 54	-0.873369	0.018574	0.0220402	0.036436
ENSMUSG00000041907	Gpr45	G protein-coupled receptor 45	-0.873247	0.000791623	0.189986	0.308007
ENSMUSG00000034959	Rubcnl	RUN and cysteine rich domain containing beclin 1 interacting protein like	-0.868989	0.000369686	1.17638	1.88876
ENSMUSG00000006411	Nectin4	nectin cell adhesion molecule 4	-0.868301	5.45942e-06	1.78211	2.88779
ENSMUSG00000024854	Pold4	polymerase (DNA-directed), delta 4	-0.867858	1.20762e-11	14.3882	23.4101
ENSMUSG00000023147	Wrb	tryptophan rich basic protein	-0.867106	4.93578e-18	7.61767	12.3215
ENSMUSG00000050765	Gm5084	predicted gene 5084	-0.866538	0.0352574	0.25058	0.437031
ENSMUSG00000031963	Bmper	BMP-binding endothelial regulator	-0.865111	5.98811e-06	3.17168	4.61722
ENSMUSG00000017493	Igfbp4	insulin-like growth factor binding protein 4	-0.864543	9.75453e-11	209.435	364.843
ENSMUSG00000039315	Clnk	cytokine-dependent hematopoietic cell linker	-0.864383	0.0112754	0.925208	1.3284
ENSMUSG00000073633	Fbxo36	F-box protein 36	-0.863923	0.00117324	0.773747	1.24559
ENSMUSG00000027639	Samhd1	SAM domain and HD domain, 1	-0.862532	4.62755e-13	9.83816	15.4223
ENSMUSG00000005198	Polr2a	polymerase (RNA) II (DNA directed) polypeptide A	-0.861891	6.88668e-18	18.3761	29.6526
ENSMUSG00000033053	1700028P14Rik	RIKEN cDNA 1700028P14 gene	-0.86161	0.0238034	1.4788	2.54572
ENSMUSG00000033855	Ston1	stonin 1	-0.861506	6.82245e-11	9.74294	15.4908
ENSMUSG00000021180	Rps6ka5	ribosomal protein S6 kinase, polypeptide 5	-0.860947	2.06188e-08	6.85584	10.2446
ENSMUSG00000059060	Rad51b	RAD51 paralog B	-0.860786	0.00382399	1.71867	2.28871
ENSMUSG00000028125	Abca4	ATP-binding cassette, sub-family A (ABC1), member 4	-0.860718	0.00841789	0.130874	0.21069
ENSMUSG00000021699	Pde4d	phosphodiesterase 4D, cAMP specific	-0.860619	4.89722e-07	1.49672	2.40426
ENSMUSG00000063524	Eno1	enolase 1, alpha non-neuron	-0.860116	7.53443e-15	52.8666	87.9096
ENSMUSG00000040710	St8sia4	ST8 alpha-N-acetyl-neuraminide alpha-2,8-sialyltransferase 4	-0.859996	7.45803e-09	1.61348	2.67977
ENSMUSG00000029581	Fscn1	fascin actin-bundling protein 1	-0.859548	8.33075e-16	54.7347	90.9916
ENSMUSG00000005054	Cstb	cystatin B	-0.859061	2.54759e-20	100.367	161.319
ENSMUSG00000024371	C2	complement component 2 (within H-2S)	-0.859044	0.000434806	0.939855	1.47847
ENSMUSG00000030924	2610020H08Rik	RIKEN cDNA 2610020H08 gene	-0.857327	6.53221e-11	1.89626	3.04997
ENSMUSG00000023953	Polh	polymerase (DNA directed), eta (RAD 30 related)	-0.856979	1.32106e-13	9.52146	14.7261
ENSMUSG00000040875	Osbpl10	oxysterol binding protein-like 10	-0.856919	3.08647e-06	1.27089	2.04488
ENSMUSG00000096210	H1f0	H1 histone family, member 0	-0.856729	1.0312e-10	80.6205	125.933
ENSMUSG00000036528	Ppfibp2	PTPRF interacting protein, binding protein 2 (liprin beta 2)	-0.856287	3.01667e-07	0.980702	1.58965
ENSMUSG00000067279	Ppp1r3c	protein phosphatase 1, regulatory (inhibitor) subunit 3C	-0.855845	4.54298e-07	5.67706	9.2708
ENSMUSG00000031563	Wwc2	WW, C2 and coiled-coil domain containing 2	-0.855321	2.61508e-18	3.18106	5.10795
ENSMUSG00000024725	Ostf1	osteoclast stimulating factor 1	-0.854992	4.38874e-20	14.5719	23.3602
ENSMUSG00000063558	Aox1	aldehyde oxidase 1	-0.854088	4.24845e-09	2.0692	3.28839
ENSMUSG00000025006	Sorbs1	sorbin and SH3 domain containing 1	-0.853705	2.74686e-08	15.2477	23.307
ENSMUSG00000021994	Wnt5a	wingless-type MMTV integration site family, member 5A	-0.852376	6.67806e-14	28.4592	45.5995
ENSMUSG00000009545	Kcnq1	potassium voltage-gated channel, subfamily Q, member 1	-0.851222	3.07804e-06	0.913999	1.45964
ENSMUSG00000050035	Fhl4	four and a half LIM domains 4	-0.850528	0.026682	0.354122	0.476901
ENSMUSG00000042641	Rgsl1	regulator of G-protein signaling like 1	-0.850038	0.020766	0.0483235	0.0778857
ENSMUSG00000031557	Plekha2	pleckstrin homology domain-containing, family A (phosphoinositide binding specific) member 2	-0.849912	3.28315e-11	6.17394	10.1927
ENSMUSG00000035842	Ddx11	DEAD/H (Asp-Glu-Ala-Asp/His) box helicase 11	-0.849877	1.36348e-09	5.73705	8.58599
ENSMUSG00000047757	Fancb	Fanconi anemia, complementation group B	-0.849535	1.9469e-05	3.47566	5.36931
ENSMUSG00000036764	Dnajc12	DnaJ heat shock protein family (Hsp40) member C12	-0.849533	0.000113547	0.96321	1.53831
ENSMUSG00000062070	Pgk1	phosphoglycerate kinase 1	-0.849191	3.14916e-17	92.651	148.725
ENSMUSG00000066705	Fxyd6	FXYD domain-containing ion transport regulator 6	-0.848437	5.06466e-11	19.3722	30.7668
ENSMUSG00000029699	Ssc4d	scavenger receptor cysteine rich family, 4 domains	-0.848121	0.00334074	0.343164	0.546625
ENSMUSG00000044966	Fbxo48	F-box protein 48	-0.847393	0.0301624	1.31251	1.91022
ENSMUSG00000002835	Chaf1a	chromatin assembly factor 1, subunit A (p150)	-0.847237	7.77812e-05	9.78447	14.2883
ENSMUSG00000040631	Dok4	docking protein 4	-0.846573	5.51699e-09	5.06911	7.77543
ENSMUSG00000025545	Clybl	citrate lyase beta like	-0.84645	1.29202e-10	8.5382	13.6008
ENSMUSG00000010797	Wnt2	wingless-type MMTV integration site family, member 2	-0.846441	0.00366463	0.497098	0.767029
ENSMUSG00000046982	Tshz1	teashirt zinc finger family member 1	-0.84525	1.46699e-17	17.3999	27.7412
ENSMUSG00000051726	Kcnf1	potassium voltage-gated channel, subfamily F, member 1	-0.845088	0.000753104	0.871014	1.46555
ENSMUSG00000074824	Rslcan18	regulator of sex-limitation candidate 18	-0.844633	0.0231994	0.034991	0.0567346
ENSMUSG00000036875	Dna2	DNA replication helicase/nuclease 2	-0.84447	9.82387e-08	3.4143	5.03707
ENSMUSG00000042029	Ncapg2	non-SMC condensin II complex, subunit G2	-0.84446	1.15591e-05	10.074	13.883
ENSMUSG00000030096	Slc6a6	solute carrier family 6 (neurotransmitter transporter, taurine), member 6	-0.844254	3.0618e-11	37.4812	59.7091
ENSMUSG00000056215	Lrguk	leucine-rich repeats and guanylate kinase domain containing	-0.844128	0.0112312	0.129707	0.206744
ENSMUSG00000021591	Glrx	glutaredoxin	-0.843999	1.43619e-09	13.0767	19.9918
ENSMUSG00000032340	Neo1	neogenin	-0.843998	2.05802e-15	20.3132	32.2064
ENSMUSG00000032265	Fam46a	family with sequence similarity 46, member A	-0.843436	1.87444e-05	4.92315	7.91609
ENSMUSG00000035310	Lin54	lin-54 homolog (C. elegans)	-0.843393	1.01507e-12	3.5248	5.55469
ENSMUSG00000026049	Tex30	testis expressed 30	-0.842674	3.65022e-09	5.90724	9.40032
ENSMUSG00000056895	Hist3h2ba	histone cluster 3, H2ba	-0.842246	0.0334787	0.969596	1.52062
ENSMUSG00000028108	Ecm1	extracellular matrix protein 1	-0.842034	5.645e-14	20.3513	32.1266
ENSMUSG00000062309	Rpp25	ribonuclease P/MRP 25 subunit	-0.841982	0.00236082	0.601374	0.955735
ENSMUSG00000040254	Sema3d	sema domain, immunoglobulin domain (Ig), short basic domain, secreted, (semaphorin) 3D	-0.841704	0.00578481	0.40823	0.64109
ENSMUSG00000079508	Apoo	apolipoprotein O	-0.841605	8.85213e-11	10.5808	16.8018
ENSMUSG00000025257	Ribc1	RIB43A domain with coiled-coils 1	-0.841166	0.0080552	0.59737	0.94782
ENSMUSG00000038205	Prkab2	protein kinase, AMP-activated, beta 2 non-catalytic subunit	-0.839388	1.34745e-15	11.9381	18.527
ENSMUSG00000089984	Fbxo24	F-box protein 24	-0.839313	0.00904632	0.233698	0.34714
ENSMUSG00000039989	Cbx4	chromobox 4	-0.83912	5.40744e-11	3.64165	5.77633
ENSMUSG00000028412	Slc44a1	solute carrier family 44, member 1	-0.83824	3.21932e-12	18.6855	27.7743
ENSMUSG00000030493	Faap24	Fanconi anemia core complex associated protein 24	-0.837759	8.45778e-07	3.66697	5.80691
ENSMUSG00000042302	Ehbp1	EH domain binding protein 1	-0.837246	5.93251e-14	7.4468	11.6215
ENSMUSG00000015750	Aph1a	aph1 homolog A, gamma secretase subunit	-0.835571	0.000151901	19.9441	29.8355
ENSMUSG00000073889	Il11ra1	interleukin 11 receptor, alpha chain 1	-0.835002	2.4678e-08	12.0707	20.0619
ENSMUSG00000022945	Chaf1b	chromatin assembly factor 1, subunit B (p60)	-0.834055	0.00153061	4.20363	5.85023
ENSMUSG00000037440	Vnn1	vanin 1	-0.833926	0.00192898	0.222729	0.354937
ENSMUSG00000010064	Slc38a3	solute carrier family 38, member 3	-0.833668	0.0247937	0.078932	0.11901
ENSMUSG00000005413	Hmox1	heme oxygenase 1	-0.833583	4.02639e-08	12.8736	20.3403
ENSMUSG00000073002	Vamp5	vesicle-associated membrane protein 5	-0.833501	2.61184e-09	3.50115	5.53693
ENSMUSG00000030670	Cyp2r1	cytochrome P450, family 2, subfamily r, polypeptide 1	-0.833391	0.00162123	1.12963	1.78904
ENSMUSG00000034371	Tkfc	triokinase, FMN cyclase	-0.83318	3.87746e-10	5.74905	9.02531
ENSMUSG00000060240	Cend1	cell cycle exit and neuronal differentiation 1	-0.832822	0.00348207	1.00485	1.58883
ENSMUSG00000003038	Hmgn2	high mobility group nucleosomal binding domain 2	-0.832629	3.75011e-11	54.5986	85.2416
ENSMUSG00000025271	Pfkfb1	6-phosphofructo-2-kinase/fructose-2,6-biphosphatase 1	-0.832553	0.000930555	0.680572	1.07455
ENSMUSG00000024525	Impa2	inositol (myo)-1(or 4)-monophosphatase 2	-0.832316	4.69181e-10	14.0721	21.78
ENSMUSG00000028444	Cntfr	ciliary neurotrophic factor receptor	-0.831337	0.0150098	0.231118	0.36829
ENSMUSG00000023393	Slc17a9	solute carrier family 17, member 9	-0.829341	0.0047894	0.907504	1.52438
ENSMUSG00000034327	Kctd9	potassium channel tetramerisation domain containing 9	-0.829339	2.25632e-17	7.56085	11.919
ENSMUSG00000073705	Apitd1	apoptosis-inducing, TAF9-like domain 1	-0.829102	0.00272414	3.20014	4.54369
ENSMUSG00000011752	Pgam1	phosphoglycerate mutase 1	-0.828814	4.49434e-16	40.4399	63.6928
ENSMUSG00000017724	Etv4	ets variant 4	-0.827887	0.0101966	0.721295	1.12535
ENSMUSG00000051224	Tceanc	transcription elongation factor A (SII) N-terminal and central domain containing	-0.827748	2.07716e-05	1.64489	2.46922
ENSMUSG00000005968	Tuft1	tuftelin 1	-0.827079	1.7494e-05	2.87875	4.53079
ENSMUSG00000028551	Cdkn2c	cyclin-dependent kinase inhibitor 2C (p18, inhibits CDK4)	-0.826967	7.03833e-07	12.2209	16.5402
ENSMUSG00000070687	Htr1d	5-hydroxytryptamine (serotonin) receptor 1D	-0.826617	0.0072947	0.18186	0.286979
ENSMUSG00000024740	Ddb1	damage specific DNA binding protein 1	-0.826493	6.24333e-18	127.729	200.97
ENSMUSG00000024542	Cep192	centrosomal protein 192	-0.826298	2.29526e-09	6.32428	9.3584
ENSMUSG00000039671	Zmynd8	zinc finger, MYND-type containing 8	-0.825527	5.24906e-17	6.50385	10.2126
ENSMUSG00000093930	Hmgcs1	3-hydroxy-3-methylglutaryl-Coenzyme A synthase 1	-0.824293	1.50408e-11	29.3619	45.0167
ENSMUSG00000028148	Them5	thioesterase superfamily member 5	-0.82402	0.00291474	3.0124	4.69531
ENSMUSG00000062609	Kcnj15	potassium inwardly-rectifying channel, subfamily J, member 15	-0.823986	0.00143445	0.176295	0.276984
ENSMUSG00000044783	Hjurp	Holliday junction recognition protein	-0.823535	0.000261744	31.4208	48.466
ENSMUSG00000056234	Ncoa4	nuclear receptor coactivator 4	-0.822961	3.42813e-06	36.6213	60.1097
ENSMUSG00000019979	Apaf1	apoptotic peptidase activating factor 1	-0.822926	2.06442e-14	4.68858	7.35019
ENSMUSG00000061535	C1qtnf7	C1q and tumor necrosis factor related protein 7	-0.821551	2.31729e-05	2.89803	4.7311
ENSMUSG00000009248	Ascl2	achaete-scute family bHLH transcription factor 2	-0.821388	0.0117577	0.284375	0.450706
ENSMUSG00000003865	Gys1	glycogen synthase 1, muscle	-0.820667	5.42633e-19	7.8441	12.2982
ENSMUSG00000017929	B4galt5	UDP-Gal:betaGlcNAc beta 1,4-galactosyltransferase, polypeptide 5	-0.82038	3.11417e-19	17.1368	26.8609
ENSMUSG00000004709	Cd244	CD244 natural killer cell receptor 2B4	-0.820346	0.00051961	1.64811	2.15722
ENSMUSG00000033898	Cfhr2	complement factor H-related 2	-0.819951	0.0217254	0.571742	0.858207
ENSMUSG00000052102	Gnpda1	glucosamine-6-phosphate deaminase 1	-0.818865	8.49929e-07	13.5718	20.3643
ENSMUSG00000031295	Phka2	phosphorylase kinase alpha 2	-0.818722	8.55436e-12	3.28912	5.10287
ENSMUSG00000029570	Lfng	LFNG O-fucosylpeptide 3-beta-N-acetylglucosaminyltransferase	-0.818649	7.99255e-10	11.5343	17.8782
ENSMUSG00000043496	Tril	TLR4 interactor with leucine-rich repeats	-0.818493	8.22256e-10	3.80633	5.87826
ENSMUSG00000066632	Pgk1-rs7	phosphoglycerate kinase-1, related sequence-7	-0.818406	0.00418472	0.821733	1.31757
ENSMUSG00000062110	Scfd2	Sec1 family domain containing 2	-0.818239	1.23997e-11	1.6921	2.64558
ENSMUSG00000068129	Cst7	cystatin F (leukocystatin)	-0.815882	0.0161401	2.67284	3.93467
ENSMUSG00000038963	Slco4a1	solute carrier organic anion transporter family, member 4a1	-0.815251	0.00607739	0.75912	1.12897
ENSMUSG00000031583	Wrn	Werner syndrome homolog (human)	-0.815202	3.45616e-14	3.99621	6.16604
ENSMUSG00000057246	BC051142	cDNA sequence BC051142	-0.814917	0.028748	0.143997	0.204658
ENSMUSG00000021115	Vrk1	vaccinia related kinase 1	-0.813725	7.15636e-10	7.52981	11.1797
ENSMUSG00000021253	Tgfb3	transforming growth factor, beta 3	-0.812893	1.104e-16	8.29211	12.915
ENSMUSG00000038527	C1rl	complement component 1, r subcomponent-like	-0.812754	0.000247228	1.0007	1.55745
ENSMUSG00000021226	Acot2	acyl-CoA thioesterase 2	-0.812284	9.64883e-09	5.00486	7.78871
ENSMUSG00000092083	Kcnb2	potassium voltage gated channel, Shab-related subfamily, member 2	-0.812039	0.00321894	0.247049	0.379938
ENSMUSG00000010080	Epn3	epsin 3	-0.811697	8.90016e-06	2.354	3.58874
ENSMUSG00000033213	AA467197	expressed sequence AA467197	-0.811086	0.0392838	0.990377	1.43619
ENSMUSG00000024598	Fbn2	fibrillin 2	-0.809979	0.000824427	5.42596	8.15923
ENSMUSG00000037992	Rara	retinoic acid receptor, alpha	-0.8099	5.66353e-15	6.63958	10.3267
ENSMUSG00000062300	Nectin2	nectin cell adhesion molecule 2	-0.808924	2.75131e-14	16.762	26.1114
ENSMUSG00000022587	Ly6e	lymphocyte antigen 6 complex, locus E	-0.80813	8.90944e-15	90.3634	140.315
ENSMUSG00000079450	Cldn34c1	claudin 34C1	-0.807459	0.0260766	0.498577	0.773808
ENSMUSG00000026748	Plxdc2	plexin domain containing 2	-0.807136	9.77535e-10	4.11777	6.47224
ENSMUSG00000035004	Igsf6	immunoglobulin superfamily, member 6	-0.806315	0.00149432	2.00468	3.09294
ENSMUSG00000030516	Tjp1	tight junction protein 1	-0.805622	1.03414e-13	28.3149	43.914
ENSMUSG00000022351	Sqle	squalene epoxidase	-0.805496	8.38896e-10	7.57341	11.5853
ENSMUSG00000025503	Taldo1	transaldolase 1	-0.805466	2.59169e-21	51.1601	79.271
ENSMUSG00000010663	Fads1	fatty acid desaturase 1	-0.805305	9.86583e-14	36.1806	54.546
ENSMUSG00000021759	Plpp1	phospholipid phosphatase 1	-0.80527	8.459e-20	35.1463	54.4453
ENSMUSG00000037202	Prf1	perforin 1 (pore forming protein)	-0.804701	0.0147424	5.12694	7.54687
ENSMUSG00000072214	42983	septin 5	-0.804424	8.87465e-10	9.50075	14.352
ENSMUSG00000046152	Fut10	fucosyltransferase 10	-0.804085	6.59985e-05	3.71503	5.4029
ENSMUSG00000027649	Ctnnbl1	catenin, beta like 1	-0.803807	3.76243e-16	12.0535	18.6624
ENSMUSG00000027171	Prrg4	proline rich Gla (G-carboxyglutamic acid) 4 (transmembrane)	-0.80345	0.0210586	1.18846	1.87548
ENSMUSG00000022477	Aco2	aconitase 2, mitochondrial	-0.803217	1.73296e-17	46.4896	71.9991
ENSMUSG00000028289	Epha7	Eph receptor A7	-0.802949	0.0005177	0.509385	0.790482
ENSMUSG00000055760	Gemin6	gem (nuclear organelle) associated protein 6	-0.80261	2.45952e-05	7.92776	11.7544
ENSMUSG00000059146	Ntrk3	neurotrophic tyrosine kinase, receptor, type 3	-0.800952	3.4081e-06	0.337191	0.526466
ENSMUSG00000045294	Insig1	insulin induced gene 1	-0.800522	1.85959e-09	14.8725	22.2
ENSMUSG00000066441	Rdh11	retinol dehydrogenase 11	-0.800368	5.26861e-07	11.0495	17.0983
ENSMUSG00000031104	Rab33a	RAB33A, member RAS oncogene family	-0.799772	0.0195145	0.689212	1.07522
ENSMUSG00000044468	Fam46c	family with sequence similarity 46, member C	-0.799333	2.80544e-11	12.0327	18.2222
ENSMUSG00000036833	Pnpla7	patatin-like phospholipase domain containing 7	-0.799177	1.64437e-09	2.92266	4.33806
ENSMUSG00000056394	Lig1	ligase I, DNA, ATP-dependent	-0.79904	0.000469851	15.6957	21.2771
ENSMUSG00000026779	Mastl	microtubule associated serine/threonine kinase-like	-0.798034	9.98175e-08	3.62927	5.231
ENSMUSG00000038903	Ccdc68	coiled-coil domain containing 68	-0.797797	0.000746697	1.57416	2.37171
ENSMUSG00000001988	Npas1	neuronal PAS domain protein 1	-0.797661	0.0161122	0.154847	0.241205
ENSMUSG00000028452	Vcp	valosin containing protein	-0.797589	8.31991e-10	44.3522	69.7142
ENSMUSG00000036040	Adamtsl2	ADAMTS-like 2	-0.797425	0.0276484	0.585744	0.954383
ENSMUSG00000034059	Ypel4	yippee-like 4 (Drosophila)	-0.797284	8.03065e-07	3.2778	4.94972
ENSMUSG00000002265	Peg3	paternally expressed 3	-0.797175	9.05746e-06	1.35895	2.33768
ENSMUSG00000022369	Mtbp	Mdm2, transformed 3T3 cell double minute p53 binding protein	-0.79695	3.51663e-08	3.82298	6.14539
ENSMUSG00000041355	Ssr2	signal sequence receptor, beta	-0.796005	9.87529e-14	73.2272	114.09
ENSMUSG00000047415	Gpr68	G protein-coupled receptor 68	-0.795683	0.00052965	0.881223	1.35541
ENSMUSG00000050677	Ccdc96	coiled-coil domain containing 96	-0.795431	0.0170333	0.158897	0.242165
ENSMUSG00000008129	4930432K21Rik	RIKEN cDNA 4930432K21 gene	-0.794171	0.0145785	0.404667	0.623387
ENSMUSG00000037913	Tmem156	transmembrane protein 156	-0.793839	0.0307739	0.209038	0.307508
ENSMUSG00000024440	Pcdh12	protocadherin 12	-0.792557	5.0307e-10	3.12177	4.69284
ENSMUSG00000026879	Gsn	gelsolin	-0.792034	3.85677e-11	142.011	218.094
ENSMUSG00000096847	Tmem151b	transmembrane protein 151B	-0.791805	0.00406605	0.22459	0.34588
ENSMUSG00000038775	Vill	villin-like	-0.791542	2.07728e-06	6.00541	9.11705
ENSMUSG00000010122	Slc47a1	solute carrier family 47, member 1	-0.791022	0.00223829	0.266145	0.409402
ENSMUSG00000053846	Lipg	lipase, endothelial	-0.790763	1.63027e-05	5.7763	8.1327
ENSMUSG00000046841	Ckap4	cytoskeleton-associated protein 4	-0.790636	1.52168e-13	66.6918	101.783
ENSMUSG00000032782	Cntrob	centrobin, centrosomal BRCA2 interacting protein	-0.790577	1.5467e-09	4.0174	5.88625
ENSMUSG00000039246	Lyplal1	lysophospholipase-like 1	-0.79046	2.19603e-07	6.43645	9.93911
ENSMUSG00000019813	Cep57l1	centrosomal protein 57-like 1	-0.789804	3.12226e-07	1.58788	2.2991
ENSMUSG00000046432	Bex3	brain expressed X-linked 3	-0.789537	2.26227e-20	71.2155	109.149
ENSMUSG00000028530	Jak1	Janus kinase 1	-0.789359	7.55076e-12	73.8002	110.466
ENSMUSG00000056737	Capg	capping protein (actin filament), gelsolin-like	-0.789152	1.65106e-10	22.1568	34.4711
ENSMUSG00000028757	Ddost	dolichyl-di-phosphooligosaccharide-protein glycotransferase	-0.788918	3.92255e-13	98.3543	150.761
ENSMUSG00000039929	Urb1	URB1 ribosome biogenesis 1 homolog (S. cerevisiae)	-0.788616	4.82987e-10	5.98085	9.27212
ENSMUSG00000030602	Pak4	p21 protein (Cdc42/Rac)-activated kinase 4	-0.788192	1.33307e-14	7.46742	11.4444
[truncated: 5,910 more rows]
