# Supplementary material for: Uterine glands coordinate on-time embryo implantation and impact endometrial decidualization for pregnancy success
Source: Nat Commun. 2018 Jun 22;9:2435. doi: 10.1038/s41467-018-04848-8 (PMC6015089; doi:10.1038/s41467-018-04848-8)
Supplement: Supplementary file 11 — Supplementary Data 8 [file 41467_2018_4848_MOESM11_ESM.xlsx]

## Sheet: Sheet1
Supplementary Dataset 8. Differentially Expressed Genes from GD 4 and GD 6 in Uterus of PgrCre/+Foxa2f/f mice
					Average FPKM
Gene	Gene Symbol	Gene Name	LogFC	FDR	GD 4	GD 6
ENSMUSG00000026645	Olah	oleoyl-ACP hydrolase	-11.2182	2.67008e-67	4.91359	0
ENSMUSG00000035699	Slc51a	solute carrier family 51, alpha subunit	-10.6458	5.03382e-99	10.3037	0.0494151
ENSMUSG00000091618	H60c	histocompatibility 60c	-10.4664	3.81269e-60	5.38612	0.0409302
ENSMUSG00000061877	BC048679	cDNA sequence BC048679	-10.1865	3.76841e-162	42.9646	0.0379487
ENSMUSG00000037973	Ccdc129	coiled-coil domain containing 129	-10.01	4.00881e-25	2.72264	0
ENSMUSG00000057933	Gsta2	glutathione S-transferase, alpha 2 (Yc2)	-9.74926	1.15928e-49	7.12763	0.0154675
ENSMUSG00000075217	4833423E24Rik	RIKEN cDNA 4833423E24 gene	-9.60606	8.36715e-175	110.62	2.23913
ENSMUSG00000004988	Fxyd4	FXYD domain-containing ion transport regulator 4	-9.60216	3.00932e-117	203.074	2.22205
ENSMUSG00000072791	Abcb5	ATP-binding cassette, sub-family B (MDR/TAP), member 5	-9.47004	1.24557e-42	1.61094	0.0166334
ENSMUSG00000035818	Plekhs1	pleckstrin homology domain containing, family S member 1	-9.21748	2.65154e-52	201.646	8.26853
ENSMUSG00000038115	Ano2	anoctamin 2	-8.86158	7.30036e-120	4.48913	0.0100497
ENSMUSG00000012187	Mogat1	monoacylglycerol O-acyltransferase 1	-8.78376	3.5689e-25	2.21052	0.00478018
ENSMUSG00000046178	Nxph1	neurexophilin 1	-8.75112	2.37253e-27	0.330476	0
ENSMUSG00000009588	St6galnac1	ST6 (alpha-N-acetyl-neuraminyl-2,3-beta-galactosyl-1,3)-N-acetylgalactosaminide alpha-2,6-sialyltransferase 1	-8.21083	2.76051e-22	0.451472	0
ENSMUSG00000079492	Gm11127	predicted gene 11127	-7.99433	1.30725e-36	5.21092	0.0145717
ENSMUSG00000067704	Wfdc13	WAP four-disulfide core domain 13	-7.86104	1.87207e-40	4.55999	0.0195191
ENSMUSG00000017733	Eppin	epididymal peptidase inhibitor	-7.85251	1.11098e-29	2.91678	0.0312002
ENSMUSG00000022755	Adgrg7	adhesion G protein-coupled receptor G7	-7.74245	8.00581e-71	19.0386	0.115599
ENSMUSG00000058174	Gm5148	predicted gene 5148	-7.67545	1.96155e-23	0.42237	0.00381826
ENSMUSG00000073794	I0C0044D17Rik	RIKEN cDNA I0C0044D17 gene	-7.67096	9.91202e-15	0.329077	0
ENSMUSG00000021509	Slc25a48	solute carrier family 25, member 48	-7.62735	8.56041e-67	148.028	2.51957
ENSMUSG00000028222	Calb1	calbindin 1	-7.61693	3.90659e-25	204.017	2.98852
ENSMUSG00000098207	Arl14	ADP-ribosylation factor-like 14	-7.51136	1.56995e-40	5.4664	0.0607067
ENSMUSG00000021456	Fbp2	fructose bisphosphatase 2	-7.44271	2.42923e-44	16.0489	0.091233
ENSMUSG00000033498	Strc	stereocilin	-7.35092	1.91157e-26	0.266116	0.00195275
ENSMUSG00000026650	Meig1	meiosis expressed gene 1	-7.29445	1.99015e-37	3.40156	0.0220463
ENSMUSG00000070797	Psg27	pregnancy-specific glycoprotein 27	-7.146	1.23325e-09	0.265197	0
ENSMUSG00000022683	Pla2g10	phospholipase A2, group X	-7.14086	5.89226e-212	27.3243	0.184753
ENSMUSG00000020805	Slc13a5	solute carrier family 13 (sodium-dependent citrate transporter), member 5	-7.13836	3.42002e-44	10.9255	0.546114
ENSMUSG00000070798	Psg25	pregnancy-specific glycoprotein 25	-7.10217	4.24556e-08	0.161292	0
ENSMUSG00000078577	Tmco2	transmembrane and coiled-coil domains 2	-7.04708	8.41203e-11	0.669186	0
ENSMUSG00000058260	Serpina9	serine (or cysteine) peptidase inhibitor, clade A (alpha-1 antiproteinase, antitrypsin), member 9	-7.0359	1.09242e-13	0.353149	0.00330345
ENSMUSG00000053228	Ceacam3	carcinoembryonic antigen-related cell adhesion molecule 3	-6.99954	8.0063e-09	0.143696	0
ENSMUSG00000015966	Il17rb	interleukin 17 receptor B	-6.94489	5.27494e-71	108.769	5.35162
ENSMUSG00000055540	Epha6	Eph receptor A6	-6.88631	9.14547e-09	0.0814488	0
ENSMUSG00000070419	Cyp3a57	cytochrome P450, family 3, subfamily a, polypeptide 57	-6.83479	5.84361e-10	0.20704	0
ENSMUSG00000032226	Gcnt3	glucosaminyl (N-acetyl) transferase 3, mucin type	-6.72964	3.63998e-16	37.5638	0.357936
ENSMUSG00000027070	Lrp2	low density lipoprotein receptor-related protein 2	-6.68871	6.31694e-53	47.3252	0.732873
ENSMUSG00000043592	Unc5cl	unc-5 family C-terminal like	-6.6693	3.11635e-74	8.87717	0.166609
ENSMUSG00000091383	Hist1h2al	histone cluster 1, H2al	-6.65789	0.00036021	0.953751	0
ENSMUSG00000090113	Nhlrc4	NHL repeat containing 4	-6.62042	6.14752e-07	0.168394	0
ENSMUSG00000061959	Ces1e	carboxylesterase 1E	-6.5648	4.19141e-143	14.8962	0.189145
ENSMUSG00000054459	Vsnl1	visinin-like 1	-6.53999	2.25881e-19	1.14277	0.0146903
ENSMUSG00000064052	Gm5089	predicted gene 5089	-6.47828	8.42418e-06	0.159257	0
ENSMUSG00000032890	Rims3	regulating synaptic membrane exocytosis 3	-6.4603	1.95547e-97	22.0326	0.311988
ENSMUSG00000054128	H2-T3	histocompatibility 2, T region locus 3	-6.44511	3.07845e-07	0.114403	0
ENSMUSG00000022041	Chrna2	cholinergic receptor, nicotinic, alpha polypeptide 2 (neuronal)	-6.38077	1.37123e-29	0.527634	0.00517857
ENSMUSG00000026644	Acbd7	acyl-Coenzyme A binding domain containing 7	-6.37532	4.86095e-74	25.2393	0.267459
ENSMUSG00000035686	Thrsp	thyroid hormone responsive	-6.34494	1.47601e-130	57.1242	0.989576
ENSMUSG00000060988	Galnt13	UDP-N-acetyl-alpha-D-galactosamine:polypeptide N-acetylgalactosaminyltransferase 13	-6.28555	1.52406e-29	0.83299	0.00944432
ENSMUSG00000066071	Cyp4a12a	cytochrome P450, family 4, subfamily a, polypeptide 12a	-6.27336	1.41021e-05	0.115394	0
ENSMUSG00000048337	Npy4r	neuropeptide Y receptor Y4	-6.25649	8.49176e-24	0.444509	0.00577984
ENSMUSG00000049620	Prss33	protease, serine 33	-6.22638	4.30811e-11	0.427458	0.0239319
ENSMUSG00000031725	Ces1f	carboxylesterase 1F	-6.22262	4.89275e-33	0.694671	0.00739744
ENSMUSG00000053054	Adh6a	alcohol dehydrogenase 6A (class V)	-6.21801	1.48356e-26	1.76688	0.0308843
ENSMUSG00000041791	Capza3	capping protein (actin filament) muscle Z-line, alpha 3	-6.11041	4.85209e-09	0.477755	0.0159315
ENSMUSG00000041523	Upk2	uroplakin 2	-6.09635	5.35286e-05	0.284637	0
ENSMUSG00000049123	Catsperg2	catsper channel auxiliary subunit gamma 2	-6.07168	0.00183739	0.0350987	0
ENSMUSG00000021538	Il9	interleukin 9	-6.01313	2.6697e-05	0.43893	0
ENSMUSG00000099216	Obox8	oocyte specific homeobox 8	-6.00732	1.98198e-05	0.197515	0
ENSMUSG00000067261	Foxd3	forkhead box D3	-5.98575	0.000222104	0.099135	0
ENSMUSG00000056293	Gsdmc2	gasdermin C2	-5.95757	0.00022875	0.150543	0
ENSMUSG00000095514	D13Ertd608e	DNA segment, Chr 13, ERATO Doi 608, expressed	-5.92768	0.00019063	0.342292	0
ENSMUSG00000084902	Gm281	predicted gene 281	-5.91393	0.000134034	0.0744708	0
ENSMUSG00000079451	Tmprss11g	transmembrane protease, serine 11g	-5.83326	4.54023e-25	0.565584	0.00848156
ENSMUSG00000047369	Dnah14	dynein, axonemal, heavy chain 14	-5.8255	1.43815e-66	2.53683	0.133781
ENSMUSG00000036832	Lpar3	lysophosphatidic acid receptor 3	-5.82389	4.0812e-33	33.344	0.895952
ENSMUSG00000056973	Ces1d	carboxylesterase 1D	-5.80708	1.60867e-247	45.7578	0.718178
ENSMUSG00000020690	Efcab3	EF-hand calcium binding domain 3	-5.78615	1.64511e-05	0.0680407	0
ENSMUSG00000041583	Obox6	oocyte specific homeobox 6	-5.7459	2.36686e-05	0.143881	0
ENSMUSG00000061144	Spink12	serine peptidase inhibitor, Kazal type 12	-5.73968	5.2978e-05	0.191	0
ENSMUSG00000096576	Oog1	oogenesin 1	-5.71118	1.20018e-08	0.863806	0.0134109
ENSMUSG00000074596	Spint3	serine peptidase inhibitor, Kunitz type, 3	-5.68957	1.7412e-08	0.741931	0.0133708
ENSMUSG00000109969	Zscan4-ps3	zinc finger and SCAN domain containing 4, pseudogene 3	-5.67472	0.00575349	0.0923326	0
ENSMUSG00000024411	Aqp4	aquaporin 4	-5.67257	1.90549e-18	0.380814	0.0125173
ENSMUSG00000021751	Acox2	acyl-Coenzyme A oxidase 2, branched chain	-5.66791	0.000118268	0.0491601	0
ENSMUSG00000024827	Gldc	glycine decarboxylase	-5.65768	6.2624e-58	13.6472	0.353474
ENSMUSG00000072476	Gm9008	predicted pseudogene 9008	-5.61635	5.19186e-31	2.31672	0.042525
ENSMUSG00000044313	Mab21l3	mab-21-like 3 (C. elegans)	-5.61043	5.15006e-34	79.3177	1.52258
ENSMUSG00000042684	Npl	N-acetylneuraminate pyruvate lyase	-5.608	6.94566e-126	102.932	2.5107
ENSMUSG00000026691	Fmo3	flavin containing monooxygenase 3	-5.6035	9.66271e-05	0.0716924	0
ENSMUSG00000039539	Sgcz	sarcoglycan zeta	-5.60242	2.91483e-05	0.0571901	0
ENSMUSG00000027895	Kcnc4	potassium voltage gated channel, Shaw-related subfamily, member 4	-5.59373	4.13083e-74	5.31491	0.10472
ENSMUSG00000074764	Sel1l2	sel-1 suppressor of lin-12-like 2 (C. elegans)	-5.56185	0.00706932	0.0728234	0
ENSMUSG00000048582	Gja3	gap junction protein, alpha 3	-5.56124	0.000349223	0.109817	0
ENSMUSG00000074059	Fbxw18	F-box and WD-40 domain protein 18	-5.55782	7.85501e-05	0.111388	0
ENSMUSG00000043727	F830045P16Rik	RIKEN cDNA F830045P16 gene	-5.55102	0.000101464	0.0868831	0
ENSMUSG00000020912	Krt12	keratin 12	-5.51574	2.64125e-13	1.25959	0.0525213
ENSMUSG00000060615	Ang4	angiogenin, ribonuclease A family, member 4	-5.51113	5.1966e-21	2.08519	0.0591732
ENSMUSG00000074300	BC030870	cDNA sequence BC030870	-5.50763	0.000310706	0.111674	0
ENSMUSG00000039419	Cntnap2	contactin associated protein-like 2	-5.4852	9.29017e-44	1.97684	0.0466554
ENSMUSG00000025150	Cbr2	carbonyl reductase 2	-5.47932	4.60197e-162	235.569	5.01278
ENSMUSG00000044165	Bcl2l15	BCLl2-like 15	-5.4679	1.71979e-34	3.08941	0.0714158
ENSMUSG00000048626	Klf17	Kruppel-like factor 17	-5.45735	0.00149309	0.0651456	0
ENSMUSG00000041771	Slc24a4	solute carrier family 24 (sodium/potassium/calcium exchanger), member 4	-5.42773	4.29229e-40	1.83956	0.0394466
ENSMUSG00000079025	Gsdmc	gasdermin C	-5.41711	2.8565e-08	0.177659	0.00252884
ENSMUSG00000020405	Fabp6	fatty acid binding protein 6, ileal (gastrotropin)	-5.40894	0.000149634	0.318941	0
ENSMUSG00000048013	Krt35	keratin 35	-5.38833	9.88773e-06	0.145061	0.00932494
ENSMUSG00000047155	Cyp4x1	cytochrome P450, family 4, subfamily x, polypeptide 1	-5.36815	2.64066e-51	2.57451	0.0578098
ENSMUSG00000053024	Cntn2	contactin 2	-5.33756	5.46757e-07	0.0434358	0.00196358
ENSMUSG00000045010	Gm4779	predicted gene 4779	-5.33161	0.000118222	0.0606724	0
ENSMUSG00000036805	Noxa1	NADPH oxidase activator 1	-5.31215	1.56947e-62	7.41247	0.17391
ENSMUSG00000053873	Aym1	activator of yeast meiotic promoters 1	-5.30788	0.000322472	0.264919	0
ENSMUSG00000079554	Aox2	aldehyde oxidase 2	-5.30126	4.06547e-34	1.22355	0.0310637
ENSMUSG00000073424	Cyp4f15	cytochrome P450, family 4, subfamily f, polypeptide 15	-5.29657	6.54742e-06	0.180551	0.00533028
ENSMUSG00000068794	Col28a1	collagen, type XXVIII, alpha 1	-5.27384	6.14888e-71	3.94944	0.110629
ENSMUSG00000023914	Mep1a	meprin 1 alpha	-5.25749	0.00184438	0.0399266	0
ENSMUSG00000038980	Rbbp8nl	RBBP8 N-terminal like	-5.18469	2.62689e-17	1.14605	0.0503377
ENSMUSG00000091722	Siah3	seven in absentia homolog 3 (Drosophila)	-5.16311	0.00053343	0.139761	0
ENSMUSG00000032719	Sbspon	somatomedin B and thrombospondin, type 1 domain containing	-5.15603	6.1067e-109	8.53875	0.225857
ENSMUSG00000090486	BC035947	cDNA sequence BC035947	-5.15433	2.56153e-21	0.472677	0.0110211
ENSMUSG00000039296	Spdye4a	speedy/RINGO cell cycle regulator family, member E4A	-5.1512	0.000571387	0.0599295	0
ENSMUSG00000009216	Fam163b	family with sequence similarity 163, member B	-5.1268	8.11063e-13	0.279083	0.00617144
ENSMUSG00000096276	Gm2042	predicted gene 2042	-5.08514	0.00452779	0.0399732	0
ENSMUSG00000025425	St8sia5	ST8 alpha-N-acetyl-neuraminide alpha-2,8-sialyltransferase 5	-5.06367	5.02196e-05	0.167398	0.0231509
ENSMUSG00000051592	Ccnb3	cyclin B3	-5.05981	4.35357e-25	0.601333	0.0205533
ENSMUSG00000026424	Gpr37l1	G protein-coupled receptor 37-like 1	-5.0402	3.93103e-06	0.144337	0.00536775
ENSMUSG00000069917	Hba-a2	hemoglobin alpha, adult chain 2	-5.03349	3.55123e-16	10.0016	0.824409
ENSMUSG00000074934	Grem1	gremlin 1, DAN family BMP antagonist	-5.0095	2.90213e-05	0.0897636	0.0336485
ENSMUSG00000047259	Mc4r	melanocortin 4 receptor	-4.9933	1.0985e-15	0.434012	0.0142019
ENSMUSG00000059547	Fbxw26	F-box and WD-40 domain protein 26	-4.9836	0.00378491	0.0615871	0
ENSMUSG00000033080	Vsx1	visual system homeobox 1	-4.9702	0.000544938	0.0290668	0
ENSMUSG00000036813	Entpd8	ectonucleoside triphosphate diphosphohydrolase 8	-4.97009	1.19221e-12	0.549693	0.0231797
ENSMUSG00000022496	Tnfrsf17	tumor necrosis factor receptor superfamily, member 17	-4.96949	0.000605873	0.48914	0.0149248
ENSMUSG00000067149	Jchain	immunoglobulin joining chain	-4.96517	5.7651e-12	110.355	1.93564
ENSMUSG00000071679	Zcchc16	zinc finger, CCHC domain containing 16	-4.90029	1.86403e-05	0.083075	0.0067012
ENSMUSG00000030230	Plcz1	phospholipase C, zeta 1	-4.89993	1.2794e-16	1.69952	0.0538062
ENSMUSG00000040693	Slco4c1	solute carrier organic anion transporter family, member 4C1	-4.89653	7.19334e-48	3.24142	0.107625
ENSMUSG00000029268	Ugt2a2	UDP glucuronosyltransferase 2 family, polypeptide A2	-4.88695	0.00131359	0.0417428	0
ENSMUSG00000104614	Fbxw27	F-box and WD-40 domain protein 27	-4.88471	0.0018436	0.0566825	0
ENSMUSG00000091055	Siglec15	sialic acid binding Ig-like lectin 15	-4.87314	0.00139549	0.0897039	0
ENSMUSG00000094151	Gm7233	predicted gene 7233	-4.85903	0.00365978	0.0573314	0
ENSMUSG00000021600	8030423J24Rik	RIKEN cDNA 8030423J24 gene	-4.85105	0.00342314	0.115471	0
ENSMUSG00000032556	Bfsp2	beaded filament structural protein 2, phakinin	-4.85021	0.000129042	0.173613	0.0107339
ENSMUSG00000078942	Naip6	NLR family, apoptosis inhibitory protein 6	-4.81765	6.12373e-22	21.2816	0.871354
ENSMUSG00000070533	Wfdc8	WAP four-disulfide core domain 8	-4.77466	1.89275e-16	0.373063	0.0190387
ENSMUSG00000024500	Ppp2r2b	protein phosphatase 2, regulatory subunit B, beta	-4.77372	2.31293e-38	5.04344	0.161966
ENSMUSG00000029865	Sval1	seminal vesicle antigen-like 1	-4.7639	0.00463584	0.155958	0
ENSMUSG00000018916	Csf2	colony stimulating factor 2 (granulocyte-macrophage)	-4.74068	0.00780373	0.116007	0
ENSMUSG00000027442	Cst8	cystatin 8 (cystatin-related epididymal spermatogenic)	-4.7334	0.0176202	0.109997	0
ENSMUSG00000021700	Rab3c	RAB3C, member RAS oncogene family	-4.70698	1.4752e-11	0.100605	0.00493574
ENSMUSG00000046182	Gsg1l	GSG1-like	-4.69831	6.2459e-15	0.816655	0.0418309
ENSMUSG00000110477	RP23-348B21.1	0	-4.6678	5.63035e-29	2.47617	0.0880902
ENSMUSG00000032179	Bmp5	bone morphogenetic protein 5	-4.66104	1.43798e-18	0.385562	0.0151074
ENSMUSG00000069456	Rdh16	retinol dehydrogenase 16	-4.6596	1.49677e-15	0.39437	0.0121835
ENSMUSG00000024738	Pga5	pepsinogen 5, group I	-4.65544	1.18793e-19	3.54497	0.121759
ENSMUSG00000052372	Il1rapl1	interleukin 1 receptor accessory protein-like 1	-4.64957	0.00197003	0.00951365	0
ENSMUSG00000094806	Cyp2d10	cytochrome P450, family 2, subfamily d, polypeptide 10	-4.64534	0.00277901	0.0531907	0
ENSMUSG00000066027	Gm10436	predicted gene 10436	-4.6445	0.00578466	0.254762	0.00321281
ENSMUSG00000008461	Fut1	fucosyltransferase 1	-4.64027	0.00114232	0.109216	0.00437165
ENSMUSG00000043753	Dmrta1	doublesex and mab-3 related transcription factor like family A1	-4.63675	4.53925e-53	3.39783	0.121158
ENSMUSG00000090546	Cdr1	cerebellar degeneration related antigen 1	-4.6326	0.00717628	0.0371651	0
ENSMUSG00000075427	Olfr288	olfactory receptor 288	-4.62724	0.00443642	0.0332903	0
ENSMUSG00000042064	Myo3b	myosin IIIB	-4.60474	9.02699e-18	4.11787	0.202156
ENSMUSG00000018924	Alox15	arachidonate 15-lipoxygenase	-4.58649	5.04013e-11	55.5512	8.00291
ENSMUSG00000028626	Col9a2	collagen, type IX, alpha 2	-4.57562	3.48564e-84	8.90173	0.375392
ENSMUSG00000062783	Csprs	component of Sp100-rs	-4.56844	0.00216421	0.142099	0.0044736
ENSMUSG00000042638	Gucy2c	guanylate cyclase 2c	-4.56128	3.04952e-10	0.17986	0.00613806
ENSMUSG00000057534	Gm15698	predicted gene 15698	-4.52815	0.00333414	0.281987	0.0178812
ENSMUSG00000030651	Art2b	ADP-ribosyltransferase 2b	-4.52027	0.000584406	0.0668654	0.00526699
ENSMUSG00000040972	Igsf21	immunoglobulin superfamily, member 21	-4.51975	0.00808734	0.0404629	0
ENSMUSG00000078518	Gm13030	predicted gene 13030	-4.51177	0.0225489	0.120405	0
ENSMUSG00000072613	1700049E17Rik2	tandem duplication of RIKEN cDNA 1700049E17 gene, gene 2	-4.50889	0.00334461	0.0902224	0
ENSMUSG00000038541	Srd5a2	steroid 5 alpha-reductase 2	-4.4898	0.00809286	0.0906159	0
ENSMUSG00000075596	B130006D01Rik	RIKEN cDNA B130006D01 gene	-4.48591	0.00807363	0.0246141	0
ENSMUSG00000051727	Kctd14	potassium channel tetramerisation domain containing 14	-4.47826	1.89966e-187	30.3302	1.33256
ENSMUSG00000043441	Gpr149	G protein-coupled receptor 149	-4.4777	0.0218441	0.0179606	0
ENSMUSG00000072680	Tmem254c	transmembrane protein 254c	-4.46961	0.0373764	0.0756591	0
ENSMUSG00000030302	Atp2b2	ATPase, Ca++ transporting, plasma membrane 2	-4.46581	6.46306e-14	6.7526	0.603859
ENSMUSG00000021087	Rtn1	reticulon 1	-4.45663	1.35045e-39	7.66771	0.471964
ENSMUSG00000041703	Zic5	zinc finger protein of the cerebellum 5	-4.45281	2.63478e-06	0.241446	0.00552913
ENSMUSG00000059956	Serpinb12	serine (or cysteine) peptidase inhibitor, clade B (ovalbumin), member 12	-4.43994	1.58229e-10	0.456922	0.0194569
ENSMUSG00000062200	Vmn2r7	vomeronasal 2, receptor 7	-4.43545	0.014478	0.0209893	0
ENSMUSG00000021640	Naip1	NLR family, apoptosis inhibitory protein 1	-4.42834	6.99399e-40	2.03699	0.0872239
ENSMUSG00000092049	Vmn2r4	vomeronasal 2, receptor 4	-4.42031	0.0156476	0.0283544	0
ENSMUSG00000004035	Gstm7	glutathione S-transferase, mu 7	-4.4139	4.15222e-86	78.1804	3.28778
ENSMUSG00000070985	Acnat1	acyl-coenzyme A amino acid N-acyltransferase 1	-4.39977	0.0101776	0.099062	0.0209987
ENSMUSG00000025839	Pramel7	preferentially expressed antigen in melanoma like 7	-4.3988	0.00212173	0.109414	0.00569996
ENSMUSG00000050957	Insl6	insulin-like 6	-4.39192	1.72975e-65	26.8624	1.20176
ENSMUSG00000059854	Hydin	HYDIN, axonemal central pair apparatus protein	-4.39	5.7354e-29	0.342423	0.0151024
ENSMUSG00000090634	Gm8126	predicted gene 8126	-4.3879	0.0136165	0.0420157	0
ENSMUSG00000027719	Adad1	adenosine deaminase domain containing 1 (testis specific)	-4.37673	0.010498	0.0221289	0
ENSMUSG00000020401	Fam71b	family with sequence similarity 71, member B	-4.37501	0.00228396	0.0694232	0.00298737
ENSMUSG00000074060	Fbxw15	F-box and WD-40 domain protein 15	-4.36648	0.0131395	0.0485519	0
ENSMUSG00000047728	BC025446	cDNA sequence BC025446	-4.36215	3.17306e-17	1.20911	0.06082
ENSMUSG00000034923	Ly6g6f	lymphocyte antigen 6 complex, locus G6F	-4.36197	0.0253022	0.0634529	0
ENSMUSG00000032343	Impg1	interphotoreceptor matrix proteoglycan 1	-4.35039	0.00562087	0.0193262	0
ENSMUSG00000017688	Hnf4g	hepatocyte nuclear factor 4, gamma	-4.34454	0.000908251	0.0794556	0.00692217
ENSMUSG00000022149	C9	complement component 9	-4.34237	8.92715e-14	1.15157	0.0916491
ENSMUSG00000067242	Lgi1	leucine-rich repeat LGI family, member 1	-4.32597	8.88704e-10	0.0792535	0.00423211
ENSMUSG00000045591	Olig3	oligodendrocyte transcription factor 3	-4.32095	0.00251676	0.102044	0.00889365
ENSMUSG00000029361	Nos1	nitric oxide synthase 1, neuronal	-4.31165	2.09004e-14	0.327981	0.0164267
ENSMUSG00000073386	9830107B12Rik	RIKEN cDNA 9830107B12 gene	-4.30286	0.0323638	0.0196149	0
ENSMUSG00000046828	Mettl21e	methyltransferase like 21E	-4.29427	0.0344892	0.0191015	0
ENSMUSG00000029875	Ccdc184	coiled-coil domain containing 184	-4.28994	1.6087e-26	4.25273	0.235195
ENSMUSG00000061601	Pclo	piccolo (presynaptic cytomatrix protein)	-4.28196	7.88828e-12	0.0559753	0.00289276
ENSMUSG00000096003	Gm3500	predicted gene 3500	-4.2703	0.00207121	0.0817494	0.00380753
ENSMUSG00000058147	Xlr3c	X-linked lymphocyte-regulated 3C	-4.24888	7.08391e-10	0.675853	0.0717853
ENSMUSG00000027400	Pdyn	prodynorphin	-4.24631	1.18765e-08	0.251609	0.0105293
ENSMUSG00000042895	Abra	actin-binding Rho activating protein	-4.23928	0.0298097	0.0377954	0
ENSMUSG00000000889	Dbh	dopamine beta hydroxylase	-4.23885	8.89623e-13	0.423691	0.0225624
ENSMUSG00000050650	Mrgpra1	MAS-related GPR, member A1	-4.22984	0.0145234	0.0607573	0
ENSMUSG00000022651	Retnlg	resistin like gamma	-4.22043	4.63589e-12	11.8187	1.16804
ENSMUSG00000053153	Spag16	sperm associated antigen 16	-4.21795	0.0145137	0.00955753	0
ENSMUSG00000028255	Clca1	chloride channel accessory 1	-4.21489	1.30504e-08	3.2927	0.20746
ENSMUSG00000020051	Pah	phenylalanine hydroxylase	-4.21336	0.0145079	0.0291484	0
ENSMUSG00000078689	Mup6	major urinary protein 6	-4.20864	0.0144142	0.0642763	0
ENSMUSG00000060105	Olfr504	olfactory receptor 504	-4.20741	0.0300534	0.0677147	0
ENSMUSG00000034774	Dsg1c	desmoglein 1 gamma	-4.20124	0.0301546	0.0153373	0
ENSMUSG00000027073	Prg2	proteoglycan 2, bone marrow	-4.19887	9.72576e-18	1.84674	0.090305
ENSMUSG00000079261	Gm15217	predicted gene 15217	-4.19803	0.00192377	0.241443	0.0565097
ENSMUSG00000073608	Gm6086	predicted gene 6086	-4.19239	0.0144183	0.00644749	0
ENSMUSG00000024730	Ms4a8a	membrane-spanning 4-domains, subfamily A, member 8A	-4.18666	2.42592e-14	2.7188	0.125849
ENSMUSG00000055415	Atp10b	ATPase, class V, type 10B	-4.184	4.94989e-34	4.4513	0.207612
ENSMUSG00000095041	AC149090.1	0	-4.17969	2.84274e-82	236.326	12.6099
ENSMUSG00000062818	Vmn1r51	vomeronasal 1 receptor 51	-4.17722	0.0337058	0.0231158	0
ENSMUSG00000055874	Foxi3	forkhead box I3	-4.17721	0.033714	0.0488302	0
ENSMUSG00000000411	Tssk3	testis-specific serine kinase 3	-4.16295	0.00187361	0.14769	0.0095029
ENSMUSG00000069805	Fbp1	fructose bisphosphatase 1	-4.15843	9.84548e-07	0.41806	0.0301443
ENSMUSG00000009378	Slc16a12	solute carrier family 16 (monocarboxylic acid transporters), member 12	-4.14268	8.21357e-102	9.63453	0.512444
ENSMUSG00000025557	Slc15a1	solute carrier family 15 (oligopeptide transporter), member 1	-4.12927	5.00678e-13	1.06035	0.129435
ENSMUSG00000074365	Crxos	cone-rod homeobox, opposite strand	-4.12869	0.0139087	0.0538779	0.00503892
ENSMUSG00000053647	Gper1	G protein-coupled estrogen receptor 1	-4.12277	1.75084e-52	7.45718	0.381282
ENSMUSG00000079162	Trim43b	tripartite motif-containing 43B	-4.09763	0.00518168	0.0804755	0.00538436
ENSMUSG00000020581	Agr2	anterior gradient 2	-4.09482	2.17022e-31	15.191	0.880888
ENSMUSG00000038067	Csf3	colony stimulating factor 3 (granulocyte)	-4.07947	1.75351e-23	9.67778	0.910533
ENSMUSG00000031089	Slc6a14	solute carrier family 6 (neurotransmitter transporter), member 14	-4.07677	5.57905e-74	20.1313	1.27452
ENSMUSG00000020673	Tpo	thyroid peroxidase	-4.05421	9.68241e-06	0.106197	0.0124244
ENSMUSG00000067231	Cyp2c65	cytochrome P450, family 2, subfamily c, polypeptide 65	-4.05263	0.0370151	0.0300347	0
ENSMUSG00000032068	Plet1	placenta expressed transcript 1	-4.04958	1.03656e-120	88.109	5.16652
ENSMUSG00000069303	Hist1h2br	histone cluster 1 H2br	-4.04939	0.0140467	0.0838488	0.00550607
ENSMUSG00000074595	Wfdc6a	WAP four-disulfide core domain 6A	-4.04834	3.87282e-19	2.30394	0.119294
ENSMUSG00000071551	Akr1c19	aldo-keto reductase family 1, member C19	-4.04392	1.99124e-61	9.16544	0.521097
ENSMUSG00000022056	Adam7	a disintegrin and metallopeptidase domain 7	-4.04164	0.00290482	0.0465753	0.00333226
ENSMUSG00000094985	Topaz1	testis and ovary specific PAZ domain containing 1	-4.03437	1.00688e-17	0.51086	0.0291191
ENSMUSG00000090206	Tepp	testis, prostate and placenta expressed	-4.0338	0.0061576	0.112045	0.00764052
ENSMUSG00000018907	Alox12e	arachidonate lipoxygenase, epidermal	-4.03323	1.33651e-06	28.412	1.82988
ENSMUSG00000035448	Ccr3	chemokine (C-C motif) receptor 3	-4.01798	6.66263e-14	0.866995	0.0462458
ENSMUSG00000101904	Gm29427	predicted gene 29427	-4.01659	0.0110831	0.0288612	0
ENSMUSG00000022809	Nr1i2	nuclear receptor subfamily 1, group I, member 2	-4.01659	0.0110924	0.0215809	0
ENSMUSG00000096284	Tcstv1	2-cell-stage, variable group, member 1	-4.01619	0.0226961	0.039198	0
ENSMUSG00000039092	Sptlc3	serine palmitoyltransferase, long chain base subunit 3	-4.01435	5.39011e-32	4.63148	0.322771
ENSMUSG00000056219	Tmem229b-ps	transmembrane protein 229B, pseudogene	-4.0143	0.0185582	0.109907	0
ENSMUSG00000040310	Alx4	aristaless-like homeobox 4	-4.00909	2.10631e-11	0.172954	0.0167792
ENSMUSG00000042269	Fam92b	family with sequence similarity 92, member B	-4.00689	6.45942e-08	0.523469	0.0344454
ENSMUSG00000035861	Tmprss11b	transmembrane protease, serine 11B	-4.00689	0.0185297	0.0129758	0
ENSMUSG00000103800	Pcdha8	protocadherin alpha 8	-3.99948	0.00421113	0.0328877	0.0045574
ENSMUSG00000031775	Pllp	plasma membrane proteolipid	-3.99073	4.71935e-32	6.04214	0.403184
ENSMUSG00000053062	Jam2	junction adhesion molecule 2	-3.97831	6.38821e-71	115.171	7.21022
ENSMUSG00000032053	Pou2af1	POU domain, class 2, associating factor 1	-3.97225	4.38699e-11	0.932781	0.0342443
ENSMUSG00000090747	Esp8	exocrine gland secreted peptide 8	-3.96905	0.0130179	0.197113	0.0269409
ENSMUSG00000062444	Ap3b2	adaptor-related protein complex 3, beta 2 subunit	-3.9553	1.59427e-10	15.2414	0.925036
ENSMUSG00000079507	H2-Q1	histocompatibility 2, Q region locus 1	-3.95496	1.40189e-15	1.62557	0.149893
ENSMUSG00000028937	Acot7	acyl-CoA thioesterase 7	-3.95411	7.10293e-198	190.748	11.5875
ENSMUSG00000027360	Hdc	histidine decarboxylase	-3.95339	5.85191e-40	104.879	6.58647
ENSMUSG00000000983	Wfdc18	WAP four-disulfide core domain 18	-3.94311	3.38403e-06	1.2939	0.0399068
ENSMUSG00000031727	Pmfbp1	polyamine modulated factor 1 binding protein 1	-3.93799	0.000313353	0.072621	0.00376767
ENSMUSG00000031651	Triml1	tripartite motif family-like 1	-3.92838	0.000770517	0.102361	0.00484858
ENSMUSG00000024806	Mlana	melan-A	-3.91492	0.0023512	0.240426	0.00977482
ENSMUSG00000048992	Prss32	protease, serine 32	-3.91456	0.0100739	0.0895618	0.0132426
ENSMUSG00000091561	Gm6665	predicted gene 6665	-3.91095	2.05794e-156	248.038	15.4247
ENSMUSG00000026961	Lrrc26	leucine rich repeat containing 26	-3.90138	5.55586e-08	1.77217	0.132819
ENSMUSG00000040562	Gstm2	glutathione S-transferase, mu 2	-3.89918	4.47325e-114	465.852	28.9817
ENSMUSG00000047730	Fcgbp	Fc fragment of IgG binding protein	-3.89188	7.50744e-51	5.9189	0.476093
ENSMUSG00000029757	Dync1i1	dynein cytoplasmic 1 intermediate chain 1	-3.87556	3.72376e-52	7.42186	0.549918
ENSMUSG00000021750	Fam107a	family with sequence similarity 107, member A	-3.86676	1.22674e-24	2.97718	0.25877
ENSMUSG00000028337	Coro2a	coronin, actin binding protein 2A	-3.85761	2.82839e-231	19.4631	1.26279
ENSMUSG00000096271	Ccl21c	chemokine (C-C motif) ligand 21C (leucine)	-3.85555	0.0478078	0.0584487	0
ENSMUSG00000096344	Gm6408	predicted gene 6408	-3.83878	0.0481675	0.0420309	0
ENSMUSG00000041700	Lhfpl1	lipoma HMGIC fusion partner-like 1	-3.83877	0.048148	0.0258771	0
ENSMUSG00000051900	Abca16	ATP-binding cassette, sub-family A (ABC1), member 16	-3.83596	0.048148	0.00696973	0
ENSMUSG00000068009	Bpifb6	BPI fold containing family B, member 6	-3.83596	0.0481426	0.0298458	0
ENSMUSG00000030131	Mug2	murinoglobulin 2	-3.8337	0.0289568	0.0108136	0
ENSMUSG00000095056	Gm3159	predicted gene 3159	-3.83222	0.0289592	0.0268342	0
ENSMUSG00000087236	Gm1305	predicted gene 1305	-3.83041	2.09475e-05	0.0967695	0.00528232
ENSMUSG00000049336	Tenm2	teneurin transmembrane protein 2	-3.82976	7.06578e-10	0.0676083	0.00536698
ENSMUSG00000075023	Accsl	1-aminocyclopropane-1-carboxylate synthase (non-functional)-like	-3.82865	0.025745	0.0173962	0
ENSMUSG00000033182	Kbtbd12	kelch repeat and BTB (POZ) domain containing 12	-3.8266	0.0290166	0.00520062	0
ENSMUSG00000026934	Lhx3	LIM homeobox protein 3	-3.82581	0.04841	0.0158408	0
ENSMUSG00000028946	Hes3	hairy and enhancer of split 3 (Drosophila)	-3.81835	0.0290968	0.026271	0
ENSMUSG00000037263	Aldh3b3	aldehyde dehydrogenase 3 family, member B3	-3.81799	0.0257928	0.0115711	0
ENSMUSG00000026668	Ucma	upper zone of growth plate and cartilage matrix associated	-3.81798	0.0257411	0.0547011	0
ENSMUSG00000023120	Gm853	predicted gene 853	-3.81798	0.0257279	0.0208971	0
ENSMUSG00000034156	Bzrap1	benzodiazepine receptor associated protein 1	-3.81772	4.94896e-27	3.34995	0.326038
ENSMUSG00000045378	Pxt1	peroxisomal, testis specific 1	-3.81503	0.0186242	0.0677606	0
ENSMUSG00000060034	Ctf2	cardiotrophin 2	-3.81406	5.97536e-14	1.00477	0.0745194
ENSMUSG00000053729	Spinkl	serine protease inhibitor, Kazal type-like	-3.81397	0.0186201	0.0802143	0
ENSMUSG00000039198	Ptchd3	patched domain containing 3	-3.8128	0.0256025	0.0138496	0
ENSMUSG00000046523	Kctd4	potassium channel tetramerisation domain containing 4	-3.81249	5.2213e-10	2.89398	0.305894
ENSMUSG00000035186	Ubd	ubiquitin D	-3.80852	0.00549278	0.170035	0.0522608
ENSMUSG00000031382	Asb11	ankyrin repeat and SOCS box-containing 11	-3.80744	0.0186	0.0165563	0
ENSMUSG00000063180	Gm10126	predicted gene 10126	-3.80519	0.0174749	0.66568	0.0800809
ENSMUSG00000044624	Gm4922	predicted gene 4922	-3.80437	0.0289642	0.0238938	0
ENSMUSG00000024029	Tff3	trefoil factor 3, intestinal	-3.80244	0.0485074	0.0951298	0
ENSMUSG00000047293	Gpr15	G protein-coupled receptor 15	-3.80244	0.0485477	0.0363558	0
ENSMUSG00000079606	Gm595	predicted gene 595	-3.80244	0.0486194	0.0221013	0
ENSMUSG00000090356	Teddm3	transmembrane epididymal family member 3	-3.79978	0.0253749	0.034478	0
ENSMUSG00000040127	Sdr9c7	4short chain dehydrogenase/reductase family 9C, member 7	-3.79963	0.048589	0.0156331	0
ENSMUSG00000030209	Grin2b	glutamate receptor, ionotropic, NMDA2B (epsilon 2)	-3.79742	7.86599e-08	0.126504	0.0081263
ENSMUSG00000026773	Pfkfb3	6-phosphofructo-2-kinase/fructose-2,6-biphosphatase 3	-3.78376	6.91516e-98	52.5979	3.61513
ENSMUSG00000034785	Dio1	deiodinase, iodothyronine, type I	-3.78341	0.0341578	0.0232441	0
ENSMUSG00000073761	4933427I04Rik	Riken cDNA 4933427I04 gene	-3.78293	0.0487649	0.0210887	0
ENSMUSG00000048450	Msx1	msh homeobox 1	-3.78037	1.58339e-21	89.3811	6.22537
ENSMUSG00000068231	Vmn1r43	vomeronasal 1 receptor 43	-3.77647	0.0489004	0.0426053	0
ENSMUSG00000092043	Esp6	exocrine gland secreted peptide 6	-3.77647	0.0489004	0.0692174	0
ENSMUSG00000052981	Ube2ql1	ubiquitin-conjugating enzyme E2Q family-like 1	-3.7732	8.72876e-34	5.38304	0.45303
ENSMUSG00000029378	Areg	amphiregulin	-3.7479	3.53302e-19	7.24129	0.507655
ENSMUSG00000054162	Spock3	sparc/osteonectin, cwcv and kazal-like domains proteoglycan 3	-3.74676	3.88344e-15	0.248168	0.0167781
ENSMUSG00000051503	Gm6583	predicted gene 6583	-3.74314	0.0108802	0.0687522	0.0218172
ENSMUSG00000041798	Gck	glucokinase	-3.73395	5.24841e-17	0.698379	0.0509911
ENSMUSG00000049252	Lrp1b	low density lipoprotein-related protein 1B (deleted in tumors)	-3.71476	0.0370145	0.00850288	0.00281402
ENSMUSG00000042581	Thsd7b	thrombospondin, type I, domain containing 7B	-3.71393	3.03595e-16	0.43161	0.0299183
ENSMUSG00000022899	Slc15a2	solute carrier family 15 (H+/peptide transporter), member 2	-3.71277	3.28749e-15	24.7004	1.57044
ENSMUSG00000022215	Fitm1	fat storage-inducing transmembrane protein 1	-3.7078	0.00348452	0.131957	0.00626257
ENSMUSG00000033063	Cntnap3	contactin associated protein-like 3	-3.70716	2.17941e-05	0.122083	0.00805169
ENSMUSG00000045725	Prr15	proline rich 15	-3.68709	2.12368e-40	7.1046	0.535394
ENSMUSG00000037683	Armc3	armadillo repeat containing 3	-3.67617	0.000525539	0.116902	0.0214859
ENSMUSG00000024039	Cbs	cystathionine beta-synthase	-3.6741	4.57233e-44	19.7489	2.11807
ENSMUSG00000042607	Asb4	ankyrin repeat and SOCS box-containing 4	-3.67214	5.13199e-34	6.54864	0.479648
ENSMUSG00000091705	H2-Q2	histocompatibility 2, Q region locus 2	-3.67205	5.39126e-32	6.0736	0.436784
ENSMUSG00000071203	Naip5	NLR family, apoptosis inhibitory protein 5	-3.65626	1.04857e-68	13.8024	1.28244
ENSMUSG00000025900	Rp1	retinitis pigmentosa 1 (human)	-3.65604	6.29751e-17	0.512375	0.0622431
ENSMUSG00000028572	Hook1	hook microtubule tethering protein 1	-3.63461	1.79224e-61	19.0146	1.40283
ENSMUSG00000022900	Ildr1	immunoglobulin-like domain containing receptor 1	-3.61864	2.07483e-42	5.57354	0.436066
ENSMUSG00000029646	Cdx2	caudal type homeobox 2	-3.61384	0.0269017	0.0596143	0.00536792
ENSMUSG00000089789	Rdh1	retinol dehydrogenase 1 (all trans)	-3.60679	4.01643e-15	1.56077	0.122452
ENSMUSG00000055704	Gm9978	predicted gene 9978	-3.58964	6.43356e-07	0.336228	0.026852
ENSMUSG00000072601	Ear1	eosinophil-associated, ribonuclease A family, member 1	-3.58962	0.0403349	0.0561811	0
ENSMUSG00000025461	Cd163l1	CD163 molecule-like 1	-3.5843	3.67921e-15	3.92487	0.42988
ENSMUSG00000039450	Dcxr	dicarbonyl L-xylulose reductase	-3.58016	2.75302e-86	116.225	10.7509
ENSMUSG00000057074	Ces1g	carboxylesterase 1G	-3.57764	0.0404829	0.0168908	0
ENSMUSG00000096923	A730071L15Rik	RIKEN cDNA A730071L15Rik gene	-3.57308	0.0179911	0.0744032	0.00377072
ENSMUSG00000071311	Gpr31b	G protein-coupled receptor 31, D17Leh66b region	-3.57267	0.0309244	0.0415131	0
ENSMUSG00000052099	Prss51	protease, serine 51	-3.56711	0.0405293	0.0351037	0
ENSMUSG00000061614	Olfr845	olfactory receptor 845	-3.56711	0.0405359	0.0351659	0
ENSMUSG00000059873	Olfr1029	olfactory receptor 1029	-3.55683	0.0406883	0.0396851	0
ENSMUSG00000078593	1700042G07Rik	RIKEN cDNA 1700042G07 gene	-3.55397	0.0407065	0.0998629	0
ENSMUSG00000024114	Prss41	protease, serine 41	-3.55263	2.87165e-07	1.19257	0.154545
ENSMUSG00000042244	Pglyrp3	peptidoglycan recognition protein 3	-3.54665	0.0454221	0.0345635	0
ENSMUSG00000045318	Adra2c	adrenergic receptor, alpha 2c	-3.54496	1.45274e-13	0.520734	0.0400008
ENSMUSG00000049313	Sorl1	sortilin-related receptor, LDLR class A repeats-containing	-3.53883	4.67185e-53	22.9957	2.16736
ENSMUSG00000042717	Ppp1r3a	protein phosphatase 1, regulatory (inhibitor) subunit 3A	-3.5334	0.0194524	0.0137548	0.00106928
ENSMUSG00000031438	Rnf128	ring finger protein 128	-3.5319	9.48222e-106	154.102	12.4283
ENSMUSG00000060112	Olfr60	olfactory receptor 60	-3.52678	0.0146154	0.0795056	0.00822281
ENSMUSG00000016349	Eef1a2	eukaryotic translation elongation factor 1 alpha 2	-3.52497	0.0342066	0.0799384	0.0350203
ENSMUSG00000025582	Nptx1	neuronal pentraxin 1	-3.52396	2.76106e-88	10.5019	0.869719
ENSMUSG00000032482	Cspg5	chondroitin sulfate proteoglycan 5	-3.51559	1.07536e-26	1.54683	0.194371
ENSMUSG00000108841	Frmpd2	FERM and PDZ domain containing 2	-3.51015	2.92083e-09	0.197876	0.0254085
ENSMUSG00000058135	Gstm1	glutathione S-transferase, mu 1	-3.508	2.62317e-118	631.044	52.2357
ENSMUSG00000047841	BC051628	cDNA sequence BC051628	-3.50631	0.0119726	0.0810501	0.00824658
ENSMUSG00000040724	Kcna2	potassium voltage-gated channel, shaker-related subfamily, member 2	-3.49899	4.01099e-12	0.266166	0.0235209
ENSMUSG00000026295	Spp2	secreted phosphoprotein 2	-3.49124	0.0130125	0.285725	0.0184006
ENSMUSG00000043719	Col6a6	collagen, type VI, alpha 6	-3.49056	3.5864e-24	6.96146	0.653735
ENSMUSG00000035246	Pcyt1b	phosphate cytidylyltransferase 1, choline, beta isoform	-3.48512	2.61086e-60	9.14682	0.750101
ENSMUSG00000022686	B3gnt5	UDP-GlcNAc:betaGal beta-1,3-N-acetylglucosaminyltransferase 5	-3.48309	5.55646e-158	14.0004	1.17666
ENSMUSG00000041202	Pla2g2d	phospholipase A2, group IID	-3.47995	2.7602e-07	0.276453	0.0241153
ENSMUSG00000025746	Il6	interleukin 6	-3.47459	1.42484e-14	0.782099	0.0662686
ENSMUSG00000026614	Slc30a10	solute carrier family 30, member 10	-3.46318	0.000760897	0.0697419	0.00520643
ENSMUSG00000029420	Rimbp2	RIMS binding protein 2	-3.46102	0.019758	0.0152122	0.00229938
ENSMUSG00000074340	Ovgp1	oviductal glycoprotein 1	-3.45501	1.59504e-87	13.0245	1.09794
ENSMUSG00000045022	1700024P04Rik	RIKEN cDNA 1700024P04 gene	-3.45267	0.0186242	0.241435	0.0252884
ENSMUSG00000075296	Aldh3b2	aldehyde dehydrogenase 3 family, member B2	-3.4489	0.00160066	0.132794	0.0198883
ENSMUSG00000046480	Scn4b	sodium channel, type IV, beta	-3.44515	1.33744e-38	3.33908	0.287413
ENSMUSG00000034450	Gulo	gulonolactone (L-) oxidase	-3.44472	9.74894e-26	9.02411	0.787684
ENSMUSG00000035606	Ky	kyphoscoliosis peptidase	-3.44153	9.41598e-11	0.166689	0.013909
ENSMUSG00000061311	Rag1	recombination activating gene 1	-3.43517	0.0191463	0.0179343	0.00368151
ENSMUSG00000009394	Syn2	synapsin II	-3.43139	8.33537e-27	3.35974	0.437291
ENSMUSG00000078881	Gm14434	predicted gene 14434	-3.41973	0.0460487	0.383944	0.00656767
ENSMUSG00000070473	Cldn3	claudin 3	-3.4156	1.3374e-50	267.007	30.635
ENSMUSG00000093898	Gm3629	predicted gene 3629	-3.4146	0.0149508	0.293914	0.013831
ENSMUSG00000099418	Gm6657	predicted gene 6657	-3.40997	0.00882615	0.103927	0.00609581
ENSMUSG00000032356	Rasgrf1	RAS protein-specific guanine nucleotide-releasing factor 1	-3.40544	5.03725e-10	0.598421	0.0579416
ENSMUSG00000005547	Cyp2a5	cytochrome P450, family 2, subfamily a, polypeptide 5	-3.39592	5.568e-08	0.367569	0.0299918
ENSMUSG00000031098	Syt8	synaptotagmin VIII	-3.39553	8.30772e-15	2.65271	0.251784
ENSMUSG00000062785	Kcnc3	potassium voltage gated channel, Shaw-related subfamily, member 3	-3.38327	8.3969e-40	6.94761	0.7784
ENSMUSG00000050014	Apol10b	apolipoprotein L 10B	-3.38061	8.55428e-37	21.3526	1.94917
ENSMUSG00000050272	Dscam	Down syndrome cell adhesion molecule	-3.37983	7.70405e-17	0.355896	0.032183
ENSMUSG00000047216	Cdh19	cadherin 19, type 2	-3.37981	8.77903e-14	0.31158	0.0255769
ENSMUSG00000039062	Anpep	alanyl (membrane) aminopeptidase	-3.37929	8.08958e-57	240.56	25.0506
ENSMUSG00000027186	Elf5	E74-like factor 5	-3.36969	9.48558e-11	0.706633	0.0852601
ENSMUSG00000046449	C77370	expressed sequence C77370	-3.35446	1.4989e-69	2.64521	0.243596
ENSMUSG00000026592	Tex35	testis expressed 35	-3.3391	9.4726e-07	0.604264	0.0550281
ENSMUSG00000066964	Tmem211	transmembrane protein 211	-3.33218	9.22972e-06	0.343141	0.0399049
ENSMUSG00000078648	Gm17546	predicted gene, 17546	-3.3303	7.59641e-13	2.02924	0.174361
ENSMUSG00000044499	Hs3st5	heparan sulfate (glucosamine) 3-O-sulfotransferase 5	-3.32729	0.00300751	0.0693671	0.00560902
ENSMUSG00000026638	Irf6	interferon regulatory factor 6	-3.32466	4.359e-135	47.6677	4.51667
ENSMUSG00000007891	Ctsd	cathepsin D	-3.32272	1.49598e-69	1045.56	100.229
ENSMUSG00000031147	Magix	MAGI family member, X-linked	-3.31987	2.65923e-29	6.88292	0.864457
ENSMUSG00000038242	Aox4	aldehyde oxidase 4	-3.31963	6.40746e-08	0.115806	0.0235728
ENSMUSG00000048304	Slitrk3	SLIT and NTRK-like family, member 3	-3.31694	7.69361e-75	8.94705	0.872369
ENSMUSG00000040770	Il25	interleukin 25	-3.30537	0.0218115	0.098947	0.0114321
ENSMUSG00000058925	1700011I03Rik	RIKEN cDNA 1700011I03 gene	-3.30426	0.000447443	0.171632	0.0134911
ENSMUSG00000028186	Uox	urate oxidase	-3.3033	3.76811e-07	0.982388	0.0388907
ENSMUSG00000028750	Pla2g2c	phospholipase A2, group IIC	-3.29413	0.0286446	0.0280814	0.00337193
ENSMUSG00000021933	Gucy1b2	guanylate cyclase 1, soluble, beta 2	-3.28986	0.0069784	0.0954902	0.01772
ENSMUSG00000044726	Erich5	glutamate rich 5	-3.28177	0.0185209	0.0414728	0.0025597
ENSMUSG00000011008	Mcoln2	mucolipin 2	-3.27224	1.66239e-16	1.52837	0.14547
ENSMUSG00000019787	Trdn	triadin	-3.26869	2.71112e-12	2.64521	0.269188
ENSMUSG00000042514	Klhl14	kelch-like 14	-3.26199	2.55781e-17	0.669214	0.0657023
ENSMUSG00000024366	Gfra3	glial cell line derived neurotrophic factor family receptor alpha 3	-3.25209	4.37394e-14	0.665354	0.0651662
ENSMUSG00000024365	Cyp21a1	cytochrome P450, family 21, subfamily a, polypeptide 1	-3.25065	8.17739e-09	0.398175	0.0410391
ENSMUSG00000028341	Nr4a3	nuclear receptor subfamily 4, group A, member 3	-3.24445	8.01615e-13	4.90277	0.536416
ENSMUSG00000026285	Pdcd1	programmed cell death 1	-3.24305	9.04259e-10	0.753455	0.0742448
ENSMUSG00000096107	Gm16505	predicted gene 16505	-3.24268	1.57986e-10	9.4048	1.51742
ENSMUSG00000033849	B3galt2	UDP-Gal:betaGlcNAc beta 1,3-galactosyltransferase, polypeptide 2	-3.23707	2.61002e-11	0.178973	0.0179795
ENSMUSG00000053182	Gm609	predicted gene 609	-3.23195	2.66626e-14	1.21648	0.14323
ENSMUSG00000055978	Fut2	fucosyltransferase 2	-3.2265	1.17312e-48	4.92724	0.497491
ENSMUSG00000073402	Gm8909	predicted gene 8909	-3.2258	8.2917e-07	0.450798	0.061652
ENSMUSG00000044719	E230025N22Rik	Riken cDNA E230025N22 gene	-3.22231	1.40834e-13	0.900444	0.0898624
ENSMUSG00000048218	Amigo2	adhesion molecule with Ig like domain 2	-3.2146	3.08542e-69	22.0448	2.65322
ENSMUSG00000030545	Pex11a	peroxisomal biogenesis factor 11 alpha	-3.2114	4.85204e-170	32.4314	3.29751
ENSMUSG00000058057	Mettl7a3	methyltransferase like 7A3	-3.2094	0.0035231	0.206345	0.0259294
ENSMUSG00000039057	Myo16	myosin XVI	-3.20565	1.35964e-15	0.268495	0.0267588
ENSMUSG00000026070	Il18r1	interleukin 18 receptor 1	-3.2049	2.59532e-32	3.03698	0.31111
ENSMUSG00000034310	Tmem132d	transmembrane protein 132D	-3.19708	0.00359902	0.0340727	0.00302838
ENSMUSG00000024175	Tekt4	tektin 4	-3.18728	0.00058771	0.221835	0.0216323
ENSMUSG00000079243	Xirp1	xin actin-binding repeat containing 1	-3.18414	1.71513e-16	0.376017	0.0387801
ENSMUSG00000030092	Cntn6	contactin 6	-3.18268	8.27775e-06	0.0801905	0.00791162
ENSMUSG00000047495	Dlgap2	discs, large (Drosophila) homolog-associated protein 2	-3.17948	0.00339394	0.0579448	0.0178195
ENSMUSG00000070803	Cited4	Cbp/p300-interacting transactivator, with Glu/Asp-rich carboxy-terminal domain, 4	-3.17927	5.88464e-63	56.4843	5.59589
ENSMUSG00000029727	Cyp3a13	cytochrome P450, family 3, subfamily a, polypeptide 13	-3.16511	1.53866e-07	0.284831	0.0285677
ENSMUSG00000047678	Gpr82	G protein-coupled receptor 82	-3.16434	4.07788e-10	0.93649	0.0857933
ENSMUSG00000003545	Fosb	FBJ osteosarcoma oncogene B	-3.16397	1.90458e-16	2.29583	0.26276
ENSMUSG00000043549	Fam90a1b	family with sequence similarity 90, member A1B	-3.15617	0.0357212	0.0239006	0.00246443
ENSMUSG00000029343	Crybb1	crystallin, beta B1	-3.15167	1.78148e-07	0.707164	0.0748562
ENSMUSG00000027356	Fermt1	fermitin family member 1	-3.13445	3.28232e-73	13.3748	1.61286
ENSMUSG00000056966	Gjc3	gap junction protein, gamma 3	-3.13225	0.000441847	0.0962484	0.00837466
ENSMUSG00000109372	Gm19410	predicted gene, 19410	-3.12578	7.14681e-10	0.258603	0.0343537
ENSMUSG00000038760	Trhr	thyrotropin releasing hormone receptor	-3.10781	0.00270594	0.090331	0.038928
ENSMUSG00000074445	Sprr2a3	small proline-rich protein 2A3	-3.10145	0.0468609	0.0328697	0.0126294
ENSMUSG00000042846	Lrrtm3	leucine rich repeat transmembrane neuronal 3	-3.09143	4.91712e-05	0.102467	0.0106579
ENSMUSG00000040653	Ppp1r14c	protein phosphatase 1, regulatory (inhibitor) subunit 14c	-3.08542	1.3369e-10	2.16494	0.412386
ENSMUSG00000003051	Elf3	E74-like factor 3	-3.08394	7.59534e-49	20.3466	2.5711
ENSMUSG00000010825	Grid2ip	glutamate receptor, ionotropic, delta 2 (Grid2) interacting protein 1	-3.08149	3.74568e-12	0.384363	0.0456692
ENSMUSG00000033022	Cdo1	cysteine dioxygenase 1, cytosolic	-3.07874	6.28815e-97	84.613	9.81674
ENSMUSG00000063626	Unc5d	unc-5 netrin receptor D	-3.07618	4.58207e-08	0.154028	0.0213979
ENSMUSG00000024008	Cpne5	copine V	-3.07471	2.0484e-10	1.58312	0.19174
ENSMUSG00000011486	Slc25a41	solute carrier family 25, member 41	-3.05911	0.00164044	0.249733	0.0339874
ENSMUSG00000027559	Car3	carbonic anhydrase 3	-3.05896	2.09863e-08	2.56446	0.320906
ENSMUSG00000064280	Ccdc146	coiled-coil domain containing 146	-3.05706	1.10182e-09	1.01628	0.134426
ENSMUSG00000027419	Pcsk2	proprotein convertase subtilisin/kexin type 2	-3.05549	0.0161833	0.0295897	0.00324309
ENSMUSG00000035429	Ptprh	protein tyrosine phosphatase, receptor type, H	-3.05236	0.00206955	0.0591986	0.00581398
ENSMUSG00000054702	Ap1s3	adaptor-related protein complex AP-1, sigma 3	-3.0502	1.22226e-42	28.5147	3.38457
ENSMUSG00000023995	Tspo2	translocator protein 2	-3.04978	3.54709e-06	0.166758	0.0180776
ENSMUSG00000030117	Gdf3	growth differentiation factor 3	-3.04972	1.25338e-10	0.492696	0.0543817
ENSMUSG00000072595	4930503E14Rik	RIKEN cDNA 4930503E14 gene	-3.03751	0.000200833	0.421125	0.0467393
ENSMUSG00000029134	Plb1	phospholipase B1	-3.0257	7.10713e-16	0.546778	0.0632626
ENSMUSG00000025955	Akr1cl	aldo-keto reductase family 1, member C-like	-3.02489	9.5541e-10	0.713756	0.126717
ENSMUSG00000091742	Gm5093	predicted gene 5093	-3.02459	0.00496172	6.32027	1.15193
ENSMUSG00000005339	Fcer1a	Fc receptor, IgE, high affinity I, alpha polypeptide	-3.02431	0.00585566	0.327583	0.0365689
ENSMUSG00000028536	2610528J11Rik	RIKEN cDNA 2610528J11 gene	-3.01949	3.35553e-31	11.1469	1.29511
ENSMUSG00000073752	Gm10570	predicted gene 10570	-3.01777	0.0322455	0.153472	0.0118708
ENSMUSG00000015970	Chdh	choline dehydrogenase	-3.01597	2.64721e-57	53.2195	6.82376
ENSMUSG00000055717	Slain1	SLAIN motif family, member 1	-3.01589	5.5036e-42	5.23542	0.608581
ENSMUSG00000042282	Gucy2f	guanylate cyclase 2f	-3.01528	0.00109576	0.0508844	0.00557894
ENSMUSG00000022054	Nefm	neurofilament, medium polypeptide	-3.01437	0.000302802	0.0852566	0.00935501
ENSMUSG00000096446	Gm8104	predicted gene 8104	-3.01359	0.00305573	0.188559	0.0292069
ENSMUSG00000028716	Pdzk1ip1	PDZK1 interacting protein 1	-3.00982	4.862e-73	53.4611	6.57033
ENSMUSG00000054204	Fam150b	family with sequence similarity 150, member B	-3.00921	2.0009e-08	0.840496	0.0962969
ENSMUSG00000035189	Ano4	anoctamin 4	-3.00308	6.5059e-20	3.05044	0.503824
ENSMUSG00000089960	Ugt1a1	UDP glucuronosyltransferase 1 family, polypeptide A1	-2.99733	0.00181114	0.107533	0.0109361
ENSMUSG00000027792	Bche	butyrylcholinesterase	-2.99712	1.25738e-125	20.7459	2.41578
ENSMUSG00000020990	Cdkl1	cyclin-dependent kinase-like 1 (CDC2-related kinase)	-2.9965	1.35808e-12	44.4388	5.23395
ENSMUSG00000035131	Brinp3	bone morphogenetic protein/retinoic acid inducible neural specific 3	-2.99453	4.23693e-10	0.246468	0.0288639
ENSMUSG00000036731	Cysrt1	cysteine rich tail 1	-2.98317	0.000363796	0.335365	0.0365422
ENSMUSG00000045027	Prss22	protease, serine 22	-2.97916	1.06458e-06	0.909694	0.101023
ENSMUSG00000104148	Pcdha2	protocadherin alpha 2	-2.9748	0.00025807	0.0632564	0.0068047
ENSMUSG00000053279	Aldh1a1	aldehyde dehydrogenase family 1, subfamily A1	-2.96103	1.009e-33	11.2286	1.27353
ENSMUSG00000035473	Galm	galactose mutarotase	-2.95697	1.93537e-56	51.5357	6.18362
ENSMUSG00000046287	Pnma3	paraneoplastic antigen MA3	-2.95477	0.00815465	0.067677	0.00714135
ENSMUSG00000035964	Tmem59l	transmembrane protein 59-like	-2.95092	1.03539e-11	2.11898	0.268237
ENSMUSG00000000544	Gpa33	glycoprotein A33 (transmembrane)	-2.94798	0.000620079	0.128184	0.0175193
ENSMUSG00000042797	Aqp11	aquaporin 11	-2.94372	3.66442e-27	3.59156	0.437657
ENSMUSG00000032561	Acpp	acid phosphatase, prostate	-2.94216	2.32865e-26	7.24492	1.08786
ENSMUSG00000021187	Tc2n	tandem C2 domains, nuclear	-2.94105	9.76557e-35	3.25935	0.420837
ENSMUSG00000031162	Gata1	GATA binding protein 1	-2.93397	0.000555145	0.114598	0.012474
ENSMUSG00000028804	Csmd2	CUB and Sushi multiple domains 2	-2.93367	9.53215e-10	0.0790712	0.0102125
ENSMUSG00000037025	Foxa2	forkhead box A2	-2.93139	4.69032e-08	0.315691	0.0382211
ENSMUSG00000004939	Nmrk2	nicotinamide riboside kinase 2	-2.92796	0.0109557	0.107098	0.0165195
ENSMUSG00000048038	Ccdc187	coiled-coil domain containing 187	-2.92722	2.07718e-13	1.02727	0.125816
ENSMUSG00000048834	Vstm2a	V-set and transmembrane domain containing 2A	-2.92565	9.06671e-14	1.79478	0.205416
ENSMUSG00000067795	4930444P10Rik	RIKEN cDNA 4930444P10 gene	-2.9222	1.9093e-07	0.331583	0.038989
ENSMUSG00000030650	Tmc5	transmembrane channel-like gene family 5	-2.91812	5.32666e-10	0.706215	0.0860258
ENSMUSG00000056008	Gm11541	predicted gene 11541	-2.91811	1.63556e-06	0.377552	0.0522176
ENSMUSG00000049892	Rasd1	RAS, dexamethasone-induced 1	-2.91788	2.20008e-60	32.6082	4.22688
ENSMUSG00000029269	Sult1b1	sulfotransferase family 1B, member 1	-2.90673	0.000307199	0.154695	0.0194627
ENSMUSG00000058022	Adtrp	androgen dependent TFPI regulating protein	-2.90562	0.000100204	0.2042	0.0245164
ENSMUSG00000090336	4932443I19Rik	RIKEN cDNA 4932443I19 gene	-2.90435	0.033014	0.0409144	0.00469563
ENSMUSG00000036585	Fgf1	fibroblast growth factor 1	-2.90075	9.76803e-42	21.9879	2.97785
ENSMUSG00000072572	Slc39a2	solute carrier family 39 (zinc transporter), member 2	-2.89438	2.35902e-19	5.06021	0.602636
ENSMUSG00000066720	Cldn9	claudin 9	-2.89173	0.000760126	0.319287	0.0634815
ENSMUSG00000041193	Pla2g5	phospholipase A2, group V	-2.88754	6.47201e-07	1.63454	0.197786
ENSMUSG00000044938	Klhl31	kelch-like 31	-2.88012	1.69347e-06	0.179858	0.0287366
ENSMUSG00000069372	Ctxn3	cortexin 3	-2.86522	5.67726e-08	0.65416	0.0829633
ENSMUSG00000025576	Rbfox3	RNA binding protein, fox-1 homolog (C. elegans) 3	-2.85503	4.71384e-13	1.24044	0.196909
ENSMUSG00000052221	Ppp1r36	protein phosphatase 1, regulatory subunit 36	-2.85406	4.40991e-19	4.08152	0.528478
ENSMUSG00000033569	Adgrb3	adhesion G protein-coupled receptor B3	-2.85377	1.69026e-05	0.0276441	0.00342331
ENSMUSG00000022485	Hoxc5	homeobox C5	-2.84985	1.23325e-09	0.598712	0.0761914
ENSMUSG00000031980	Agt	angiotensinogen (serpin peptidase inhibitor, clade A, member 8)	-2.84818	3.14445e-10	0.712347	0.0932973
ENSMUSG00000091423	Gm17509	predicted gene, 17509	-2.84107	4.78905e-07	0.295727	0.0381539
ENSMUSG00000034528	Hsd17b13	hydroxysteroid (17-beta) dehydrogenase 13	-2.83666	0.000101237	0.234389	0.0294767
ENSMUSG00000021499	Catsper3	cation channel, sperm associated 3	-2.83513	0.000935406	0.193187	0.0233427
ENSMUSG00000037579	Kcnh3	potassium voltage-gated channel, subfamily H (eag-related), member 3	-2.83406	2.04993e-21	3.16501	0.432266
ENSMUSG00000038745	Nlrp6	NLR family, pyrin domain containing 6	-2.8339	4.64002e-06	0.160286	0.0288749
ENSMUSG00000023122	Sult1c2	sulfotransferase family, cytosolic, 1C, member 2	-2.82705	7.99093e-05	0.397346	0.103028
ENSMUSG00000022758	P2rx6	purinergic receptor P2X, ligand-gated ion channel, 6	-2.82633	1.73386e-38	12.1643	1.90188
ENSMUSG00000029055	Plch2	phospholipase C, eta 2	-2.82464	2.06284e-28	1.98715	0.263444
ENSMUSG00000012350	Ehf	ets homologous factor	-2.82008	1.08584e-78	27.1091	3.65787
ENSMUSG00000063646	Jakmip1	janus kinase and microtubule interacting protein 1	-2.81261	9.02885e-39	2.57974	0.353264
ENSMUSG00000039676	Capsl	calcyphosine-like	-2.81141	2.25307e-12	3.33728	0.442794
ENSMUSG00000020096	Tbata	thymus, brain and testes associated	-2.80626	6.4351e-07	0.323488	0.0423371
ENSMUSG00000039097	Rln1	relaxin 1	-2.80564	1.33765e-06	0.307889	0.0528399
ENSMUSG00000024155	Meiob	meiosis specific with OB domains	-2.80361	3.53933e-11	0.851782	0.121829
ENSMUSG00000059456	Ptk2b	PTK2 protein tyrosine kinase 2 beta	-2.7973	2.17855e-127	21.4147	2.9046
ENSMUSG00000036598	Ccdc113	coiled-coil domain containing 113	-2.79595	0.0136703	0.12574	0.0141719
ENSMUSG00000022055	Nefl	neurofilament, light polypeptide	-2.78807	0.0108427	0.063129	0.00799761
ENSMUSG00000056258	Kcnq3	potassium voltage-gated channel, subfamily Q, member 3	-2.78731	0.0180775	0.0174193	0.00179853
ENSMUSG00000034607	Pof1b	premature ovarian failure 1B	-2.78372	1.48843e-21	6.31608	1.08183
ENSMUSG00000050751	Pgbd5	piggyBac transposable element derived 5	-2.77905	1.50631e-23	4.4641	0.73014
ENSMUSG00000027257	Pacsin3	protein kinase C and casein kinase substrate in neurons 3	-2.77848	1.31731e-71	29.0847	4.06217
ENSMUSG00000045871	Slitrk6	SLIT and NTRK-like family, member 6	-2.77817	1.74699e-10	0.37931	0.0513217
ENSMUSG00000027887	Sypl2	synaptophysin-like 2	-2.76238	9.48558e-11	0.433105	0.0701331
ENSMUSG00000048349	Pou4f1	POU domain, class 4, transcription factor 1	-2.76225	0.0145723	0.0579136	0.0104185
ENSMUSG00000021211	Akr1c12	aldo-keto reductase family 1, member C12	-2.76223	4.62843e-05	0.461846	0.0619774
ENSMUSG00000047485	Klhl34	kelch-like 34	-2.76108	9.05833e-05	0.302163	0.0565778
ENSMUSG00000075394	Hoxc4	homeobox C4	-2.76047	1.7388e-07	1.41222	0.214853
ENSMUSG00000050671	Ism2	isthmin 2	-2.75697	1.38848e-10	2.498	0.332682
ENSMUSG00000024256	Adcyap1	adenylate cyclase activating polypeptide 1	-2.7555	0.00231927	0.221789	0.0304229
ENSMUSG00000034285	Nipsnap1	nipsnap homolog 1 (C. elegans)	-2.75285	2.59536e-129	49.249	6.88153
ENSMUSG00000022053	Ebf2	early B cell factor 2	-2.75209	7.16895e-06	0.201662	0.0266501
ENSMUSG00000028392	Bspry	B-box and SPRY domain containing	-2.74719	4.34623e-56	22.825	3.16847
ENSMUSG00000049382	Krt8	keratin 8	-2.74286	7.32342e-75	163.033	22.2605
ENSMUSG00000025175	Fn3k	fructosamine 3 kinase	-2.74091	3.09485e-15	2.62082	0.432585
ENSMUSG00000027843	Ptpn22	protein tyrosine phosphatase, non-receptor type 22 (lymphoid)	-2.7401	9.84088e-21	6.73688	0.942189
ENSMUSG00000047746	Fbxo40	F-box protein 40	-2.73998	0.0334407	0.0634541	0.0121342
ENSMUSG00000043639	Rbm20	RNA binding motif protein 20	-2.73836	2.38898e-30	2.91405	0.412594
ENSMUSG00000027463	Slc52a3	solute carrier protein family 52, member 3	-2.73676	2.80701e-32	10.0094	1.60278
ENSMUSG00000025017	Pik3ap1	phosphoinositide-3-kinase adaptor protein 1	-2.7358	1.18258e-26	14.4425	2.04682
ENSMUSG00000012889	Podnl1	podocan-like 1	-2.73508	7.40139e-11	1.5015	0.208079
ENSMUSG00000026971	Itgb6	integrin beta 6	-2.73046	3.18857e-14	1.17857	0.166978
ENSMUSG00000059824	Dbp	D site albumin promoter binding protein	-2.72667	1.74841e-23	13.6168	3.10932
ENSMUSG00000079157	Fam155a	family with sequence similarity 155, member A	-2.71185	1.48693e-09	0.86627	0.16749
ENSMUSG00000022523	Fgf12	fibroblast growth factor 12	-2.7109	6.76088e-10	0.954016	0.134797
ENSMUSG00000061576	Dpp6	dipeptidylpeptidase 6	-2.70877	2.23537e-20	4.31551	0.70628
ENSMUSG00000042401	Crtac1	cartilage acidic protein 1	-2.7053	2.75584e-07	1.23764	0.148467
ENSMUSG00000040055	Gjb6	gap junction protein, beta 6	-2.70324	5.29442e-07	1.00404	0.15096
ENSMUSG00000068747	Sort1	sortilin 1	-2.69536	8.67136e-81	26.32	3.8995
ENSMUSG00000079588	Tmem182	transmembrane protein 182	-2.69496	1.62817e-07	0.312623	0.0450413
ENSMUSG00000035498	Cdcp1	CUB domain containing protein 1	-2.6938	5.34487e-73	13.3456	2.06775
ENSMUSG00000050425	Mrgprb2	MAS-related GPR, member B2	-2.69283	0.0197514	0.0736837	0.00944966
ENSMUSG00000027344	Fsip1	fibrous sheath-interacting protein 1	-2.6918	9.18233e-10	0.579902	0.0821236
ENSMUSG00000091255	Speer4e	spermatogenesis associated glutamate (E)-rich protein 4e	-2.69165	0.0333933	0.0952862	0.0122439
ENSMUSG00000071340	Trappc3l	trafficking protein particle complex 3 like	-2.68677	0.0112957	0.161302	0.0205415
ENSMUSG00000055409	Nell1	NEL-like 1	-2.67887	7.89629e-08	0.835081	0.136109
ENSMUSG00000039546	Ajap1	adherens junction associated protein 1	-2.67814	3.63609e-07	1.85322	0.269656
ENSMUSG00000032313	Tmem266	transmembrane protein 266	-2.67813	1.50577e-19	2.18154	0.312718
ENSMUSG00000034488	Edil3	EGF-like repeats and discoidin I-like domains 3	-2.67052	2.47492e-10	0.319252	0.0469605
ENSMUSG00000036062	Phf24	PHD finger protein 24	-2.66738	2.39865e-12	0.564066	0.0853818
ENSMUSG00000051262	Nat8f3	N-acetyltransferase 8 (GCN5-related) family member 3	-2.66599	0.0103823	0.134939	0.015952
ENSMUSG00000014453	Blk	B lymphoid kinase	-2.66542	1.2768e-10	1.14857	0.16814
ENSMUSG00000041923	Nol4	nucleolar protein 4	-2.66434	6.73091e-05	0.109322	0.0160333
ENSMUSG00000071862	Lrrtm2	leucine rich repeat transmembrane neuronal 2	-2.66192	6.55589e-07	0.202931	0.0282655
ENSMUSG00000049349	Gm5105	predicted gene 5105	-2.66147	1.58956e-07	0.595476	0.087265
ENSMUSG00000041216	Clvs1	clavesin 1	-2.65882	1.0837e-06	0.0925859	0.0135861
ENSMUSG00000033618	Map3k13	mitogen-activated protein kinase kinase kinase 13	-2.65764	1.04596e-19	1.61866	0.236255
ENSMUSG00000074259	Gramd2	GRAM domain containing 2	-2.65083	7.06998e-09	0.831746	0.0855639
ENSMUSG00000022454	Nell2	NEL-like 2	-2.65004	0.00480871	0.0810996	0.0115736
ENSMUSG00000016386	Mpped2	metallophosphoesterase domain containing 2	-2.64943	2.12031e-13	0.792564	0.117601
ENSMUSG00000018569	Cldn7	claudin 7	-2.64865	2.55806e-48	55.1581	10.3192
ENSMUSG00000001334	Fndc5	fibronectin type III domain containing 5	-2.64471	1.97786e-56	22.9607	3.93891
ENSMUSG00000071604	Fam189a2	family with sequence similarity 189, member A2	-2.64136	5.39274e-43	126.814	19.9334
ENSMUSG00000025068	Gsto1	glutathione S-transferase omega 1	-2.63734	4.06858e-32	429.056	65.0871
ENSMUSG00000015090	Ptgds	prostaglandin D2 synthase (brain)	-2.62782	5.01542e-05	0.41317	0.073836
ENSMUSG00000051367	Six1	sine oculis-related homeobox 1	-2.62467	1.06156e-06	0.483253	0.0810104
ENSMUSG00000062464	Cyp4f37	cytochrome P450, family 4, subfamily f, polypeptide 37	-2.62145	0.000556085	0.232995	0.0488024
ENSMUSG00000034917	Tjp3	tight junction protein 3	-2.61943	2.15755e-43	10.213	1.56465
ENSMUSG00000025909	Sntg1	syntrophin, gamma 1	-2.61183	0.0151665	0.0342426	0.00701242
ENSMUSG00000035459	Stab2	stabilin 2	-2.60613	1.66947e-12	0.286575	0.0436057
ENSMUSG00000032508	Myd88	myeloid differentiation primary response gene 88	-2.60466	2.56152e-110	84.9933	13.1636
ENSMUSG00000051439	Cd14	CD14 antigen	-2.60248	2.01926e-66	40.6941	6.10903
ENSMUSG00000028699	Tspan1	tetraspanin 1	-2.60164	6.63511e-11	15.8526	2.4563
ENSMUSG00000029120	Ppp2r2c	protein phosphatase 2, regulatory subunit B, gamma	-2.60045	2.4825e-17	3.28118	0.652275
ENSMUSG00000025480	Syce1	synaptonemal complex central element protein 1	-2.59832	0.0357341	0.172821	0.0583008
ENSMUSG00000015879	Fam184b	family with sequence similarity 184, member B	-2.59672	4.47025e-10	0.742347	0.11705
ENSMUSG00000000982	Ccl3	chemokine (C-C motif) ligand 3	-2.59465	0.000150981	0.775529	0.128661
ENSMUSG00000040434	Large2	LARGE xylosyl- and glucuronyltransferase 2	-2.59396	2.27571e-25	3.78086	0.569828
ENSMUSG00000040728	Esrp1	epithelial splicing regulatory protein 1	-2.59113	7.39923e-89	12.1166	1.89513
ENSMUSG00000030200	Bcl2l14	BCL2-like 14 (apoptosis facilitator)	-2.59048	6.59855e-16	1.34757	0.209388
ENSMUSG00000034159	2310007B03Rik	RIKEN cDNA 2310007B03 gene	-2.58937	1.72698e-09	1.57172	0.245115
ENSMUSG00000090223	Pcp4	Purkinje cell protein 4	-2.58868	3.09889e-40	369.503	59.35
ENSMUSG00000030693	Klk10	kallikrein related-peptidase 10	-2.5876	0.0112873	0.214605	0.0309853
ENSMUSG00000004540	Psg17	pregnancy specific glycoprotein 17	-2.58409	2.3313e-05	0.985067	0.166863
ENSMUSG00000025170	Rab40b	Rab40B, member RAS oncogene family	-2.58326	2.65592e-41	16.7421	2.68704
ENSMUSG00000002459	Rgs20	regulator of G-protein signaling 20	-2.57991	0.000667832	0.300366	0.0677722
ENSMUSG00000004038	Gstm3	glutathione S-transferase, mu 3	-2.57959	0.000447443	0.355005	0.05411
ENSMUSG00000006056	Calcoco2	calcium binding and coiled-coil domain 2	-2.57925	0.000690821	0.404747	0.0613171
ENSMUSG00000064201	Krt2	keratin 2	-2.57917	0.000206541	0.191537	0.0289878
ENSMUSG00000027820	Mme	membrane metallo endopeptidase	-2.57659	6.23791e-31	91.3545	13.498
ENSMUSG00000022181	C6	complement component 6	-2.57267	1.39265e-07	0.305469	0.0524398
ENSMUSG00000039457	Ppl	periplakin	-2.56805	1.97128e-91	19.8673	3.17054
ENSMUSG00000064115	Cadm2	cell adhesion molecule 2	-2.56742	0.000694103	0.0478572	0.0082789
ENSMUSG00000035694	Caps2	calcyphosphine 2	-2.5623	3.07531e-10	0.681539	0.106812
ENSMUSG00000078234	Klhdc7a	kelch domain containing 7A	-2.55382	2.07602e-18	1.41644	0.226518
ENSMUSG00000055976	Cldn23	claudin 23	-2.54986	2.48871e-30	23.2182	4.74042
ENSMUSG00000047115	Fam221a	family with sequence similarity 221, member A	-2.53859	2.8384e-26	3.68254	0.619457
ENSMUSG00000074892	B3galt5	UDP-Gal:betaGlcNAc beta 1,3-galactosyltransferase, polypeptide 5	-2.5385	9.29576e-06	0.186013	0.0260137
ENSMUSG00000022286	Grhl2	grainyhead-like 2 (Drosophila)	-2.53403	7.23426e-62	8.64562	1.42159
ENSMUSG00000025902	Sox17	SRY (sex determining region Y)-box 17	-2.53288	1.17518e-49	69.181	11.0776
ENSMUSG00000029755	Dlx5	distal-less homeobox 5	-2.53171	9.78879e-44	23.4936	4.13455
ENSMUSG00000070529	Wfdc10	WAP four-disulfide core domain 10	-2.5304	6.98804e-07	11.1287	2.11183
ENSMUSG00000016496	Cd274	CD274 antigen	-2.529	5.51874e-11	2.62381	0.419986
ENSMUSG00000037106	Fer1l6	fer-1-like 6 (C. elegans)	-2.52593	3.73833e-06	0.118559	0.0312958
ENSMUSG00000051452	Gm11437	predicted gene 11437	-2.52338	0.0251147	0.107466	0.0158283
ENSMUSG00000045761	Fam179a	family with sequence similarity 179, member A	-2.52243	7.63483e-05	0.124316	0.0253788
ENSMUSG00000022262	Dnah5	dynein, axonemal, heavy chain 5	-2.52017	6.96909e-13	0.475624	0.0784656
ENSMUSG00000028115	Bnipl	BCL2/adenovirus E1B 19kD interacting protein like	-2.51946	1.55272e-18	4.94251	0.80428
ENSMUSG00000044041	Krt13	keratin 13	-2.51634	0.0175262	0.170151	0.0441029
ENSMUSG00000056596	Trnp1	TMF1-regulated nuclear protein 1	-2.51581	2.61376e-14	6.5558	1.02648
ENSMUSG00000036006	Fam65b	family with sequence similarity 65, member B	-2.51334	1.31024e-41	9.86774	1.66081
ENSMUSG00000061356	Nuggc	nuclear GTPase, germinal center associated	-2.51324	5.19368e-09	0.684484	0.111064
ENSMUSG00000024353	Mzb1	marginal zone B and B1 cell-specific protein 1	-2.51297	2.59672e-06	4.32331	0.619837
ENSMUSG00000060275	Nrg2	neuregulin 2	-2.51003	2.0085e-13	2.16897	0.356336
ENSMUSG00000027737	Slc7a11	solute carrier family 7 (cationic amino acid transporter, y+ system), member 11	-2.50752	6.49567e-10	1.35894	0.206894
ENSMUSG00000042761	Mrap2	melanocortin 2 receptor accessory protein 2	-2.50574	5.14904e-07	1.72711	0.276258
ENSMUSG00000039257	Vstm2b	V-set and transmembrane domain containing 2B	-2.49952	1.73473e-08	1.55725	0.294614
ENSMUSG00000033805	Ephx4	epoxide hydrolase 4	-2.49598	5.41078e-14	5.10229	0.898676
ENSMUSG00000070368	Prok1	prokineticin 1	-2.49076	0.00535666	0.0885812	0.0143999
ENSMUSG00000091476	Gm16432	predicted gene 16432	-2.48274	1.27775e-09	0.309481	0.0512741
ENSMUSG00000041670	Rims1	regulating synaptic membrane exocytosis 1	-2.48178	4.88337e-33	4.11661	0.676567
ENSMUSG00000068762	Gstm6	glutathione S-transferase, mu 6	-2.48042	1.55312e-08	0.873801	0.167239
ENSMUSG00000034634	Ly6d	lymphocyte antigen 6 complex, locus D	-2.47987	0.00393396	1.14066	0.203243
ENSMUSG00000102312	Pcdha3	protocadherin alpha 3	-2.47951	0.000846308	0.0744919	0.011914
ENSMUSG00000035394	Cfap53	cilia and flagella associated protein 53	-2.4792	2.55112e-06	0.310667	0.0517456
ENSMUSG00000028919	Arhgef19	Rho guanine nucleotide exchange factor (GEF) 19	-2.47584	3.49581e-38	5.88273	0.998045
ENSMUSG00000044250	Pced1b	PC-esterase domain containing 1B	-2.47516	1.32648e-36	19.4679	3.14486
ENSMUSG00000052477	C130026I21Rik	RIKEN cDNA C130026I21 gene	-2.47281	1.07071e-05	0.170978	0.0284344
ENSMUSG00000004231	Pax2	paired box 2	-2.46985	1.76002e-30	5.55293	0.937287
ENSMUSG00000025165	Sectm1a	secreted and transmembrane 1A	-2.46152	1.75992e-06	0.729148	0.155485
ENSMUSG00000022125	Cln5	ceroid-lipofuscinosis, neuronal 5	-2.45965	8.63218e-67	123.987	21.1669
ENSMUSG00000032788	Pdxk	pyridoxal (pyridoxine, vitamin B6) kinase	-2.45841	9.52128e-44	58.2714	10.0951
ENSMUSG00000033308	Dpyd	dihydropyrimidine dehydrogenase	-2.45812	2.79986e-23	2.77521	0.591828
ENSMUSG00000021791	Dydc2	DPY30 domain containing 2	-2.45357	0.00648715	0.468559	0.0741886
ENSMUSG00000103421	Golt1a	golgi transport 1A	-2.45311	0.0127915	0.116714	0.020439
ENSMUSG00000020799	Tekt1	tektin 1	-2.45106	2.09883e-07	0.847477	0.142054
ENSMUSG00000074472	Zfp872	zinc finger protein 872	-2.45053	5.76759e-08	0.53234	0.093249
ENSMUSG00000066760	Psg16	pregnancy specific glycoprotein 16	-2.44983	0.0183412	0.0302618	0.00493053
ENSMUSG00000061068	Mcpt4	mast cell protease 4	-2.44712	4.5253e-08	2.72536	0.435059
ENSMUSG00000106892	Gm42791	predicted gene 42791	-2.44438	0.0096233	0.292741	0.0483728
ENSMUSG00000032093	Cd3e	CD3 antigen, epsilon polypeptide	-2.43913	1.4592e-08	0.947135	0.168009
ENSMUSG00000091563	Gm8108	predicted gene 8108	-2.43887	0.0148085	0.798912	0.289745
ENSMUSG00000022265	Ank	progressive ankylosis	-2.4366	1.76302e-66	34.0118	5.93978
ENSMUSG00000029563	Foxp2	forkhead box P2	-2.43573	8.32713e-13	0.549748	0.104089
ENSMUSG00000072941	Sod3	superoxide dismutase 3, extracellular	-2.42853	1.15568e-23	4.10707	0.714215
ENSMUSG00000047161	Chst9	carbohydrate (N-acetylgalactosamine 4-0) sulfotransferase 9	-2.42378	1.8638e-10	2.92521	0.504309
ENSMUSG00000003279	Dlgap1	discs, large (Drosophila) homolog-associated protein 1	-2.41902	9.89422e-21	0.936131	0.182075
ENSMUSG00000039179	Tekt5	tektin 5	-2.41858	1.30755e-05	0.349364	0.0602385
ENSMUSG00000033147	Slc22a15	solute carrier family 22 (organic anion/cation transporter), member 15	-2.41799	1.25834e-53	2.50935	0.441467
ENSMUSG00000060985	Tdrd5	tudor domain containing 5	-2.41176	0.0018436	0.0750814	0.0130562
ENSMUSG00000047819	Tigd4	tigger transposable element derived 4	-2.41173	3.48638e-05	0.238951	0.0465028
ENSMUSG00000055170	Ifng	interferon gamma	-2.40555	0.0360648	0.159733	0.0251607
ENSMUSG00000110404	Rnf223	ring finger 223	-2.39831	2.71296e-12	2.13148	0.378992
ENSMUSG00000057596	Trim30d	tripartite motif-containing 30D	-2.39096	4.88958e-24	3.54499	0.634393
ENSMUSG00000063060	Sox7	SRY (sex determining region Y)-box 7	-2.38732	6.88345e-36	13.5528	2.7986
ENSMUSG00000028661	Epha8	Eph receptor A8	-2.3864	0.00411765	0.774659	0.141802
ENSMUSG00000029754	Dlx6	distal-less homeobox 6	-2.38571	1.43071e-36	11.2269	2.131
ENSMUSG00000061718	Ppp1r1b	protein phosphatase 1, regulatory (inhibitor) subunit 1B	-2.38551	0.000802426	0.186133	0.0329941
ENSMUSG00000028957	Per3	period circadian clock 3	-2.38385	3.13763e-26	8.6745	2.54696
ENSMUSG00000026870	Cutal	cutA divalent cation tolerance homolog-like	-2.37683	7.89883e-30	6.76056	1.22541
ENSMUSG00000054889	Dsp	desmoplakin	-2.37607	5.95586e-41	8.32958	1.52495
ENSMUSG00000018012	Rac3	RAS-related C3 botulinum substrate 3	-2.37427	1.5362e-57	34.4433	6.24011
ENSMUSG00000050625	Ccdc121	coiled-coil domain containing 121	-2.37295	0.0453844	0.115587	0.0200316
ENSMUSG00000017412	Cacnb4	calcium channel, voltage-dependent, beta 4 subunit	-2.37269	7.51931e-12	0.848667	0.159827
ENSMUSG00000057697	Vmn1r53	vomeronasal 1 receptor 53	-2.37199	0.0305736	0.137963	0.0216583
ENSMUSG00000046323	Dppa3	developmental pluripotency-associated 3	-2.37101	0.0324565	0.176294	0.0303349
ENSMUSG00000031409	Tceal6	transcription elongation factor A (SII)-like 6	-2.36875	1.22363e-07	1.23588	0.223322
ENSMUSG00000045053	Kcng3	potassium voltage-gated channel, subfamily G, member 3	-2.36568	7.09488e-06	0.397483	0.0708566
ENSMUSG00000005947	Itgae	integrin alpha E, epithelial-associated	-2.36329	2.68276e-17	2.25439	0.408417
ENSMUSG00000040037	Negr1	neuronal growth regulator 1	-2.36224	4.55635e-37	2.23352	0.416437
ENSMUSG00000034755	Pcdh11x	protocadherin 11 X-linked	-2.3581	2.96972e-06	0.170748	0.0321365
ENSMUSG00000031958	Ldhd	lactate dehydrogenase D	-2.35567	2.8115e-35	7.05309	1.43621
ENSMUSG00000046157	Tmem229b	transmembrane protein 229B	-2.35446	5.89743e-56	17.5309	3.2301
ENSMUSG00000036815	Dpp10	dipeptidylpeptidase 10	-2.35284	0.0191463	0.0240954	0.00518317
ENSMUSG00000069670	Nkain2	Na+/K+ transporting ATPase interacting 2	-2.34863	0.00245723	0.121011	0.0237225
ENSMUSG00000020183	Cpm	carboxypeptidase M	-2.34287	2.55952e-18	3.32528	0.914427
ENSMUSG00000026764	Kif5c	kinesin family member 5C	-2.34263	1.03722e-16	12.6246	2.84683
ENSMUSG00000061171	Slc38a11	solute carrier family 38, member 11	-2.33937	2.24739e-07	0.681302	0.135615
ENSMUSG00000000416	Cttnbp2	cortactin binding protein 2	-2.33927	3.8891e-44	7.57971	1.47873
ENSMUSG00000037259	Dzank1	double zinc ribbon and ankyrin repeat domains 1	-2.3391	6.655e-28	2.88769	0.569206
ENSMUSG00000081058	Hist2h3c2	histone cluster 2, H3c2	-2.3344	3.90819e-07	2.89249	0.640461
ENSMUSG00000048826	Dact2	dishevelled-binding antagonist of beta-catenin 2	-2.32558	6.17102e-38	10.1741	1.89791
ENSMUSG00000046699	Slitrk4	SLIT and NTRK-like family, member 4	-2.3251	1.38804e-06	0.188715	0.0346834
ENSMUSG00000094910	D430019H16Rik	RIKEN cDNA D430019H16 gene	-2.32445	4.76773e-18	11.0501	2.36259
ENSMUSG00000057967	Fgf18	fibroblast growth factor 18	-2.32396	8.62135e-10	2.31599	0.430326
ENSMUSG00000015396	Cd83	CD83 antigen	-2.32239	1.43199e-14	9.41494	1.95112
ENSMUSG00000022297	Fzd6	frizzled class receptor 6	-2.31678	1.95963e-50	56.8209	10.6541
ENSMUSG00000070873	Lilra5	leukocyte immunoglobulin-like receptor, subfamily A (with TM domain), member 5	-2.31408	1.35304e-06	0.412263	0.0778934
ENSMUSG00000022759	Lrrc74b	leucine rich repeat containing 74B	-2.31185	2.27993e-06	0.56767	0.156092
ENSMUSG00000054871	Tmem158	transmembrane protein 158	-2.31088	7.16892e-72	66.0555	12.5511
ENSMUSG00000048281	Dleu7	deleted in lymphocytic leukemia, 7	-2.31057	5.79534e-06	6.59671	1.26575
ENSMUSG00000109718	Trim61	tripartite motif-containing 61	-2.31014	9.23866e-06	0.545832	0.108914
ENSMUSG00000044827	Tlr1	toll-like receptor 1	-2.3099	5.52705e-16	3.12827	0.58983
ENSMUSG00000047139	Cd24a	CD24a antigen	-2.30926	7.46363e-54	228.178	44.2256
ENSMUSG00000032033	Barx2	BarH-like homeobox 2	-2.30643	1.19434e-21	6.52881	1.24073
ENSMUSG00000066652	Lefty2	left-right determination factor 2	-2.29944	0.00177861	0.146197	0.0266549
ENSMUSG00000068428	Gmnc	geminin coiled-coil domain containing	-2.29884	0.00150773	0.130197	0.0240201
ENSMUSG00000022340	Sybu	syntabulin (syntaxin-interacting)	-2.29416	8.28407e-41	6.33902	1.21484
ENSMUSG00000087075	A230065H16Rik	RIKEN cDNA A230065H16 gene	-2.29402	8.01665e-06	1.49899	0.286615
ENSMUSG00000062760	1810041L15Rik	RIKEN cDNA 1810041L15 gene	-2.29289	5.82274e-23	3.82311	0.773242
ENSMUSG00000038916	Soga3	SOGA family member 3	-2.28726	0.00108366	0.114056	0.0217409
ENSMUSG00000030093	Wnt7a	wingless-type MMTV integration site family, member 7A	-2.28684	3.82674e-10	7.44272	1.42903
ENSMUSG00000063600	Egfem1	EGF-like and EMI domain containing 1	-2.28452	8.16629e-05	0.136463	0.0254017
ENSMUSG00000056300	Zfp981	zinc finger protein 981	-2.28448	2.30723e-05	0.203446	0.0386578
ENSMUSG00000092210	A930009A15Rik	RIKEN cDNA A930009A15 gene	-2.2839	0.0334998	0.17865	0.0331154
ENSMUSG00000001700	Gramd3	GRAM domain containing 3	-2.28148	2.70098e-88	46.2055	8.95909
ENSMUSG00000028132	Tmem56	transmembrane protein 56	-2.27413	1.09524e-15	1.7788	0.348198
ENSMUSG00000059336	Slc14a1	solute carrier family 14 (urea transporter), member 1	-2.27039	1.18489e-15	9.04264	1.9948
ENSMUSG00000002341	Ncan	neurocan	-2.26931	0.0374378	0.0338038	0.00610529
ENSMUSG00000024173	Tpsab1	tryptase alpha/beta 1	-2.26807	0.0287564	0.156685	0.0361136
ENSMUSG00000045350	Fam186a	family with sequence similarity 186, member A	-2.268	0.0249345	0.0212954	0.00378487
ENSMUSG00000036381	P2ry14	purinergic receptor P2Y, G-protein coupled, 14	-2.26543	2.60639e-13	3.1753	0.765628
ENSMUSG00000036185	Sapcd1	suppressor APC domain containing 1	-2.26526	1.23414e-09	1.49116	0.28591
ENSMUSG00000030769	Slc5a11	solute carrier family 5 (sodium/glucose cotransporter), member 11	-2.25956	1.39505e-07	35.1803	9.32187
ENSMUSG00000042251	Pm20d1	peptidase M20 domain containing 1	-2.25923	6.29502e-09	0.640483	0.127638
ENSMUSG00000032021	Crtam	cytotoxic and regulatory T cell molecule	-2.2564	2.79973e-09	1.05853	0.206506
ENSMUSG00000004347	Pde1c	phosphodiesterase 1C	-2.25625	3.12285e-10	0.150248	0.0296078
ENSMUSG00000030732	Chrdl2	chordin-like 2	-2.25613	7.92561e-27	12.0486	2.53076
ENSMUSG00000030108	Slc6a13	solute carrier family 6 (neurotransmitter transporter, GABA), member 13	-2.25387	8.16153e-07	0.650321	0.129139
ENSMUSG00000074736	Syndig1	synapse differentiation inducing 1	-2.25327	1.97028e-22	16.5435	3.55948
ENSMUSG00000094925	Gm5798	predicted gene 5798	-2.25308	0.0224932	0.139191	0.0258913
ENSMUSG00000022512	Cldn1	claudin 1	-2.25211	1.15098e-22	13.9999	2.62575
ENSMUSG00000034532	Fbxo16	F-box protein 16	-2.25141	1.57524e-08	1.60333	0.319315
ENSMUSG00000066007	Zfp600	zinc finger protein 600	-2.24994	0.0105548	0.0730551	0.0187342
ENSMUSG00000061126	Cyp4f39	cytochrome P450, family 4, subfamily f, polypeptide 39	-2.24963	0.00719376	0.148424	0.0274901
ENSMUSG00000025500	Lmntd2	lamin tail domain containing 2	-2.2484	5.43729e-15	3.57707	0.706725
ENSMUSG00000055301	Adh7	alcohol dehydrogenase 7 (class IV), mu or sigma polypeptide	-2.24778	1.50319e-10	1.08162	0.214222
ENSMUSG00000003476	Crhr2	corticotropin releasing hormone receptor 2	-2.24722	0.00210315	0.10052	0.01902
ENSMUSG00000025488	Cox8b	cytochrome c oxidase subunit VIIIb	-2.24222	0.000333484	1.60054	0.33238
ENSMUSG00000045629	Sh3tc2	SH3 domain and tetratricopeptide repeats 2	-2.23461	1.1073e-29	13.8817	2.66757
ENSMUSG00000026080	Chst10	carbohydrate sulfotransferase 10	-2.23191	2.39531e-30	2.42969	0.462151
ENSMUSG00000052026	Slc6a7	solute carrier family 6 (neurotransmitter transporter, L-proline), member 7	-2.23146	0.0173853	0.0903275	0.0200084
ENSMUSG00000039013	Siglecf	sialic acid binding Ig-like lectin F	-2.22959	9.10865e-06	0.315032	0.0639222
ENSMUSG00000047040	Prr15l	proline rich 15-like	-2.22879	2.01705e-11	3.62514	0.690365
ENSMUSG00000031373	Car5b	carbonic anhydrase 5b, mitochondrial	-2.21848	3.62471e-43	4.49849	0.910121
ENSMUSG00000033007	Asic4	acid-sensing (proton-gated) ion channel family member 4	-2.21592	1.81534e-06	0.739034	0.149435
ENSMUSG00000009350	Mpo	myeloperoxidase	-2.21175	3.40881e-06	0.521585	0.129203
ENSMUSG00000050445	Cyp8b1	cytochrome P450, family 8, subfamily b, polypeptide 1	-2.20953	0.0119535	0.155134	0.0356948
ENSMUSG00000060441	Trim5	tripartite motif-containing 5	-2.20906	2.61525e-12	2.12701	0.454637
ENSMUSG00000025089	Gfra1	glial cell line derived neurotrophic factor family receptor alpha 1	-2.20667	1.88978e-08	1.10019	0.252249
ENSMUSG00000001661	Hoxc6	homeobox C6	-2.20658	6.83619e-08	4.24681	0.833771
ENSMUSG00000020961	Ston2	stonin 2	-2.20486	1.48936e-12	2.02784	0.392721
ENSMUSG00000022126	Acod1	aconitate decarboxylase 1	-2.20301	1.14562e-05	50.4796	10.383
ENSMUSG00000038583	Pln	phospholamban	-2.20241	1.32653e-23	17.3743	3.5252
ENSMUSG00000039095	En2	engrailed 2	-2.20006	0.00055093	0.261455	0.0518907
ENSMUSG00000096215	Smim22	small integral membrane protein 22	-2.19813	4.90212e-13	10.4326	2.13855
ENSMUSG00000019989	Enpp3	ectonucleotide pyrophosphatase/phosphodiesterase 3	-2.19686	3.62471e-43	224.8	47.6586
ENSMUSG00000045246	Kcng4	potassium voltage-gated channel, subfamily G, member 4	-2.19634	2.28049e-11	0.9962	0.204226
ENSMUSG00000099564	Gm28729	predicted gene 28729	-2.19606	2.02449e-10	2.02194	0.416815
ENSMUSG00000049420	Tmem200a	transmembrane protein 200A	-2.19548	2.88419e-10	3.22086	0.793688
ENSMUSG00000014704	Hoxa2	homeobox A2	-2.19352	5.00826e-10	1.48617	0.305854
ENSMUSG00000042808	Gpx2	glutathione peroxidase 2	-2.19291	9.95907e-10	16.8767	3.5867
ENSMUSG00000042784	Muc1	mucin 1, transmembrane	-2.19129	5.33485e-25	9.38876	1.97714
ENSMUSG00000019996	Map7	microtubule-associated protein 7	-2.19092	1.10562e-32	11.3262	2.68227
ENSMUSG00000060548	Tnfrsf19	tumor necrosis factor receptor superfamily, member 19	-2.18928	1.14107e-29	16.1896	3.33107
ENSMUSG00000020286	1700093K21Rik	RIKEN cDNA 1700093K21 gene	-2.18545	0.0023055	0.265241	0.0579386
ENSMUSG00000042340	Ctf1	cardiotrophin 1	-2.18467	5.82872e-28	9.46891	1.95972
ENSMUSG00000001657	Hoxc8	homeobox C8	-2.18463	1.55463e-05	0.550314	0.100753
ENSMUSG00000050321	Neto1	neuropilin (NRP) and tolloid (TLL)-like 1	-2.18289	0.000196587	0.152639	0.0308361
ENSMUSG00000055560	Zfp459	zinc finger protein 459	-2.18215	1.59082e-08	1.67104	0.426873
ENSMUSG00000031170	Slc38a5	solute carrier family 38, member 5	-2.18113	3.35268e-10	1.77179	0.365417
ENSMUSG00000043088	Il17re	interleukin 17 receptor E	-2.18085	7.93277e-35	7.05463	1.52447
ENSMUSG00000010086	Rnf112	ring finger protein 112	-2.18047	6.33169e-07	0.741122	0.208127
ENSMUSG00000040483	Xaf1	XIAP associated factor 1	-2.17878	2.05812e-22	24.5702	5.31071
ENSMUSG00000064308	2410137M14Rik	RIKEN cDNA 2410137M14 gene	-2.17834	0.0358464	0.277944	0.0790933
ENSMUSG00000070469	Adamtsl3	ADAMTS-like 3	-2.1732	2.63579e-07	0.484262	0.118629
ENSMUSG00000078853	Igtp	interferon gamma induced GTPase	-2.17159	3.08521e-40	20.6789	4.4169
ENSMUSG00000030237	Slco1a4	solute carrier organic anion transporter family, member 1a4	-2.17146	1.04779e-06	0.204722	0.0427873
ENSMUSG00000047502	Mroh7	maestro heat-like repeat family member 7	-2.17086	7.62618e-12	1.53321	0.319903
ENSMUSG00000026875	Traf1	TNF receptor-associated factor 1	-2.16814	1.60723e-24	3.78722	0.800157
ENSMUSG00000019982	Myb	myeloblastosis oncogene	-2.16675	1.80753e-15	2.44661	0.511378
ENSMUSG00000038319	Kcnh2	potassium voltage-gated channel, subfamily H (eag-related), member 2	-2.16297	5.85191e-40	15.848	3.43963
ENSMUSG00000021478	Drd1	dopamine receptor D1	-2.15815	0.0050909	0.116103	0.0256897
ENSMUSG00000027692	Tnik	TRAF2 and NCK interacting kinase	-2.15744	4.01353e-37	2.59041	0.556739
ENSMUSG00000034177	Rnf43	ring finger protein 43	-2.15611	5.32757e-16	2.01025	0.454028
ENSMUSG00000000295	Hddc2	HD domain containing 2	-2.15499	4.56505e-68	26.9405	5.80742
ENSMUSG00000068806	Olfr1259	olfactory receptor 1259	-2.15345	0.0474678	0.212311	0.0421831
ENSMUSG00000074497	A430078G23Rik	RIKEN cDNA A430078G23 gene	-2.15303	7.39087e-11	0.94646	0.20102
ENSMUSG00000055523	Gucy2g	guanylate cyclase 2g	-2.15121	2.68945e-06	1.04082	0.313636
ENSMUSG00000056144	Trim34a	tripartite motif-containing 34A	-2.15067	2.94883e-20	6.94995	1.56079
ENSMUSG00000058794	Nfe2	nuclear factor, erythroid derived 2	-2.14925	7.09898e-05	0.205179	0.0443575
ENSMUSG00000057897	Camk2b	calcium/calmodulin-dependent protein kinase II, beta	-2.14768	2.30412e-09	0.687157	0.15254
ENSMUSG00000096596	Gm10591	predicted gene 10591	-2.14725	0.0165121	2.05463	0.305721
ENSMUSG00000050635	Sprr2f	small proline-rich protein 2F	-2.14712	0.00321726	22.792	5.66452
ENSMUSG00000035910	Dcdc2a	doublecortin domain containing 2a	-2.14445	7.2612e-08	0.333589	0.0691513
ENSMUSG00000044681	Cnpy1	canopy FGF signaling regulator 1	-2.14389	0.00284028	0.0655147	0.0139468
ENSMUSG00000026576	Atp1b1	ATPase, Na+/K+ transporting, beta 1 polypeptide	-2.14355	2.70154e-32	130.7	26.6584
ENSMUSG00000039982	Dtx4	deltex 4, E3 ubiquitin ligase	-2.14305	7.09186e-55	15.8172	3.42173
ENSMUSG00000046006	Gapt	Grb2-binding adaptor, transmembrane	-2.14119	4.85517e-08	0.668321	0.14141
ENSMUSG00000027270	Lamp5	lysosomal-associated membrane protein family, member 5	-2.14102	0.00869142	0.132081	0.0258167
ENSMUSG00000071177	Serpina1d	serine (or cysteine) peptidase inhibitor, clade A, member 1D	-2.13937	0.0369972	0.140817	0.0281287
ENSMUSG00000094462	Gm21028	predicted gene, 21028	-2.13821	0.0157956	2.03394	0.406234
ENSMUSG00000024172	St6gal2	beta galactoside alpha 2,6 sialyltransferase 2	-2.13678	5.00625e-10	1.14756	0.25415
ENSMUSG00000032311	Nrg4	neuregulin 4	-2.13539	1.44705e-18	2.30372	0.483372
ENSMUSG00000037509	Arhgef4	Rho guanine nucleotide exchange factor (GEF) 4	-2.13409	9.33342e-26	2.75828	0.586021
ENSMUSG00000057176	Ccdc189	coiled-coil domain containing 189	-2.12815	2.98381e-15	3.13056	0.672426
ENSMUSG00000001270	Ckb	creatine kinase, brain	-2.12685	3.5845e-31	506.742	117.131
ENSMUSG00000022756	Slc7a4	solute carrier family 7 (cationic amino acid transporter, y+ system), member 4	-2.12685	8.28995e-21	3.18547	0.687601
ENSMUSG00000064325	Hhip	Hedgehog-interacting protein	-2.12591	1.31647e-06	0.432739	0.0870958
ENSMUSG00000066258	Trim12a	tripartite motif-containing 12A	-2.12576	4.14878e-27	4.22005	0.945122
ENSMUSG00000028370	Pappa	pregnancy-associated plasma protein A	-2.12519	4.26852e-10	2.48547	0.762725
ENSMUSG00000031344	Gabrq	gamma-aminobutyric acid (GABA) A receptor, subunit theta	-2.12498	0.000465317	0.171158	0.0338715
ENSMUSG00000046192	Iqub	IQ motif and ubiquitin domain containing	-2.12456	0.000459337	0.198774	0.0377724
ENSMUSG00000039611	Tmem246	transmembrane protein 246	-2.12104	1.61934e-36	8.26458	1.78863
ENSMUSG00000026874	Hc	hemolytic complement	-2.12073	5.75996e-05	0.16016	0.0334677
ENSMUSG00000033006	Sox10	SRY (sex determining region Y)-box 10	-2.11967	0.000546576	0.180425	0.0383737
ENSMUSG00000031637	Lrp2bp	Lrp2 binding protein	-2.11916	1.43832e-08	0.682694	0.151288
ENSMUSG00000028354	Fmn2	formin 2	-2.11908	7.94458e-10	0.346345	0.0747151
ENSMUSG00000035258	Abi3bp	ABI gene family, member 3 (NESH) binding protein	-2.11804	3.94105e-31	14.8742	3.66083
ENSMUSG00000029125	Stx18	syntaxin 18	-2.11726	8.79494e-69	22.4502	4.87577
ENSMUSG00000024747	Aldh1a7	aldehyde dehydrogenase family 1, subfamily A7	-2.11345	0.000885025	0.455797	0.106754
ENSMUSG00000040471	Ggt6	gamma-glutamyltransferase 6	-2.11225	7.30406e-08	6.91412	1.8654
ENSMUSG00000014725	Adam28	a disintegrin and metallopeptidase domain 28	-2.11184	0.000881983	0.889459	0.255693
ENSMUSG00000043207	Zmpste24	zinc metallopeptidase, STE24	-2.11076	5.01832e-59	65.2987	14.2358
ENSMUSG00000070823	Gm1043	predicted gene 1043	-2.10804	0.000832174	0.102265	0.0212358
ENSMUSG00000054934	Kcnmb4	potassium large conductance calcium-activated channel, subfamily M, beta member 4	-2.10798	0.0447402	0.047423	0.0095495
ENSMUSG00000073940	Hbb-bt	hemoglobin, beta adult t chain	-2.10509	1.26306e-12	35.9848	8.66157
ENSMUSG00000001583	Tnk1	tyrosine kinase, non-receptor, 1	-2.10437	1.12715e-15	3.50285	0.777508
ENSMUSG00000030287	Itpr2	inositol 1,4,5-triphosphate receptor 2	-2.10233	1.85532e-06	17.9771	4.06856
ENSMUSG00000078160	Gm16503	predicted gene 16503	-2.10222	0.000385822	0.74906	0.167442
ENSMUSG00000025997	Ikzf2	IKAROS family zinc finger 2	-2.09776	3.29463e-26	2.50962	0.527629
ENSMUSG00000061397	Krt79	keratin 79	-2.09296	0.00718476	0.159295	0.0351666
ENSMUSG00000068740	Celsr2	cadherin, EGF LAG seven-pass G-type receptor 2	-2.08799	1.43768e-21	4.26268	0.996692
ENSMUSG00000039099	Wdr93	WD repeat domain 93	-2.0846	9.84548e-07	0.43339	0.0952857
ENSMUSG00000048230	Fbxo43	F-box protein 43	-2.08426	0.000105031	0.171259	0.0368327
ENSMUSG00000027346	Gpcpd1	glycerophosphocholine phosphodiesterase 1	-2.08376	1.43344e-22	46.8811	10.3753
ENSMUSG00000051359	Ncald	neurocalcin delta	-2.08199	5.93203e-19	4.20184	1.05525
ENSMUSG00000000303	Cdh1	cadherin 1	-2.08164	5.06583e-40	58.7409	14.5324
ENSMUSG00000026679	Enkur	enkurin, TRPC channel interacting protein	-2.08078	1.64363e-11	5.64501	1.33692
ENSMUSG00000037139	Myom3	myomesin family, member 3	-2.08076	0.000650872	0.0946053	0.0203717
ENSMUSG00000039410	Prdm16	PR domain containing 16	-2.07767	2.4369e-14	1.00347	0.22318
ENSMUSG00000030491	Tdrd12	tudor domain containing 12	-2.07756	0.00603772	0.0939145	0.0196184
ENSMUSG00000063529	Stmnd1	stathmin domain containing 1	-2.07747	1.51651e-07	4.30521	1.22932
ENSMUSG00000028681	Ptch2	patched 2	-2.07741	1.67075e-11	4.97406	1.30671
ENSMUSG00000032523	Hhatl	hedgehog acyltransferase-like	-2.07688	8.77055e-08	1.31664	0.294064
ENSMUSG00000028519	Dab1	disabled 1	-2.07251	6.02615e-16	3.16133	0.765466
ENSMUSG00000048371	Pdp2	pyruvate dehyrogenase phosphatase catalytic subunit 2	-2.06854	2.46531e-60	11.3139	2.53813
ENSMUSG00000022358	Fbxo32	F-box protein 32	-2.06377	2.9823e-19	46.2606	12.7233
ENSMUSG00000035349	Mia2	melanoma inhibitory activity 2	-2.06153	4.42053e-05	0.724972	0.159295
ENSMUSG00000061080	Lsamp	limbic system-associated membrane protein	-2.06124	9.8684e-12	2.32016	0.62533
ENSMUSG00000055632	Hmcn2	hemicentin 2	-2.06096	2.33695e-23	14.9339	3.65886
ENSMUSG00000034171	Faah	fatty acid amide hydrolase	-2.05863	1.50557e-13	1.7678	0.472419
ENSMUSG00000026579	F5	coagulation factor V	-2.05399	2.98615e-06	0.725204	0.238093
ENSMUSG00000070547	Mrgprb1	MAS-related GPR, member B1	-2.05377	0.00134534	0.137721	0.0295636
ENSMUSG00000028328	Tmod1	tropomodulin 1	-2.0536	3.64169e-12	2.6234	0.569905
ENSMUSG00000038173	Enpp6	ectonucleotide pyrophosphatase/phosphodiesterase 6	-2.05233	0.000563744	0.115629	0.0277158
ENSMUSG00000026358	Rgs1	regulator of G-protein signaling 1	-2.05144	1.05428e-21	6.39424	1.61218
ENSMUSG00000071113	Mboat4	membrane bound O-acyltransferase domain containing 4	-2.05066	0.0157953	0.175302	0.0379179
ENSMUSG00000043664	Tmem221	transmembrane protein 221	-2.04942	6.98515e-09	6.10912	1.58807
ENSMUSG00000057378	Ryr3	ryanodine receptor 3	-2.04748	9.45517e-32	3.59444	0.798936
ENSMUSG00000025888	Casp1	caspase 1	-2.04689	2.67543e-25	27.9095	6.47375
ENSMUSG00000001865	Cpa3	carboxypeptidase A3, mast cell	-2.04682	0.00015196	2.61324	0.508545
ENSMUSG00000021573	Tppp	tubulin polymerization promoting protein	-2.0463	1.61219e-27	18.5707	4.44579
ENSMUSG00000000154	Slc22a18	solute carrier family 22 (organic cation transporter), member 18	-2.04382	1.12637e-08	3.92741	0.853377
ENSMUSG00000041794	Myrip	myosin VIIA and Rab interacting protein	-2.04233	1.14927e-15	2.58931	0.644704
ENSMUSG00000027429	Sec23b	SEC23 homolog B, COPII coat complex component	-2.0416	1.94263e-45	72.632	16.9255
ENSMUSG00000048652	Samd13	sterile alpha motif domain containing 13	-2.03733	0.0407247	0.0971621	0.0211296
ENSMUSG00000051498	Tlr6	toll-like receptor 6	-2.03688	7.25877e-08	1.7306	0.381256
ENSMUSG00000054901	Arhgef33	Rho guanine nucleotide exchange factor (GEF) 33	-2.03655	1.13279e-06	0.432958	0.0982515
ENSMUSG00000038132	Rbm24	RNA binding motif protein 24	-2.03625	1.3187e-12	26.9822	7.0587
ENSMUSG00000024892	Pcx	pyruvate carboxylase	-2.03531	3.13453e-26	56.6723	12.4938
ENSMUSG00000050295	Foxc1	forkhead box C1	-2.03139	1.27907e-12	2.20641	0.513415
ENSMUSG00000070337	Gpr179	G protein-coupled receptor 179	-2.03108	2.08563e-06	0.116087	0.0263541
ENSMUSG00000057719	Sh3rf2	SH3 domain containing ring finger 2	-2.02938	2.00825e-05	0.568914	0.147126
ENSMUSG00000032094	Cd3d	CD3 antigen, delta polypeptide	-2.02438	6.27172e-07	1.01776	0.231296
ENSMUSG00000035187	Nkx6-1	NK6 homeobox 1	-2.02308	0.000995241	0.235444	0.052103
ENSMUSG00000034112	Atp2c2	ATPase, Ca++ transporting, type 2C, member 2	-2.0209	6.12779e-15	3.77394	0.871161
ENSMUSG00000039720	Got1l1	glutamic-oxaloacetic transaminase 1-like 1	-2.01895	0.0409482	0.211363	0.0649385
ENSMUSG00000028698	Pik3r3	phosphatidylinositol 3 kinase, regulatory subunit, polypeptide 3 (p55)	-2.01886	2.79575e-78	26.8928	6.24865
ENSMUSG00000026765	Lypd6b	LY6/PLAUR domain containing 6B	-2.01691	1.10142e-05	2.25299	0.562145
ENSMUSG00000018727	Cpsf4l	cleavage and polyadenylation specific factor 4-like	-2.01588	4.3691e-08	3.76497	0.906458
ENSMUSG00000019848	Popdc3	popeye domain containing 3	-2.01321	0.0180996	0.110498	0.024664
ENSMUSG00000037443	Cep85	centrosomal protein 85	-2.00949	4.94099e-47	29.8601	7.10656
ENSMUSG00000032988	Slc16a8	solute carrier family 16 (monocarboxylic acid transporters), member 8	-2.00818	4.65383e-05	0.585451	0.130669
ENSMUSG00000030228	Pik3c2g	phosphatidylinositol 3-kinase, C2 domain containing, gamma polypeptide	-2.00737	0.000604103	0.121829	0.0232659
ENSMUSG00000027938	Creb3l4	cAMP responsive element binding protein 3-like 4	-2.00716	1.28939e-09	3.96085	0.927859
ENSMUSG00000041552	Ptchd1	patched domain containing 1	-2.00605	0.000327893	0.174152	0.0398226
ENSMUSG00000034258	Mfsd7c	major facilitator superfamily domain containing 7C	-2.00589	1.23527e-19	5.12502	1.22264
ENSMUSG00000039154	Shd	src homology 2 domain-containing transforming protein D	-2.00587	2.56231e-08	4.23068	1.04719
ENSMUSG00000030256	Bhlhe41	basic helix-loop-helix family, member e41	-2.00539	2.16671e-07	0.551399	0.131599
ENSMUSG00000031428	Zcchc18	zinc finger, CCHC domain containing 18	-2.00511	5.64309e-09	1.49822	0.348826
ENSMUSG00000026824	Kcnj3	potassium inwardly-rectifying channel, subfamily J, member 3	-2.00408	0.00399838	0.167973	0.0508357
ENSMUSG00000056306	Sertm1	serine rich and transmembrane domain containing 1	-2.00309	0.000460174	0.294286	0.0821487
ENSMUSG00000068522	Aard	alanine and arginine rich domain containing protein	-2.00093	1.55737e-17	13.559	3.51438
ENSMUSG00000025105	Bnc1	basonuclin 1	-2.00016	0.00380109	1.31137	0.269794
ENSMUSG00000028730	Cfap57	cilia and flagella associated protein 57	-1.99948	0.0348275	0.0503849	0.0112736
ENSMUSG00000025658	Cnksr2	connector enhancer of kinase suppressor of Ras 2	-1.99929	8.64126e-07	0.439589	0.117191
ENSMUSG00000072553	Gm525	predicted gene 525	-1.99911	0.00674025	0.440264	0.0991465
ENSMUSG00000074264	Amy1	amylase 1, salivary	-1.99762	1.82436e-07	1.83184	0.513672
ENSMUSG00000022225	Cma1	chymase 1, mast cell	-1.99667	1.15163e-05	3.12202	0.77306
ENSMUSG00000108763	Gm36028	predicted gene, 36028	-1.99639	0.0201702	0.300372	0.106413
ENSMUSG00000046607	Hrk	harakiri, BCL2 interacting protein (contains only BH3 domain)	-1.99484	6.631e-05	1.09749	0.379588
ENSMUSG00000031994	Adamts8	a disintegrin-like and metallopeptidase (reprolysin type) with thrombospondin type 1 motif, 8	-1.99424	1.81243e-09	2.22838	0.583595
ENSMUSG00000026514	Cnih3	cornichon family AMPA receptor auxiliary protein 3	-1.99297	0.0261069	0.0831796	0.019156
ENSMUSG00000058952	Cfi	complement component factor i	-1.99277	3.9004e-05	1.45555	0.289135
ENSMUSG00000030125	Lrrc23	leucine rich repeat containing 23	-1.99096	4.80772e-06	2.14508	0.590673
ENSMUSG00000058755	Osm	oncostatin M	-1.98993	0.00971029	0.175796	0.0443627
ENSMUSG00000034818	Celf5	CUGBP, Elav-like family member 5	-1.98975	9.00332e-07	0.248336	0.0564337
ENSMUSG00000023828	Slc22a3	solute carrier family 22 (organic cation transporter), member 3	-1.98602	8.15962e-12	5.06455	1.87507
ENSMUSG00000108976	Gm29797	predicted gene, 29797	-1.98504	0.0229149	0.372045	0.0841707
ENSMUSG00000002324	Rec8	REC8 meiotic recombination protein	-1.98317	1.39145e-06	5.0628	1.16132
ENSMUSG00000069515	Lyz1	lysozyme 1	-1.98292	1.72227e-05	1.23864	0.354264
ENSMUSG00000004110	Cacna1e	calcium channel, voltage-dependent, R type, alpha 1E subunit	-1.98042	1.07468e-12	1.47168	0.403762
ENSMUSG00000044364	Tmem74b	transmembrane protein 74B	-1.98005	0.0373802	0.165156	0.0372789
ENSMUSG00000017195	Zpbp2	zona pellucida binding protein 2	-1.98004	5.27907e-06	0.619517	0.145769
ENSMUSG00000047787	Flrt1	fibronectin leucine rich transmembrane protein 1	-1.97876	3.07323e-08	1.02949	0.227705
ENSMUSG00000041301	Cftr	cystic fibrosis transmembrane conductance regulator	-1.97867	1.04448e-10	1.1592	0.275389
ENSMUSG00000027977	Ndst3	N-deacetylase/N-sulfotransferase (heparan glucosaminyl) 3	-1.97665	4.07971e-09	0.894471	0.256886
ENSMUSG00000035852	Misp	mitotic spindle positioning	-1.97649	9.50188e-13	6.4822	1.85244
ENSMUSG00000000325	Arvcf	armadillo repeat gene deleted in velo-cardio-facial syndrome	-1.97642	1.3725e-24	14.413	3.5321
ENSMUSG00000029074	Ttll10	tubulin tyrosine ligase-like family, member 10	-1.97443	3.39308e-11	1.81781	0.433816
ENSMUSG00000041886	Macc1	metastasis associated in colon cancer 1	-1.97404	1.08372e-15	3.90238	0.935509
ENSMUSG00000047638	Nr1h4	nuclear receptor subfamily 1, group H, member 4	-1.97403	0.0489004	0.0865941	0.0237822
ENSMUSG00000025328	Padi3	peptidyl arginine deiminase, type III	-1.9724	0.0278553	0.0883637	0.0206014
ENSMUSG00000036264	Fstl4	follistatin-like 4	-1.97217	7.76491e-07	0.573417	0.13438
ENSMUSG00000062694	Cav3	caveolin 3	-1.96994	0.000661486	0.660403	0.159023
ENSMUSG00000060534	Dcc	deleted in colorectal carcinoma	-1.96892	0.0447655	0.0434774	0.0099619
ENSMUSG00000032358	Fam83b	family with sequence similarity 83, member B	-1.96857	0.000739438	0.215131	0.0578771
ENSMUSG00000007097	Atp1a2	ATPase, Na+/K+ transporting, alpha 2 polypeptide	-1.96719	1.61293e-20	13.275	4.10588
ENSMUSG00000103770	Pcdha9	protocadherin alpha 9	-1.96598	0.00949651	0.0828154	0.019758
ENSMUSG00000021575	Ahrr	aryl-hydrocarbon receptor repressor	-1.96586	7.65659e-05	0.360946	0.0931575
ENSMUSG00000095385	D630033O11Rik	RIKEN cDNA D630033O11 gene	-1.96456	1.77968e-05	0.558937	0.146862
ENSMUSG00000040855	Reps2	RALBP1 associated Eps domain containing protein 2	-1.96203	7.49734e-47	6.09205	1.46358
ENSMUSG00000030873	Scnn1b	sodium channel, nonvoltage-gated 1 beta	-1.96012	1.8031e-10	9.53343	2.07295
ENSMUSG00000001672	Marveld3	MARVEL (membrane-associating) domain containing 3	-1.95528	2.7971e-12	3.33194	0.821773
ENSMUSG00000003872	Lin7b	lin-7 homolog B (C. elegans)	-1.954	1.02414e-11	5.17269	1.26056
ENSMUSG00000057715	A830018L16Rik	RIKEN cDNA A830018L16 gene	-1.9528	0.0010705	0.05805	0.0135368
ENSMUSG00000033715	Akr1c14	aldo-keto reductase family 1, member C14	-1.95203	1.55695e-23	38.0871	12.2212
ENSMUSG00000001663	Gstt1	glutathione S-transferase, theta 1	-1.95194	9.391e-26	21.9687	6.02481
ENSMUSG00000073400	Trim10	tripartite motif-containing 10	-1.95184	0.00727855	0.222042	0.0517899
ENSMUSG00000103092	Pcdha5	protocadherin alpha 5	-1.95167	0.00212363	0.0938906	0.0226062
ENSMUSG00000038704	Aspdh	aspartate dehydrogenase domain containing	-1.95146	0.0428571	0.152502	0.0349437
ENSMUSG00000041362	Shtn1	shootin 1	-1.95135	9.69041e-44	12.4306	3.01183
ENSMUSG00000030731	Syt3	synaptotagmin III	-1.94852	2.41839e-07	0.943896	0.227573
ENSMUSG00000005251	Ripk4	receptor-interacting serine-threonine kinase 4	-1.94697	8.31778e-26	5.41301	1.32562
ENSMUSG00000002012	Pnck	pregnancy upregulated non-ubiquitously expressed CaM kinase	-1.94687	1.56107e-20	25.82	7.09732
ENSMUSG00000024957	Kcnk4	potassium channel, subfamily K, member 4	-1.94574	7.69529e-06	0.885798	0.213589
ENSMUSG00000043003	Rasef	RAS and EF hand domain containing	-1.94506	1.32099e-19	5.05469	1.1882
ENSMUSG00000021636	Marveld2	MARVEL (membrane-associating) domain containing 2	-1.94417	4.02881e-17	6.3736	1.6743
ENSMUSG00000024107	Lhcgr	luteinizing hormone/choriogonadotropin receptor	-1.94353	0.0107331	0.114799	0.0267413
ENSMUSG00000006782	Cnp	2',3'-cyclic nucleotide 3' phosphodiesterase	-1.94352	2.20944e-53	18.9457	4.64552
ENSMUSG00000061742	Slc22a12	solute carrier family 22 (organic anion/cation transporter), member 12	-1.94262	0.0243743	0.145673	0.0315564
ENSMUSG00000073650	Catip	ciliogenesis associated TTC17 interacting protein	-1.94105	3.17621e-10	4.84139	1.49528
ENSMUSG00000027544	Nfatc2	nuclear factor of activated T cells, cytoplasmic, calcineurin dependent 2	-1.93948	2.44072e-21	2.40981	0.647557
ENSMUSG00000040828	Catsperd	catsper channel auxiliary subunit delta	-1.93934	1.51045e-08	1.50535	0.375632
ENSMUSG00000074261	Erich4	glutamate rich 4	-1.93881	0.00365099	0.683966	0.167578
ENSMUSG00000017344	Vtn	vitronectin	-1.93709	4.98022e-13	5.20342	1.27484
ENSMUSG00000054027	Nt5dc3	5'-nucleotidase domain containing 3	-1.93489	1.1903e-76	19.2082	4.7269
ENSMUSG00000066152	Slc31a2	solute carrier family 31, member 2	-1.93476	9.1916e-57	43.4	10.6283
ENSMUSG00000029923	Rab19	RAB19, member RAS oncogene family	-1.93435	1.16707e-08	3.46296	0.839165
ENSMUSG00000044320	1700001O22Rik	RIKEN cDNA 1700001O22 gene	-1.9337	2.18622e-08	1.24762	0.30747
ENSMUSG00000021638	Ocln	occludin	-1.93278	9.27833e-21	9.83381	3.23519
ENSMUSG00000095040	1700001J03Rik	RIKEN cDNA 1700001J03 gene	-1.93241	0.000207465	1.21897	0.300749
ENSMUSG00000024842	Cabp4	calcium binding protein 4	-1.93202	0.0381368	0.222742	0.0519264
ENSMUSG00000029088	Kcnip4	Kv channel interacting protein 4	-1.9301	4.69447e-10	1.28058	0.315451
ENSMUSG00000090231	Cfb	complement factor B	-1.93003	4.06448e-08	0.574214	0.140424
ENSMUSG00000061578	Ksr2	kinase suppressor of ras 2	-1.9263	0.0325384	0.025162	0.00671164
ENSMUSG00000024331	Dsc2	desmocollin 2	-1.92433	9.22605e-14	5.05622	1.39468
ENSMUSG00000017002	Slpi	secretory leukocyte peptidase inhibitor	-1.92382	0.00505058	9.33437	1.05451
ENSMUSG00000030399	Ckm	creatine kinase, muscle	-1.923	0.00490123	0.707853	0.256703
ENSMUSG00000023968	Crip3	cysteine-rich protein 3	-1.92196	1.94987e-05	0.912082	0.226471
ENSMUSG00000047250	Ptgs1	prostaglandin-endoperoxide synthase 1	-1.91864	7.09687e-63	21.1136	5.26255
ENSMUSG00000037196	Pacrg	PARK2 co-regulated	-1.91708	4.46011e-07	0.923014	0.230477
ENSMUSG00000034875	Nudt19	nudix (nucleoside diphosphate linked moiety X)-type motif 19	-1.91555	9.09168e-46	46.9835	11.3295
ENSMUSG00000025270	Alas2	aminolevulinic acid synthase 2, erythroid	-1.91509	1.39741e-06	2.94177	0.745928
ENSMUSG00000032572	Col6a4	collagen, type VI, alpha 4	-1.91462	4.96399e-12	77.4551	19.5238
ENSMUSG00000022490	Ppp1r1a	protein phosphatase 1, regulatory (inhibitor) subunit 1A	-1.91458	5.78834e-08	1.49215	0.367309
ENSMUSG00000033644	Piwil2	piwi-like RNA-mediated gene silencing 2	-1.91382	9.34095e-09	1.4596	0.376942
ENSMUSG00000023826	Park2	Parkinson disease (autosomal recessive, juvenile) 2, parkin	-1.91229	1.97004e-08	0.499027	0.124662
ENSMUSG00000038236	Hoxa7	homeobox A7	-1.91125	3.15295e-08	1.32671	0.331607
ENSMUSG00000049538	Adamts16	a disintegrin-like and metallopeptidase (reprolysin type) with thrombospondin type 1 motif, 16	-1.90856	1.31066e-20	5.68454	1.58906
ENSMUSG00000055866	Per2	period circadian clock 2	-1.90517	1.01674e-18	10.2592	2.87342
ENSMUSG00000049588	Ccdc69	coiled-coil domain containing 69	-1.90499	1.17627e-18	8.99687	2.25062
ENSMUSG00000033825	Tpsb2	tryptase beta 2	-1.89995	0.000799912	1.72407	0.480628
ENSMUSG00000038738	Shank1	SH3/ankyrin domain gene 1	-1.89948	2.38833e-21	1.45315	0.36623
ENSMUSG00000030207	Fam234b	family with sequence similarity 234, member B	-1.89709	2.09631e-33	18.9763	4.65949
ENSMUSG00000053025	Sv2b	synaptic vesicle glycoprotein 2 b	-1.89367	1.41605e-28	2.98502	0.755693
ENSMUSG00000020830	Vmo1	vitelline membrane outer layer 1 homolog (chicken)	-1.89044	0.00256301	0.881216	0.226332
ENSMUSG00000037541	Shank2	SH3/ankyrin domain gene 2	-1.88292	3.00206e-23	2.01472	0.514051
ENSMUSG00000057948	Unc13d	unc-13 homolog D (C. elegans)	-1.8823	2.15907e-14	4.68445	1.22197
ENSMUSG00000019853	Hebp2	heme binding protein 2	-1.88053	1.2957e-19	12.3509	3.18609
ENSMUSG00000035403	Crb2	crumbs family member 2	-1.87904	3.99706e-06	0.878235	0.232209
ENSMUSG00000018566	Slc2a4	solute carrier family 2 (facilitated glucose transporter), member 4	-1.87846	1.64588e-22	10.8745	2.83602
ENSMUSG00000042041	2010003K11Rik	RIKEN cDNA 2010003K11 gene	-1.87809	0.00469217	0.551842	0.137035
ENSMUSG00000025202	Scd3	stearoyl-coenzyme A desaturase 3	-1.87803	7.91338e-05	0.586367	0.202711
ENSMUSG00000039904	Gpr37	G protein-coupled receptor 37	-1.87672	0.00143159	0.301198	0.0779874
ENSMUSG00000067879	3110035E14Rik	RIKEN cDNA 3110035E14 gene	-1.87482	0.0232806	0.172015	0.0431839
ENSMUSG00000061816	Myl1	myosin, light polypeptide 1	-1.8744	0.0184099	0.198779	0.101807
ENSMUSG00000070637	Gm694	predicted gene 694	-1.87436	4.98346e-05	1.18582	0.304022
ENSMUSG00000038239	Hrc	histidine rich calcium binding protein	-1.87329	8.38382e-10	1.95832	0.503126
ENSMUSG00000020932	Gfap	glial fibrillary acidic protein	-1.86917	3.61206e-07	0.625625	0.160725
ENSMUSG00000024376	Epb41l4a	erythrocyte membrane protein band 4.1 like 4a	-1.86738	3.97492e-25	9.4189	2.40964
ENSMUSG00000004187	Kifc2	kinesin family member C2	-1.86737	7.80824e-18	6.50591	1.76517
ENSMUSG00000026721	Rabgap1l	RAB GTPase activating protein 1-like	-1.86663	3.93645e-34	6.02044	1.76979
ENSMUSG00000020467	Efemp1	epidermal growth factor-containing fibulin-like extracellular matrix protein 1	-1.86503	1.29823e-28	110.704	27.8573
ENSMUSG00000052397	Ezr	ezrin	-1.86433	2.47019e-33	93.537	24.9599
ENSMUSG00000070388	Fbxo39	F-box protein 39	-1.86427	0.015474	0.241427	0.0593881
ENSMUSG00000031932	Gpr83	G protein-coupled receptor 83	-1.86195	7.73645e-11	3.30163	0.848917
ENSMUSG00000025586	Cpeb1	cytoplasmic polyadenylation element binding protein 1	-1.86123	1.8823e-22	8.29694	2.52719
ENSMUSG00000029189	Sel1l3	sel-1 suppressor of lin-12-like 3 (C. elegans)	-1.85859	3.43819e-12	2.62154	0.684401
ENSMUSG00000038768	9130409I23Rik	RIKEN cDNA 9130409I23 gene	-1.85761	0.0146938	0.239591	0.0719189
ENSMUSG00000033214	Slitrk5	SLIT and NTRK-like family, member 5	-1.85367	0.000469565	0.177081	0.0448476
ENSMUSG00000037005	Xpnpep2	X-prolyl aminopeptidase (aminopeptidase P) 2, membrane-bound	-1.8531	0.000979834	2.33763	0.553393
ENSMUSG00000056162	Cndp1	carnosine dipeptidase 1 (metallopeptidase M20 family)	-1.85243	2.13978e-16	7.87636	2.07009
ENSMUSG00000045903	Npas4	neuronal PAS domain protein 4	-1.84736	1.04414e-13	9.57376	2.11921
ENSMUSG00000052387	Trpm3	transient receptor potential cation channel, subfamily M, member 3	-1.84417	9.78548e-06	0.452716	0.117625
ENSMUSG00000079173	Zan	zonadhesin	-1.8438	2.62227e-07	0.0998089	0.0261333
ENSMUSG00000022330	Osr2	odd-skipped related 2	-1.84054	1.77933e-20	110.993	31.1251
ENSMUSG00000074206	Adh6b	alcohol dehydrogenase 6B (class V)	-1.83879	0.0235237	0.0887549	0.0260762
ENSMUSG00000035283	Adrb1	adrenergic receptor, beta 1	-1.8382	6.3254e-05	0.599436	0.169272
ENSMUSG00000030607	Acan	aggrecan	-1.83446	3.76475e-05	0.216218	0.0572095
ENSMUSG00000003309	Ap1m2	adaptor protein complex AP-1, mu 2 subunit	-1.83359	6.8236e-30	21.8278	5.69187
ENSMUSG00000047013	Fbxo41	F-box protein 41	-1.83319	6.3829e-06	0.213043	0.0555257
ENSMUSG00000045662	Henmt1	HEN1 methyltransferase homolog 1 (Arabidopsis)	-1.83302	0.000928774	0.194034	0.0507873
ENSMUSG00000053693	Mast1	microtubule associated serine/threonine kinase 1	-1.8284	8.20403e-06	0.558746	0.14284
ENSMUSG00000036131	Frmd7	FERM domain containing 7	-1.8282	9.89922e-05	0.50315	0.132871
ENSMUSG00000005089	Slc1a2	solute carrier family 1 (glial high affinity glutamate transporter), member 2	-1.8281	5.75891e-05	0.133028	0.0381343
ENSMUSG00000028459	Cd72	CD72 antigen	-1.82778	1.22738e-10	1.91526	0.506798
ENSMUSG00000034570	Inpp5j	inositol polyphosphate 5-phosphatase J	-1.82713	1.53911e-06	1.27084	0.364724
ENSMUSG00000033590	Myo5c	myosin VC	-1.82654	4.80521e-10	5.75052	2.49027
ENSMUSG00000050967	Creg2	cellular repressor of E1A-stimulated genes 2	-1.82573	2.39024e-05	0.198003	0.0518189
ENSMUSG00000072618	Gm10384	predicted gene 10384	-1.82543	0.0129155	0.191904	0.0562013
ENSMUSG00000055341	Zfp457	zinc finger protein 457	-1.82215	2.45898e-05	0.474699	0.124377
ENSMUSG00000075272	Ttc30a2	tetratricopeptide repeat domain 30A2	-1.81882	0.0366274	1.0348	0.335032
ENSMUSG00000021032	Ngb	neuroglobin	-1.81781	7.99275e-08	1.71299	0.459138
ENSMUSG00000025934	Gsta3	glutathione S-transferase, alpha 3	-1.81751	2.58963e-05	0.40205	0.106353
ENSMUSG00000032207	Lipc	lipase, hepatic	-1.81518	0.00797174	0.236672	0.0613136
ENSMUSG00000057060	Slc35f3	solute carrier family 35, member F3	-1.81323	0.00032368	0.31545	0.0825973
ENSMUSG00000040016	Ptger3	prostaglandin E receptor 3 (subtype EP3)	-1.81173	1.87403e-18	14.2951	4.01969
ENSMUSG00000038522	Mfsd4b1	major facilitator superfamily domain containing 4B1	-1.81167	0.0091331	0.150435	0.0398867
ENSMUSG00000073407	Gm6034	predicted gene 6034	-1.80954	0.0200963	0.220068	0.0617337
ENSMUSG00000054966	Lmntd1	lamin tail domain containing 1	-1.80912	7.72897e-06	0.147119	0.0390665
ENSMUSG00000051107	Gm15440	predicted gene 15440	-1.80908	0.000445272	0.531871	0.142307
ENSMUSG00000026224	4933407L21Rik	RIKEN cDNA 4933407L21 gene	-1.80847	3.67704e-06	0.398277	0.105911
ENSMUSG00000062329	Cytl1	cytokine-like 1	-1.80794	1.67749e-05	1.84711	0.477819
ENSMUSG00000022208	Jph4	junctophilin 4	-1.80749	7.4518e-27	3.39502	0.914828
ENSMUSG00000021469	Msx2	msh homeobox 2	-1.79885	0.00635366	0.474881	0.12934
ENSMUSG00000019880	Rspo3	R-spondin 3	-1.796	3.40283e-17	39.0884	14.3995
ENSMUSG00000075302	Erich2	glutamate rich 2	-1.79595	0.00177687	0.280051	0.0752512
ENSMUSG00000056755	Grm7	glutamate receptor, metabotropic 7	-1.79494	1.32653e-06	0.62134	0.168851
ENSMUSG00000061039	Olfr920	olfactory receptor 920	-1.79461	1.66646e-05	0.657279	0.176205
ENSMUSG00000019761	Krt10	keratin 10	-1.79147	3.40341e-12	8.6295	2.35939
ENSMUSG00000041138	Nme8	NME/NM23 family member 8	-1.79069	0.0497681	0.10877	0.0278657
ENSMUSG00000034009	Rxfp1	relaxin/insulin-like family peptide receptor 1	-1.78968	2.45127e-26	97.6587	27.324
ENSMUSG00000043230	Fam124b	family with sequence similarity 124, member B	-1.78946	3.93091e-06	1.08501	0.296792
ENSMUSG00000053164	Gpr21	G protein-coupled receptor 21	-1.78939	2.56999e-06	0.514355	0.138109
ENSMUSG00000057346	Apol9a	apolipoprotein L 9a	-1.7892	1.62824e-05	2.65154	0.697999
ENSMUSG00000078552	Dcdc2b	doublecortin domain containing 2b	-1.78878	7.95569e-09	4.35509	1.18255
ENSMUSG00000073125	Xlr3b	X-linked lymphocyte-regulated 3B	-1.78825	1.02575e-06	3.58313	0.905416
ENSMUSG00000050549	5730508B09Rik	RIKEN cDNA 5730508B09 gene	-1.788	1.18406e-13	4.74506	1.29568
ENSMUSG00000021719	Rgs7bp	regulator of G-protein signalling 7 binding protein	-1.78579	7.39553e-11	1.8629	0.509233
ENSMUSG00000062646	Ganc	glucosidase, alpha; neutral C	-1.78525	5.3645e-36	5.0003	1.36486
ENSMUSG00000039217	Il18	interleukin 18	-1.78444	1.16783e-05	11.7196	3.56435
ENSMUSG00000053469	Tg	thyroglobulin	-1.7818	0.00991303	0.043464	0.0118793
ENSMUSG00000050103	Agmo	alkylglycerol monooxygenase	-1.78039	1.1735e-08	0.542027	0.148213
ENSMUSG00000027457	Snph	syntaphilin	-1.77924	2.91846e-09	1.05703	0.291216
ENSMUSG00000074785	Plxnc1	plexin C1	-1.77811	3.06264e-12	1.63838	0.444724
ENSMUSG00000031323	Dmrtc1a	DMRT-like family C1a	-1.77577	0.00238497	0.453896	0.129128
ENSMUSG00000071230	Npw	neuropeptide W	-1.77491	0.00437646	1.2534	0.470838
ENSMUSG00000031504	Rab20	RAB20, member RAS oncogene family	-1.77381	1.7285e-24	27.7159	7.44867
ENSMUSG00000060212	Pcnx2	pecanex homolog 2	-1.76919	4.33268e-05	0.628505	0.167478
ENSMUSG00000020083	2010107G23Rik	RIKEN cDNA 2010107G23 gene	-1.769	5.98629e-07	0.919183	0.25518
ENSMUSG00000036437	Npy1r	neuropeptide Y receptor Y1	-1.76648	7.92336e-09	2.18473	0.607104
ENSMUSG00000030048	Gkn3	gastrokine 3	-1.76598	0.00171323	0.757468	0.205356
ENSMUSG00000052305	Hbb-bs	hemoglobin, beta adult s chain	-1.76514	3.49656e-10	105.929	32.1429
ENSMUSG00000024036	Slc37a1	solute carrier family 37 (glycerol-3-phosphate transporter), member 1	-1.76488	4.70638e-08	1.31625	0.362879
ENSMUSG00000040296	Ddx58	DEAD (Asp-Glu-Ala-Asp) box polypeptide 58	-1.76464	7.22648e-35	16.3261	4.54569
ENSMUSG00000029162	Khk	ketohexokinase	-1.76144	1.35251e-21	20.9502	6.06353
ENSMUSG00000017453	Pipox	pipecolic acid oxidase	-1.76007	0.0046616	0.233683	0.0662425
ENSMUSG00000038253	Hoxa5	homeobox A5	-1.7598	4.46762e-07	3.98098	1.33396
ENSMUSG00000022357	Klhl38	kelch-like 38	-1.7586	0.000271651	0.519055	0.14234
ENSMUSG00000074771	Ankef1	ankyrin repeat and EF-hand domain containing 1	-1.7586	0.00661713	0.100482	0.025951
ENSMUSG00000074647	Fam83c	family with sequence similarity 83, member C	-1.75721	0.0489327	0.0548653	0.0148093
ENSMUSG00000048521	Cxcr6	chemokine (C-X-C motif) receptor 6	-1.75574	7.87731e-07	3.19471	0.95424
ENSMUSG00000071984	Fndc1	fibronectin type III domain containing 1	-1.75556	1.56964e-20	3.34204	0.900847
ENSMUSG00000045875	Adra1a	adrenergic receptor, alpha 1a	-1.75321	3.05334e-06	0.692073	0.182181
ENSMUSG00000041540	Sox5	SRY (sex determining region Y)-box 5	-1.75159	7.73308e-24	3.75764	1.18192
ENSMUSG00000039958	Etfbkmt	electron transfer flavoprotein beta subunit lysine methyltransferase	-1.74787	2.43415e-28	28.1479	7.95627
ENSMUSG00000028159	Dapp1	dual adaptor for phosphotyrosine and 3-phosphoinositides 1	-1.74649	4.7196e-34	13.2533	3.81927
ENSMUSG00000061603	Akap6	A kinase (PRKA) anchor protein 6	-1.74647	3.44489e-08	0.731526	0.200941
ENSMUSG00000032724	Abtb2	ankyrin repeat and BTB (POZ) domain containing 2	-1.74303	3.24052e-12	2.10899	0.593303
ENSMUSG00000002033	Cd3g	CD3 antigen, gamma polypeptide	-1.74194	3.08793e-06	3.26976	0.91873
ENSMUSG00000040859	Bsdc1	BSD domain containing 1	-1.7358	1.73891e-53	30.2884	8.56799
ENSMUSG00000091472	Gm3739	predicted gene 3739	-1.73565	0.00884982	0.729242	0.247694
ENSMUSG00000038233	Fam198a	family with sequence similarity 198, member A	-1.73446	7.10728e-09	1.87758	0.53053
ENSMUSG00000015093	Clic3	chloride intracellular channel 3	-1.73443	7.29907e-07	3.76846	1.07375
ENSMUSG00000000794	Kcnn3	potassium intermediate/small conductance calcium-activated channel, subfamily N, member 3	-1.73369	5.14876e-23	6.45275	1.86391
ENSMUSG00000031302	Nlgn3	neuroligin 3	-1.73246	3.43016e-07	0.461342	0.130098
ENSMUSG00000107504	Gm35549	predicted gene, 35549	-1.73197	0.00012647	0.855154	0.240116
ENSMUSG00000028701	Lurap1	leucine rich adaptor protein 1	-1.73055	1.11609e-31	6.14331	1.74349
ENSMUSG00000046603	Tcaim	T cell activation inhibitor, mitochondrial	-1.73019	3.54831e-38	11.0012	3.1195
ENSMUSG00000023764	Sfi1	Sfi1 homolog, spindle assembly associated (yeast)	-1.72992	1.82917e-17	16.5043	5.50322
ENSMUSG00000051225	Fam83a	family with sequence similarity 83, member A	-1.72932	0.00160255	0.229149	0.0643476
ENSMUSG00000055044	Pdlim1	PDZ and LIM domain 1 (elfin)	-1.72831	9.16384e-41	42.4824	12.2536
ENSMUSG00000044352	Sowaha	sosondowah ankyrin repeat domain family member A	-1.72757	0.01836	0.162597	0.0633577
ENSMUSG00000029053	Prkcz	protein kinase C, zeta	-1.72689	2.81376e-19	2.56714	0.731154
ENSMUSG00000036067	Slc2a6	solute carrier family 2 (facilitated glucose transporter), member 6	-1.72444	8.19007e-07	1.72804	0.488512
ENSMUSG00000075289	Carns1	carnosine synthase 1	-1.72372	1.26407e-12	3.85158	1.18469
ENSMUSG00000039824	Myl6b	myosin, light polypeptide 6B	-1.72365	8.71942e-07	5.34248	1.52709
ENSMUSG00000054728	Phactr1	phosphatase and actin regulator 1	-1.72324	4.84887e-18	2.89743	0.869572
ENSMUSG00000009075	Cabp7	calcium binding protein 7	-1.72318	0.00267289	0.183146	0.0511687
ENSMUSG00000030340	Scnn1a	sodium channel, nonvoltage-gated 1 alpha	-1.72295	1.45324e-11	3.55229	1.02283
ENSMUSG00000033703	Fuk	fucokinase	-1.72066	4.6626e-44	11.0729	3.1608
ENSMUSG00000030088	Aldh1l1	aldehyde dehydrogenase 1 family, member L1	-1.71821	2.416e-08	2.38994	0.70504
ENSMUSG00000039384	Dusp10	dual specificity phosphatase 10	-1.71691	3.95229e-09	3.91065	1.27415
ENSMUSG00000066861	Oas1g	2'-5' oligoadenylate synthetase 1G	-1.71593	1.20422e-06	1.83969	0.524068
ENSMUSG00000027684	Mecom	MDS1 and EVI1 complex locus	-1.71538	1.18148e-23	15.3997	4.16432
ENSMUSG00000037386	Rims2	regulating synaptic membrane exocytosis 2	-1.71466	0.00013919	0.50241	0.14329
ENSMUSG00000053007	9430076C15Rik	cAMP responsive element binding protein 5	-1.71441	4.01559e-21	2.09036	0.63365
ENSMUSG00000031618	Nr3c2	nuclear receptor subfamily 3, group C, member 2	-1.71204	7.1627e-07	0.970464	0.29612
ENSMUSG00000049107	Ntf3	neurotrophin 3	-1.712	1.79255e-05	0.790473	0.227622
ENSMUSG00000053985	Zfp14	zinc finger protein 14	-1.71006	1.5399e-10	5.82915	1.64578
ENSMUSG00000042961	Egflam	EGF-like, fibronectin type III and laminin G domains	-1.71006	2.80166e-11	13.1823	4.29415
ENSMUSG00000030523	Trpm1	transient receptor potential cation channel, subfamily M, member 1	-1.7095	0.00947942	0.0480492	0.0153441
ENSMUSG00000033233	Trim45	tripartite motif-containing 45	-1.70941	1.92559e-32	9.05147	2.66735
ENSMUSG00000029103	Lrpap1	low density lipoprotein receptor-related protein associated protein 1	-1.70867	2.91984e-32	93.8527	26.9734
ENSMUSG00000032186	Tmod2	tropomodulin 2	-1.70828	3.43489e-29	7.77827	2.12718
ENSMUSG00000019789	Hey2	hairy/enhancer-of-split related with YRPW motif 2	-1.70694	1.26529e-15	6.37875	1.82234
ENSMUSG00000041737	Tmem45b	transmembrane protein 45b	-1.70622	3.68585e-10	8.91175	2.60265
ENSMUSG00000022372	Sla	src-like adaptor	-1.70224	3.74115e-13	1.99995	0.61994
ENSMUSG00000020905	Usp43	ubiquitin specific peptidase 43	-1.70012	2.69362e-08	1.21738	0.353121
ENSMUSG00000020911	Krt19	keratin 19	-1.69748	1.56307e-14	143.797	43.9343
ENSMUSG00000023829	Slc22a1	solute carrier family 22 (organic cation transporter), member 1	-1.69704	3.79805e-05	0.496199	0.143382
ENSMUSG00000039375	Wdr17	WD repeat domain 17	-1.69663	0.000149396	0.147305	0.0421773
ENSMUSG00000086596	Susd5	sushi domain containing 5	-1.69557	7.58176e-06	0.717376	0.20979
ENSMUSG00000031027	Stk33	serine/threonine kinase 33	-1.6953	0.00102746	0.473608	0.148024
ENSMUSG00000005580	Adcy9	adenylate cyclase 9	-1.69451	8.30594e-17	3.47436	0.995525
ENSMUSG00000092164	Rergl	RERG/RAS-like	-1.69439	0.00186137	3.777	1.29581
ENSMUSG00000031258	Xkrx	X-linked Kx blood group related, X-linked	-1.69433	0.00110601	0.2119	0.0610092
ENSMUSG00000044017	Adgrd1	adhesion G protein-coupled receptor D1	-1.69277	7.39301e-10	3.39183	1.03436
ENSMUSG00000081512	Gm15821	predicted gene 15821	-1.69262	2.18429e-05	1.42006	0.407743
ENSMUSG00000044393	Dsg2	desmoglein 2	-1.69218	1.36363e-16	4.57606	1.36428
ENSMUSG00000045362	Tnfrsf26	tumor necrosis factor receptor superfamily, member 26	-1.69148	2.55587e-05	2.38645	0.900631
ENSMUSG00000029410	Ppef2	protein phosphatase, EF hand calcium-binding domain 2	-1.69099	6.61991e-05	0.717987	0.200879
ENSMUSG00000066438	Plekhd1	pleckstrin homology domain containing, family D (with coiled-coil domains) member 1	-1.68979	3.04581e-06	1.30941	0.370693
ENSMUSG00000020333	Acsl6	acyl-CoA synthetase long-chain family member 6	-1.68976	9.9113e-06	0.440047	0.13598
ENSMUSG00000035165	Kcne3	potassium voltage-gated channel, Isk-related subfamily, gene 3	-1.68939	1.67426e-09	5.04545	1.47537
ENSMUSG00000028803	Nipal3	NIPA-like domain containing 3	-1.6892	3.72347e-26	6.60291	2.11678
ENSMUSG00000027799	Nbea	neurobeachin	-1.68888	1.32424e-28	4.45003	1.30528
ENSMUSG00000048794	Cfap100	cilia and flagella associated protein 100	-1.68796	1.57504e-05	0.57943	0.167752
ENSMUSG00000046826	Fam187b	family with sequence similarity 187, member B	-1.6875	7.39764e-06	0.728449	0.237613
ENSMUSG00000027702	Lrrc34	leucine rich repeat containing 34	-1.68544	0.00296723	1.10751	0.396416
ENSMUSG00000061462	Obscn	obscurin, cytoskeletal calmodulin and titin-interacting RhoGEF	-1.68543	0.000122241	0.0855245	0.0266544
ENSMUSG00000063887	Nlgn1	neuroligin 1	-1.68463	9.12131e-05	0.280233	0.0814317
ENSMUSG00000051985	Igfn1	immunoglobulin-like and fibronectin type III domain containing 1	-1.68328	0.00350352	0.0866282	0.0257769
ENSMUSG00000051504	Siglech	sialic acid binding Ig-like lectin H	-1.68308	0.000121878	0.443683	0.134788
ENSMUSG00000028634	Hivep3	human immunodeficiency virus type I enhancer binding protein 3	-1.68198	4.61261e-21	1.07742	0.31584
ENSMUSG00000038843	Gcnt1	glucosaminyl (N-acetyl) transferase 1, core 2	-1.68112	8.1696e-18	10.1969	2.98929
ENSMUSG00000005686	Ampd3	adenosine monophosphate deaminase 3	-1.67996	3.84014e-20	13.8787	4.08653
ENSMUSG00000058831	Opn1sw	opsin 1 (cone pigments), short-wave-sensitive (color blindness, tritan)	-1.67994	2.96522e-06	0.676545	0.199034
ENSMUSG00000043999	Gpr75	G protein-coupled receptor 75	-1.67988	7.85501e-05	0.3392	0.0974504
ENSMUSG00000021047	Nova1	neuro-oncological ventral antigen 1	-1.67793	2.80118e-19	3.8313	1.15046
ENSMUSG00000070495	Ctcfl	CCCTC-binding factor (zinc finger protein)-like	-1.67631	0.000420645	0.218314	0.0643172
ENSMUSG00000063354	Slc39a4	solute carrier family 39 (zinc transporter), member 4	-1.67583	4.33389e-21	144.056	50.0719
ENSMUSG00000051000	Fam160a1	family with sequence similarity 160, member A1	-1.67496	3.73655e-10	1.70329	0.502194
ENSMUSG00000038421	Fcrla	Fc receptor-like A	-1.67406	6.26027e-05	0.68639	0.200982
ENSMUSG00000039543	Cfap70	cilia and flagella associated protein 70	-1.67318	1.49486e-05	0.399917	0.118006
ENSMUSG00000023064	Sncg	synuclein, gamma	-1.67297	8.65241e-06	4.08209	1.20889
ENSMUSG00000089876	Tmem102	transmembrane protein 102	-1.6729	3.09624e-10	4.50809	1.33434
ENSMUSG00000046442	Ppm1e	protein phosphatase 1E (PP2C domain containing)	-1.67163	1.46659e-29	7.69191	2.27274
ENSMUSG00000070802	Pnmal2	PNMA-like 2	-1.67155	4.71991e-18	4.2877	1.28218
ENSMUSG00000051669	AU021092	expressed sequence AU021092	-1.67022	1.92707e-25	28.9174	8.53712
ENSMUSG00000014791	Elmo3	engulfment and cell motility 3	-1.66878	2.3962e-30	9.70555	2.8748
ENSMUSG00000019987	Arg1	arginase, liver	-1.66828	0.00911289	0.547043	0.322295
ENSMUSG00000047281	Sfn	stratifin	-1.66775	5.66057e-07	3.57696	1.05741
ENSMUSG00000026602	Nphs2	nephrosis 2, podocin	-1.66682	0.00456918	0.163381	0.0483771
ENSMUSG00000048387	Osr1	odd-skipped related 1 (Drosophila)	-1.66578	4.21995e-12	11.9008	3.6392
ENSMUSG00000073409	H2-Q6	histocompatibility 2, Q region locus 6	-1.66521	5.68466e-17	26.0277	9.11263
ENSMUSG00000060878	Olfr1420	olfactory receptor 1420	-1.66498	0.00165711	0.453959	0.13391
ENSMUSG00000074715	Ccl28	chemokine (C-C motif) ligand 28	-1.66407	4.50291e-05	0.750286	0.227763
ENSMUSG00000028373	Astn2	astrotactin 2	-1.66366	1.41633e-09	2.59126	0.821799
ENSMUSG00000062296	Trank1	tetratricopeptide repeat and ankyrin repeat containing 1	-1.66311	0.000172143	0.0785961	0.0232818
ENSMUSG00000039934	Gsap	gamma-secretase activating protein	-1.65958	6.34109e-12	2.64376	0.858312
ENSMUSG00000037600	Kdf1	keratinocyte differentiation factor 1	-1.65846	9.54503e-08	3.58726	1.08937
ENSMUSG00000063297	Luzp2	leucine zipper protein 2	-1.65748	0.00809861	0.201829	0.0805686
ENSMUSG00000030854	Ptpn5	protein tyrosine phosphatase, non-receptor type 5	-1.65735	4.64275e-07	5.37041	1.44528
ENSMUSG00000085111	Ascl4	achaete-scute family bHLH transcription factor 4	-1.6572	0.00101519	0.27737	0.0806265
ENSMUSG00000031860	Pbx4	pre B cell leukemia homeobox 4	-1.65703	1.44985e-06	2.03773	0.607035
ENSMUSG00000017897	Eya2	EYA transcriptional coactivator and phosphatase 2	-1.65595	8.93466e-08	10.1245	3.24284
ENSMUSG00000060445	Sycp2	synaptonemal complex protein 2	-1.65503	2.86747e-05	0.168229	0.0499537
ENSMUSG00000033981	Gria2	glutamate receptor, ionotropic, AMPA2 (alpha 2)	-1.65501	0.000312638	0.294047	0.10465
ENSMUSG00000074575	Kcng1	potassium voltage-gated channel, subfamily G, member 1	-1.65318	3.1114e-07	4.46621	1.44585
ENSMUSG00000049001	Ndnf	neuron-derived neurotrophic factor	-1.65306	0.000213657	0.277429	0.0907579
ENSMUSG00000069814	Ccdc92b	coiled-coil domain containing 92B	-1.6503	0.00210833	0.169428	0.0499805
ENSMUSG00000030329	Pianp	PILR alpha associated neural protein	-1.64938	1.0695e-06	2.47289	0.714914
ENSMUSG00000022941	Ripply3	ripply transcriptional repressor 3	-1.64867	7.10695e-11	6.42827	1.92525
ENSMUSG00000020889	Nr1d1	nuclear receptor subfamily 1, group D, member 1	-1.64686	1.08188e-17	12.0561	4.65612
ENSMUSG00000090272	Mndal	myeloid nuclear differentiation antigen like	-1.64582	8.67582e-14	12.084	3.95552
ENSMUSG00000054619	Mettl7a1	methyltransferase like 7A1	-1.64398	2.46408e-15	90.0158	30.0633
ENSMUSG00000056569	Mpz	myelin protein zero	-1.64271	0.00293273	0.334264	0.100929
ENSMUSG00000046338	Gpat2	glycerol-3-phosphate acyltransferase 2, mitochondrial	-1.64158	0.00410821	0.59136	0.192849
ENSMUSG00000032246	Calml4	calmodulin-like 4	-1.64121	2.36018e-14	16.8216	5.09066
ENSMUSG00000055980	Irs1	insulin receptor substrate 1	-1.64089	1.22335e-22	6.115	1.80247
ENSMUSG00000048763	Hoxb3	homeobox B3	-1.64079	1.20618e-10	3.03559	0.955688
ENSMUSG00000026893	Gca	grancalcin	-1.64029	2.77168e-08	2.26554	0.685335
ENSMUSG00000032369	Plscr1	phospholipid scramblase 1	-1.63959	6.03095e-37	20.7349	6.25845
ENSMUSG00000056468	5730596B20Rik	RIKEN cDNA 5730596B20 gene	-1.63907	2.05363e-06	0.717004	0.215844
ENSMUSG00000046818	Ddit4l	DNA-damage-inducible transcript 4-like	-1.63555	2.01232e-15	22.6751	8.5217
ENSMUSG00000027359	Slc27a2	solute carrier family 27 (fatty acid transporter), member 2	-1.63538	1.07851e-05	4.1788	1.1495
ENSMUSG00000057836	Xlr3a	X-linked lymphocyte-regulated 3A	-1.63534	0.00235165	0.720406	0.203449
ENSMUSG00000023873	1700010I14Rik	RIKEN cDNA 1700010I14 gene	-1.63444	0.000240847	0.606701	0.185362
ENSMUSG00000050271	D8Ertd82e	DNA segment, Chr 8, ERATO Doi 82, expressed	-1.63406	5.19077e-34	4.55721	1.38403
ENSMUSG00000042567	Nek10	NIMA (never in mitosis gene a)- related kinase 10	-1.63304	0.0450814	0.0531821	0.0161829
ENSMUSG00000046997	Spsb4	splA/ryanodine receptor domain and SOCS box containing 4	-1.6321	2.51652e-09	1.70463	0.518515
ENSMUSG00000020599	Rgs9	regulator of G-protein signaling 9	-1.63204	1.0311e-09	1.84432	0.570508
ENSMUSG00000063767	S100a7a	S100 calcium binding protein A7A	-1.62898	2.2016e-05	4.50215	1.44553
ENSMUSG00000040829	Zmynd15	zinc finger, MYND-type containing 15	-1.62885	4.04698e-09	3.15849	1.08004
ENSMUSG00000053519	Kcnip1	Kv channel-interacting protein 1	-1.6277	4.06358e-09	1.49673	0.460681
ENSMUSG00000068037	Mas1	MAS1 oncogene	-1.6264	5.49391e-06	1.1454	0.3478
ENSMUSG00000047496	Rnf152	ring finger protein 152	-1.62591	1.6181e-09	1.31356	0.387558
ENSMUSG00000038370	Pcp4l1	Purkinje cell protein 4-like 1	-1.62431	2.85275e-26	110.168	35.6026
ENSMUSG00000031538	Plat	plasminogen activator, tissue	-1.62377	8.27811e-33	32.967	10.2581
ENSMUSG00000067356	B430203G13Rik	RIKEN cDNA B430203G13 gene	-1.62358	0.0346421	0.359256	0.154864
ENSMUSG00000030409	Dmpk	dystrophia myotonica-protein kinase	-1.62293	7.6622e-20	102.961	33.6442
ENSMUSG00000021200	Asb2	ankyrin repeat and SOCS box-containing 2	-1.62234	1.91194e-13	18.8453	6.0103
ENSMUSG00000038605	Samd10	sterile alpha motif domain containing 10	-1.6222	4.01991e-16	7.21307	2.25193
ENSMUSG00000052551	Adarb2	adenosine deaminase, RNA-specific, B2	-1.62114	0.00331662	0.0898578	0.0311307
ENSMUSG00000036098	Myrf	myelin regulatory factor	-1.6211	1.38378e-05	2.22848	0.688951
ENSMUSG00000020788	Atp2a3	ATPase, Ca++ transporting, ubiquitous	-1.61894	1.05554e-20	14.1009	5.26365
ENSMUSG00000072966	Gprasp2	G protein-coupled receptor associated sorting protein 2	-1.6181	1.99784e-12	5.56046	1.85541
ENSMUSG00000030268	Bcat1	branched chain aminotransferase 1, cytosolic	-1.61789	9.29641e-26	34.0968	9.91417
ENSMUSG00000026452	Syt2	synaptotagmin II	-1.61707	6.97924e-07	0.550036	0.16849
ENSMUSG00000022075	Rhobtb2	Rho-related BTB domain containing 2	-1.61638	1.95357e-32	14.9909	4.62056
ENSMUSG00000073910	Mob3b	MOB kinase activator 3B	-1.6151	5.70171e-37	8.55276	2.62748
ENSMUSG00000034282	Evpl	envoplakin	-1.61498	4.84619e-08	1.77593	0.667828
ENSMUSG00000027007	Ssfa2	sperm specific antigen 2	-1.61472	1.00307e-35	36.2983	11.3456
ENSMUSG00000038085	Cnbd2	cyclic nucleotide binding domain containing 2	-1.61432	0.000326337	1.54604	0.455403
ENSMUSG00000044647	Csrnp3	cysteine-serine-rich nuclear protein 3	-1.61352	1.22747e-19	1.81429	0.55813
ENSMUSG00000031883	Car7	carbonic anhydrase 7	-1.60954	1.27728e-06	1.53658	0.477143
ENSMUSG00000043913	Ccdc60	coiled-coil domain containing 60	-1.60914	3.18551e-05	0.476005	0.14724
ENSMUSG00000031385	Plxnb3	plexin B3	-1.60885	0.00677611	0.0889428	0.0266318
ENSMUSG00000025407	Gli1	GLI-Kruppel family member GLI1	-1.60847	2.76916e-17	55.0054	16.9165
ENSMUSG00000024922	Ovol1	ovo like zinc finger 1	-1.60838	7.43499e-05	1.33719	0.482816
ENSMUSG00000025933	Tmem14a	transmembrane protein 14A	-1.60827	1.42555e-10	6.95315	2.14801
ENSMUSG00000022306	Zfpm2	zinc finger protein, multitype 2	-1.60656	3.26035e-07	1.88721	0.567675
ENSMUSG00000048458	Fam212b	family with sequence similarity 212, member B	-1.60581	1.44328e-13	6.61057	1.93374
ENSMUSG00000025255	Zfhx4	zinc finger homeodomain 4	-1.60575	0.000112128	0.239148	0.0720717
ENSMUSG00000023806	Rsph3b	radial spoke 3B homolog (Chlamydomonas)	-1.60218	0.000282683	3.81751	1.346
ENSMUSG00000028841	Cnksr1	connector enhancer of kinase suppressor of Ras 1	-1.60118	8.77903e-14	4.73175	1.48058
ENSMUSG00000091764	Zfp964	zinc finger protein 964	-1.60112	3.77293e-10	1.68487	0.531483
ENSMUSG00000006538	Ihh	Indian hedgehog	-1.60072	4.77596e-18	13.7065	4.05502
ENSMUSG00000020524	Gria1	glutamate receptor, ionotropic, AMPA1 (alpha 1)	-1.59959	1.70423e-09	1.79036	0.558269
ENSMUSG00000029149	Krtcap3	keratinocyte associated protein 3	-1.59828	4.02726e-16	17.6135	5.73646
ENSMUSG00000026170	Cyp27a1	cytochrome P450, family 27, subfamily a, polypeptide 1	-1.59819	2.5724e-20	65.9674	22.1317
ENSMUSG00000018168	Ikzf3	IKAROS family zinc finger 3	-1.59799	9.09143e-07	2.00845	0.60943
ENSMUSG00000044534	Ackr2	atypical chemokine receptor 2	-1.59622	6.2022e-06	0.767862	0.238365
ENSMUSG00000056648	Hoxb8	homeobox B8	-1.59593	1.17532e-22	16.5903	5.30703
ENSMUSG00000028259	Fhl5	four and a half LIM domains 5	-1.59569	0.000160591	1.14404	0.349752
ENSMUSG00000021720	Rnf180	ring finger protein 180	-1.59386	4.18378e-06	2.47173	0.767775
ENSMUSG00000054477	Kcnn2	potassium intermediate/small conductance calcium-activated channel, subfamily N, member 2	-1.59145	1.561e-05	0.576528	0.180306
ENSMUSG00000014846	Tppp3	tubulin polymerization-promoting protein family member 3	-1.59103	2.03072e-21	76.955	23.6799
ENSMUSG00000036139	Hoxc9	homeobox C9	-1.59036	0.00881539	0.18631	0.0573074
ENSMUSG00000040111	Gramd1b	GRAM domain containing 1B	-1.58972	4.3552e-26	9.15347	2.91697
ENSMUSG00000020698	Cct6b	chaperonin containing Tcp1, subunit 6b (zeta)	-1.58743	0.00112643	0.340315	0.105117
ENSMUSG00000018849	Wwc1	WW, C2 and coiled-coil domain containing 1	-1.58688	2.03109e-17	14.4766	4.26784
ENSMUSG00000041012	Cmtm8	CKLF-like MARVEL transmembrane domain containing 8	-1.585	2.46275e-12	14.3978	4.52344
ENSMUSG00000003452	Bicd1	bicaudal D homolog 1 (Drosophila)	-1.58428	1.07483e-18	0.754483	0.237554
ENSMUSG00000022389	Tef	thyrotroph embryonic factor	-1.58405	1.88834e-22	23.9274	8.82065
ENSMUSG00000020275	Rel	reticuloendotheliosis oncogene	-1.58334	4.68757e-21	4.83697	1.49811
ENSMUSG00000000197	Nalcn	sodium leak channel, non-selective	-1.58326	8.29343e-06	0.77206	0.247676
ENSMUSG00000058914	C1qtnf3	C1q and tumor necrosis factor related protein 3	-1.58194	8.6317e-08	18.8546	6.75467
ENSMUSG00000078588	Ccdc24	coiled-coil domain containing 24	-1.58107	0.000209177	0.219272	0.0684634
ENSMUSG00000079560	Hoxa3	homeobox A3	-1.58014	3.46625e-06	0.873699	0.276894
ENSMUSG00000029787	Avl9	AVL9 homolog (S. cerevisiase)	-1.57999	1.53365e-37	13.7917	4.33766
ENSMUSG00000042035	Igsf3	immunoglobulin superfamily, member 3	-1.57997	4.17368e-37	7.27975	2.29268
ENSMUSG00000031377	Bmx	BMX non-receptor tyrosine kinase	-1.57962	8.2119e-08	2.79282	0.91755
ENSMUSG00000036825	Ssx2ip	synovial sarcoma, X breakpoint 2 interacting protein	-1.57823	1.94875e-37	15.4886	4.88226
ENSMUSG00000026163	Sphkap	SPHK1 interactor, AKAP domain containing	-1.57757	9.71145e-10	0.885351	0.279227
ENSMUSG00000024379	Tslp	thymic stromal lymphopoietin	-1.57625	5.28686e-05	2.03875	0.708625
ENSMUSG00000109305	1810010D01Rik	RIKEN cDNA 1810010D01 gene	-1.57573	0.000549424	1.18485	0.395616
ENSMUSG00000032549	Rab6b	RAB6B, member RAS oncogene family	-1.5753	3.01588e-06	1.65494	0.551379
ENSMUSG00000049265	Kcnk3	potassium channel, subfamily K, member 3	-1.57501	6.63326e-09	2.24312	0.710257
ENSMUSG00000091648	C2cd4d	C2 calcium-dependent domain containing 4D	-1.57444	0.0314048	0.227683	0.0749478
ENSMUSG00000057286	St6galnac2	ST6 (alpha-N-acetyl-neuraminyl-2,3-beta-galactosyl-1,3)-N-acetylgalactosaminide alpha-2,6-sialyltransferase 2	-1.57317	2.03173e-24	7.47399	2.4539
ENSMUSG00000041141	Pnmal1	PNMA-like 1	-1.57283	3.11928e-05	0.287528	0.0902418
ENSMUSG00000059994	Fcrl1	Fc receptor-like 1	-1.57235	0.0168921	0.102471	0.0315066
ENSMUSG00000008601	Rab25	RAB25, member RAS oncogene family	-1.57228	9.10356e-16	15.4553	4.94363
ENSMUSG00000022584	Ly6c2	lymphocyte antigen 6 complex, locus C2	-1.57145	0.00015451	1.22853	0.30293
ENSMUSG00000028860	Sytl1	synaptotagmin-like 1	-1.5713	4.3752e-11	7.88537	3.24075
ENSMUSG00000031169	Porcn	porcupine homolog (Drosophila)	-1.57039	3.30528e-15	20.6044	7.02233
ENSMUSG00000038204	Asb10	ankyrin repeat and SOCS box-containing 10	-1.5698	8.61703e-05	0.42441	0.13492
ENSMUSG00000026527	Rgs7	regulator of G protein signaling 7	-1.56902	6.74112e-05	0.210249	0.0663623
ENSMUSG00000073491	Ifi213	interferon activated gene 213	-1.56895	8.42418e-06	0.910491	0.308912
ENSMUSG00000058297	Spock2	sparc/osteonectin, cwcv and kazal-like domains proteoglycan 2	-1.56773	6.55104e-26	51.8002	17.4056
ENSMUSG00000044072	Eml6	echinoderm microtubule associated protein like 6	-1.56732	3.31816e-07	0.816474	0.25844
ENSMUSG00000002831	Plin4	perilipin 4	-1.56687	4.91904e-14	3.34592	1.06793
ENSMUSG00000064147	Rab44	RAB44, member RAS oncogene family	-1.56597	0.000737125	0.389291	0.110837
ENSMUSG00000032878	Ccdc85a	coiled-coil domain containing 85A	-1.56518	2.00894e-05	0.924928	0.315131
ENSMUSG00000032648	Pygm	muscle glycogen phosphorylase	-1.56362	5.87219e-34	12.7219	4.05425
ENSMUSG00000039391	Ccdc81	coiled-coil domain containing 81	-1.55984	1.19244e-05	0.91986	0.293716
ENSMUSG00000055639	Dach1	dachshund 1 (Drosophila)	-1.5592	5.62812e-13	6.10988	1.95924
ENSMUSG00000035929	H2-Q4	histocompatibility 2, Q region locus 4	-1.5587	3.82771e-23	31.9748	11.4286
ENSMUSG00000026475	Rgs16	regulator of G-protein signaling 16	-1.55863	4.75648e-11	6.07766	1.92793
ENSMUSG00000048814	Lonrf2	LON peptidase N-terminal domain and ring finger 2	-1.55799	1.71692e-11	1.89432	0.606365
ENSMUSG00000038347	Tcte2	t-complex-associated testis expressed 2	-1.55759	1.56544e-05	0.56713	0.183569
ENSMUSG00000026932	Nacc2	nucleus accumbens associated 2, BEN and BTB (POZ) domain containing	-1.5572	9.03132e-31	13.3182	4.32932
ENSMUSG00000026304	Rab17	RAB17, member RAS oncogene family	-1.55719	0.000932994	1.11811	0.455397
ENSMUSG00000028631	Kcnq4	potassium voltage-gated channel, subfamily Q, member 4	-1.55653	5.64973e-12	4.2566	1.3686
ENSMUSG00000003273	Car11	carbonic anhydrase 11	-1.55647	1.04598e-11	12.7841	4.41066
ENSMUSG00000047330	Kcne4	potassium voltage-gated channel, Isk-related subfamily, gene 4	-1.55564	3.16949e-07	29.8194	11.2209
ENSMUSG00000024049	Myom1	myomesin 1	-1.55373	8.02874e-21	37.0031	11.4513
ENSMUSG00000026976	Pax8	paired box 8	-1.55279	7.49434e-24	6.48962	2.08346
ENSMUSG00000020374	Rasgef1c	RasGEF domain family, member 1C	-1.55219	0.0403479	0.084052	0.0263743
ENSMUSG00000038058	Nod1	nucleotide-binding oligomerization domain containing 1	-1.55212	2.33962e-33	14.8604	4.77389
ENSMUSG00000020676	Ccl11	chemokine (C-C motif) ligand 11	-1.55043	6.86958e-08	8.64343	2.96558
ENSMUSG00000018930	Ccl4	chemokine (C-C motif) ligand 4	-1.54956	0.0185582	0.794731	0.275276
ENSMUSG00000052270	Fpr2	formyl peptide receptor 2	-1.54943	0.0173916	0.502068	0.159415
ENSMUSG00000063873	Slc24a3	solute carrier family 24 (sodium/potassium/calcium exchanger), member 3	-1.54935	6.60029e-25	24.7612	7.70973
ENSMUSG00000047562	Mmp10	matrix metallopeptidase 10	-1.54857	0.00933488	0.301757	0.0958966
ENSMUSG00000091275	Gm3248	predicted gene 3248	-1.54789	0.0220849	0.821571	0.249498
ENSMUSG00000036292	Gramd1c	GRAM domain containing 1C	-1.54599	9.42185e-10	6.17783	2.05838
ENSMUSG00000028262	Clca3a2	chloride channel accessory 3A2	-1.54564	0.0316133	0.0959027	0.029072
ENSMUSG00000034472	Rasd2	RASD family, member 2	-1.54547	4.25254e-18	12.1843	4.33041
ENSMUSG00000037703	Lzts3	leucine zipper, putative tumor suppressor family member 3	-1.54453	2.38181e-25	11.8705	3.88519
ENSMUSG00000110234	Dnhd1	dynein heavy chain domain 1	-1.54443	0.000902332	0.185798	0.058766
ENSMUSG00000039699	Batf2	basic leucine zipper transcription factor, ATF-like 2	-1.54269	4.98417e-06	1.32497	0.427519
ENSMUSG00000021708	Rasgrf2	RAS protein-specific guanine nucleotide-releasing factor 2	-1.54239	9.8121e-07	0.663964	0.214589
ENSMUSG00000059327	Eda	ectodysplasin-A	-1.53998	8.80549e-15	4.15942	1.47189
ENSMUSG00000025194	Abcc2	ATP-binding cassette, sub-family C (CFTR/MRP), member 2	-1.53829	0.000188744	0.276784	0.0896993
ENSMUSG00000021676	Iqgap2	IQ motif containing GTPase activating protein 2	-1.53752	6.32609e-25	11.1904	3.83667
ENSMUSG00000003469	Phyhip	phytanoyl-CoA hydroxylase interacting protein	-1.53546	0.000135246	0.597018	0.195399
ENSMUSG00000001420	Tmem79	transmembrane protein 79	-1.53374	5.75187e-08	2.14108	0.695438
ENSMUSG00000079051	Gm14025	predicted gene 14025	-1.52971	0.014984	0.0839988	0.0267663
ENSMUSG00000050830	Vwc2	von Willebrand factor C domain containing 2	-1.52935	0.00300189	0.128194	0.0407601
ENSMUSG00000017417	Plxdc1	plexin domain containing 1	-1.52852	2.03191e-06	1.42187	0.463449
ENSMUSG00000032502	Stac	src homology three (SH3) and cysteine rich domain	-1.5284	0.00115759	0.583441	0.202277
ENSMUSG00000031853	BC021891	cDNA sequence BC021891	-1.52831	9.0662e-08	1.55696	0.506971
ENSMUSG00000038523	1700003F12Rik	RIKEN cDNA 1700003F12 gene	-1.52796	0.00933488	0.469506	0.150336
ENSMUSG00000026770	Il2ra	interleukin 2 receptor, alpha chain	-1.52784	3.75796e-05	0.301566	0.0984968
ENSMUSG00000054003	Tdrd9	tudor domain containing 9	-1.52763	0.00644012	0.13865	0.0429278
ENSMUSG00000043621	Ubxn10	UBX domain protein 10	-1.52672	0.000732987	0.291997	0.0960094
ENSMUSG00000029359	Tesc	tescalcin	-1.52662	0.00609648	0.32274	0.105362
ENSMUSG00000068696	Gpr88	G-protein coupled receptor 88	-1.52616	0.0112278	0.475157	0.15232
ENSMUSG00000074653	Lrrc31	leucine rich repeat containing 31	-1.5255	8.23683e-16	8.88162	2.88191
ENSMUSG00000056220	Pla2g4a	phospholipase A2, group IVA (cytosolic, calcium-dependent)	-1.52346	1.02882e-43	30.4554	9.97487
ENSMUSG00000009585	Apobec3	apolipoprotein B mRNA editing enzyme, catalytic polypeptide 3	-1.52253	6.30164e-41	16.9744	5.56326
ENSMUSG00000021213	Akr1c13	aldo-keto reductase family 1, member C13	-1.51721	2.5422e-05	4.04122	1.273
ENSMUSG00000028778	Hcrtr1	hypocretin (orexin) receptor 1	-1.51661	0.0165321	0.219602	0.0722971
ENSMUSG00000001604	Tcea3	transcription elongation factor A (SII), 3	-1.51625	8.85495e-05	3.65175	1.20721
ENSMUSG00000016758	Bik	BCL2-interacting killer	-1.51402	3.40671e-09	11.9934	4.15
ENSMUSG00000042306	S100a14	S100 calcium binding protein A14	-1.51049	0.0188499	0.274203	0.090848
ENSMUSG00000022505	Emp2	epithelial membrane protein 2	-1.50949	3.51974e-30	50.2212	17.5494
ENSMUSG00000094634	Gm3468	predicted gene 3468	-1.50894	0.00741124	2.576	0.769215
ENSMUSG00000022885	St6gal1	beta galactoside alpha 2,6 sialyltransferase 1	-1.50835	2.17333e-16	8.83761	3.07274
ENSMUSG00000027574	Nkain4	Na+/K+ transporting ATPase interacting 4	-1.5078	0.0105699	2.08564	0.669771
ENSMUSG00000078442	Ccdc105	coiled-coil domain containing 105	-1.50526	0.0437513	0.147912	0.0476011
ENSMUSG00000069874	Irgm2	immunity-related GTPase family M member 2	-1.50498	4.22635e-21	12.5846	4.63055
ENSMUSG00000022987	Zfp641	zinc finger protein 641	-1.50405	1.71947e-10	5.16268	1.99061
ENSMUSG00000032827	Ppp1r9a	protein phosphatase 1, regulatory (inhibitor) subunit 9A	-1.50361	1.4252e-15	3.89045	1.4166
ENSMUSG00000024901	Peli3	pellino 3	-1.50186	8.20403e-06	2.20996	0.641466
ENSMUSG00000040183	Ankrd6	ankyrin repeat domain 6	-1.50144	1.50521e-15	3.99757	1.42363
ENSMUSG00000034813	Grip1	glutamate receptor interacting protein 1	-1.49953	0.000352397	0.96999	0.344221
ENSMUSG00000024672	Ms4a7	membrane-spanning 4-domains, subfamily A, member 7	-1.49885	3.91254e-15	3.58355	1.19341
ENSMUSG00000010154	Spire2	spire homolog 2 (Drosophila)	-1.49775	8.21447e-07	3.62907	1.225
ENSMUSG00000037813	D630003M21Rik	RIKEN cDNA D630003M21 gene	-1.497	1.1889e-06	2.91124	1.11268
ENSMUSG00000018543	1700001P01Rik	RIKEN cDNA 1700001P01 gene	-1.49654	0.0118978	0.856754	0.277111
ENSMUSG00000053368	Rxfp2	relaxin/insulin-like family peptide receptor 2	-1.49636	1.36468e-07	2.55619	0.895613
ENSMUSG00000037143	Cfap61	cilia and flagella associated protein 61	-1.49607	0.0357341	0.0319281	0.0105176
ENSMUSG00000098132	Rassf10	Ras association (RalGDS/AF-6) domain family (N-terminal) member 10	-1.49498	6.48071e-06	0.558912	0.186406
ENSMUSG00000032763	Ilvbl	ilvB (bacterial acetolactate synthase)-like	-1.49195	2.82194e-39	43.2647	14.5076
ENSMUSG00000004661	Arid3b	AT rich interactive domain 3B (BRIGHT-like)	-1.49192	2.83379e-08	1.43569	0.464619
ENSMUSG00000000184	Ccnd2	cyclin D2	-1.49022	2.38744e-20	9.8669	3.34901
ENSMUSG00000024789	Jak2	Janus kinase 2	-1.48926	4.66589e-36	61.1998	20.5137
ENSMUSG00000040987	Mill2	MHC I like leukocyte 2	-1.48847	1.0821e-13	14.4672	5.77767
ENSMUSG00000026676	Ccdc3	coiled-coil domain containing 3	-1.48846	0.000221375	1.03198	0.335155
ENSMUSG00000047747	Rnf150	ring finger protein 150	-1.48837	1.69335e-29	3.46113	1.15993
ENSMUSG00000104713	Gbp6	guanylate binding protein 6	-1.488	7.24266e-05	1.11577	0.384664
ENSMUSG00000028801	Stpg1	sperm tail PG rich repeat containing 1	-1.4868	0.0499369	0.106546	0.0347346
ENSMUSG00000102037	Bcl2a1a	B cell leukemia/lymphoma 2 related protein A1a	-1.48649	0.00142712	0.974532	0.323464
ENSMUSG00000040721	Zfhx2	zinc finger homeobox 2	-1.48472	3.09023e-12	0.955964	0.343919
ENSMUSG00000032372	Plscr2	phospholipid scramblase 2	-1.48332	4.12767e-15	6.41372	2.16221
ENSMUSG00000059857	Ntng1	netrin G1	-1.48323	1.70457e-06	0.758749	0.255743
ENSMUSG00000041439	Mfsd6	major facilitator superfamily domain containing 6	-1.4805	4.91513e-19	3.97781	1.45275
ENSMUSG00000042826	Fgf11	fibroblast growth factor 11	-1.47883	5.76342e-09	3.92028	1.42658
ENSMUSG00000063972	Nr6a1	nuclear receptor subfamily 6, group A, member 1	-1.47847	4.57934e-17	2.1034	0.716668
ENSMUSG00000049721	Gal3st1	galactose-3-O-sulfotransferase 1	-1.4779	0.00149603	1.06705	0.433765
ENSMUSG00000030800	Prss8	protease, serine 8 (prostasin)	-1.47784	3.55888e-15	21.8291	7.44278
ENSMUSG00000028080	Lrba	LPS-responsive beige-like anchor	-1.47582	2.21729e-32	4.35829	1.46962
ENSMUSG00000053825	Ppfia2	protein tyrosine phosphatase, receptor type, f polypeptide (PTPRF), interacting protein (liprin), alpha 2	-1.47538	2.95525e-07	1.27082	0.4615
ENSMUSG00000035299	Mid1	midline 1	-1.47523	7.44499e-09	3.70609	1.55453
ENSMUSG00000050211	Pla2g4e	phospholipase A2, group IVE	-1.47443	0.0303541	0.0671452	0.0261305
ENSMUSG00000078907	Fam186b	family with sequence similarity 186, member B	-1.47375	0.0178963	0.200311	0.0655197
ENSMUSG00000045008	9030612E09Rik	RIKEN cDNA 9030612E09 gene	-1.47333	0.00082844	0.894404	0.352001
ENSMUSG00000042182	Bend6	BEN domain containing 6	-1.47262	1.69564e-09	3.67189	1.24432
ENSMUSG00000023960	Enpp5	ectonucleotide pyrophosphatase/phosphodiesterase 5	-1.47249	6.29013e-21	8.93391	3.07611
ENSMUSG00000074207	Adh1	alcohol dehydrogenase 1 (class I)	-1.47246	8.13194e-13	36.5726	11.9029
ENSMUSG00000039953	Clstn1	calsyntenin 1	-1.47117	6.73162e-26	67.8813	23.0837
ENSMUSG00000034664	Itga2b	integrin alpha 2b	-1.47037	2.07837e-09	2.50874	0.862154
ENSMUSG00000015968	Cacna1d	calcium channel, voltage-dependent, L type, alpha 1D subunit	-1.47009	4.25745e-13	3.77135	1.46342
ENSMUSG00000079343	C1s2	complement component 1, s subcomponent 2	-1.46929	0.0135439	0.288928	0.0985485
ENSMUSG00000004473	Clec11a	C-type lectin domain family 11, member a	-1.46884	9.01919e-06	9.96176	3.51073
ENSMUSG00000001508	Sgca	sarcoglycan, alpha (dystrophin-associated glycoprotein)	-1.46847	0.00013919	1.79989	0.614447
ENSMUSG00000031284	Pak3	p21 protein (Cdc42/Rac)-activated kinase 3	-1.46817	1.26277e-06	1.36262	0.455627
ENSMUSG00000063296	Tmem117	transmembrane protein 117	-1.46813	8.53027e-06	1.61521	0.548037
ENSMUSG00000022622	Acr	acrosin prepropeptide	-1.46803	0.00042471	0.720623	0.245013
ENSMUSG00000050132	Sarm1	sterile alpha and HEAT/Armadillo motif containing 1	-1.468	1.53371e-05	0.568575	0.193663
ENSMUSG00000057914	Cacnb2	calcium channel, voltage-dependent, beta 2 subunit	-1.46764	5.43545e-13	2.79647	0.977599
ENSMUSG00000020704	Asic2	acid-sensing (proton-gated) ion channel 2	-1.46658	5.24348e-08	6.28667	2.12968
ENSMUSG00000053044	Cd8b1	CD8 antigen, beta chain 1	-1.4662	0.046859	0.334711	0.10929
ENSMUSG00000030792	Dkkl1	dickkopf-like 1	-1.46574	0.00137652	0.498241	0.169021
ENSMUSG00000032712	2810474O19Rik	RIKEN cDNA 2810474O19 gene	-1.46511	1.78528e-31	23.2324	7.87361
ENSMUSG00000091405	Hist2h4	histone cluster 2, H4	-1.46415	0.00096753	0.516738	0.173779
ENSMUSG00000039661	Dusp26	dual specificity phosphatase 26 (putative)	-1.46212	0.00102758	0.981156	0.439235
ENSMUSG00000026986	Hnmt	histamine N-methyltransferase	-1.46209	2.98128e-13	8.51538	2.91358
ENSMUSG00000020173	Cobl	cordon-bleu WH2 repeat	-1.46152	2.30572e-10	13.2934	4.94931
ENSMUSG00000081769	Gm12216	predicted gene 12216	-1.46103	9.39897e-05	1.7813	0.628998
ENSMUSG00000078490	Cfap74	cilia and flagella associated protein 74	-1.46	3.2193e-08	1.05185	0.362903
ENSMUSG00000037605	Adgrl3	adhesion G protein-coupled receptor L3	-1.45894	6.20514e-05	0.68014	0.292782
ENSMUSG00000092167	Gm3696	predicted gene 3696	-1.45844	0.000126489	0.763493	0.258197
ENSMUSG00000039981	Zc3h12d	zinc finger CCCH type containing 12D	-1.45554	0.00322718	0.315195	0.117032
ENSMUSG00000019124	Scrn1	secernin 1	-1.45364	1.17095e-13	4.31495	1.44097
ENSMUSG00000022577	Ly6h	lymphocyte antigen 6 complex, locus H	-1.45303	2.05847e-07	1.94169	0.668704
ENSMUSG00000018427	Ypel2	yippee-like 2 (Drosophila)	-1.4525	1.16853e-16	13.2006	5.20286
ENSMUSG00000020928	Higd1b	HIG1 domain family, member 1B	-1.45178	5.51102e-07	15.7272	5.48565
ENSMUSG00000032181	Scg3	secretogranin III	-1.45169	0.00596274	0.436802	0.166164
ENSMUSG00000038259	Gdf5	growth differentiation factor 5	-1.45138	0.000110243	1.0171	0.357588
ENSMUSG00000052117	D630039A03Rik	RIKEN cDNA D630039A03 gene	-1.4512	0.0016709	1.38514	0.554028
ENSMUSG00000000126	Wnt9a	wingless-type MMTV integration site family, member 9A	-1.45049	4.67616e-10	5.57592	2.03817
ENSMUSG00000022235	Cmbl	carboxymethylenebutenolidase-like (Pseudomonas)	-1.45016	9.71194e-07	4.12016	1.41866
ENSMUSG00000052131	Akr1b7	aldo-keto reductase family 1, member B7	-1.44901	0.000704737	1.24811	0.431675
ENSMUSG00000028786	Tmem54	transmembrane protein 54	-1.44887	3.7624e-05	1.70866	0.586281
ENSMUSG00000027333	Smox	spermine oxidase	-1.4481	3.08106e-35	30.2734	10.4579
ENSMUSG00000033669	Zfp7	zinc finger protein 7	-1.44741	6.94847e-15	21.3146	7.75245
ENSMUSG00000030203	Dusp16	dual specificity phosphatase 16	-1.44559	1.4832e-36	11.4815	3.972
ENSMUSG00000030701	Plekhb1	pleckstrin homology domain containing, family B (evectins) member 1	-1.44548	2.59783e-05	1.35591	0.464213
ENSMUSG00000024206	Rfx2	regulatory factor X, 2 (influences HLA class II expression)	-1.44352	1.27928e-10	9.08971	2.94803
ENSMUSG00000030862	Cpxm2	carboxypeptidase X 2 (M14 family)	-1.44256	5.16319e-13	9.77789	3.37785
ENSMUSG00000022014	Epsti1	epithelial stromal interaction 1 (breast)	-1.44217	4.92851e-05	5.21501	2.00259
ENSMUSG00000069094	Pde7a	phosphodiesterase 7A	-1.43995	1.74632e-30	21.0346	7.14655
ENSMUSG00000038602	Slc35f1	solute carrier family 35, member F1	-1.43957	0.00304522	0.192797	0.0656297
ENSMUSG00000048216	Gpr85	G protein-coupled receptor 85	-1.43842	9.02938e-05	0.679496	0.234194
ENSMUSG00000034958	Atcay	ataxia, cerebellar, Cayman type	-1.43814	0.0232648	0.130926	0.0458501
ENSMUSG00000039200	Atf7ip2	activating transcription factor 7 interacting protein 2	-1.43785	0.0005261	0.531494	0.197852
ENSMUSG00000068452	Duox2	dual oxidase 2	-1.43647	0.0020276	0.213409	0.0708283
ENSMUSG00000014776	Nol3	nucleolar protein 3 (apoptosis repressor with CARD domain)	-1.43634	4.29323e-06	1.29281	0.449484
ENSMUSG00000030321	Efcab12	EF-hand calcium binding domain 12	-1.43596	4.35651e-05	1.60295	0.555322
ENSMUSG00000036885	Arhgef26	Rho guanine nucleotide exchange factor (GEF) 26	-1.43588	1.25291e-10	2.84316	1.34834
ENSMUSG00000026840	Lamc3	laminin gamma 3	-1.4352	0.000716738	4.44446	1.5372
ENSMUSG00000001665	Gstt3	glutathione S-transferase, theta 3	-1.43247	1.36911e-13	7.88842	2.7225
ENSMUSG00000042073	Abhd14b	abhydrolase domain containing 14b	-1.4316	1.33204e-19	13.1927	4.60679
ENSMUSG00000008658	Rbfox1	RNA binding protein, fox-1 homolog (C. elegans) 1	-1.43058	0.0231127	0.121405	0.0408536
ENSMUSG00000028226	Mmp16	matrix metallopeptidase 16	-1.43041	6.54827e-08	1.52585	0.560111
ENSMUSG00000028214	Gem	GTP binding protein (gene overexpressed in skeletal muscle)	-1.43018	6.05443e-16	26.1031	10.4319
ENSMUSG00000028047	Thbs3	thrombospondin 3	-1.43009	1.10817e-15	34.5403	13.2892
ENSMUSG00000023963	Cyp39a1	cytochrome P450, family 39, subfamily a, polypeptide 1	-1.42911	5.20974e-21	11.2154	3.92312
ENSMUSG00000021303	Gng4	guanine nucleotide binding protein (G protein), gamma 4	-1.42457	4.21625e-05	0.63155	0.221471
ENSMUSG00000029994	Anxa4	annexin A4	-1.42439	2.05407e-31	30.1546	10.3775
ENSMUSG00000031987	Egln1	egl-9 family hypoxia-inducible factor 1	-1.42371	6.24688e-42	44.6107	15.6589
ENSMUSG00000047033	Pcdhb15	protocadherin beta 15	-1.42365	6.15783e-05	1.38391	0.482978
ENSMUSG00000021360	Gcnt2	glucosaminyl (N-acetyl) transferase 2, I-branching enzyme	-1.42222	6.95511e-23	15.7302	5.9046
ENSMUSG00000095332	Gm9821	predicted gene 9821	-1.42165	5.38267e-09	6.62914	2.3392
ENSMUSG00000018830	Myh11	myosin, heavy polypeptide 11, smooth muscle	-1.42124	2.84838e-08	428.261	164.917
ENSMUSG00000025558	Dock9	dedicator of cytokinesis 9	-1.42076	7.4607e-23	11.2324	4.09678
ENSMUSG00000030376	Slc8a2	solute carrier family 8 (sodium/calcium exchanger), member 2	-1.41972	1.01102e-12	2.71879	0.957894
ENSMUSG00000009739	Pou6f1	POU domain, class 6, transcription factor 1	-1.41914	3.29461e-18	6.61414	2.60801
ENSMUSG00000030793	Pycard	PYD and CARD domain containing	-1.41875	1.75407e-17	5.93443	2.09372
ENSMUSG00000044296	Zfp879	zinc finger protein 879	-1.41836	0.000110889	1.05406	0.369251
ENSMUSG00000069919	Hba-a1	hemoglobin alpha, adult chain 1	-1.41742	0.000104382	43.4684	18.3318
ENSMUSG00000018654	Ikzf1	IKAROS family zinc finger 1	-1.41666	8.5375e-09	3.23382	1.11397
ENSMUSG00000074825	Itpripl1	inositol 1,4,5-triphosphate receptor interacting protein-like 1	-1.41588	3.34723e-22	9.39567	3.31626
ENSMUSG00000036687	Tmem184a	transmembrane protein 184a	-1.4157	7.44396e-11	2.13655	0.753433
ENSMUSG00000055489	Ano5	anoctamin 5	-1.41412	0.00341171	0.293083	0.103864
ENSMUSG00000029195	Klb	klotho beta	-1.41403	0.00443642	0.135089	0.0469557
ENSMUSG00000020930	Ccdc103	coiled-coil domain containing 103	-1.4132	0.000457352	0.54495	0.192759
ENSMUSG00000024975	Pdcd4	programmed cell death 4	-1.41312	1.31844e-31	67.9819	24.7445
ENSMUSG00000068606	Gm4841	predicted gene 4841	-1.4131	0.000981704	0.35269	0.122863
ENSMUSG00000039865	Slc44a3	solute carrier family 44, member 3	-1.41146	1.36639e-09	4.06799	1.3487
ENSMUSG00000001870	Ltbp1	latent transforming growth factor beta binding protein 1	-1.41133	1.68866e-12	11.5299	5.33
ENSMUSG00000003484	Cyp4f18	cytochrome P450, family 4, subfamily f, polypeptide 18	-1.40924	0.0030804	1.32569	0.497023
ENSMUSG00000074093	Svip	small VCP/p97-interacting protein	-1.40867	5.48437e-12	5.50197	1.94571
ENSMUSG00000033538	Casp4	caspase 4, apoptosis-related cysteine peptidase	-1.40823	1.46782e-08	13.0323	5.7806
ENSMUSG00000034825	Nrip3	nuclear receptor interacting protein 3	-1.4078	0.000404527	0.295956	0.105286
ENSMUSG00000000392	Fap	fibroblast activation protein	-1.40759	8.92974e-09	3.19677	1.08694
ENSMUSG00000055013	Agap1	ArfGAP with GTPase domain, ankyrin repeat and PH domain 1	-1.4046	3.07244e-39	6.87803	2.44783
ENSMUSG00000048142	Nat8l	N-acetyltransferase 8-like	-1.40336	5.48122e-05	0.293474	0.104382
ENSMUSG00000054203	Ifi205	interferon activated gene 205	-1.40265	1.48378e-07	3.1434	1.0099
ENSMUSG00000028456	Unc13b	unc-13 homolog B (C. elegans)	-1.40219	5.49239e-14	2.4026	0.929196
ENSMUSG00000028654	Mycl	v-myc avian myelocytomatosis viral oncogene lung carcinoma derived	-1.40153	2.6186e-06	2.49259	0.919068
ENSMUSG00000044279	Crb3	crumbs family member 3	-1.40138	4.02557e-09	8.31425	2.99596
ENSMUSG00000068263	Efcc1	EF hand and coiled-coil domain containing 1	-1.40092	7.70969e-05	0.646704	0.229111
ENSMUSG00000042834	Nrep	neuronal regeneration related protein	-1.3989	1.19118e-23	56.363	20.202
ENSMUSG00000022012	Enox1	ecto-NOX disulfide-thiol exchanger 1	-1.39773	8.21889e-06	1.72739	0.625056
ENSMUSG00000002985	Apoe	apolipoprotein E	-1.39673	1.27339e-16	231.24	85.9664
ENSMUSG00000050503	Fbxl22	F-box and leucine-rich repeat protein 22	-1.39643	4.92424e-08	16.7529	6.32228
ENSMUSG00000046168	Kcnrg	potassium channel regulator	-1.39582	0.00320135	0.871895	0.31034
ENSMUSG00000054672	5830411N06Rik	RIKEN cDNA 5830411N06 gene	-1.39436	0.0140164	0.106554	0.0372492
ENSMUSG00000026656	Fcgr2b	Fc receptor, IgG, low affinity IIb	-1.39415	3.70496e-13	3.09169	1.10728
ENSMUSG00000049878	Rlf	rearranged L-myc fusion sequence	-1.39413	1.15494e-31	18.384	6.53803
ENSMUSG00000031613	Hpgd	hydroxyprostaglandin dehydrogenase 15 (NAD)	-1.393	4.58978e-08	35.5918	14.1756
ENSMUSG00000026458	Ppfia4	protein tyrosine phosphatase, receptor type, f polypeptide (PTPRF), interacting protein (liprin), alpha 4	-1.3921	1.342e-14	2.40648	0.863381
ENSMUSG00000030774	Pak1	p21 protein (Cdc42/Rac)-activated kinase 1	-1.39182	2.03072e-21	10.8343	3.85092
ENSMUSG00000034771	Tle2	transducin-like enhancer of split 2	-1.39167	9.89041e-21	7.86337	2.86374
ENSMUSG00000071324	Armc2	armadillo repeat containing 2	-1.39162	4.74116e-05	0.421747	0.151115
ENSMUSG00000040666	Sh3bgr	SH3-binding domain glutamic acid-rich protein	-1.39136	1.25969e-11	51.2065	20.277
ENSMUSG00000023047	Amhr2	anti-Mullerian hormone type 2 receptor	-1.39089	2.21164e-06	3.62548	1.29963
ENSMUSG00000022763	Aifm3	apoptosis-inducing factor, mitochondrion-associated 3	-1.39067	0.00263897	0.182632	0.0660599
ENSMUSG00000004558	Ndrg2	N-myc downstream regulated gene 2	-1.39015	1.01532e-16	57.1954	21.5365
ENSMUSG00000092243	Gm7030	predicted gene 7030	-1.38966	0.0136664	0.688622	0.25501
ENSMUSG00000039620	6430573F11Rik	RIKEN cDNA 6430573F11 gene	-1.38937	9.60908e-08	1.46334	0.519949
ENSMUSG00000031497	Tnfsf13b	tumor necrosis factor (ligand) superfamily, member 13b	-1.38864	1.64954e-09	1.64082	0.589739
ENSMUSG00000031204	Asb12	ankyrin repeat and SOCS box-containing 12	-1.38814	0.0441509	0.238965	0.0852247
ENSMUSG00000034324	Tmem132c	transmembrane protein 132C	-1.38813	8.60268e-07	11.4013	4.02623
ENSMUSG00000028524	Sgip1	SH3-domain GRB2-like (endophilin) interacting protein 1	-1.38461	0.00170263	0.44802	0.171697
ENSMUSG00000041046	Ramp3	receptor (calcitonin) activity modifying protein 3	-1.38369	7.33466e-11	39.8391	14.1924
ENSMUSG00000037708	Spag6	sperm associated antigen 6	-1.38275	0.00679931	0.189671	0.0695583
ENSMUSG00000021198	Unc79	unc-79 homolog (C. elegans)	-1.38263	0.019382	0.0533819	0.0191468
ENSMUSG00000054582	Pabpc1l	poly(A) binding protein, cytoplasmic 1-like	-1.38217	0.000187311	0.702965	0.251381
ENSMUSG00000037989	Wnk2	WNK lysine deficient protein kinase 2	-1.38148	4.82509e-11	2.0959	0.78209
ENSMUSG00000047798	Cd300lf	CD300 molecule like family member F	-1.38052	0.0231616	0.3647	0.192581
ENSMUSG00000031425	Plp1	proteolipid protein (myelin) 1	-1.37961	1.54019e-10	2.48121	0.897744
ENSMUSG00000025515	Muc2	mucin 2	-1.37936	0.000689649	0.148934	0.0532845
ENSMUSG00000037166	Ppp1r14a	protein phosphatase 1, regulatory (inhibitor) subunit 14A	-1.3786	8.34529e-18	46.9424	17.23
ENSMUSG00000048249	Crebrf	CREB3 regulatory factor	-1.37763	3.06352e-14	7.00668	3.03822
ENSMUSG00000021775	Nr1d2	nuclear receptor subfamily 1, group D, member 2	-1.37725	1.18209e-12	30.1522	14.1716
ENSMUSG00000030621	Me3	malic enzyme 3, NADP(+)-dependent, mitochondrial	-1.37475	6.15783e-05	0.628619	0.216384
ENSMUSG00000074505	Fat3	FAT atypical cadherin 3	-1.37261	3.27309e-06	0.484687	0.1856
ENSMUSG00000029086	Prom1	prominin 1	-1.37252	4.53462e-16	15.6137	6.2091
ENSMUSG00000041673	Lrrc18	leucine rich repeat containing 18	-1.37231	0.00713867	0.792783	0.3094
ENSMUSG00000070939	Tgfbrap1	transforming growth factor, beta receptor associated protein 1	-1.37178	3.70452e-28	14.0645	5.03155
ENSMUSG00000027962	Vcam1	vascular cell adhesion molecule 1	-1.37155	3.1893e-11	1.87971	0.708376
ENSMUSG00000072849	Serpina1e	serine (or cysteine) peptidase inhibitor, clade A, member 1E	-1.37064	2.79956e-05	63.8534	18.9419
ENSMUSG00000061882	Ccdc62	coiled-coil domain containing 62	-1.37033	6.66207e-07	1.11602	0.44959
ENSMUSG00000032589	Bsn	bassoon	-1.3696	6.62309e-10	0.988952	0.364656
ENSMUSG00000038453	Srcin1	SRC kinase signaling inhibitor 1	-1.36942	0.000102743	0.331203	0.120395
ENSMUSG00000039601	Rcan2	regulator of calcineurin 2	-1.36922	6.29416e-06	3.55508	1.3578
ENSMUSG00000045498	Pcdhb3	protocadherin beta 3	-1.36833	3.26998e-07	2.61893	0.976273
ENSMUSG00000035458	Tnni3	troponin I, cardiac 3	-1.36716	4.60861e-06	2.68542	0.982409
ENSMUSG00000040616	Tmem51	transmembrane protein 51	-1.36616	2.11686e-11	8.66022	3.16867
ENSMUSG00000024354	Slc23a1	solute carrier family 23 (nucleobase transporters), member 1	-1.36514	2.12636e-18	30.1677	12.6745
ENSMUSG00000048965	Mrgpre	MAS-related GPR, member E	-1.36371	7.63016e-06	1.74425	0.638368
ENSMUSG00000021367	Edn1	endothelin 1	-1.36169	1.23844e-11	12.2256	5.08047
ENSMUSG00000021373	Cap2	CAP, adenylate cyclase-associated protein, 2 (yeast)	-1.36134	3.28448e-14	21.1073	8.44385
ENSMUSG00000000223	Drp2	dystrophin related protein 2	-1.35909	8.12703e-13	1.94572	0.713472
ENSMUSG00000018238	Gdf9	growth differentiation factor 9	-1.35824	0.026861	0.372167	0.14231
ENSMUSG00000039155	Cdh26	cadherin-like 26	-1.35792	0.028886	0.144046	0.0513927
ENSMUSG00000037852	Cpe	carboxypeptidase E	-1.3579	3.68172e-16	97.5296	41.5433
ENSMUSG00000056671	Prelid2	PRELI domain containing 2	-1.35727	3.00924e-07	11.6612	4.29415
ENSMUSG00000047394	Odf3b	outer dense fiber of sperm tails 3B	-1.35457	0.00117259	1.51464	0.574404
ENSMUSG00000045912	C2cd4c	C2 calcium-dependent domain containing 4C	-1.35439	0.00175889	0.213678	0.0993753
ENSMUSG00000074657	Kif5a	kinesin family member 5A	-1.35369	3.46236e-06	1.22462	0.455673
ENSMUSG00000003354	Ccdc65	coiled-coil domain containing 65	-1.3531	0.000137059	2.85411	1.06294
ENSMUSG00000078157	4931440F15Rik	RIKEN cDNA 4931440F15 gene	-1.35228	0.028386	0.169391	0.0648741
ENSMUSG00000022176	Rem2	rad and gem related GTP binding protein 2	-1.35172	0.00579157	0.294809	0.107446
ENSMUSG00000056824	Zfp663	zinc finger protein 663	-1.35137	0.00818187	0.357184	0.131912
ENSMUSG00000032596	Uba7	ubiquitin-like modifier activating enzyme 7	-1.35095	6.22736e-18	8.70284	3.3128
ENSMUSG00000022518	4930562C15Rik	RIKEN cDNA 4930562C15 gene	-1.35048	0.000592437	0.408383	0.155575
ENSMUSG00000026574	Dpt	dermatopontin	-1.34997	5.23106e-18	309.72	114.568
ENSMUSG00000056724	Nbeal2	neurobeachin-like 2	-1.34918	9.72399e-15	6.11946	2.23182
ENSMUSG00000059089	Fcgr4	Fc receptor, IgG, low affinity IV	-1.34824	0.000399361	1.48285	0.543505
ENSMUSG00000050315	Synpo2	synaptopodin 2	-1.34798	1.80427e-17	49.6834	18.3944
ENSMUSG00000063428	Ddo	D-aspartate oxidase	-1.34655	1.19517e-07	5.26365	1.93615
ENSMUSG00000071181	3830408C21Rik	RIKEN cDNA 3830408C21 gene	-1.34578	0.00075515	1.40535	0.583487
ENSMUSG00000015340	Cybb	cytochrome b-245, beta polypeptide	-1.34516	3.98193e-13	2.89794	1.0739
ENSMUSG00000020061	Mybpc1	myosin binding protein C, slow-type	-1.34404	1.2769e-10	6.02453	2.19343
ENSMUSG00000050765	Gm5084	predicted gene 5084	-1.3432	0.0248616	0.640738	0.269073
ENSMUSG00000003882	Il7r	interleukin 7 receptor	-1.34298	0.00464353	0.623399	0.22991
ENSMUSG00000024055	Cyp4f13	cytochrome P450, family 4, subfamily f, polypeptide 13	-1.34288	3.01324e-18	9.89806	3.73074
ENSMUSG00000039997	Ifi203	interferon activated gene 203	-1.34164	5.6574e-14	7.95848	2.99368
ENSMUSG00000043760	Pkhd1	polycystic kidney and hepatic disease 1	-1.34045	0.00282209	0.614526	0.21078
ENSMUSG00000058740	Kcnt1	potassium channel, subfamily T, member 1	-1.33931	0.0284055	0.236843	0.10119
ENSMUSG00000067215	Usp51	ubiquitin specific protease 51	-1.3392	0.000262123	0.850628	0.313619
ENSMUSG00000040209	Zfp704	zinc finger protein 704	-1.33791	1.64597e-18	10.9891	4.10603
ENSMUSG00000047143	Dmrta2	doublesex and mab-3 related transcription factor like family A2	-1.33442	0.00450802	0.230606	0.0848954
ENSMUSG00000040490	Lrfn2	leucine rich repeat and fibronectin type III domain containing 2	-1.33405	0.00663984	0.264415	0.0938947
ENSMUSG00000030852	Tacc2	transforming, acidic coiled-coil containing protein 2	-1.33352	5.9029e-30	8.75576	3.27654
ENSMUSG00000091183	Gm5141	predicted gene 5141	-1.33294	3.32211e-10	4.77143	1.83368
ENSMUSG00000096914	Galntl6	UDP-N-acetyl-alpha-D-galactosamine:polypeptide N-acetylgalactosaminyltransferase-like 6	-1.33262	0.000650977	0.305257	0.113434
ENSMUSG00000030222	Rerg	RAS-like, estrogen-regulated, growth-inhibitor	-1.33254	1.3997e-05	3.66449	1.45996
ENSMUSG00000044052	Ccr10	chemokine (C-C motif) receptor 10	-1.33246	2.55127e-05	1.68582	0.628437
ENSMUSG00000030255	Sspn	sarcospan	-1.33194	1.92893e-17	8.60593	3.34663
ENSMUSG00000031144	Syp	synaptophysin	-1.33191	0.000204809	0.412249	0.153049
ENSMUSG00000098789	Jmjd7	jumonji domain containing 7	-1.33145	0.00200257	0.4556	0.168564
ENSMUSG00000022658	Tagln3	transgelin 3	-1.32997	0.0026248	1.76557	0.607573
ENSMUSG00000050556	Kcnb1	potassium voltage gated channel, Shab-related subfamily, member 1	-1.32987	1.51419e-14	2.68006	1.00797
ENSMUSG00000025375	Aatk	apoptosis-associated tyrosine kinase	-1.3293	5.72214e-05	0.629924	0.235939
ENSMUSG00000031891	Hsd11b2	hydroxysteroid 11-beta dehydrogenase 2	-1.32818	2.9408e-10	154.971	63.4141
ENSMUSG00000000308	Ckmt1	creatine kinase, mitochondrial 1, ubiquitous	-1.32812	0.00891204	4.23963	1.78418
ENSMUSG00000064307	Lrrc51	leucine rich repeat containing 51	-1.32785	8.24368e-05	3.86438	1.45181
ENSMUSG00000074151	Nlrc5	NLR family, CARD domain containing 5	-1.3272	6.05433e-10	2.91322	1.10612
ENSMUSG00000028977	Casz1	castor zinc finger 1	-1.32639	4.6168e-14	3.80482	1.43637
ENSMUSG00000021451	Sema4d	sema domain, immunoglobulin domain (Ig), transmembrane domain (TM) and short cytoplasmic domain, (semaphorin) 4D	-1.326	1.10566e-12	6.03567	2.33657
ENSMUSG00000015957	Wnt11	wingless-type MMTV integration site family, member 11	-1.32539	0.000267057	15.0877	5.92655
ENSMUSG00000050675	Gp1ba	glycoprotein 1b, alpha polypeptide	-1.32472	0.0067126	0.355019	0.126286
ENSMUSG00000060657	Marf1	meiosis arrest female 1	-1.32385	1.44138e-23	38.299	14.3392
ENSMUSG00000047298	Kcnv2	potassium channel, subfamily V, member 2	-1.32361	0.00239301	0.626256	0.262569
ENSMUSG00000021314	Amph	amphiphysin	-1.32297	0.000370076	1.08895	0.498345
ENSMUSG00000032899	Styk1	serine/threonine/tyrosine kinase 1	-1.32238	6.76614e-09	2.84039	1.05266
ENSMUSG00000110105	Vmn2r29	vomeronasal 2, receptor 29	-1.32198	2.80519e-05	0.648558	0.24391
ENSMUSG00000024558	Mapk4	mitogen-activated protein kinase 4	-1.32194	0.000932994	0.932931	0.344742
ENSMUSG00000092335	Zfp977	zinc finger protein 977	-1.32106	0.000169185	1.65738	0.620802
ENSMUSG00000026616	Cr2	complement receptor 2	-1.32066	0.0190651	0.0672528	0.0249899
ENSMUSG00000024338	Psmb8	proteasome (prosome, macropain) subunit, beta type 8 (large multifunctional peptidase 7)	-1.32043	7.95641e-18	17.6289	6.56858
ENSMUSG00000036225	Kctd1	potassium channel tetramerisation domain containing 1	-1.31972	3.03332e-17	12.3102	4.60296
ENSMUSG00000054065	Pkp3	plakophilin 3	-1.31896	9.42576e-10	4.73827	1.80372
ENSMUSG00000027605	Acss2	acyl-CoA synthetase short-chain family member 2	-1.31758	4.80011e-16	1.94749	0.735448
ENSMUSG00000027546	Atp9a	ATPase, class II, type 9A	-1.31753	5.97612e-13	10.4402	3.73475
ENSMUSG00000022044	Stmn4	stathmin-like 4	-1.31654	0.000324996	3.18506	1.17693
ENSMUSG00000110218	Gm20219	predicted gene, 20219	-1.31623	9.12441e-05	6.13271	2.59017
ENSMUSG00000016382	Pls3	plastin 3 (T-isoform)	-1.31543	3.67724e-19	107.742	41.9851
ENSMUSG00000019326	Aoc3	amine oxidase, copper containing 3	-1.31439	9.56735e-15	22.8152	9.0842
ENSMUSG00000025784	Clec3b	C-type lectin domain family 3, member b	-1.31418	7.41006e-10	61.4988	22.5555
ENSMUSG00000073207	Ccdc160	coiled-coil domain containing 160	-1.31401	0.00713706	0.967841	0.380191
ENSMUSG00000021396	Nxnl2	nucleoredoxin-like 2	-1.3139	0.00247521	1.65737	0.776351
ENSMUSG00000091568	Gm8206	predicted gene 8206	-1.31288	0.0030144	0.981673	0.375158
ENSMUSG00000023336	Wfdc1	WAP four-disulfide core domain 1	-1.31286	5.40976e-22	65.5125	24.5653
ENSMUSG00000048644	Ctxn1	cortexin 1	-1.31237	7.92172e-16	69.4848	25.929
ENSMUSG00000021280	Exoc3l4	exocyst complex component 3-like 4	-1.31143	5.43615e-06	2.92526	1.15021
ENSMUSG00000025610	Map3k7cl	Map3k7 C-terminal like	-1.3113	1.99575e-05	4.31564	1.63718
ENSMUSG00000079019	Insl3	insulin-like 3	-1.31128	0.000927187	1.74175	0.659614
ENSMUSG00000075318	Scn2a	sodium channel, voltage-gated, type II, alpha	-1.31031	1.34943e-09	1.02172	0.388151
ENSMUSG00000038550	Ciart	circadian associated repressor of transcription	-1.30847	0.000487453	2.30375	0.990798
ENSMUSG00000041444	Arhgap32	Rho GTPase activating protein 32	-1.30749	2.25439e-10	3.47808	1.3115
ENSMUSG00000040387	Klhl32	kelch-like 32	-1.30673	2.64744e-07	1.40405	0.540768
ENSMUSG00000027318	Adam33	a disintegrin and metallopeptidase domain 33	-1.30638	1.20018e-08	7.79676	3.45571
ENSMUSG00000035513	Ntng2	netrin G2	-1.3063	3.16761e-10	3.65187	1.3877
ENSMUSG00000057367	Birc2	baculoviral IAP repeat-containing 2	-1.30451	1.1276e-29	28.7853	10.9026
ENSMUSG00000041272	Tox	thymocyte selection-associated high mobility group box	-1.30239	0.0104645	0.223311	0.0946455
ENSMUSG00000054320	Lrrc36	leucine rich repeat containing 36	-1.30171	0.00215603	1.79895	0.730902
ENSMUSG00000064125	Prr36	proline rich 36	-1.30119	4.84196e-05	0.600541	0.228733
ENSMUSG00000025889	Snca	synuclein, alpha	-1.30072	0.019758	0.303226	0.121285
ENSMUSG00000002109	Ddb2	damage specific DNA binding protein 2	-1.30054	1.45816e-17	12.1841	4.65549
ENSMUSG00000024743	Syt7	synaptotagmin VII	-1.29993	7.74035e-08	1.89296	0.720454
ENSMUSG00000060512	0610040J01Rik	RIKEN cDNA 0610040J01 gene	-1.29917	2.61534e-05	3.09818	1.15533
ENSMUSG00000032577	Mapkapk3	mitogen-activated protein kinase-activated protein kinase 3	-1.29881	1.34649e-13	5.43131	2.07735
ENSMUSG00000074829	2010315B03Rik	RIKEN cDNA 2010315B03 gene	-1.29732	3.29795e-14	12.123	4.57763
ENSMUSG00000046908	Ltb4r1	leukotriene B4 receptor 1	-1.29698	0.00138128	0.867827	0.327183
ENSMUSG00000020774	Aspa	aspartoacylase	-1.29684	8.72755e-06	1.50776	0.561792
ENSMUSG00000016356	Col20a1	collagen, type XX, alpha 1	-1.29593	7.91648e-09	3.21914	1.23279
ENSMUSG00000096606	Tpbgl	trophoblast glycoprotein-like	-1.29582	5.39099e-05	2.395	1.00342
ENSMUSG00000005986	Ankrd13d	ankyrin repeat domain 13 family, member D	-1.29495	5.91479e-08	4.62921	1.79195
ENSMUSG00000047361	Gm973	predicted gene 973	-1.29401	0.0130692	0.242393	0.110344
ENSMUSG00000028268	Gbp3	guanylate binding protein 3	-1.29317	2.15483e-10	16.4627	7.07892
ENSMUSG00000043051	Disc1	disrupted in schizophrenia 1	-1.29309	0.000194814	0.791495	0.30241
ENSMUSG00000040009	Gnaz	guanine nucleotide binding protein, alpha z subunit	-1.29306	3.25588e-05	2.25377	0.903609
ENSMUSG00000024064	Galnt14	UDP-N-acetyl-alpha-D-galactosamine:polypeptide N-acetylgalactosaminyltransferase 14	-1.29276	0.0142766	0.290897	0.111131
ENSMUSG00000030720	Cln3	ceroid lipofuscinosis, neuronal 3, juvenile (Batten, Spielmeyer-Vogt disease)	-1.29148	4.80215e-16	7.00986	2.70697
ENSMUSG00000044037	Als2cl	ALS2 C-terminal like	-1.29106	1.08635e-23	16.0584	6.42491
ENSMUSG00000027514	Zbp1	Z-DNA binding protein 1	-1.29097	0.000184823	1.63258	0.623228
ENSMUSG00000090942	F830016B08Rik	RIKEN cDNA F830016B08 gene	-1.29091	0.0080119	0.454153	0.161243
ENSMUSG00000031022	BC051019	cDNA sequence BC051019	-1.2899	0.0124695	1.34768	0.605208
ENSMUSG00000057455	Rit2	Ras-like without CAAX 2	-1.28989	0.00180415	0.314871	0.119955
ENSMUSG00000036560	Lgi4	leucine-rich repeat LGI family, member 4	-1.28969	0.000171531	0.555972	0.213029
ENSMUSG00000063611	Gm10134	predicted gene 10134	-1.28865	0.00083617	5.7205	2.19641
ENSMUSG00000020151	Ptprr	protein tyrosine phosphatase, receptor type, R	-1.28756	1.29349e-09	4.81208	1.86576
ENSMUSG00000021779	Thrb	thyroid hormone receptor beta	-1.28647	5.25345e-07	3.00414	1.60955
ENSMUSG00000026826	Nr4a2	nuclear receptor subfamily 4, group A, member 2	-1.28423	1.52021e-07	3.26323	1.30191
ENSMUSG00000002032	Tmem25	transmembrane protein 25	-1.28297	0.000102444	1.38025	0.534696
ENSMUSG00000045730	Adrb2	adrenergic receptor, beta 2	-1.28277	4.05393e-11	12.7977	4.91103
ENSMUSG00000029561	Oasl2	2'-5' oligoadenylate synthetase-like 2	-1.28136	1.24488e-14	10.4361	4.30393
ENSMUSG00000020723	Cacng4	calcium channel, voltage-dependent, gamma subunit 4	-1.28132	9.48911e-06	1.50372	0.581621
ENSMUSG00000027901	Dennd2d	DENN/MADD domain containing 2D	-1.28123	6.20641e-08	1.66997	0.647623
ENSMUSG00000040998	Npnt	nephronectin	-1.28045	1.51668e-12	24.5851	10.7546
ENSMUSG00000090066	1110002E22Rik	RIKEN cDNA 1110002E22 gene	-1.27937	6.49892e-08	1.69318	0.669759
ENSMUSG00000009628	Tex15	testis expressed gene 15	-1.27868	2.9016e-07	3.20578	1.2852
ENSMUSG00000040848	Sft2d2	SFT2 domain containing 2	-1.27815	3.16626e-19	26.4177	10.7954
ENSMUSG00000032735	Ablim3	actin binding LIM protein family, member 3	-1.27741	0.000134839	1.88414	0.843741
ENSMUSG00000024347	Psd2	pleckstrin and Sec7 domain containing 2	-1.27663	2.66057e-05	1.29921	0.505127
ENSMUSG00000053040	Aph1c	aph1 homolog C, gamma secretase subunit	-1.27649	5.98033e-05	1.38506	0.554056
ENSMUSG00000000320	Alox12	arachidonate 12-lipoxygenase	-1.27606	4.44055e-14	5.42725	2.11495
ENSMUSG00000031750	Il34	interleukin 34	-1.27496	0.000802424	1.35131	0.534169
ENSMUSG00000020102	Slc16a7	solute carrier family 16 (monocarboxylic acid transporters), member 7	-1.27441	1.39093e-08	1.30326	0.509017
ENSMUSG00000073555	Gm4951	predicted gene 4951	-1.27418	0.000255963	1.84199	0.715372
ENSMUSG00000030498	Gas2	growth arrest specific 2	-1.27416	5.52792e-08	3.40186	1.32327
ENSMUSG00000038665	Dgki	diacylglycerol kinase, iota	-1.27323	0.00118352	0.362397	0.142228
ENSMUSG00000032940	Rbm11	RNA binding motif protein 11	-1.27286	0.00156793	0.688134	0.282737
ENSMUSG00000006360	Crip1	cysteine-rich protein 1 (intestinal)	-1.272	4.91617e-18	56.2736	23.6409
ENSMUSG00000032661	Oas3	2'-5' oligoadenylate synthetase 3	-1.27113	0.00696794	0.233669	0.106889
ENSMUSG00000027857	Tshb	thyroid stimulating hormone, beta subunit	-1.27095	0.00372305	0.275115	0.102505
ENSMUSG00000052920	Prkg1	protein kinase, cGMP-dependent, type I	-1.27027	9.10999e-07	2.25937	0.855703
ENSMUSG00000043366	Olfr78	olfactory receptor 78	-1.26999	0.00020435	2.62947	1.13865
ENSMUSG00000039157	Fam102a	family with sequence similarity 102, member A	-1.26983	6.07593e-24	16.1751	6.47499
ENSMUSG00000028270	Gbp2	guanylate binding protein 2	-1.26964	3.59705e-12	20.992	7.98388
ENSMUSG00000039899	Fgl2	fibrinogen-like protein 2	-1.26941	4.23919e-06	45.7592	21.1372
ENSMUSG00000048706	Lurap1l	leucine rich adaptor protein 1-like	-1.26915	1.26791e-09	12.1142	5.10415
ENSMUSG00000029217	Tec	tec protein tyrosine kinase	-1.2683	4.77663e-12	7.26602	3.17869
ENSMUSG00000045281	Gpr20	G protein-coupled receptor 20	-1.2678	0.00406415	0.551378	0.212117
ENSMUSG00000067916	Zfp991	zinc finger protein 991	-1.26674	0.00182714	3.57254	1.83683
ENSMUSG00000035713	Usp35	ubiquitin specific peptidase 35	-1.26673	2.4479e-18	6.40125	2.50361
ENSMUSG00000025372	Baiap2	brain-specific angiogenesis inhibitor 1-associated protein 2	-1.2637	2.61787e-16	9.04621	3.60728
ENSMUSG00000025776	Crispld1	cysteine-rich secretory protein LCCL domain containing 1	-1.26287	8.0653e-14	8.51436	3.42815
ENSMUSG00000011034	Slc5a1	solute carrier family 5 (sodium/glucose cotransporter), member 1	-1.26283	0.000788921	1.18345	0.457844
ENSMUSG00000038721	Hoxb7	homeobox B7	-1.26211	5.87503e-11	17.5444	7.50167
ENSMUSG00000023087	Noct	nocturnin	-1.2614	3.68529e-24	4.30654	1.6934
ENSMUSG00000021514	Zfp369	zinc finger protein 369	-1.26103	9.89415e-10	4.5735	1.72808
ENSMUSG00000097050	Gm9918	predicted gene 9918	-1.26058	0.000831445	0.809677	0.314385
ENSMUSG00000063704	Mapk15	mitogen-activated protein kinase 15	-1.26051	0.000389267	4.02087	1.89868
ENSMUSG00000005220	Corin	corin	-1.25968	0.00345417	0.378534	0.152128
ENSMUSG00000021559	Dapk1	death associated protein kinase 1	-1.25841	1.86781e-18	21.2634	8.20319
ENSMUSG00000008496	Pou2f2	POU domain, class 2, transcription factor 2	-1.25814	0.00021149	0.520648	0.203993
ENSMUSG00000029769	Ccdc136	coiled-coil domain containing 136	-1.25783	3.12579e-11	8.73177	3.318
ENSMUSG00000058656	Samd12	sterile alpha motif domain containing 12	-1.25771	0.00167581	1.46865	0.664116
ENSMUSG00000045555	Mettl24	methyltransferase like 24	-1.25766	6.10311e-06	7.82233	3.06916
ENSMUSG00000031849	Comp	cartilage oligomeric matrix protein	-1.2575	0.0229037	0.247959	0.107754
ENSMUSG00000049866	Arl4c	ADP-ribosylation factor-like 4C	-1.25719	3.00333e-12	16.7368	6.6854
ENSMUSG00000051331	Cacna1c	calcium channel, voltage-dependent, L type, alpha 1C subunit	-1.25703	1.81996e-16	8.90023	3.7764
ENSMUSG00000022096	Hr	hairless	-1.25607	8.05575e-07	1.42126	0.561493
ENSMUSG00000062859	Tcp11	t-complex protein 11	-1.25548	0.0067815	0.602585	0.23835
ENSMUSG00000022836	Mylk	myosin, light polypeptide kinase	-1.25538	1.6166e-10	148.553	59.2589
ENSMUSG00000006784	Ttc25	tetratricopeptide repeat domain 25	-1.25463	0.000886275	0.284466	0.111717
ENSMUSG00000067818	Myl9	myosin, light polypeptide 9, regulatory	-1.2538	7.94324e-08	857.454	374.415
ENSMUSG00000027661	Slc2a10	solute carrier family 2 (facilitated glucose transporter), member 10	-1.25271	4.59385e-07	3.16804	1.21
ENSMUSG00000048022	Tmem229a	transmembrane protein 229A	-1.25052	0.00133211	1.00387	0.48535
ENSMUSG00000073856	Iqck	IQ motif containing K	-1.24919	9.26953e-05	0.618997	0.244378
ENSMUSG00000091191	Gm17334	predicted gene, 17334	-1.24882	0.000963975	1.45052	0.571625
ENSMUSG00000000627	Sema4f	sema domain, immunoglobulin domain (Ig), TM domain, and short cytoplasmic domain	-1.24749	0.000706416	0.258314	0.101841
ENSMUSG00000038793	Lefty1	left right determination factor 1	-1.24663	0.000141678	2.92467	1.17727
ENSMUSG00000038776	Ephx1	epoxide hydrolase 1, microsomal	-1.24604	2.77858e-09	29.008	11.8787
ENSMUSG00000037762	Slc16a9	solute carrier family 16 (monocarboxylic acid transporters), member 9	-1.24563	5.50429e-07	4.29927	1.82936
ENSMUSG00000055862	Izumo4	IZUMO family member 4	-1.2451	6.19067e-14	25.2727	10.0473
ENSMUSG00000026430	Rassf5	Ras association (RalGDS/AF-6) domain family member 5	-1.24432	2.81576e-08	5.43439	2.26899
ENSMUSG00000090963	Gm17655	predicted gene, 17655	-1.24406	8.41076e-05	2.86411	1.13534
ENSMUSG00000028637	Ccdc30	coiled-coil domain containing 30	-1.24387	5.48564e-05	0.679934	0.269967
ENSMUSG00000037362	Nov	nephroblastoma overexpressed gene	-1.24351	0.000416504	3.80201	2.01211
ENSMUSG00000033595	Lgi3	leucine-rich repeat LGI family, member 3	-1.24341	0.000442963	1.06064	0.421415
ENSMUSG00000050195	Scd4	stearoyl-coenzyme A desaturase 4	-1.24325	0.00173225	0.400458	0.15764
ENSMUSG00000001249	Hpn	hepsin	-1.24297	0.000117317	2.40489	0.930197
ENSMUSG00000042599	Kdm7a	lysine (K)-specific demethylase 7A	-1.24239	5.49477e-15	12.6128	5.11447
ENSMUSG00000075705	Msrb1	methionine sulfoxide reductase B1	-1.24161	1.66948e-14	80.8468	35.2367
ENSMUSG00000027983	Cyp2u1	cytochrome P450, family 2, subfamily u, polypeptide 1	-1.241	0.000473314	0.300747	0.119802
ENSMUSG00000029335	Bmp3	bone morphogenetic protein 3	-1.24007	0.00105072	0.965308	0.567171
ENSMUSG00000017639	Rab11fip4	RAB11 family interacting protein 4 (class II)	-1.2397	0.00254735	0.512958	0.179892
ENSMUSG00000052563	D930048N14Rik	RIKEN cDNA D930048N14 gene	-1.23856	6.5451e-13	7.56537	3.08475
ENSMUSG00000034858	Fam214a	family with sequence similarity 214, member A	-1.23776	2.42887e-10	14.274	6.75317
ENSMUSG00000033327	Tnxb	tenascin XB	-1.23747	1.22711e-14	14.9062	7.15786
ENSMUSG00000038700	Hoxb5	homeobox B5	-1.23546	3.08653e-08	6.66099	2.87292
ENSMUSG00000057440	Mpp7	membrane protein, palmitoylated 7 (MAGUK p55 subfamily member 7)	-1.23546	4.26092e-18	12.2572	4.80897
ENSMUSG00000049676	Catsperg1	catsper channel auxiliary subunit gamma 1	-1.23526	0.000840769	0.788906	0.326473
ENSMUSG00000076434	Wfdc3	WAP four-disulfide core domain 3	-1.23474	0.00616386	0.354525	0.142408
ENSMUSG00000052276	Ostn	osteocrin	-1.23438	0.0268171	0.370104	0.147668
ENSMUSG00000053411	Cbx7	chromobox 7	-1.23435	1.20322e-09	5.19688	2.42741
ENSMUSG00000059742	Kcnh7	potassium voltage-gated channel, subfamily H (eag-related), member 7	-1.23435	0.0145848	0.0683154	0.0258074
ENSMUSG00000073557	Ppp1r12b	protein phosphatase 1, regulatory (inhibitor) subunit 12B	-1.23424	7.81798e-15	23.5669	9.41726
ENSMUSG00000079110	Capn3	calpain 3	-1.2331	0.000513954	0.416778	0.167579
ENSMUSG00000028033	Kcnq5	potassium voltage-gated channel, subfamily Q, member 5	-1.23277	0.000928229	1.20956	0.522891
ENSMUSG00000029861	Fam131b	family with sequence similarity 131, member B	-1.23134	0.000787001	1.4518	0.554259
ENSMUSG00000025787	Tgm4	transglutaminase 4 (prostate)	-1.23064	0.0148717	0.190299	0.0762656
ENSMUSG00000073490	Ifi207	interferon activated gene 207	-1.23006	2.66909e-06	2.07542	0.831216
ENSMUSG00000023044	Csad	cysteine sulfinic acid decarboxylase	-1.22967	9.14044e-24	33.1004	13.5476
ENSMUSG00000025478	Dpysl4	dihydropyrimidinase-like 4	-1.22807	9.68213e-05	2.6294	1.21928
ENSMUSG00000028795	Ccdc28b	coiled coil domain containing 28B	-1.22762	4.84887e-18	16.1288	6.48141
ENSMUSG00000061740	Cyp2d22	cytochrome P450, family 2, subfamily d, polypeptide 22	-1.22756	8.70063e-14	25.7065	10.9493
ENSMUSG00000039853	Trim14	tripartite motif-containing 14	-1.2275	0.000354375	1.03907	0.416397
ENSMUSG00000017817	Jph2	junctophilin 2	-1.22726	7.85317e-10	30.3019	12.4825
ENSMUSG00000041609	Ccdc64	coiled-coil domain containing 64	-1.22648	7.18354e-10	2.58285	1.03851
ENSMUSG00000024308	Tapbp	TAP binding protein	-1.22613	3.38753e-18	56.3145	23.2341
ENSMUSG00000036944	Tmem71	transmembrane protein 71	-1.22554	0.00268634	0.899132	0.40219
ENSMUSG00000033998	Kcnk1	potassium channel, subfamily K, member 1	-1.22521	2.3559e-11	30.3886	11.918
ENSMUSG00000022684	Bfar	bifunctional apoptosis regulator	-1.22505	1.19247e-24	32.9449	13.3495
ENSMUSG00000047462	A530099J19Rik	RIKEN cDNA A530099J19 gene	-1.22465	0.00511801	0.267091	0.106014
ENSMUSG00000030275	Etnk1	ethanolamine kinase 1	-1.22393	1.55634e-13	57.0206	22.8238
ENSMUSG00000026321	Tnfrsf11a	tumor necrosis factor receptor superfamily, member 11a, NFKB activator	-1.22335	2.99993e-14	3.80773	1.53649
ENSMUSG00000049775	Tmsb4x	thymosin, beta 4, X chromosome	-1.22283	7.58158e-10	2894.98	1215.71
ENSMUSG00000000792	Slc5a5	solute carrier family 5 (sodium iodide symporter), member 5	-1.22111	0.0407065	2.94291	1.2738
ENSMUSG00000073000	Gm10451	predicted gene 10451	-1.22107	0.00496994	3.34291	1.30705
ENSMUSG00000020623	Map2k6	mitogen-activated protein kinase kinase 6	-1.22084	4.39536e-12	7.99896	3.23012
ENSMUSG00000089715	Cbx6	chromobox 6	-1.21977	2.91542e-23	54.0538	21.8907
ENSMUSG00000031342	Gpm6b	glycoprotein m6b	-1.21968	5.76486e-15	11.4983	4.64045
ENSMUSG00000032348	Gsta4	glutathione S-transferase, alpha 4	-1.21962	1.64955e-21	60.7915	24.5513
ENSMUSG00000020023	Tmcc3	transmembrane and coiled coil domains 3	-1.21901	4.81325e-18	9.13233	3.85976
ENSMUSG00000020644	Id2	inhibitor of DNA binding 2	-1.21793	9.0737e-13	67.4778	28.8338
ENSMUSG00000048200	Cracr2b	calcium release activated channel regulator 2B	-1.21756	1.13572e-07	6.84056	2.89728
ENSMUSG00000002007	Srpk3	serine/arginine-rich protein specific kinase 3	-1.21656	3.78277e-05	2.72384	1.10769
ENSMUSG00000048490	Nrip1	nuclear receptor interacting protein 1	-1.21632	1.04405e-18	8.96925	3.58255
ENSMUSG00000036641	Ccdc148	coiled-coil domain containing 148	-1.21566	0.00106183	0.142796	0.0578889
ENSMUSG00000045314	Sowahb	sosondowah ankyrin repeat domain family member B	-1.21541	0.000518867	0.864169	0.356102
ENSMUSG00000027861	Casq2	calsequestrin 2	-1.21535	0.00673274	3.14369	1.59311
ENSMUSG00000022211	Carmil3	capping protein regulator and myosin 1 linker 3	-1.21508	1.74552e-06	2.58207	1.10606
ENSMUSG00000060002	Chpt1	choline phosphotransferase 1	-1.21457	8.12635e-19	26.1345	10.4829
ENSMUSG00000022788	Fgd4	FYVE, RhoGEF and PH domain containing 4	-1.21402	6.47112e-12	2.4459	1.03916
ENSMUSG00000029672	Fam3c	family with sequence similarity 3, member C	-1.21348	5.6366e-14	35.8158	14.5946
ENSMUSG00000032849	Abcc4	ATP-binding cassette, sub-family C (CFTR/MRP), member 4	-1.21294	1.01713e-14	12.8287	5.34441
ENSMUSG00000004561	Mettl17	methyltransferase like 17	-1.21246	3.88944e-26	16.3053	6.62786
ENSMUSG00000028295	Smim8	small integral membrane protein 8	-1.21244	1.26306e-12	12.404	5.04491
ENSMUSG00000000402	Egfl6	EGF-like-domain, multiple 6	-1.21224	0.0124109	1.18833	0.511056
ENSMUSG00000024617	Camk2a	calcium/calmodulin-dependent protein kinase II alpha	-1.21211	0.00349117	0.428	0.181756
ENSMUSG00000035984	Nme5	NME/NM23 family member 5	-1.21184	0.000931946	3.08498	1.25852
ENSMUSG00000064202	4430402I18Rik	RIKEN cDNA 4430402I18 gene	-1.21174	0.00444225	0.341996	0.158002
ENSMUSG00000037660	Gdf7	growth differentiation factor 7	-1.21135	3.20824e-05	13.098	4.84869
ENSMUSG00000059901	Adamts14	a disintegrin-like and metallopeptidase (reprolysin type) with thrombospondin type 1 motif, 14	-1.21069	4.40909e-11	4.36902	1.8102
ENSMUSG00000049037	Clec4a1	C-type lectin domain family 4, member a1	-1.2105	0.000132367	4.1416	1.67995
ENSMUSG00000002083	Bbc3	BCL2 binding component 3	-1.21034	4.68305e-07	4.886	1.98526
ENSMUSG00000039633	Lonrf1	LON peptidase N-terminal domain and ring finger 1	-1.20981	1.95314e-14	6.94027	2.83132
ENSMUSG00000058818	Pirb	paired Ig-like receptor B	-1.20832	1.70017e-06	2.11011	0.858729
ENSMUSG00000026648	Dclre1c	DNA cross-link repair 1C	-1.20797	6.91081e-15	4.14209	1.66118
ENSMUSG00000060802	B2m	beta-2 microglobulin	-1.20764	6.6331e-16	927.318	378.501
ENSMUSG00000033342	Plppr5	phospholipid phosphatase related 5	-1.20691	0.00720966	0.370399	0.150708
ENSMUSG00000078486	Perm1	PPARGC1 and ESRR induced regulator, muscle 1	-1.20626	0.000124178	1.10227	0.449891
ENSMUSG00000033389	Arhgap44	Rho GTPase activating protein 44	-1.20557	7.21106e-16	5.67898	2.33091
ENSMUSG00000028457	Atp8b5	ATPase, class I, type 8B, member 5	-1.20513	0.000758289	0.271879	0.110716
ENSMUSG00000041658	Rragb	Ras-related GTP binding B	-1.20501	0.000253297	3.21972	1.28376
ENSMUSG00000031539	Ap3m2	adaptor-related protein complex 3, mu 2 subunit	-1.2048	1.59181e-08	4.19188	1.7761
ENSMUSG00000000690	Hoxb6	homeobox B6	-1.20424	1.73116e-15	26.5551	11.6404
ENSMUSG00000023885	Thbs2	thrombospondin 2	-1.20404	2.5886e-14	4.1501	1.69886
ENSMUSG00000030966	Trim21	tripartite motif-containing 21	-1.20326	7.83786e-12	5.90812	2.4381
ENSMUSG00000032607	Amt	aminomethyltransferase	-1.20293	1.68929e-16	11.4864	4.70001
ENSMUSG00000031596	Slc7a2	solute carrier family 7 (cationic amino acid transporter, y+ system), member 2	-1.20251	3.22857e-07	12.1033	5.08712
ENSMUSG00000042828	Trim72	tripartite motif-containing 72	-1.20249	0.0270303	0.297003	0.129276
ENSMUSG00000023913	Pla2g7	phospholipase A2, group VII (platelet-activating factor acetylhydrolase, plasma)	-1.20196	0.000201817	6.11543	3.56062
ENSMUSG00000028339	Col15a1	collagen, type XV, alpha 1	-1.20161	3.14803e-11	70.3951	27.5601
ENSMUSG00000090394	4930523C07Rik	RIKEN cDNA 4930523C07 gene	-1.20099	2.71212e-09	6.58924	3.17028
ENSMUSG00000078485	Plekhn1	pleckstrin homology domain containing, family N member 1	-1.19913	3.85581e-07	5.86018	2.40296
ENSMUSG00000074738	Fndc10	fibronectin type III domain containing 10	-1.19777	3.51767e-12	13.7631	5.65565
ENSMUSG00000022838	Eaf2	ELL associated factor 2	-1.19732	0.00247599	0.444241	0.169048
ENSMUSG00000038267	Slc22a23	solute carrier family 22, member 23	-1.19699	2.35887e-10	3.48776	1.55608
ENSMUSG00000005836	Gata6	GATA binding protein 6	-1.19638	1.21345e-05	6.06555	2.25975
ENSMUSG00000035875	AI182371	expressed sequence AI182371	-1.196	0.012896	0.509446	0.207882
ENSMUSG00000030107	Usp18	ubiquitin specific peptidase 18	-1.19577	4.20617e-06	3.80202	1.5596
ENSMUSG00000045790	Ccdc149	coiled-coil domain containing 149	-1.19475	0.000232285	2.54826	1.09104
ENSMUSG00000038984	Tspyl5	testis-specific protein, Y-encoded-like 5	-1.1944	2.55485e-05	2.09826	0.861956
ENSMUSG00000030849	Fgfr2	fibroblast growth factor receptor 2	-1.19389	3.44786e-26	24.8829	10.2465
ENSMUSG00000032554	Trf	transferrin	-1.19346	0.000252107	0.833743	0.343701
ENSMUSG00000022583	Ly6f	lymphocyte antigen 6 complex, locus F	-1.19208	0.00827466	1.4141	0.570705
ENSMUSG00000037990	Sh3rf3	SH3 domain containing ring finger 3	-1.1912	0.000176992	0.538239	0.221181
ENSMUSG00000051910	Sox6	SRY (sex determining region Y)-box 6	-1.19089	0.000802962	0.274718	0.112401
ENSMUSG00000031362	Xlr4c	X-linked lymphocyte-regulated 4C	-1.18982	0.0207551	0.396492	0.160428
ENSMUSG00000028657	Ppt1	palmitoyl-protein thioesterase 1	-1.18922	3.50059e-23	50.2275	20.7163
ENSMUSG00000028036	Ptgfr	prostaglandin F receptor	-1.18903	0.000111037	4.14988	2.03288
ENSMUSG00000068011	Mkrn2os	makorin, ring finger protein 2, opposite strand	-1.18799	0.000717836	0.516017	0.212427
ENSMUSG00000033768	Nrxn2	neurexin II	-1.18773	3.11638e-10	1.65262	0.750037
ENSMUSG00000046027	Stard5	StAR-related lipid transfer (START) domain containing 5	-1.18751	1.25585e-14	13.3575	5.2374
ENSMUSG00000029413	Naaa	N-acylethanolamine acid amidase	-1.18715	3.52226e-16	18.8056	7.92209
ENSMUSG00000005681	Apoa2	apolipoprotein A-II	-1.18712	0.0475903	1.18552	0.496747
ENSMUSG00000018920	Cxcl16	chemokine (C-X-C motif) ligand 16	-1.1871	7.00535e-06	7.17411	3.1165
ENSMUSG00000045165	AI467606	expressed sequence AI467606	-1.1857	6.00116e-08	6.02438	2.50233
ENSMUSG00000089929	Bcl2a1b	B cell leukemia/lymphoma 2 related protein A1b	-1.18446	0.0170677	1.27799	0.532473
ENSMUSG00000051586	Mical3	microtubule associated monooxygenase, calponin and LIM domain containing 3	-1.18382	2.95596e-18	7.52224	3.23105
ENSMUSG00000056124	B4galt6	UDP-Gal:betaGlcNAc beta 1,4-galactosyltransferase, polypeptide 6	-1.18365	7.18354e-10	15.9204	6.24829
ENSMUSG00000102692	Dchs2	dachsous 2 (Drosophila)	-1.18301	0.0357046	0.171966	0.0674737
ENSMUSG00000035900	Gramd4	GRAM domain containing 4	-1.18202	1.14738e-22	12.1361	5.0581
ENSMUSG00000007030	Vwa7	von Willebrand factor A domain containing 7	-1.18156	0.0015564	0.539727	0.223773
ENSMUSG00000095320	Ccl21a	chemokine (C-C motif) ligand 21A (serine)	-1.1804	0.000637718	14.5644	5.6443
ENSMUSG00000050587	Lrrc4c	leucine rich repeat containing 4C	-1.17955	0.00764242	1.38356	0.590605
ENSMUSG00000028906	Epb41	erythrocyte membrane protein band 4.1	-1.17938	7.37103e-24	8.97985	3.76158
ENSMUSG00000035456	Prdm8	PR domain containing 8	-1.17898	0.0133603	0.1457	0.06017
ENSMUSG00000028565	Nfia	nuclear factor I/A	-1.17793	5.77412e-22	8.56905	3.70645
ENSMUSG00000027506	Tpd52	tumor protein D52	-1.1776	3.05378e-20	10.5488	4.38896
ENSMUSG00000028758	Kif17	kinesin family member 17	-1.17685	0.00134286	0.770148	0.320648
ENSMUSG00000038742	Angptl6	angiopoietin-like 6	-1.17632	0.00581514	0.953975	0.39339
ENSMUSG00000028488	Sh3gl2	SH3-domain GRB2-like 2	-1.17612	1.08643e-05	1.76958	0.737261
ENSMUSG00000026950	Neb	nebulin	-1.17607	8.33676e-05	0.27955	0.116254
ENSMUSG00000001930	Vwf	Von Willebrand factor	-1.17586	2.75517e-07	5.45238	2.63426
ENSMUSG00000053137	Mapk11	mitogen-activated protein kinase 11	-1.17396	3.07296e-17	12.0198	5.01931
ENSMUSG00000039116	Adgrg6	adhesion G protein-coupled receptor G6	-1.17383	3.69871e-07	1.49389	0.673843
ENSMUSG00000041828	Abca8a	ATP-binding cassette, sub-family A (ABC1), member 8a	-1.1732	0.000826977	5.42375	2.5167
ENSMUSG00000078864	Gm14322	predicted gene 14322	-1.17274	0.000187174	4.75064	1.98467
ENSMUSG00000051599	Pcdhb2	protocadherin beta 2	-1.17177	0.0075247	1.04106	0.417029
ENSMUSG00000041119	Pde9a	phosphodiesterase 9A	-1.17106	3.70339e-11	7.84504	3.31524
ENSMUSG00000039873	Neurl2	neuralized E3 ubiquitin protein ligase 2	-1.17075	0.00212452	5.15498	2.42017
ENSMUSG00000059401	Mamld1	mastermind-like domain containing 1	-1.17064	1.40263e-09	2.95553	1.23781
ENSMUSG00000095789	Nupr1l	nuclear protein transcriptional regulator 1 like	-1.17043	0.000950885	0.630855	0.262606
ENSMUSG00000039031	Arhgap18	Rho GTPase activating protein 18	-1.17011	9.14018e-15	22.0433	10.16
ENSMUSG00000068686	Cd59b	CD59b antigen	-1.16983	0.00190899	2.24711	1.04342
ENSMUSG00000030577	Cd22	CD22 antigen	-1.16972	0.024836	0.291295	0.132209
ENSMUSG00000030519	Apba2	amyloid beta (A4) precursor protein-binding, family A, member 2	-1.16947	0.00639752	0.331968	0.13627
ENSMUSG00000025931	Paqr8	progestin and adipoQ receptor family member VIII	-1.16938	1.75574e-11	3.9841	1.66754
ENSMUSG00000095105	Edaradd	EDAR (ectodysplasin-A receptor)-associated death domain	-1.16834	0.00059651	0.488667	0.203561
ENSMUSG00000096727	Psmb9	proteasome (prosome, macropain) subunit, beta type 9 (large multifunctional peptidase 2)	-1.16633	1.63592e-08	7.00946	3.05938
ENSMUSG00000045259	Klhdc9	kelch domain containing 9	-1.16605	0.00405584	0.697171	0.293256
ENSMUSG00000025885	Myo5b	myosin VB	-1.16479	5.06746e-09	2.43225	1.09854
ENSMUSG00000032066	Bco2	beta-carotene oxygenase 2	-1.1644	0.0160657	1.25982	0.52422
ENSMUSG00000060579	Fhit	fragile histidine triad gene	-1.16387	0.00255856	2.26961	1.0381
ENSMUSG00000091754	Gm3636	predicted gene 3636	-1.16359	0.000321007	5.16568	2.06203
ENSMUSG00000057766	Ankrd29	ankyrin repeat domain 29	-1.16299	1.36271e-12	15.3976	6.43774
ENSMUSG00000001166	Oas1c	2'-5' oligoadenylate synthetase 1C	-1.1629	0.000137524	2.18587	0.919949
ENSMUSG00000043384	Gprasp1	G protein-coupled receptor associated sorting protein 1	-1.16133	1.27092e-16	16.7058	7.21958
ENSMUSG00000034842	Art3	ADP-ribosyltransferase 3	-1.15904	5.75322e-08	3.98475	1.69045
ENSMUSG00000047501	Cldn4	claudin 4	-1.15901	1.23167e-05	14.9215	8.04862
ENSMUSG00000038486	Sv2a	synaptic vesicle glycoprotein 2 a	-1.15839	1.86975e-09	3.39773	1.43404
ENSMUSG00000028528	Dnajc6	DnaJ heat shock protein family (Hsp40) member C6	-1.15754	0.0102553	0.467579	0.186525
ENSMUSG00000031790	Mmp15	matrix metallopeptidase 15	-1.15734	2.7727e-23	11.3724	4.79734
ENSMUSG00000027952	Pmvk	phosphomevalonate kinase	-1.15728	1.57938e-11	29.5521	13.167
ENSMUSG00000003849	Nqo1	NAD(P)H dehydrogenase, quinone 1	-1.15718	2.69331e-05	7.00277	2.96037
ENSMUSG00000025893	Kbtbd3	kelch repeat and BTB (POZ) domain containing 3	-1.15703	7.39696e-09	5.80306	2.45074
ENSMUSG00000052525	Spdya	speedy/RINGO cell cycle regulator family, member A	-1.15661	0.00739871	1.02512	0.419622
ENSMUSG00000018554	Ybx2	Y box protein 2	-1.15588	0.00343621	0.743748	0.312831
ENSMUSG00000020701	Tmem132e	transmembrane protein 132E	-1.1558	0.00210362	0.522435	0.220029
ENSMUSG00000058420	Syt17	synaptotagmin XVII	-1.15569	0.0484371	0.111205	0.0461262
ENSMUSG00000021182	Ccdc88c	coiled-coil domain containing 88C	-1.15396	2.46736e-08	6.31411	2.67911
ENSMUSG00000034968	Lbx2	ladybird homeobox homolog 2 (Drosophila)	-1.15353	0.00338884	1.21296	0.513275
ENSMUSG00000020848	Doc2b	double C2, beta	-1.15316	0.00021432	0.916299	0.388084
ENSMUSG00000055069	Rab39	RAB39, member RAS oncogene family	-1.15308	0.0114453	0.242879	0.103542
ENSMUSG00000024339	Tap2	transporter 2, ATP-binding cassette, sub-family B (MDR/TAP)	-1.15308	1.80653e-13	12.3115	5.45891
ENSMUSG00000038235	F11r	F11 receptor	-1.15257	5.20222e-22	42.7524	18.0974
ENSMUSG00000089736	Tgfbr3l	transforming growth factor, beta receptor III-like	-1.15256	0.000132151	2.62	1.12938
ENSMUSG00000033949	Trim36	tripartite motif-containing 36	-1.1523	0.00141782	0.890065	0.368317
ENSMUSG00000020839	Tmigd1	transmembrane and immunoglobulin domain containing 1	-1.15217	0.0288584	0.834645	0.413123
ENSMUSG00000064158	Izumo1	izumo sperm-egg fusion 1	-1.1507	0.0169341	0.303713	0.126657
ENSMUSG00000060675	Pla2g16	phospholipase A2, group XVI	-1.15006	3.94228e-14	5.83185	2.4765
ENSMUSG00000003153	Slc2a3	solute carrier family 2 (facilitated glucose transporter), member 3	-1.14996	5.60987e-15	44.4354	19.1176
ENSMUSG00000068742	Cry2	cryptochrome 2 (photolyase-like)	-1.14965	3.53492e-13	7.99242	3.78327
ENSMUSG00000032118	Fez1	fasciculation and elongation protein zeta 1 (zygin I)	-1.14953	1.3511e-09	4.75711	2.02319
ENSMUSG00000022548	Apod	apolipoprotein D	-1.14917	0.00235418	2.32595	1.0882
ENSMUSG00000045364	Ifne	interferon epsilon	-1.14904	0.00253857	2.70669	1.14827
ENSMUSG00000021385	Ippk	inositol 1,3,4,5,6-pentakisphosphate 2-kinase	-1.14815	3.21675e-14	25.106	10.6429
ENSMUSG00000012126	Ubxn11	UBX domain protein 11	-1.14721	7.96237e-08	3.04486	1.29484
ENSMUSG00000027784	Ppm1l	protein phosphatase 1 (formerly 2C)-like	-1.14608	4.32415e-14	7.43377	3.20764
ENSMUSG00000023931	Efhb	EF hand domain family, member B	-1.14581	0.00128356	1.36536	0.598766
ENSMUSG00000026185	Igfbp5	insulin-like growth factor binding protein 5	-1.14537	1.81272e-11	123.701	53.151
ENSMUSG00000062591	Tubb4a	tubulin, beta 4A class IVA	-1.14536	5.0144e-10	8.57565	3.65284
ENSMUSG00000041809	Efhc1	EF-hand domain (C-terminal) containing 1	-1.14436	1.51962e-05	4.33636	1.85361
ENSMUSG00000030361	Klrb1a	killer cell lectin-like receptor subfamily B member 1A	-1.14388	0.0438348	0.3405	0.14782
ENSMUSG00000044122	Proca1	protein interacting with cyclin A1	-1.14383	0.00115262	2.25572	0.961439
ENSMUSG00000019647	Sema6a	sema domain, transmembrane domain (TM), and cytoplasmic domain, (semaphorin) 6A	-1.14334	2.02692e-12	7.83631	3.67797
ENSMUSG00000031906	Smpd3	sphingomyelin phosphodiesterase 3, neutral	-1.14238	0.00468831	0.44404	0.191416
ENSMUSG00000021057	Akap5	A kinase (PRKA) anchor protein 5	-1.1416	0.00442923	0.36794	0.154011
ENSMUSG00000027748	Trpc4	transient receptor potential cation channel, subfamily C, member 4	-1.14156	4.45575e-07	1.76646	0.76988
ENSMUSG00000049659	Aftph	aftiphilin	-1.14047	6.91848e-29	16.6685	7.12141
ENSMUSG00000037393	Nmur2	neuromedin U receptor 2	-1.14037	0.0234387	2.61925	1.42001
ENSMUSG00000020135	Apc2	adenomatosis polyposis coli 2	-1.14001	0.00058382	0.437532	0.187182
ENSMUSG00000032718	Mansc1	MANSC domain containing 1	-1.1391	1.49374e-09	9.66524	4.1928
ENSMUSG00000026946	Nmi	N-myc (and STAT) interactor	-1.13868	3.46128e-14	16.4401	7.03405
ENSMUSG00000028399	Ptprd	protein tyrosine phosphatase, receptor type, D	-1.13845	9.18062e-07	1.39009	0.662693
ENSMUSG00000039313	AF529169	cDNA sequence AF529169	-1.13825	0.0029989	1.10709	0.525765
ENSMUSG00000024248	Cox7a2l	cytochrome c oxidase subunit VIIa polypeptide 2-like	-1.13809	1.06456e-10	355.618	158.45
ENSMUSG00000023961	Enpp4	ectonucleotide pyrophosphatase/phosphodiesterase 4	-1.13793	3.36234e-12	8.83877	3.68669
ENSMUSG00000054021	Sirt5	sirtuin 5	-1.13759	9.62794e-06	6.16576	2.63212
ENSMUSG00000030889	Vwa3a	von Willebrand factor A domain containing 3A	-1.13728	0.0143026	0.242499	0.1036
ENSMUSG00000019933	Mrln	myoregulin	-1.13726	0.0260197	0.609241	0.258996
ENSMUSG00000023328	Ache	acetylcholinesterase	-1.13718	0.00686725	0.574844	0.289748
ENSMUSG00000028785	Hpca	hippocalcin	-1.13514	0.034909	0.465028	0.206613
ENSMUSG00000073412	Lst1	leukocyte specific transcript 1	-1.13465	0.000347422	9.1291	3.92415
ENSMUSG00000039145	Camk1d	calcium/calmodulin-dependent protein kinase ID	-1.1344	3.2374e-18	6.04244	2.59525
ENSMUSG00000079177	Fam228a	family with sequence similarity 228, member A	-1.13413	0.00179122	0.504951	0.217109
ENSMUSG00000029596	Sdsl	serine dehydratase-like	-1.13383	0.0173929	2.88151	1.47001
ENSMUSG00000033966	Cdkl4	cyclin-dependent kinase-like 4	-1.13347	0.0226596	0.201914	0.086972
ENSMUSG00000105504	Gbp5	guanylate binding protein 5	-1.13345	8.53181e-06	2.00338	0.912476
ENSMUSG00000094840	Muc3a	mucin 3A, cell surface associated	-1.133	0.0173241	1.30233	0.580083
ENSMUSG00000040584	Abcb1a	ATP-binding cassette, sub-family B (MDR/TAP), member 1A	-1.13299	4.27062e-08	12.915	6.60993
ENSMUSG00000017978	Cadps2	Ca2+-dependent activator protein for secretion 2	-1.13229	3.63899e-05	1.33349	0.617656
ENSMUSG00000028982	Slc25a33	solute carrier family 25, member 33	-1.13174	1.63297e-08	11.4132	5.13204
ENSMUSG00000047686	Zcchc5	zinc finger, CCHC domain containing 5	-1.13141	0.00126102	2.50084	1.20587
ENSMUSG00000004552	Ctse	cathepsin E	-1.12949	0.00362354	1.31994	0.550405
ENSMUSG00000062794	Zfp599	zinc finger protein 599	-1.12877	1.53297e-05	2.21623	0.953824
ENSMUSG00000051977	Prdm9	PR domain containing 9	-1.12873	1.24928e-05	2.14386	0.913909
ENSMUSG00000064329	Scn1a	sodium channel, voltage-gated, type I, alpha	-1.12805	0.00507698	0.207062	0.0901149
ENSMUSG00000035547	Capn5	calpain 5	-1.12774	6.2132e-12	6.83837	3.04771
ENSMUSG00000090291	Lrrc10b	leucine rich repeat containing 10B	-1.12655	0.000712356	1.16688	0.502838
ENSMUSG00000022840	Adcy5	adenylate cyclase 5	-1.12587	2.92288e-12	8.87907	3.82961
ENSMUSG00000040794	C1qtnf4	C1q and tumor necrosis factor related protein 4	-1.12448	0.00327599	1.77425	0.764474
ENSMUSG00000075330	A930003A15Rik	RIKEN cDNA A930003A15 gene	-1.12428	0.0302478	1.24807	0.561214
ENSMUSG00000051037	Zfp455	zinc finger protein 455	-1.12397	0.000269235	2.10815	0.909915
ENSMUSG00000024935	Slc1a1	solute carrier family 1 (neuronal/epithelial high affinity glutamate transporter, system Xag), member 1	-1.12279	0.000380916	19.4263	8.46631
ENSMUSG00000054517	Trim65	tripartite motif-containing 65	-1.12167	5.37058e-13	4.58648	1.98591
ENSMUSG00000036138	Acaa1a	acetyl-Coenzyme A acyltransferase 1A	-1.12149	8.47595e-21	40.6302	17.588
ENSMUSG00000079593	Gm14597	predicted gene 14597	-1.12106	0.00123789	15.7768	8.48707
ENSMUSG00000061859	Patj	PATJ, crumbs cell polarity complex component	-1.121	7.70369e-14	4.70209	2.11207
ENSMUSG00000032387	Rbpms2	RNA binding protein with multiple splicing 2	-1.12013	6.66116e-12	15.627	6.64538
ENSMUSG00000046727	Cystm1	cysteine-rich transmembrane module containing 1	-1.11904	1.35088e-05	13.9602	8.32119
ENSMUSG00000040407	Akap9	A kinase (PRKA) anchor protein (yotiao) 9	-1.11721	6.42891e-21	7.03156	3.02145
ENSMUSG00000071347	C1qtnf9	C1q and tumor necrosis factor related protein 9	-1.1172	0.000154842	4.20734	1.83531
ENSMUSG00000038781	Stap2	signal transducing adaptor family member 2	-1.11609	6.44573e-10	16.5822	7.15691
ENSMUSG00000054679	Srsf12	serine/arginine-rich splicing factor 12	-1.11577	0.000957058	1.2259	0.532402
ENSMUSG00000075273	Ttc30b	tetratricopeptide repeat domain 30B	-1.11547	4.56308e-10	6.57947	2.85908
ENSMUSG00000069307	Hist1h2bq	histone cluster 1, H2bq	-1.11544	0.00595072	2.71099	1.17377
ENSMUSG00000055003	Lrtm2	leucine-rich repeats and transmembrane domains 2	-1.11505	0.00736816	0.527691	0.230383
ENSMUSG00000045319	Proser2	proline and serine rich 2	-1.1144	5.04039e-09	1.9799	0.863027
ENSMUSG00000034898	Filip1	filamin A interacting protein 1	-1.11389	3.82536e-15	11.5038	5.01688
ENSMUSG00000030946	Lhpp	phospholysine phosphohistidine inorganic pyrophosphate phosphatase	-1.11373	2.59723e-12	21.0297	9.61831
ENSMUSG00000026303	Mlph	melanophilin	-1.11321	0.00941834	0.799535	0.343645
ENSMUSG00000019734	Tmc4	transmembrane channel-like gene family 4	-1.1122	1.2199e-11	16.4608	7.16007
ENSMUSG00000020175	Rab36	RAB36, member RAS oncogene family	-1.11212	1.39766e-09	3.90723	1.75015
ENSMUSG00000044303	Cdkn2a	cyclin-dependent kinase inhibitor 2A	-1.11164	0.0140164	1.16816	0.519137
ENSMUSG00000090173	Fbxw10	F-box and WD-40 domain protein 10	-1.11141	0.00198558	0.634678	0.276137
ENSMUSG00000016493	Cd46	CD46 antigen, complement regulatory protein	-1.11141	0.000371729	1.32118	0.61167
ENSMUSG00000026463	Atp2b4	ATPase, Ca++ transporting, plasma membrane 4	-1.11067	5.72799e-16	24.4069	10.3874
ENSMUSG00000044708	Kcnj10	potassium inwardly-rectifying channel, subfamily J, member 10	-1.10735	0.0135792	0.136981	0.0592492
ENSMUSG00000019785	Clvs2	clavesin 2	-1.10677	0.000150042	1.14954	0.514981
ENSMUSG00000025777	Gdap1	ganglioside-induced differentiation-associated-protein 1	-1.10569	0.0217739	0.116162	0.056671
ENSMUSG00000029403	Cdkl2	cyclin-dependent kinase-like 2 (CDC2-related kinase)	-1.10553	8.86852e-10	2.54295	1.11344
ENSMUSG00000031390	Avpr2	arginine vasopressin receptor 2	-1.1048	0.019758	0.221501	0.097237
ENSMUSG00000006930	Hap1	huntingtin-associated protein 1	-1.10449	0.000489632	2.25406	1.02952
ENSMUSG00000029490	Mfsd7a	major facilitator superfamily domain containing 7A	-1.10431	4.16926e-07	4.6797	2.04981
ENSMUSG00000079055	Slc8a3	solute carrier family 8 (sodium/calcium exchanger), member 3	-1.10344	0.0155068	0.310556	0.145931
ENSMUSG00000102018	K230010J24Rik	RIKEN cDNA K230010J24 gene	-1.10281	0.00213539	1.29005	0.557377
ENSMUSG00000055202	Zfp811	zinc finger protein 811	-1.10245	1.15821e-10	5.25181	2.30082
ENSMUSG00000020577	Tspan13	tetraspanin 13	-1.10141	3.35261e-11	76.5169	33.1642
ENSMUSG00000006675	P4htm	prolyl 4-hydroxylase, transmembrane (endoplasmic reticulum)	-1.10113	7.18354e-10	4.17576	1.83444
ENSMUSG00000032131	Abcg4	ATP-binding cassette, sub-family G (WHITE), member 4	-1.10091	8.51118e-05	1.49574	0.656129
ENSMUSG00000039485	Tspyl4	TSPY-like 4	-1.10088	8.97951e-12	6.82829	3.04029
ENSMUSG00000021835	Bmp4	bone morphogenetic protein 4	-1.10084	2.91711e-06	9.35197	4.10904
ENSMUSG00000030647	Ndufc2	NADH dehydrogenase (ubiquinone) 1, subcomplex unknown, 2	-1.09955	4.26051e-18	218.675	100.369
ENSMUSG00000052298	Cdc42se2	CDC42 small effector 2	-1.09924	2.31013e-20	42.3707	18.6093
ENSMUSG00000020733	Slc9a3r1	solute carrier family 9 (sodium/hydrogen exchanger), member 3 regulator 1	-1.09895	3.06224e-07	20.5959	9.16144
ENSMUSG00000070822	Zscan18	zinc finger and SCAN domain containing 18	-1.09844	2.88922e-07	2.92423	1.28291
ENSMUSG00000021423	Ly86	lymphocyte antigen 86	-1.09819	1.20386e-06	11.0239	4.85347
ENSMUSG00000054951	9130008F23Rik	RIKEN cDNA 9130008F23 gene	-1.09791	0.000848958	2.85048	1.26025
ENSMUSG00000041757	Plekha6	pleckstrin homology domain containing, family A member 6	-1.09737	9.53034e-08	3.89533	1.74919
ENSMUSG00000062157	Ifnlr1	interferon lambda receptor 1	-1.09718	1.09752e-07	3.80443	1.71574
ENSMUSG00000045625	Pigz	phosphatidylinositol glycan anchor biosynthesis, class Z	-1.09715	0.00691192	0.513815	0.234895
[truncated: 7,009 more rows]
