# Supplementary material for: Uterine glands coordinate on-time embryo implantation and impact endometrial decidualization for pregnancy success
Source: Nat Commun. 2018 Jun 22;9:2435. doi: 10.1038/s41467-018-04848-8 (PMC6015089; doi:10.1038/s41467-018-04848-8)
Supplement: Supplementary file 12 — Supplementary Data 9 [file 41467_2018_4848_MOESM12_ESM.xlsx]

## Sheet: 48bd43fe-7168-4252-ab3f-7df8102
Supplementary Dataset 9. TOPPFUN Analysis of Genes Increased in Uteri from GD 4 to GD 6 in Control Mice
Category	ID	Name	Source	p-value	q-value Bonferroni	q-value FDR B&H	q-value FDR B&Y	Hit Count in Query List	Hit Count in Genome	Hit in Query List
GO: Molecular Function	GO:0044877	protein-containing complex binding		2.532e-19	8.321e-16	8.321e-16	7.218e-15	521	1626	NCOA3,KIF18A,CHAF1B,AMER1,AOC1,ABL2,SMC1A,ACTN4,ACTL6A,ACTN1,ACTN3,ACVR1,ARID1A,ADAM8,ADAM10,ADCY2,GATAD2B,CDC45,ADORA1,PARP1,HIST1H3C,AP2A1,AP1G1,CGN,C1QTNF1,BAHCC1,AMBP,TICRR,RNF169,IRS4,UVSSA,CALCOCO1,GAS7,BIRC5,APOA1,CBX4,ERI1,FANCM,CCDC155,CCAR2,EIF3C,RERE,ATP5F1D,ATP6V1B1,SNX4,ATP5PO,ATR,ATRX,ADAM9,BHMT,WISP3,KAT2B,BRCA1,CALR,CAPG,CAPN6,CAPZB,CASP3,CASR,RUNX2,PRC1,SERPINH1,ASH2L,CCNB1,CCNE1…
GO: Molecular Function	GO:0016491	oxidoreductase activity		1.595e-14	5.242e-11	2.621e-11	2.274e-10	261	749	AOC1,ASPHD1,ACADL,ACADM,ACADS,ACADVL,KDM5C,CYP20A1,EPX,PAOX,ALDH3A1,ALDH1B1,ALDH1A3,ALDH9A1,ALDH3A2,ALOX12B,ALOX15B,AOX1,RDH14,PHYHD1,AGPS,CHCHD4,ALDH4A1,BLVRA,BMP2,ALDH1A2,P4HA2,CAT,AIFM1,SQOR,DHRS1,TXNL1,COX5A,GRHPR,FADS2,MTO1,COX5B,TECR,COX6A1,COX6B1,COX7A2,COX7B,COX7C,COX8A,COX10,COX11,NOX4,COX15,H6PD,PRDX6,MMACHC,DHRS7B,MOXD1,CRYZ,KDM4A,CYP1B1,CYP2B6,CYP4A11,CYP4B1,CYP11A1,CYP11B1,CYP27B1,CY…
GO: Molecular Function	GO:0003723	RNA binding		4.89e-13	1.607e-09	5.356e-10	4.646e-09	492	1632	AARS,SMC1A,ACTN4,ACTN1,HIST1H4I,LRRC47,CNOT6,PARP1,HIST1H4A,HIST1H4D,HIST1H4F,HIST1H4K,HIST1H4C,KIAA1324,ALDOA,SORBS2,ANG,SLC25A5,TRIM71,CBX4,ERI1,ARF1,RRP1,KHSRP,ASS1,CCAR2,EIF3C,LSM2,EIF3H,ATP5F1A,ATP5F1C,AUH,BARD1,SUCLG1,BRCA1,EIF2S2,ENDOU,H1FX,NOL3,CALR,CANX,CAST,CARS,RPL14,SERPINH1,ARHGEF1,SCAF11,CDC5L,CDKN2A,CHD2,CHD3,EFTUD2,CACTIN,LONP1,SNRNP40,DDX23,LSM4,MTO1,QKI,ROCK2,BAG4,SAMHD1,SIN3A,Z…
GO: Molecular Function	GO:0048037	cofactor binding		1.394e-11	4.581e-08	1.145e-08	9.935e-08	113	277	ABAT,AOC1,ACADL,ACADM,ACADS,ACADVL,ACAT1,ACLY,PARP1,AGXT,AHCY,ALB,ALDH1A3,ALDH9A1,AOX1,BIRC5,AGPS,SUCLG1,SGPL1,C3,CAT,NFS1,AIFM1,SQOR,GRHPR,MTO1,SPTLC2,NOX4,H6PD,CRYZ,HACL1,DDC,PHGDH,DHCR24,DHFR,DLD,COQ6,CRYL1,AADAT,CYB5R4,ETFA,ETFDH,ACAD11,FDXR,ECI2,FMO1,FMO2,FMO4,FMO5,SPTLC1,TXNRD2,ACAD8,G6PD,GAPDH,GCH1,ACCS,GPT2,GOT1,GOT2,CBR4,HSD17B10,HADHA,HADHB,PHYKPL,HMGCL,HMGCR,HSD11B1,IDH1,IDH2,IDH3A,IDH…
GO: Molecular Function	GO:0030554	adenyl nucleotide binding		5.707e-11	1.875e-07	3.751e-08	3.254e-07	454	1530	KIF18A,AARS,ABCB7,ABCA4,ABL2,ACACB,ACLY,SMC1A,ACTG1,ACTG2,AK9,ACVR1,ADCY2,ADCY8,CDC7,GRK3,AHCY,PIP5K1A,AK1,AK2,HFM1,AKT2,ABCD1,STK24,APAF1,FANCM,RUVBL1,ASNA1,ASS1,ATP1A3,ATP2B1,ATP5F1A,ATP5F1B,ATP5F1D,ABCC3,ATP6V1B1,ATP7A,ATP7B,MYH13,ATR,ATRX,BCS1L,BLM,SPHK1,BUB1,BUB1B,NLRC3,CAD,KALRN,CAMK2D,CARS,ATP13A5,RUNX2,RUNX1,RUNX3,PAPSS2,PAPSS1,PKMYT1,SMC3,CDK1,CDC6,ALPK2,CDK2,CDK4,AURKB,CDK6,MAGI1,RPS6KA…
GO: Molecular Function	GO:0032559	adenyl ribonucleotide binding		8.164e-11	2.683e-07	4.471e-08	3.879e-07	450	1518	KIF18A,AARS,ABCB7,ABCA4,ABL2,ACACB,ACLY,SMC1A,ACTG1,ACTG2,AK9,ACVR1,ADCY2,ADCY8,CDC7,GRK3,PIP5K1A,AK1,AK2,HFM1,AKT2,ABCD1,STK24,APAF1,FANCM,RUVBL1,ASNA1,ASS1,ATP1A3,ATP2B1,ATP5F1A,ATP5F1B,ATP5F1D,ABCC3,ATP6V1B1,ATP7A,ATP7B,MYH13,ATR,ATRX,BCS1L,BLM,SPHK1,BUB1,BUB1B,NLRC3,CAD,KALRN,CAMK2D,CARS,ATP13A5,RUNX2,RUNX1,RUNX3,PAPSS2,PAPSS1,PKMYT1,SMC3,CDK1,CDC6,ALPK2,CDK2,CDK4,AURKB,CDK6,MAGI1,RPS6KA5,CEN…
GO: Molecular Function	GO:0005524	ATP binding		2.562e-10	8.42e-07	1.203e-07	1.043e-06	436	1475	KIF18A,AARS,ABCB7,ABCA4,ABL2,ACACB,ACLY,SMC1A,ACTG1,ACTG2,AK9,ACVR1,ADCY2,ADCY8,CDC7,GRK3,PIP5K1A,AK1,AK2,HFM1,AKT2,ABCD1,STK24,APAF1,FANCM,RUVBL1,ASNA1,ASS1,ATP1A3,ATP2B1,ATP5F1A,ATP5F1B,ATP5F1D,ABCC3,ATP6V1B1,ATP7A,ATP7B,MYH13,ATR,ATRX,BCS1L,BLM,SPHK1,BUB1,BUB1B,NLRC3,CAD,KALRN,CAMK2D,CARS,ATP13A5,RUNX2,RUNX1,RUNX3,PAPSS2,PAPSS1,PKMYT1,SMC3,CDK1,CDC6,ALPK2,CDK2,CDK4,AURKB,CDK6,MAGI1,RPS6KA5,CEN…
GO: Molecular Function	GO:0003678	DNA helicase activity		3.012e-09	9.897e-06	1.237e-06	1.073e-05	37	65	CDC45,RUVBL1,ATRX,BLM,CHD2,CHD3,CHD4,RECQL4,RAD54B,CHD1L,GINS1,DHX9,DDX11,DNA2,RAD50,G3BP1,ZRANB3,GINS4,GINS2,XRCC6,RTEL1,RUVBL2,HELB,ASCC3,FBH1,MCM2,MCM3,MCM4,MCM5,MCM7,MRE11,RECQL,PIF1,SUPV3L1,HELQ,WRN,TWNK
GO: Molecular Function	GO:0003697	single-stranded DNA binding		4.101e-09	1.348e-05	1.497e-06	1.299e-05	51	104	CDC45,BLM,BRCA2,LONP1,POT1,DDX11,RAD50,TDP2,RAD51AP1,WBP11,SUB1,FBH1,PARK7,HMGB1,HMGB2,HNRNPA1,HNRNPA2B1,HNRNPK,HSPD1,MCM4,MCM7,MLH1,MSH2,MSH3,PCBP3,PCBP2,NABP2,PTBP1,PURA,PURB,RAD23B,RAD51,RAD51B,RBMS1,NEIL3,RPA1,RPA3,MCM10,CTC1,NUP35,TDP1,RTF1,TERF1,TERF2,SSBP2,SSBP3,TWNK,XPC,NABP1,XRCC2,XRCC3
GO: Molecular Function	GO:0008094	DNA-dependent ATPase activity		4.787e-09	1.573e-05	1.573e-06	1.364e-05	47	93	RUVBL1,ATRX,BLM,CHD2,CHD3,CHD4,RECQL4,RAD54B,SMARCAL1,CHD1L,DHX9,DDX11,DNA2,RAD50,G3BP1,BPTF,POLQ,XRCC6,RTEL1,RUVBL2,HELB,ASCC3,FBH1,MCM4,MCM7,MRE11,DSCC1,CHTF8,RAD51,RAD51B,RECQL,RFC1,RFC2,RFC4,RFC5,PIF1,CHTF18,SMARCA4,HELQ,TOP1,TOP2A,TOP2B,SPO11,WRN,XRCC2,XRCC3,RAD18
GO: Molecular Function	GO:0003682	chromatin binding		7.614e-09	2.502e-05	2.274e-06	1.973e-05	173	513	NCOA3,CHAF1B,SMC1A,ACTN4,ACTL6A,ARID1A,GATAD2B,CDC45,PARP1,HIST1H3C,BAHCC1,TICRR,RNF169,CALCOCO1,CBX4,FANCM,RERE,ATRX,KAT2B,BRCA1,RUNX2,ASH2L,MTA1,SMC3,EXO1,CDK1,CDC6,LRWD1,CEBPB,CENPA,CENPF,RCC1,CHD4,CKS2,FAAP24,SIN3A,KLHDC3,CTNNB1,TCF7L1,HDAC4,PCLAF,HP1BP3,ANKRD2,NCAPD2,DLX2,DLX3,MED12,DNMT1,ARID3A,CHAF1A,CENPS,EP300,COQ7,STAG1,EZH1,EZH2,PHF21A,CITED2,PRMT5,ZNHIT1,CREB3,FOXO3,FMR1,FOSL2,PELP1,C…
GO: Molecular Function	GO:0019899	enzyme binding		9.577e-09	3.147e-05	2.53e-06	2.195e-05	541	1929	A2M,ABAT,ACAT1,TIMM23,ACTG1,HACD4,ADAM10,STK11IP,FMNL2,ADCY2,ADD3,AXIN1,CCR2,HIST1H2AI,HIST1H2AK,ADPRH,PARP1,KIDINS220,AP2A1,AP1G1,AGTR1,PIP5K1A,PLA2G6,AKT2,ALB,ABCD1,CUL4B,CUL3,ANGPT1,ANGPT2,SLC25A5,PPM1D,UVSSA,APBB2,BIRC5,APOA1,ALS2,CBX4,AP3B1,BLZF1,ARG2,ARHGDIB,RUVBL1,CADPS,RFXANK,PHACTR4,DACT3,CCAR2,TRAK2,LSM2,ATP1B3,ATP6V0A1,ADAM9,TICAM1,BARD1,CCNK,CEACAM1,PRDM1,SYNGAP1,KAT2B,BNIP3,BRCA1,BRC…
GO: Molecular Function	GO:0050662	coenzyme binding		1.001e-08	3.289e-05	2.53e-06	2.195e-05	79	192	ACADL,ACADM,ACADS,ACADVL,ACAT1,PARP1,AHCY,ALDH1A3,ALDH9A1,AOX1,AGPS,CAT,AIFM1,GRHPR,MTO1,NOX4,H6PD,CRYZ,HACL1,PHGDH,DHCR24,DHFR,DLD,COQ6,CRYL1,CYB5R4,ETFA,ETFDH,ACAD11,FDXR,ECI2,FMO1,FMO2,FMO4,FMO5,TXNRD2,ACAD8,G6PD,GAPDH,GCH1,CBR4,HSD17B10,HADHA,HADHB,HMGCL,HMGCR,HSD11B1,IDH1,IDH2,IDH3A,IDH3B,IDH3G,LDHB,ME1,MTHFR,MTRR,NDUFA9,NDUFS2,NDUFV1,DUOX1,NOS2,OGDH,PGD,PRODH,SCP2,DHTKD1,SDHA,OGDHL,SORD,SPR…
GO: Molecular Function	GO:0043142	single-stranded DNA-dependent ATPase activity		5.02e-08	0.000165	1.178e-05	0.0001022	13	14	DNA2,POLQ,HELB,DSCC1,CHTF8,RAD51,RFC2,RFC4,RFC5,PIF1,CHTF18,HELQ,RAD18
GO: Molecular Function	GO:0015078	proton transmembrane transporter activity		9.009e-08	0.000296	1.974e-05	0.0001712	50	109	ATP6V0D2,ATP5F1A,ATP5F1B,ATP5F1C,ATP5F1D,ATP5PB,ATP5MC1,ATP5MC2,ATP5MC3,ATP5ME,ATP5PF,ATP6V1B1,ATP6V0A1,ATP5PO,ATP6V0E1,ATP6V0D1,COX5A,COX5B,COX6A1,COX6B1,COX7A2,COX7B,COX7C,COX8A,COX10,COX11,COX15,SLC9B2,ATP5PD,ATP5MG,UQCRQ,SLC9B1,UQCR11,COX6B2,SLC9A4,MT-ATP6,MT-CO1,MT-CO2,MT-CO3,NDUFA4,SLC11A2,UQCR10,SLC36A2,SLC47A1,SLC9A1,SLC9A2,SLC36A3,UQCRC1,UQCRFS1,UQCRH
GO: Molecular Function	GO:0017076	purine nucleotide binding		9.753e-08	0.0003205	2.003e-05	0.0001738	521	1879	KIF18A,AARS,ABCB7,ABCA4,ABL2,ACACB,ACLY,SMC1A,ACTG1,ACTG2,AK9,ACVR1,ADCY2,ADCY8,CDC7,GRK3,AHCY,PIP5K1A,AK1,AK2,HFM1,AKT2,ABCD1,STK24,APAF1,NUDT2,FANCM,ARF1,ARL4D,RHOC,RND3,RUVBL1,ASNA1,ASS1,ATP1A3,RAP2C,ATP2B1,ATP5F1A,ATP5F1B,ATP5F1D,ABCC3,ATP6V1B1,ATP7A,ATP7B,MYH13,ATR,ATRX,RAB42,SUCLG1,BCS1L,BLM,SPHK1,BUB1,BUB1B,NLRC3,CAD,KALRN,CAMK2D,CARS,ATP13A5,RUNX2,RUNX1,RUNX3,PAPSS2,PAPSS1,PKMYT1,SMC3,CDK…
GO: Molecular Function	GO:0001882	nucleoside binding		1.231e-07	0.0004047	2.38e-05	0.0002065	510	1838	KIF18A,AARS,ABCB7,ABCA4,ABL2,ACACB,ACLY,SMC1A,ACTG1,ACTG2,ACTN4,AK9,ACVR1,ADCY2,ADCY8,CDC7,ADORA1,GRK3,PIP5K1A,AK1,AK2,HFM1,AKT2,ABCD1,STK24,OARD1,APAF1,NUDT2,FANCM,ARF1,ARL4D,RHOC,RND3,RUVBL1,ASNA1,ASS1,ATP1A3,RAP2C,ATP2B1,ATP5F1A,ATP5F1B,ATP5F1D,ABCC3,ATP6V1B1,ATP7A,ATP7B,MYH13,ATR,ATRX,RAB42,SUCLG1,BCS1L,BLM,SPHK1,BUB1,BUB1B,NLRC3,CAD,KALRN,CAMK2D,CARS,ATP13A5,RUNX2,RUNX1,RUNX3,PAPSS2,PAPSS1,P…
GO: Molecular Function	GO:0032553	ribonucleotide binding		2.547e-07	0.0008368	4.433e-05	0.0003845	518	1880	KIF18A,AARS,ABCB7,ABCA4,ABL2,ACACB,ACLY,SMC1A,ACTG1,ACTG2,AK9,ACVR1,ADCY2,ADCY8,CDC7,GRK3,PIP5K1A,AK1,AK2,HFM1,AKT2,ABCD1,STK24,APAF1,NUDT2,FANCM,ARF1,ARL4D,RHOC,RND3,RUVBL1,ASNA1,ASS1,ATP1A3,RAP2C,ATP2B1,ATP5F1A,ATP5F1B,ATP5F1D,ABCC3,ATP6V1B1,ATP7A,ATP7B,MYH13,ATR,ATRX,RAB42,SUCLG1,BCS1L,BLM,SPHK1,BUB1,BUB1B,NLRC3,CAD,KALRN,CAMK2D,CARS,ATP13A5,RUNX2,RUNX1,RUNX3,PAPSS2,PAPSS1,PKMYT1,SMC3,CDK1,CDC…
GO: Molecular Function	GO:0032555	purine ribonucleotide binding		2.563e-07	0.0008423	4.433e-05	0.0003845	514	1864	KIF18A,AARS,ABCB7,ABCA4,ABL2,ACACB,ACLY,SMC1A,ACTG1,ACTG2,AK9,ACVR1,ADCY2,ADCY8,CDC7,GRK3,PIP5K1A,AK1,AK2,HFM1,AKT2,ABCD1,STK24,APAF1,NUDT2,FANCM,ARF1,ARL4D,RHOC,RND3,RUVBL1,ASNA1,ASS1,ATP1A3,RAP2C,ATP2B1,ATP5F1A,ATP5F1B,ATP5F1D,ABCC3,ATP6V1B1,ATP7A,ATP7B,MYH13,ATR,ATRX,RAB42,SUCLG1,BCS1L,BLM,SPHK1,BUB1,BUB1B,NLRC3,CAD,KALRN,CAMK2D,CARS,ATP13A5,RUNX2,RUNX1,RUNX3,PAPSS2,PAPSS1,PKMYT1,SMC3,CDK1,CDC…
GO: Molecular Function	GO:0001883	purine nucleoside binding		4.316e-07	0.001418	6.753e-05	0.0005859	504	1831	KIF18A,AARS,ABCB7,ABCA4,ABL2,ACACB,ACLY,SMC1A,ACTG1,ACTG2,AK9,ACVR1,ADCY2,ADCY8,CDC7,ADORA1,GRK3,PIP5K1A,AK1,AK2,HFM1,AKT2,ABCD1,STK24,OARD1,APAF1,NUDT2,FANCM,ARF1,ARL4D,RHOC,RND3,RUVBL1,ASNA1,ASS1,ATP1A3,RAP2C,ATP2B1,ATP5F1A,ATP5F1B,ATP5F1D,ABCC3,ATP6V1B1,ATP7A,ATP7B,MYH13,ATR,ATRX,RAB42,SUCLG1,BCS1L,BLM,SPHK1,BUB1,BUB1B,NLRC3,CAD,KALRN,CAMK2D,CARS,ATP13A5,RUNX2,RUNX1,RUNX3,PAPSS2,PAPSS1,PKMYT1,…
GO: Molecular Function	GO:0032549	ribonucleoside binding		4.316e-07	0.001418	6.753e-05	0.0005859	504	1831	KIF18A,AARS,ABCB7,ABCA4,ABL2,ACACB,ACLY,SMC1A,ACTG1,ACTG2,AK9,ACVR1,ADCY2,ADCY8,CDC7,GRK3,PIP5K1A,AK1,AK2,HFM1,AKT2,ABCD1,STK24,APAF1,NUDT2,FANCM,ARF1,ARL4D,RHOC,RND3,RUVBL1,ASNA1,ASS1,ATP1A3,RAP2C,ATP2B1,ATP5F1A,ATP5F1B,ATP5F1D,ABCC3,ATP6V1B1,ATP7A,ATP7B,MYH13,ATR,ATRX,RAB42,SUCLG1,BCS1L,BLM,SPHK1,BUB1,BUB1B,NLRC3,CAD,KALRN,CAMK2D,CARS,ATP13A5,RUNX2,RUNX1,RUNX3,PAPSS2,PAPSS1,PKMYT1,SMC3,CDK1,CDC…
GO: Molecular Function	GO:0032550	purine ribonucleoside binding		6.185e-07	0.002032	9.238e-05	0.0008014	502	1828	KIF18A,AARS,ABCB7,ABCA4,ABL2,ACACB,ACLY,SMC1A,ACTG1,ACTG2,AK9,ACVR1,ADCY2,ADCY8,CDC7,GRK3,PIP5K1A,AK1,AK2,HFM1,AKT2,ABCD1,STK24,APAF1,NUDT2,FANCM,ARF1,ARL4D,RHOC,RND3,RUVBL1,ASNA1,ASS1,ATP1A3,RAP2C,ATP2B1,ATP5F1A,ATP5F1B,ATP5F1D,ABCC3,ATP6V1B1,ATP7A,ATP7B,MYH13,ATR,ATRX,RAB42,SUCLG1,BCS1L,BLM,SPHK1,BUB1,BUB1B,NLRC3,CAD,KALRN,CAMK2D,CARS,ATP13A5,RUNX2,RUNX1,RUNX3,PAPSS2,PAPSS1,PKMYT1,SMC3,CDK1,CDC…
GO: Molecular Function	GO:0035639	purine ribonucleoside triphosphate binding		7.706e-07	0.002532	0.0001101	0.000955	498	1815	KIF18A,AARS,ABCB7,ABCA4,ABL2,ACACB,ACLY,SMC1A,ACTG1,ACTG2,AK9,ACVR1,ADCY2,ADCY8,CDC7,GRK3,PIP5K1A,AK1,AK2,HFM1,AKT2,ABCD1,STK24,APAF1,NUDT2,FANCM,ARF1,ARL4D,RHOC,RND3,RUVBL1,ASNA1,ASS1,ATP1A3,RAP2C,ATP2B1,ATP5F1A,ATP5F1B,ATP5F1D,ABCC3,ATP6V1B1,ATP7A,ATP7B,MYH13,ATR,ATRX,RAB42,SUCLG1,BCS1L,BLM,SPHK1,BUB1,BUB1B,NLRC3,CAD,KALRN,CAMK2D,CARS,ATP13A5,RUNX2,RUNX1,RUNX3,PAPSS2,PAPSS1,PKMYT1,SMC3,CDK1,CDC…
GO: Molecular Function	GO:0016887	ATPase activity		8.112e-07	0.002666	0.0001111	0.0009635	146	446	KIF18A,ABCB7,ABCA4,ABCD1,RUVBL1,ASNA1,ATP1A3,ATP1B3,ATP2B1,ATP5F1A,ATP5F1B,ATP5F1C,ATP5F1D,ATP5PB,ATP5ME,ABCC3,ATP5PF,ATP6V0A1,ATP7A,ATP5PO,ATP7B,ATRX,BLM,ATP6V0E1,ATP13A5,ATP6V0D1,CENPE,CHD2,CHD3,CHD4,LONP1,CLU,RECQL4,RAD54B,DDX23,KIF23,SMARCAL1,ATP5MF,CHD1L,KIF20B,DHX34,KATNAL2,DHX38,DHX8,DHX9,DDX11,DHX15,KIF14,DNA2,ABCC5,RAD50,KIF20A,G3BP1,DDX39A,KATNB1,ABCA7,ABCA9,ABCA8,BPTF,ATP8A1,ATP5PD,ATP…
GO: Molecular Function	GO:0042623	ATPase activity, coupled		9.816e-07	0.003226	0.0001254	0.001088	114	332	KIF18A,ABCB7,ABCA4,ABCD1,RUVBL1,ASNA1,ATP1A3,ATP1B3,ATP2B1,ATP5F1A,ATP5F1B,ATP5F1C,ATP5F1D,ATP5PB,ABCC3,ATP6V0A1,ATP7A,ATP5PO,ATP7B,ATRX,BLM,ATP6V0E1,ATP13A5,ATP6V0D1,CHD2,CHD3,CHD4,LONP1,RECQL4,RAD54B,DDX23,SMARCAL1,CHD1L,DHX34,KATNAL2,DHX38,DHX8,DHX9,DDX11,DHX15,DNA2,ABCC5,RAD50,G3BP1,DDX39A,KATNB1,ABCA7,ABCA9,ABCA8,BPTF,ATP8A1,ATP13A4,IPO8,ATP5MG,ATP2C1,CCT8,POLQ,XRCC6,RTEL1,CLPX,RUVBL2,HELB,A…
GO: Molecular Function	GO:0008017	microtubule binding		9.925e-07	0.003261	0.0001254	0.001088	80	214	KIF18A,CGN,BIRC5,CAPN6,PRC1,CENPE,CHD4,SUN2,CNN3,KIF23,KIF20B,CRYAB,KATNAL2,CKAP5,DCX,KIF14,BCL2L11,KIF20A,TRPV4,NUSAP1,KATNB1,WDR81,NDRG1,TUBGCP3,APPBP2,FMR1,SPAG5,GAPDH,SAXO1,TUBGCP2,MAPRE2,GOLGA2,PSRC1,KIF2C,KIF3A,CHP1,GABARAPL2,KIF24,KIFC3,KIF11,KIFC1,KIF22,CCSAP,MAP1A,MAPT,SKA2,JAKMIP3,RACGAP1,NEFH,GAS2L3,PEX14,PLK1,MLPH,PPP5C,PRNP,KIF7,RPS3,S100A8,FMN1,CEP290,CCDC88A,CDK5RAP2,REEP4,KIF12,MA…
GO: Molecular Function	GO:0000217	DNA secondary structure binding		1.903e-06	0.006253	0.0002316	0.002009	17	25	BLM,RECQL4,HMG20B,HMGB1,HMGB2,HMGB3,MEN1,MSH2,RAD51,RAD51B,NEIL3,CLSPN,WRN,XPC,XRCC2,XRCC3,RAD18
GO: Molecular Function	GO:0043531	ADP binding		4.157e-06	0.01366	0.000481	0.004173	23	41	APAF1,RUVBL1,ATP5F1A,ATP5F1D,LONP1,ERN1,PRKAG2,GCK,RUVBL2,ME1,MSH2,MYH9,MYH10,MYO7A,P2RY1,PGK1,PKM,MIEF1,PPP5C,PRPS1,PRPS2,VCP,COQ8A
GO: Molecular Function	GO:0043138	3'-5' DNA helicase activity		4.245e-06	0.01395	0.000481	0.004173	11	13	CDC45,RUVBL1,BLM,RECQL4,GINS1,GINS4,GINS2,ASCC3,FBH1,RECQL,WRN
GO: Molecular Function	GO:0051287	NAD binding		1.213e-05	0.03985	0.001328	0.01152	28	57	PARP1,AHCY,ALDH1A3,ALDH9A1,AOX1,GRHPR,CRYZ,PHGDH,DLD,CRYL1,GAPDH,HSD17B10,HADHA,HADHB,IDH1,IDH2,IDH3A,IDH3B,IDH3G,LDHB,ME1,NDUFS2,NDUFV1,SORD,GPD1L,SIRT3,UGDH,ALDH5A1
GO: Molecular Function	GO:0016817	hydrolase activity, acting on acid anhydrides		1.285e-05	0.04221	0.001362	0.01181	241	830	KIF18A,ABCB7,ABCA4,ACYP1,CDC45,CGN,HFM1,ABCD1,ALPL,CILP,NUDT2,FANCM,ARF1,ARL4D,RND3,ARHGDIB,RUVBL1,ASNA1,ATP1A3,ATP1B3,ATP2B1,ATP5F1A,ATP5F1B,ATP5F1C,ATP5F1D,ATP5PB,ATP5ME,ABCC3,ATP5PF,ATP6V1B1,ATP6V0A1,ATP7A,ATP5PO,ATP7B,MYH13,ATRX,BLM,ATP6V0E1,ATP13A5,ATP6V0D1,SMC3,ENTPD5,CENPE,CHD2,CHD3,CHD4,RHOU,EFTUD2,LONP1,RAB33A,RAB9A,CLU,RECQL4,RAD54B,DDX23,UAP1L1,KIF23,SMARCAL1,RAB3D,ATP5MF,CHD1L,KIF20B,…
GO: Molecular Function	GO:0004386	helicase activity		1.366e-05	0.0449	0.001403	0.01217	64	172	CDC45,HFM1,FANCM,RUVBL1,ATRX,BLM,CHD2,CHD3,CHD4,RECQL4,RAD54B,DDX23,UAP1L1,SMARCAL1,CHD1L,DHX34,DHX38,GINS1,DHX8,DHX9,DDX11,DHX15,HELZ,DNA2,RAD50,G3BP1,EIF4B,DDX39A,ZRANB3,GINS4,GINS2,XRCC6,MCM8,RTEL1,RUVBL2,HELB,ASCC3,DDX52,FBH1,DDX20,HELLS,DHX35,MCM2,MCM3,MCM4,MCM5,MCM7,MOV10,MRE11,DDX56,PRIM1,PRIM2,ERCC6L,DHX40,RECQL,PIF1,SMARCA4,SNRNP200,RAD54L2,SUPV3L1,HELQ,MTREX,WRN,TWNK
GO: Molecular Function	GO:0009055	electron transfer activity		1.489e-05	0.04892	0.001482	0.01286	47	116	ACADL,ACADM,ACADS,ACADVL,AOX1,ALDH4A1,P4HA2,AIFM1,COX5A,COX5B,COX6A1,COX6B1,COX7A2,COX7B,COX7C,COX8A,COX10,COX11,NOX4,COX15,CYC1,PHGDH,ETFA,ETFB,ETFDH,ACAD11,ACAD8,GLRX,UQCR11,COX6B2,IDH3B,ME1,MT-CO1,MT-CO2,MT-CO3,NCF2,NDUFA4,NDUFS1,NDUFS2,NDUFS3,NQO2,SDHB,SDHC,SDHD,NDUFA12,UGDH,XDH
GO: Biological Process	GO:1903047	mitotic cell cycle process		1.746e-46	1.939e-42	1.939e-42	1.918e-41	405	931	KIF18A,SMC1A,SPC25,ACVR1,CDC7,CDC45,CNOT6,MAD1L1,CUL4B,CUL3,TICRR,KLF11,PPM1D,KNSTRN,BIRC5,TRIM71,SPC24,RUVBL1,HAUS1,CDC23,ATRX,BACH1,CCNK,BANF1,BLM,BUB1,BUB1B,CCNA1,PHOX2B,MBD4,CALM1,CAMK2D,PRC1,CCNA2,CCNB1,PKMYT1,CCNE1,CCNF,CCNG1,CCNG2,USP8,CNOT9,SMC3,CCNB2,CCNE2,CDK1,CDC6,CDC20,ZW10,BUB3,CDC25A,CDC25B,CDC25C,CDC27,CDK2,CDK4,AURKB,CDK6,CDKN1A,CDKN1B,CDKN2A,CDKN2B,CDKN2C,CDKN2D,CDKN3,PTTG1,CENPA…
GO: Biological Process	GO:0022402	cell cycle process		1.127e-45	1.251e-41	4.475e-42	4.427e-41	543	1385	KIF18A,SMC1A,SPC25,ACVR1,CDC7,CDC45,CNOT6,CENPP,MAD1L1,AK1,HFM1,AKT2,CUL4B,CUL3,TICRR,KLF11,PPM1D,KNSTRN,APBB2,GAS7,BIRC5,TRIM71,FANCM,CDC14B,SPC24,RHOC,RUVBL1,CCDC155,HAUS1,CCAR2,CDC23,ATR,ATRX,BACH1,BARD1,CCNK,BANF1,BLM,KAT2B,BRCA1,BRCA2,CDC123,BUB1,BUB1B,CCNA1,PHOX2B,MBD4,CALM1,CALR,CAMK2D,CAST,PRC1,CCNA2,CCNB1,PKMYT1,CCNE1,CCNF,CCNG1,CCNG2,USP8,CNOT9,SMC3,CCNB2,CCNE2,CDK1,CDC5L,CDC6,CDC20,ZW1…
GO: Biological Process	GO:0000278	mitotic cell cycle		1.209e-45	1.342e-41	4.475e-42	4.427e-41	430	1016	KIF18A,SMC1A,SPC25,ACVR1,CDC7,CDC45,CNOT6,MAD1L1,STK24,CUL4B,CUL3,TICRR,KLF11,PPM1D,KNSTRN,BIRC5,TRIM71,SPC24,RUVBL1,HAUS1,CDC23,GBF1,ATRX,BACH1,CCNK,BANF1,BLM,BRCA2,CDC123,SPHK1,BUB1,BUB1B,CCNA1,PHOX2B,MBD4,CALM1,CAMK2D,PRC1,CCNA2,CCNB1,PKMYT1,CCNE1,CCNF,CCNG1,CCNG2,USP8,CNOT9,SMC3,CCNB2,CCNE2,CDK1,CDC5L,CDC6,CDC20,ZW10,BUB3,CDC25A,CDC25B,CDC25C,CDC27,CDK2,CDK4,AURKB,CDK6,CDKN1A,CDKN1B,CDKN1C,CD…
GO: Biological Process	GO:0007049	cell cycle		1.151e-38	1.278e-34	3.196e-35	3.162e-34	633	1766	KIF18A,CHAF1B,SMC1A,SPC25,ACVR1,LIN9,CDC7,CDC45,CNOT6,CENPP,MAD1L1,AK1,HFM1,AKT2,STK24,ALOX15B,CUL4B,CUL3,TICRR,KLF11,PPM1D,KNSTRN,APBB2,GAS7,BIRC5,TRIM71,FANCM,CDC14B,SPC24,RHOC,RUVBL1,CCDC155,HAUS1,PHACTR4,CCAR2,CDC23,GBF1,ATR,ATRX,BACH1,BAK1,BARD1,CCNK,BANF1,BLM,BMP2,KAT2B,BRCA1,BRCA2,CDC123,SPHK1,BUB1,BUB1B,CCNA1,PHOX2B,MBD4,CALM1,CALR,CAMK2D,CAST,CASP3,PRC1,RUNX3,CCNA2,CCNB1,PKMYT1,CCND3,CCN…
GO: Biological Process	GO:0051276	chromosome organization		5.809e-32	6.451e-28	1.29e-28	1.276e-27	446	1189	NCOA3,KIF18A,CHAF1B,KDM5C,SMC1A,SPC25,ACTL6A,ARID1A,HIST1H4I,GATAD2B,CDC45,CENPP,HIST1H2AI,HIST1H2AK,HIST1H2AC,PARP1,HIST1H2AB,HIST1H2BG,HIST1H2BL,HIST1H2BM,HIST2H2BE,HIST1H3A,HIST1H3D,HIST1H3C,HIST1H3I,HIST1H3G,HIST1H3B,HIST1H4A,HIST1H4D,HIST1H4F,HIST1H4K,HIST1H4C,MAD1L1,BAHCC1,CUL4B,CUL3,SUPT3H,HIRIP3,KNSTRN,HAT1,BEND3,BIRC5,COPS3,CBX4,SPC24,RUVBL1,CCDC155,RERE,CDC23,ATR,ATRX,BLM,KAT2B,BRCA1,BR…
GO: Biological Process	GO:0000819	sister chromatid segregation		2.254e-30	2.503e-26	4.172e-27	4.127e-26	131	225	KIF18A,SMC1A,SPC25,CENPP,MAD1L1,CUL3,KNSTRN,BIRC5,SPC24,CDC23,ATRX,BUB1,BUB1B,PRC1,CCNB1,SMC3,CDC6,CDC20,ZW10,BUB3,CDC27,AURKB,PTTG1,CENPA,CENPC,CENPE,CENPF,RECQL4,KIF23,ANAPC15,NSL1,CTNNB1,ESPL1,KNTC1,CENPL,DLGAP5,CKAP5,NUF2,DDX11,NCAPD2,KIF14,SMC4,CENPS,HASPIN,DYNC1LI1,NUSAP1,STAG1,KATNB1,NDC80,MAD2L2,SLF1,ANAPC11,SMC2,SPAG5,CTCF,CENPI,MTBP,PSRC1,KIF2C,UBE2C,CIT,ZWINT,KLHL22,PMF1,PHB2,INCENP,SG…
GO: Biological Process	GO:0000280	nuclear division		1.401e-27	1.556e-23	2.223e-24	2.199e-23	255	599	KIF18A,SMC1A,SPC25,MAD1L1,HFM1,CUL3,KNSTRN,BIRC5,FANCM,SPC24,RUVBL1,CCDC155,HAUS1,CDC23,ATRX,CCNK,BRCA2,BUB1,BUB1B,CCNA1,CALR,PRC1,CCNA2,CCNB1,PKMYT1,CCNF,CCNG1,CCNG2,SMC3,CCNB2,CDK1,CDC6,CDC20,ZW10,BUB3,CDC25A,CDC25B,CDC25C,CDC27,CDK2,AURKB,PTTG1,CENPC,CENPE,CENPF,RCC1,CHEK1,TRIP13,CKS2,RAD54B,KIF23,ANAPC15,NSL1,KIF20B,ARHGEF10,KLHDC3,ESPL1,TCF7L1,CDCA3,KNTC1,ZFP42,DLGAP5,CKAP5,DAZL,NUF2,CUL7,CD…
GO: Biological Process	GO:0044772	mitotic cell cycle phase transition		2.361e-27	2.622e-23	2.959e-24	2.927e-23	232	529	ACVR1,CDC7,CDC45,CNOT6,MAD1L1,CUL4B,CUL3,TICRR,KLF11,PPM1D,BIRC5,TRIM71,HAUS1,CDC23,BACH1,BLM,BUB1,BUB1B,CCNA1,PHOX2B,MBD4,CALM1,CAMK2D,CCNA2,CCNB1,PKMYT1,CCNE1,CCNG1,CNOT9,CCNB2,CCNE2,CDK1,CDC6,CDC20,ZW10,BUB3,CDC25A,CDC25B,CDC25C,CDC27,CDK2,CDK4,CDK6,CDKN1A,CDKN1B,CDKN2A,CDKN2B,CDKN2C,CDKN2D,CDKN3,CENPE,CENPF,RCC1,CHEK1,FOXN3,RHOU,CKS1B,CKS2,ANAPC15,SIN3A,ZNF385A,CSNK1E,CEP135,ESPL1,KNTC1,DLGAP…
GO: Biological Process	GO:0007059	chromosome segregation		2.398e-27	2.663e-23	2.959e-24	2.927e-23	166	333	KIF18A,SMC1A,SPC25,CENPP,MAD1L1,HFM1,CUL3,SLC25A5,KNSTRN,BIRC5,FANCM,SPC24,CCDC155,CDC23,ATRX,BRCA1,BRCA2,BUB1,BUB1B,PRC1,CCNB1,SMC3,CDC6,CDC20,ZW10,BUB3,CDC27,AURKB,PTTG1,CENPA,CENPC,CENPE,CENPF,RCC1,TRIP13,RECQL4,KIF23,ANAPC15,NSL1,CTNNB1,ESPL1,KNTC1,CENPL,DLGAP5,CKAP5,NUF2,DDX11,CDCA2,NCAPD2,KIF14,SMC4,CENPS,ECT2,ESCO2,HASPIN,DYNC1LI1,NUSAP1,CENPW,STAG1,KATNB1,SYCE2,FANCD2,NDC80,MAD2L2,FAM96A,…
GO: Biological Process	GO:0048285	organelle fission		1.705e-26	1.893e-22	1.893e-23	1.873e-22	264	636	KIF18A,SMC1A,SPC25,MAD1L1,HFM1,CUL3,KNSTRN,BIRC5,FANCM,SPC24,RUVBL1,CCDC155,HAUS1,CDC23,ATRX,CCNK,BNIP3,BRCA2,BUB1,BUB1B,CCNA1,CALR,PRC1,CCNA2,CCNB1,PKMYT1,CCNF,CCNG1,CCNG2,SMC3,CCNB2,CDK1,CDC6,CDC20,ZW10,BUB3,CDC25A,CDC25B,CDC25C,CDC27,CDK2,AURKB,PTTG1,CENPC,CENPE,CENPF,RCC1,CHEK1,TRIP13,CKS2,RAD54B,KIF23,ANAPC15,COX10,NSL1,KIF20B,ARHGEF10,KLHDC3,ESPL1,TCF7L1,CDCA3,KNTC1,ZFP42,DLGAP5,CKAP5,DAZL,…
GO: Biological Process	GO:0044770	cell cycle phase transition		2.442e-26	2.712e-22	2.466e-23	2.439e-22	238	555	ACVR1,CDC7,CDC45,CNOT6,MAD1L1,CUL4B,CUL3,TICRR,KLF11,PPM1D,BIRC5,TRIM71,HAUS1,CDC23,BACH1,BLM,BUB1,BUB1B,CCNA1,PHOX2B,MBD4,CALM1,CAMK2D,CCNA2,CCNB1,PKMYT1,CCNE1,CCNG1,CNOT9,CCNB2,CCNE2,CDK1,CDC5L,CDC6,CDC20,ZW10,BUB3,CDC25A,CDC25B,CDC25C,CDC27,CDK2,CDK4,CDK6,CDKN1A,CDKN1B,CDKN2A,CDKN2B,CDKN2C,CDKN2D,CDKN3,CENPE,CENPF,RCC1,CHEK1,FOXN3,RHOU,CKS1B,CKS2,ANAPC15,SIN3A,ZNF385A,CSNK1E,CEP135,ESPL1,KNTC1…
GO: Biological Process	GO:0098813	nuclear chromosome segregation		3.805e-26	4.225e-22	3.363e-23	3.326e-22	146	283	KIF18A,SMC1A,SPC25,CENPP,MAD1L1,HFM1,CUL3,KNSTRN,BIRC5,FANCM,SPC24,CCDC155,CDC23,ATRX,BRCA2,BUB1,BUB1B,PRC1,CCNB1,SMC3,CDC6,CDC20,ZW10,BUB3,CDC27,AURKB,PTTG1,CENPA,CENPC,CENPE,CENPF,TRIP13,RECQL4,KIF23,ANAPC15,NSL1,CTNNB1,ESPL1,KNTC1,CENPL,DLGAP5,CKAP5,NUF2,DDX11,NCAPD2,KIF14,SMC4,CENPS,ECT2,HASPIN,DYNC1LI1,NUSAP1,STAG1,KATNB1,SYCE2,FANCD2,NDC80,MAD2L2,SLF1,ANAPC11,SMC2,SPAG5,CTCF,CENPI,MTBP,PSRC…
GO: Biological Process	GO:0007062	sister chromatid cohesion		3.936e-26	4.371e-22	3.363e-23	3.326e-22	85	127	KIF18A,SMC1A,SPC25,CENPP,MAD1L1,BIRC5,SPC24,ATRX,BUB1,BUB1B,SMC3,CDC20,ZW10,BUB3,AURKB,CENPA,CENPC,CENPE,CENPF,RECQL4,NSL1,CTNNB1,ESPL1,KNTC1,CENPL,CKAP5,NUF2,DDX11,CENPS,HASPIN,STAG1,NDC80,SLF1,CTCF,CENPI,KIF2C,ZWINT,PMF1,PHB2,INCENP,SGO2,KIF22,MAD2L1,SKA2,SGO1,MRE11,NUP43,MIS12,CENPM,NUP37,DSCC1,PLK1,CENPO,PPP1CC,ERCC6L,SPDL1,CHTF8,RAD21,ZWILCH,RANGAP1,CENPU,CDCA8,CENPQ,FBXW7,NUP85,DSN1,SFPQ,CE…
GO: Biological Process	GO:0051301	cell division		2.378e-25	2.641e-21	1.886e-22	1.866e-21	271	668	NCOA3,SMC1A,SPC25,CDC7,MAD1L1,CUL3,KNSTRN,BIRC5,SPC24,RHOC,RUVBL1,HAUS1,CDC23,ATRX,CCNK,BLM,BRCA2,CDC123,BUB1,BUB1B,CCNA1,CALM1,CALR,CAT,PRC1,CCNA2,CCNB1,PKMYT1,CCND3,CCNE1,CCNF,CCNG1,CCNG2,USP8,SMC3,CCNB2,CCNE2,CDK1,CDC6,CDC20,ZW10,BUB3,CDC25A,CDC25B,CDC25C,CDC27,CDK2,CDK4,AURKB,CDK6,CDKN2A,PTTG1,CENPC,NUMBL,CENPE,CENPF,CFL1,RCC1,CHEK1,CKS1B,CKS2,ROCK2,KIF23,ANAPC15,NEK7,NSL1,KIF20B,ESPL1,CDCA3,…
GO: Biological Process	GO:0006260	DNA replication		1.765e-24	1.96e-20	1.307e-21	1.293e-20	165	346	CHAF1B,SMC1A,CDC7,CDC45,PARP1,TICRR,FANCM,ATR,ATRX,BARD1,BLM,BMP6,BRCA1,BRCA2,CALR,CCNE1,SMC3,CCNE2,EXO1,CDK1,CDC6,CDC25A,CDC25C,CDK2,AURKB,LRWD1,CHEK1,LONP1,WIZ,RECQL4,PARM1,SMARCAL1,POT1,RMI2,NEK7,SIN3A,CTNNB1,PCLAF,GINS1,TINF2,DNA2,RHNO1,CHAF1A,PARP2,DUT,CENPS,GMNN,RAD50,ESCO2,ALYREF,EREG,ZRANB3,FEN1,RBM14,FGF10,FGFR1,RNASEH2A,GINS4,CCT7,CCT4,CCT2,CINP,CCT8,GINS2,POLQ,SLX4,MGME1,MCM8,RTEL1,HEL…
GO: Biological Process	GO:0006259	DNA metabolic process		9.472e-24	1.052e-19	6.574e-21	6.504e-20	363	992	CHAF1B,SMC1A,ACTL6A,HIST1H4I,LIN9,GATAD2B,CDC7,CDC45,PARP1,HIST1H4A,HIST1H4D,HIST1H4F,HIST1H4K,HIST1H4C,NYNRIN,HFM1,WDR48,CUL4B,TICRR,RNF169,ANXA3,UVSSA,APAF1,BEND3,COPS3,FANCM,CDC14B,CHCHD4,RUVBL1,CCDC155,ATR,ATRX,BACH1,BARD1,BANF1,BLM,BMP6,BRCA1,BRCA2,MBD4,NSMCE1,CALR,CASP3,CCNE1,RGN,MTA1,SMC3,AIFM1,CCNE2,EXO1,CDK1,CDC5L,CDC6,CDC25A,CDC25C,CDK2,AURKB,CDKN1A,CDKN2A,CDKN2D,PTTG1,LRWD1,CENPF,CHEK1…
GO: Biological Process	GO:0071103	DNA conformation change		1.757e-22	1.951e-18	1.148e-19	1.136e-18	140	285	CHAF1B,HIST1H4I,CDC45,CENPP,PARP1,HIST1H2BG,HIST1H2BL,HIST1H2BM,HIST2H2BE,HIST1H3A,HIST1H3D,HIST1H3C,HIST1H3I,HIST1H3G,HIST1H3B,HIST1H4A,HIST1H4D,HIST1H4F,HIST1H4K,HIST1H4C,BAHCC1,CUL4B,HAT1,RUVBL1,ATRX,BLM,HIST1H3F,HIST1H2BJ,H1FX,CCNB1,AIFM1,CDK1,CDKN2A,CENPA,CENPC,CHD2,CHD3,CHD4,RECQL4,RAD54B,POT1,CHD1L,SART3,CENPL,DAXX,DDB1,GINS1,HP1BP3,DHX9,DDX11,NCAPD2,DNA2,CHAF1A,SMC4,CENPS,RAD50,G3BP1,NUSA…
GO: Biological Process	GO:0006974	cellular response to DNA damage stimulus		2.325e-19	2.582e-15	1.434e-16	1.419e-15	293	800	CHAF1B,SMC1A,ACTL6A,HIST1H4I,CDC7,CDC45,CNOT6,PARP1,HIST1H4A,HIST1H4D,HIST1H4F,HIST1H4K,HIST1H4C,WDR48,CUL4B,TICRR,RNF169,UVSSA,COPS3,FANCM,CDC14B,CHCHD4,RUVBL1,CCDC155,CCAR2,ATR,ATRX,BACH1,BAK1,BARD1,CCNK,BLM,BRCA1,BRCA2,MBD4,PTTG1IP,NSMCE1,CASP3,ASH2L,CCNA2,CCNB1,CCNG1,MTA1,CNOT9,SMC3,EXO1,CDK1,CDC5L,CDC25C,CDK2,CDKN1A,CDKN1B,CDKN2A,CDKN2D,CDKN3,PTTG1,CHD2,CHEK1,FOXN3,UBE2U,TRIP13,TRIP12,CLU,RE…
GO: Biological Process	GO:0006261	DNA-dependent DNA replication		2.583e-19	2.869e-15	1.51e-16	1.494e-15	79	134	SMC1A,CDC7,CDC45,PARP1,TICRR,FANCM,ATRX,BLM,BMP6,BRCA2,CCNE1,SMC3,CCNE2,CDC6,CDK2,LRWD1,LONP1,WIZ,SMARCAL1,GINS1,DNA2,PARP2,CENPS,ALYREF,ZRANB3,FEN1,FGFR1,RNASEH2A,GINS4,GINS2,POLQ,MGME1,RTEL1,HELB,FBH1,BAZ1A,CHEK2,LIG1,LIG3,MCM2,MCM3,MCM4,MCM5,MCM7,MRE11,ORC5,PCNA,E2F7,DSCC1,POLA1,POLD2,POLE,POLE2,POLG,PRIM1,PRIM2,CHTF8,PURA,RAD51,RFC1,RFC2,RFC4,RFC5,E2F8,TEFM,RPA1,FBXW7,MCM10,CHTF18,TERF1,TERF2…
GO: Biological Process	GO:0006281	DNA repair		3.876e-17	4.304e-13	2.152e-14	2.129e-13	202	516	CHAF1B,SMC1A,ACTL6A,HIST1H4I,CDC7,CDC45,PARP1,HIST1H4A,HIST1H4D,HIST1H4F,HIST1H4K,HIST1H4C,WDR48,CUL4B,TICRR,RNF169,UVSSA,COPS3,FANCM,CDC14B,CHCHD4,RUVBL1,CCDC155,ATR,ATRX,BACH1,BARD1,BLM,BRCA1,BRCA2,MBD4,NSMCE1,MTA1,SMC3,EXO1,CDK1,CDC5L,CDK2,CDKN2D,PTTG1,CHEK1,UBE2U,TRIP13,TRIP12,RECQL4,RAD54B,FAAP24,RMI2,CHD1L,CSNK1E,MDC1,PCLAF,DDB1,FBXO6,DNA2,RHNO1,CHAF1A,PARP2,CENPS,RPS27L,RAD50,ESCO2,EP300,E…
GO: Biological Process	GO:0010564	regulation of cell cycle process		1.3e-16	1.443e-12	6.873e-14	6.799e-13	225	598	SMC1A,CDC7,CDC45,CNOT6,MAD1L1,AKT2,CUL4B,CUL3,TICRR,KNSTRN,BIRC5,CCAR2,CDC23,ATRX,CCNK,BLM,BRCA1,BRCA2,BUB1,BUB1B,PHOX2B,MBD4,CALM1,CALR,CAMK2D,CAST,CCNA2,CCNB1,PKMYT1,CCNF,CCNG1,CNOT9,SMC3,CDK1,CDC5L,CDC6,CDC20,ZW10,BUB3,CDC25B,CDC25C,CDC27,CDK2,CDK4,AURKB,CDKN1A,CDKN1B,CDKN2A,CDKN2B,PTTG1,CENPE,CENPF,RCC1,CHEK1,FOXN3,WIZ,RECQL4,ROCK2,KIF23,ANAPC15,SIN3A,ZNF385A,KIF20B,CTNNB1,ESPL1,KNTC1,DLGAP5,…
GO: Biological Process	GO:0007346	regulation of mitotic cell cycle		3.04e-16	3.376e-12	1.535e-13	1.518e-12	197	508	SMC1A,CDC7,CDC45,CNOT6,MAD1L1,CUL4B,CUL3,TICRR,BIRC5,CDC23,GBF1,ATRX,BLM,BRCA2,CDC123,SPHK1,BUB1,BUB1B,PHOX2B,MBD4,CAMK2D,CCNA2,CCNB1,PKMYT1,CCNG1,CNOT9,CDK1,CDC6,CDC20,ZW10,BUB3,CDC25B,CDC25C,CDC27,CDK2,CDK4,CDKN1A,CDKN1B,CDKN1C,CDKN2A,CDKN2B,PTTG1,CENPE,CENPF,RCC1,CHEK1,FOXN3,ANAPC15,NEK7,SIN3A,ZNF385A,KIF20B,MDC1,POLDIP2,CTNNB1,ESPL1,KNTC1,DLGAP5,CUL7,DDB1,FBXO5,KIF14,ARID3A,TOM1L1,SAE1,E2F1,R…
GO: Biological Process	GO:0000075	cell cycle checkpoint		3.346e-16	3.715e-12	1.615e-13	1.598e-12	110	234	SMC1A,CDC45,CNOT6,MAD1L1,TICRR,BIRC5,CDC14B,CCAR2,ATR,BLM,BRCA1,BUB1,BUB1B,MBD4,CCNA2,CCNB1,CCNG1,CCNG2,CNOT9,CCNE2,CDK1,CDC5L,CDC6,ZW10,BUB3,CDC25C,CDK2,AURKB,CDKN1A,CDKN1B,CDKN2B,CENPE,CENPF,CHEK1,FOXN3,INTS7,ANAPC15,ZNF385A,MDC1,KNTC1,FBXO6,DNA2,RHNO1,ARID3A,E2F1,RPS27L,HASPIN,DYNC1LI1,EP300,FANCG,FZR1,NDRG1,ABRAXAS1,MAD2L2,GTSE1,MTBP,GML,ZWINT,KLHL22,CHEK2,H2AFX,RINT1,PRMT1,HUS1,TNKS1BP1,C10o…
GO: Biological Process	GO:0051726	regulation of cell cycle		5.127e-16	5.694e-12	2.372e-13	2.347e-12	340	1008	SMC1A,LIN9,CDC7,CDC45,CNOT6,MAD1L1,AK1,AKT2,ALOX15B,CUL4B,CUL3,TICRR,KNSTRN,APBB2,GAS7,BIRC5,PHACTR4,CCAR2,CDC23,GBF1,ATRX,BAK1,BARD1,CCNK,BLM,BMP2,KAT2B,BRCA1,BRCA2,CDC123,SPHK1,BUB1,BUB1B,PHOX2B,MBD4,CALM1,CALR,CAMK2D,CAST,CASP3,RUNX3,CCNA2,CCNB1,PKMYT1,CCND3,CCNE1,CCNF,CCNG1,CCNG2,CNOT9,SMC3,CCNB2,CCNE2,CDK1,CDC5L,CDC6,CDC20,ZW10,BUB3,CDC25A,CDC25B,CDC25C,CDC27,CDK2,CDK4,AURKB,CDK6,CDKN1A,CDKN…
GO: Biological Process	GO:0000070	mitotic sister chromatid segregation		1.509e-15	1.676e-11	6.703e-13	6.631e-12	74	136	KIF18A,SMC1A,MAD1L1,CUL3,KNSTRN,CDC23,ATRX,BUB1,BUB1B,PRC1,CCNB1,SMC3,CDC6,ZW10,BUB3,CDC27,AURKB,PTTG1,CENPE,CENPF,KIF23,ANAPC15,ESPL1,DLGAP5,NCAPD2,KIF14,SMC4,HASPIN,DYNC1LI1,NUSAP1,KATNB1,NDC80,MAD2L2,SLF1,ANAPC11,SMC2,SPAG5,MTBP,PSRC1,KIF2C,UBE2C,CIT,ZWINT,KLHL22,KIFC1,KIF22,MAD2L1,RACGAP1,GEN1,NEK2,MIS12,DSCC1,PLK1,SPDL1,CHTF8,CEP192,CDCA8,CEP55,STIL,SLF2,CDCA5,DIS3L2,SMC5,NCAPG,NCAPD3,NCAPH,…
GO: Biological Process	GO:1901990	regulation of mitotic cell cycle phase transition		1.874e-15	2.081e-11	8.003e-13	7.917e-12	136	318	CDC7,CDC45,CNOT6,MAD1L1,CUL4B,CUL3,TICRR,BIRC5,CDC23,BLM,BUB1,BUB1B,PHOX2B,MBD4,CAMK2D,CCNA2,CCNB1,CCNG1,CNOT9,CDK1,CDC6,CDC20,ZW10,BUB3,CDC25C,CDC27,CDK2,CDK4,CDKN1A,CDKN1B,CDKN2A,CDKN2B,CENPE,CENPF,CHEK1,FOXN3,ANAPC15,SIN3A,ZNF385A,ESPL1,KNTC1,DLGAP5,DDB1,FBXO5,KIF14,ARID3A,E2F1,RPS27L,CTDSP2,HASPIN,DYNC1LI1,PSME3,CTDSPL,EP300,EZH2,DACT1,FZR1,FGF10,MAD2L2,GTSE1,ANAPC11,LARP7,PDPN,MTBP,DBF4,GML,…
GO: Biological Process	GO:0045333	cellular respiration		2.17e-15	2.409e-11	8.924e-13	8.828e-12	89	178	ACO2,ACTN3,ADSL,CHCHD4,SLC25A12,COX19,SUCLG1,BDNF,BNIP3,CAT,COX5A,PMPCB,COX5B,COX6A1,COX6B1,COX7B,COX7C,COX8A,COX10,COX15,CYC1,DLAT,DLD,SLC25A13,TRPV4,COQ7,ETFA,ETFB,ETFDH,CHCHD5,UQCRQ,PRELID1,UQCR11,HIF1A,PARK7,IDH1,IDH2,IDH3A,IDH3B,IDH3G,MDH2,MT-CO1,MT-CO3,MT-ND4,MT-ND4L,FLCN,NDUFA3,NDUFA4,NDUFA5,NDUFA9,NDUFA10,NDUFB5,NDUFB6,NDUFB7,NDUFB10,NDUFC1,NDUFS1,NDUFS2,NDUFS3,NDUFV1,NDUFS4,NDUFV3,NFATC3…
GO: Biological Process	GO:0051983	regulation of chromosome segregation		5.498e-15	6.105e-11	2.18e-12	2.157e-11	54	87	MAD1L1,CUL3,KNSTRN,CDC23,ATRX,BUB1,BUB1B,CCNB1,CDC6,ZW10,BUB3,CDC27,AURKB,PTTG1,CENPE,CENPF,RECQL4,ANAPC15,CTNNB1,ESPL1,DLGAP5,ECT2,DYNC1LI1,MAD2L2,SLF1,ANAPC11,SPAG5,CTCF,MTBP,KIF2C,UBE2C,CIT,KLHL22,SGO2,MAD2L1,RACGAP1,GEN1,NEK2,PLK1,CEP192,SFPQ,STIL,SLF2,CHTF18,CDCA5,HDAC8,SMC5,RCC2,TERF1,TPR,TTK,XRCC3,NSMCE2,RAD18
GO: Biological Process	GO:1901987	regulation of cell cycle phase transition		6.623e-15	7.354e-11	2.536e-12	2.509e-11	141	338	CDC7,CDC45,CNOT6,MAD1L1,CUL4B,CUL3,TICRR,BIRC5,CDC23,BLM,BUB1,BUB1B,PHOX2B,MBD4,CAMK2D,CCNA2,CCNB1,CCNG1,CNOT9,CDK1,CDC5L,CDC6,CDC20,ZW10,BUB3,CDC25C,CDC27,CDK2,CDK4,CDKN1A,CDKN1B,CDKN2A,CDKN2B,CENPE,CENPF,CHEK1,FOXN3,ANAPC15,SIN3A,ZNF385A,ESPL1,KNTC1,DLGAP5,DDB1,FBXO5,KIF14,ARID3A,E2F1,RPS27L,CTDSP2,HASPIN,DYNC1LI1,PSME3,CTDSPL,EP300,EZH2,DACT1,FZR1,FGF10,MAD2L2,GTSE1,ANAPC11,LARP7,PDPN,MTBP,DBF…
GO: Biological Process	GO:1901575	organic substance catabolic process		9.555e-15	1.061e-10	3.537e-12	3.499e-11	575	1910	ABAT,AMER1,ACACB,ACADL,ACADM,ACADS,ACADVL,ACAT1,USP11,ACTN3,COLQ,ADAM8,AXIN1,CNOT6,PAOX,ADORA1,ADRA1B,MAD1L1,AGXT,AHCY,PLA2G6,NCEH1,AKT2,ABCD1,ALDH1B1,ALDH3A2,ALDOA,CUL4B,AMBP,CUL3,AOX1,APAF1,APOA1,COPS3,ERI1,PRPF18,KHSRP,ARG2,ARNT,ARSB,CCAR2,ALDH4A1,CHID1,HAMP,LSM2,CDC23,OMA1,AUH,ADAM9,BARD1,BCAT2,BGN,CEACAM1,BHMT,BLVRA,BNIP3,BNIP3L,SPHK1,SQSTM1,SGPL1,BUB1,BUB1B,MBD4,PTTG1IP,MGAM,CALM1,LYG2,CAPN…
GO: Biological Process	GO:0044248	cellular catabolic process		1.281e-14	1.422e-10	4.495e-12	4.447e-11	553	1828	ABAT,AMER1,ABL2,ACACB,ACADL,ACADM,ACADS,ACADVL,ACAT1,USP11,ACTL6A,ACTN3,EPX,COLQ,ADAM8,AXIN1,CNOT6,ADRA1B,MAD1L1,AGXT,KIAA1324,AHCY,AKT2,ATP6V0D2,ABCD1,ALDH3A2,CUL4B,AMBP,CUL3,AOX1,APAF1,APOA1,COPS3,ERI1,PRPF18,KHSRP,ARG2,ARNT,ARSB,RUVBL1,CCAR2,ALDH4A1,HAMP,LSM2,CDC23,OMA1,ATP6V1B1,ATP6V0A1,AUH,ADAM9,BCAT2,BGN,BHMT,BLVRA,BNIP3,BNIP3L,SPHK1,SQSTM1,SGPL1,BUB1,BUB1B,TSPO,MBD4,PTTG1IP,MGAM,ATP6V0E1,C…
GO: Biological Process	GO:0055114	oxidation-reduction process		1.295e-14	1.438e-10	4.495e-12	4.447e-11	331	996	AOC1,ASPHD1,ACACB,ACADL,ACADM,ACADS,ACADVL,ACO2,KDM5C,CYP20A1,ACTN3,EPX,PAOX,ADRA1B,ADSL,AKT2,ABCD1,ALDH3A1,ALDH1B1,ALDH1A3,ALDH9A1,ALDH3A2,ALDOA,ALOX12B,ALOX15B,AOX1,RDH14,APOA1,PHYHD1,AGPS,CHCHD4,SLC25A12,ALDH4A1,COX19,SUCLG1,BDNF,BLVRA,BMP2,ALDH1A2,BNIP3,P4HA2,CALM1,CAT,AIFM1,SQOR,DHRS1,TXNL1,COX5A,GRHPR,FADS2,MTO1,PMPCB,COX5B,TECR,COX6A1,COX6B1,COX7B,COX7C,COX8A,COX10,NOX4,COX15,H6PD,CPT1A,CP…
GO: Biological Process	GO:0032392	DNA geometric change		1.349e-14	1.498e-10	4.539e-12	4.49e-11	51	81	CDC45,PARP1,CUL4B,RUVBL1,ATRX,BLM,CHD2,CHD3,CHD4,RECQL4,RAD54B,POT1,CHD1L,DDB1,GINS1,DHX9,DDX11,DNA2,RAD50,G3BP1,ZRANB3,GINS4,GINS2,XRCC6,RTEL1,RUVBL2,HELB,ASCC3,FBH1,HMGB1,HMGB2,HMGB3,MCM2,MCM3,MCM4,MCM5,MCM7,MRE11,PURA,RAD23B,RAD51,RECQL,RPS27A,PIF1,SUPV3L1,TOP2A,TOP2B,WRN,TWNK,XPC,MTERF1
GO: Biological Process	GO:0000086	G2/M transition of mitotic cell cycle		1.5e-14	1.666e-10	4.9e-12	4.847e-11	94	197	CDC7,TICRR,PPM1D,BIRC5,HAUS1,BACH1,BLM,PHOX2B,MBD4,CALM1,CAMK2D,CCNA2,CCNB1,PKMYT1,CCNG1,CCNB2,CDK1,CDC25A,CDC25B,CDC25C,CDK2,CDK4,CDKN1A,CDKN2A,CDKN2B,CENPF,CHEK1,FOXN3,SIN3A,CSNK1E,CEP135,CKAP5,MELK,KIF14,OPTN,TUBB4B,FOXM1,PLK4,CNTRL,CIT,CHEK2,MASTL,HMMR,RINT1,HSPA2,HSP90AA1,MIIP,HUS1,C10orf90,LMNB1,FOXO4,MRE11,NEK2,PCNT,CDK14,PLK1,PRKACA,CEP41,PRKAR2B,HAUS6,HAUS3,HAUS4,RAD51B,CEP192,FANCI,KDM8…
GO: Biological Process	GO:0010948	negative regulation of cell cycle process		2.542e-14	2.823e-10	8.067e-12	7.98e-11	108	240	SMC1A,CNOT6,MAD1L1,TICRR,ATRX,CCNK,BLM,BRCA1,BUB1,BUB1B,PHOX2B,MBD4,CAST,CCNA2,CCNB1,CCNF,CCNG1,CNOT9,SMC3,CDK1,CDC5L,ZW10,BUB3,CDC25C,CDK2,CDK4,AURKB,CDKN1A,CDKN1B,CDKN2B,PTTG1,CENPE,CENPF,CHEK1,FOXN3,RECQL4,ANAPC15,ZNF385A,ESPL1,FBXO5,ARID3A,TOM1L1,E2F1,RPS27L,CTDSP2,HASPIN,DYNC1LI1,NME6,CTDSPL,EP300,EZH2,DACT1,RBM14,FGF10,FGFR3,MAD2L2,ZNHIT1,GTSE1,MTBP,GML,KLHL22,CHEK2,RINT1,PRMT1,MIIP,HUS1,TN…
GO: Biological Process	GO:0044839	cell cycle G2/M phase transition		3.425e-14	3.803e-10	1.056e-11	1.045e-10	96	205	CDC7,TICRR,PPM1D,BIRC5,HAUS1,BACH1,BLM,PHOX2B,MBD4,CALM1,CAMK2D,CCNA2,CCNB1,PKMYT1,CCNG1,CCNB2,CDK1,CDC25A,CDC25B,CDC25C,CDK2,CDK4,CDKN1A,CDKN2A,CDKN2B,CENPF,CHEK1,FOXN3,SIN3A,CSNK1E,CEP135,CKAP5,MELK,KIF14,OPTN,TUBB4B,FOXM1,GTSE1,PLK4,CNTRL,CIT,CHEK2,MASTL,HMMR,RINT1,HSPA2,HSP90AA1,MIIP,HUS1,C10orf90,LMNB1,FOXO4,MRE11,NEK2,NPM1,PCNT,CDK14,PLK1,PRKACA,CEP41,PRKAR2B,HAUS6,HAUS3,HAUS4,RAD51B,CEP192…
GO: Biological Process	GO:0006091	generation of precursor metabolites and energy		9.166e-14	1.018e-09	2.751e-11	2.722e-10	155	393	ACADM,ACADVL,ACO2,AK9,ACTN3,ADRA1B,ADSL,AK2,AKT2,ALDOA,CHCHD4,ARNT,SLC25A12,ASIP,ATP5F1B,ATP5F1C,ATP5F1D,COX19,ATP7A,SUCLG1,BDNF,BNIP3,CALM1,CAT,ENTPD5,COX5A,SLC25A27,PMPCB,COX5B,COX6A1,COX6B1,COX7B,COX7C,COX8A,COX10,COX15,TKFC,CYC1,HDAC4,DLAT,DLD,GNPDA1,PPIF,AASS,SLC25A13,TRPV4,CYB5R4,ENO1,COQ7,ETFA,ETFB,ETFDH,PCDH12,FDXR,PRKAG2,CHCHD5,UQCC2,SORBS1,UQCRQ,GAA,GALK1,PRELID1,GAPDH,GCK,GIPR,UQCR11,G…
GO: Biological Process	GO:0006312	mitotic recombination		1.02e-13	1.133e-09	2.981e-11	2.949e-10	34	45	BLM,BRCA2,RAD54B,DNA2,RAD50,FEN1,LIG1,MLH1,MRE11,GEN1,PCNA,POLA1,POLD2,POLE,POLE2,PRIM1,PRIM2,RAD51,RAD51B,RFC1,RFC2,RFC4,RFC5,RPA1,RPA3,SMC5,TERF2,TOP2A,TOP2B,POLA2,WRN,XRCC2,XRCC3,NSMCE2
GO: Biological Process	GO:0007093	mitotic cell cycle checkpoint		1.326e-13	1.473e-09	3.777e-11	3.736e-10	80	162	SMC1A,CNOT6,MAD1L1,TICRR,BLM,BUB1,BUB1B,MBD4,CCNA2,CCNB1,CCNG1,CNOT9,CDK1,ZW10,BUB3,CDC25C,CDK2,CDKN1A,CDKN1B,CDKN2B,CENPE,CENPF,FOXN3,ANAPC15,ZNF385A,MDC1,KNTC1,ARID3A,E2F1,RPS27L,DYNC1LI1,EP300,MAD2L2,GTSE1,MTBP,GML,ZWINT,KLHL22,CHEK2,RINT1,PRMT1,HUS1,TNKS1BP1,C10orf90,MAD2L1,MDM2,FOXO4,MRE11,RGCC,MSH2,GEN1,CNOT3,NPM1,PCNA,E2F7,NABP2,PLAGL1,PLK1,PML,PURA,ZWILCH,CEP192,RFWD3,FANCI,RPS27A,STIL,CD…
GO: Biological Process	GO:0006310	DNA recombination		1.552e-13	1.723e-09	4.308e-11	4.262e-10	115	267	ACTL6A,CDC7,CDC45,PARP1,HFM1,WDR48,FANCM,RUVBL1,CCDC155,ATRX,BARD1,BLM,BRCA1,BRCA2,NSMCE1,EXO1,CHEK1,TRIP13,RECQL4,RAD54B,RMI2,KLHDC3,DNA2,RHNO1,CENPS,RAD50,ALYREF,MND1,ZRANB3,UCHL5,FEN1,RBM14,GINS4,RAD51AP1,GINS2,POLQ,SLX4,XRCC6,MCM8,RTEL1,RUVBL2,HELB,POLM,TOPBP1,FBH1,H2AFX,HMGB1,HMGB2,HMGB3,HSPD1,HUS1,RBPJ,KPNA2,APLF,LIG1,LIG3,MLH1,MRE11,MSH2,MSH3,MSH5,GEN1,NONO,PCNA,REC114,NABP2,POLA1,POLD2,PO…
GO: Biological Process	GO:0034502	protein localization to chromosome		2.052e-13	2.279e-09	5.557e-11	5.498e-10	41	61	ATR,ATRX,BRCA2,BUB1B,CDK1,ZW10,AURKB,LRWD1,CENPA,POT1,TINF2,ESCO2,HASPIN,EZH2,SLF1,CCT7,CCT4,CCT2,CCT8,MTBP,RUVBL2,HIST1H1B,MIS12,NABP2,PLK1,PML,SPDL1,PIH1D1,RAD21,WRAP53,SLF2,TNKS2,CDCA5,HDAC8,RCC2,TCP1,TERF1,TERF2,SPIDR,SPO11,KNL1
GO: Biological Process	GO:0033045	regulation of sister chromatid segregation		2.117e-13	2.351e-09	5.598e-11	5.537e-10	44	68	MAD1L1,CUL3,CDC23,ATRX,BUB1,BUB1B,CCNB1,CDC6,ZW10,BUB3,CDC27,PTTG1,CENPE,CENPF,RECQL4,ANAPC15,CTNNB1,ESPL1,DLGAP5,DYNC1LI1,MAD2L2,SLF1,ANAPC11,CTCF,MTBP,UBE2C,CIT,KLHL22,SGO2,MAD2L1,GEN1,PLK1,CEP192,SFPQ,STIL,SLF2,CDCA5,HDAC8,SMC5,TERF1,TPR,TTK,XRCC3,NSMCE2
GO: Biological Process	GO:0051052	regulation of DNA metabolic process		2.789e-13	3.097e-09	7.203e-11	7.125e-10	146	368	SMC1A,CDC7,PARP1,TICRR,RNF169,ANXA3,APAF1,ATR,ATRX,BLM,BMP6,BRCA1,BRCA2,CALR,RGN,SMC3,AIFM1,CDK1,CDC6,CDK2,AURKB,CDKN1A,CDKN2A,CHEK1,TRIP12,CIDEA,LONP1,WIZ,PARM1,PRKD2,POT1,NEK7,NOX4,CTNNB1,CYP1B1,DFFA,TINF2,DNA2,DNMT1,TOM1L1,GMNN,RAD50,ESCO2,ALYREF,EREG,EYA1,ZRANB3,ABRAXAS1,PRMT5,FGF10,FGFR1,FOXM1,SLF1,CCT7,CCT4,CCT2,RAD51AP1,ANKRD1,CCT8,POLQ,SLX4,RTEL1,GATA3,HELB,GJA1,GSK3A,FBH1,CHEK2,H2AFX,HMG…
GO: Biological Process	GO:0006302	double-strand break repair		2.959e-13	3.286e-09	7.468e-11	7.388e-10	91	196	HIST1H4I,CDC7,CDC45,PARP1,HIST1H4A,HIST1H4D,HIST1H4F,HIST1H4K,HIST1H4C,WDR48,RNF169,CCDC155,BARD1,BLM,BRCA1,BRCA2,NSMCE1,MTA1,CHEK1,TRIP13,TRIP12,RECQL4,RAD54B,MDC1,DNA2,RAD50,ESCO2,EYA1,ABRAXAS1,FEN1,MAD2L2,FOXM1,SLF1,GINS4,TDP2,PIAS4,RAD51AP1,GINS2,POLQ,SLX4,XRCC6,MCM8,RTEL1,HELB,POLL,POLM,FBH1,CHEK2,H2AFX,GGN,HUS1,APLF,LIG1,LIG3,MLH1,MRE11,MSH2,BABAM1,GEN1,NABP2,PML,POLA1,PARPBP,RAD21,RAD51,RA…
GO: Biological Process	GO:0044843	cell cycle G1/S phase transition		3.283e-13	3.646e-09	8.101e-11	8.014e-10	111	257	ACVR1,CDC7,CDC45,CNOT6,CUL4B,CUL3,KLF11,TRIM71,BACH1,CCNA1,CAMK2D,CCNB1,PKMYT1,CCNE1,CNOT9,CCNE2,CDK1,CDC6,CDC25A,CDC25C,CDK2,CDK4,CDK6,CDKN1A,CDKN1B,CDKN2A,CDKN2B,CDKN2C,CDKN2D,CDKN3,RCC1,RHOU,ZNF385A,FBXO5,DHFR,KIF14,ARID3A,E2F1,RPS27L,CTDSP2,LATS2,EIF4EBP1,HASPIN,PSME3,CTDSPL,EP300,EZH2,DACT1,FGF10,GTSE1,LARP7,PDPN,MTBP,MCM8,DBF4,GML,GSPT1,CHEK2,PHB2,PRMT1,LSM11,TNKS1BP1,INHBA,CACUL1,MCM2,MCM3…
GO: Biological Process	GO:0065003	protein-containing complex assembly		8.925e-13	9.911e-09	2.155e-10	2.131e-09	542	1825	CHAF1B,AMER1,ACACB,ACADL,ACADM,ACADS,ACAT1,CLTRN,HIST1H4I,AXIN1,CDC45,CNOT6,CENPP,PARP1,HIST1H2BG,HIST1H2BL,HIST1H2BM,HIST2H2BE,HIST1H3A,ADSL,HIST1H3D,HIST1H3C,HIST1H3I,HIST1H3G,HIST1H3B,HIST1H4A,HIST1H4D,HIST1H4F,HIST1H4K,HIST1H4C,C1QTNF1,C1QTNF7,ALDOA,BAHCC1,CUL4B,CUL3,TICRR,ANG,ANGPT1,GEMIN2,BMF,APAF1,HAT1,GAS7,BIRC5,APOA1,ALS2,PRPF18,ARF1,RUVBL1,HAUS1,CADPS,EIF3C,LSM2,EIF3H,COX19,ATP6V0A1,ATR…
GO: Biological Process	GO:0006323	DNA packaging		1.248e-12	1.385e-08	2.948e-10	2.916e-09	93	206	CHAF1B,HIST1H4I,CENPP,HIST1H2BG,HIST1H2BL,HIST1H2BM,HIST2H2BE,HIST1H3A,HIST1H3D,HIST1H3C,HIST1H3I,HIST1H3G,HIST1H3B,HIST1H4A,HIST1H4D,HIST1H4F,HIST1H4K,HIST1H4C,BAHCC1,HAT1,RUVBL1,ATRX,HIST1H3F,HIST1H2BJ,H1FX,CCNB1,AIFM1,CDK1,CDKN2A,CENPA,CENPC,SART3,CENPL,DAXX,HP1BP3,NCAPD2,CHAF1A,SMC4,CENPS,NUSAP1,CENPW,ANP32B,SMC2,CTCF,CENPI,H1F0,HIST1H1C,HIST1H1D,HIST1H1E,HIST1H1B,HIST1H1T,H2AFX,HIST1H1A,HELL…
GO: Biological Process	GO:0000082	G1/S transition of mitotic cell cycle		1.815e-12	2.016e-08	4.2e-10	4.155e-09	106	247	ACVR1,CDC7,CDC45,CNOT6,CUL4B,CUL3,KLF11,TRIM71,BACH1,CCNA1,CAMK2D,CCNB1,PKMYT1,CCNE1,CNOT9,CCNE2,CDK1,CDC6,CDC25A,CDC25C,CDK2,CDK4,CDK6,CDKN1A,CDKN1B,CDKN2A,CDKN2B,CDKN2C,CDKN2D,CDKN3,RCC1,RHOU,ZNF385A,FBXO5,DHFR,KIF14,ARID3A,E2F1,RPS27L,CTDSP2,LATS2,EIF4EBP1,HASPIN,PSME3,CTDSPL,EP300,EZH2,DACT1,FGF10,GTSE1,LARP7,PDPN,MTBP,MCM8,DBF4,GML,GSPT1,CHEK2,PRMT1,LSM11,TNKS1BP1,INHBA,CACUL1,MCM2,MCM3,MCM4…
GO: Biological Process	GO:0032508	DNA duplex unwinding		2.076e-12	2.305e-08	4.704e-10	4.654e-09	46	76	CDC45,PARP1,CUL4B,RUVBL1,ATRX,BLM,CHD2,CHD3,CHD4,RECQL4,RAD54B,POT1,CHD1L,DDB1,GINS1,DHX9,DDX11,DNA2,RAD50,G3BP1,GINS4,GINS2,XRCC6,RTEL1,RUVBL2,HELB,ASCC3,FBH1,MCM2,MCM3,MCM4,MCM5,MCM7,MRE11,PURA,RAD23B,RAD51,RECQL,RPS27A,PIF1,SUPV3L1,TOP2A,TOP2B,WRN,TWNK,XPC
GO: Biological Process	GO:0009141	nucleoside triphosphate metabolic process		2.189e-12	2.431e-08	4.861e-10	4.809e-09	121	295	AK9,ACTN3,AK1,AK2,ALDOA,ARNT,ATP5F1A,ATP5F1B,ATP5F1C,ATP5F1D,ATP5PB,ATP5MC1,ATP5MC2,ATP5MC3,ATP5ME,ATP5PF,ATP6V1B1,ATP6V0A1,ATP7A,ATP5PO,SUCLG1,BDNF,TSPO,CAD,NFS1,ENTPD5,COX5A,PMPCB,TBPL1,COX5B,COX6A1,COX6B1,COX7B,COX7C,COX8A,COX10,COX15,ATP5MF,SAMHD1,TKFC,CTNS,CTPS1,CYC1,HDAC4,AK5,DLD,DUT,PPIF,SLC25A13,NME6,ENO1,COQ7,PRKAG2,ATP5PD,UQCC2,ATP5MG,UQCRQ,GALK1,GAPDH,GCK,UQCR11,HIF1A,HK2,PARK7,MOCS1,M…
GO: Biological Process	GO:0009199	ribonucleoside triphosphate metabolic process		2.477e-12	2.751e-08	5.394e-10	5.336e-09	113	270	AK9,ACTN3,AK1,AK2,ALDOA,ARNT,ATP5F1A,ATP5F1B,ATP5F1C,ATP5F1D,ATP5PB,ATP5MC1,ATP5MC2,ATP5MC3,ATP5ME,ATP5PF,ATP6V1B1,ATP6V0A1,ATP7A,ATP5PO,BDNF,TSPO,CAD,NFS1,ENTPD5,COX5A,PMPCB,COX5B,COX6A1,COX6B1,COX7B,COX7C,COX8A,COX10,COX15,ATP5MF,TKFC,CTNS,CTPS1,CYC1,HDAC4,AK5,DLD,PPIF,SLC25A13,NME6,ENO1,COQ7,PRKAG2,ATP5PD,UQCC2,ATP5MG,UQCRQ,GALK1,GAPDH,GCK,UQCR11,HIF1A,HK2,PARK7,MOCS1,MOCS2,MPI,MSH2,MT-ATP6,MT…
GO: Biological Process	GO:0045787	positive regulation of cell cycle		3.522e-12	3.911e-08	7.521e-10	7.44e-09	138	352	CDC7,CDC45,CNOT6,CUL4B,CUL3,BIRC5,CCAR2,ATRX,CCNK,BRCA1,BRCA2,SPHK1,PHOX2B,CALR,CAST,CCNB1,CCND3,CNOT9,CDK1,CDC6,CDC25B,CDC25C,CDK2,CDK4,AURKB,CDKN1A,CDKN1B,CDKN2A,CENPE,WIZ,ROCK2,KIF23,SIN3A,ZNF385A,KIF20B,POLDIP2,ESPL1,DLGAP5,DAZL,FBXO5,KIF14,RHNO1,ARID3A,BCL2L11,E2F1,ECT2,EIF4EBP1,DYNC1LI1,EP300,NUSAP1,EREG,CITED2,NDRG1,ATRAID,FGF10,FGFR1,SLF1,FNTB,GTSE1,ANAPC11,LARP7,MTBP,PLK4,USP19,DBF4,GML,…
GO: Biological Process	GO:0006333	chromatin assembly or disassembly		3.609e-12	4.008e-08	7.563e-10	7.481e-09	86	188	CHAF1B,ARID1A,HIST1H4I,CENPP,HIST1H2BG,HIST1H2BL,HIST1H2BM,HIST2H2BE,HIST1H3A,HIST1H3D,HIST1H3C,HIST1H3I,HIST1H3G,HIST1H3B,HIST1H4A,HIST1H4D,HIST1H4F,HIST1H4K,HIST1H4C,BAHCC1,HIRIP3,HAT1,RUVBL1,ATRX,HIST1H3F,HIST1H2BJ,H1FX,CDKN2A,CENPA,CENPC,CHD3,SART3,CENPL,DAXX,HP1BP3,CHAF1A,CENPS,CENPW,ANP32B,CTCF,CENPI,H1F0,HIST1H1C,SUPT16H,HIST1H1D,HIST1H1E,HIST1H1B,HIST1H1T,H2AFX,HIST1H1A,PADI2,HELLS,HMGB1,…
GO: Biological Process	GO:0034613	cellular protein localization		4.276e-12	4.749e-08	8.541e-10	8.449e-09	497	1666	ABL2,TIMM23,SYS1,ACTL6A,COLQ,AXIN1,FZD1,ADORA1,ADPRH,PARP1,GRK3,AP2A1,AP1G1,PIP5K1A,AKT2,IFT80,TSGA13,ANGPT1,KNSTRN,BMF,AP3B1,BLZF1,LRRC46,CHCHD4,RUVBL1,ASNA1,DACT3,RERE,TRAK2,ATP1B3,STX11,GBF1,ATR,ATRX,BARD1,BBS2,CEACAM1,SYNGAP1,BMP6,BNIP3L,BRCA1,BRCA2,BSG,SPHK1,BUB1B,TSPO,AP1S2,PTTG1IP,NOL3,KALRN,CALR,SEMA5A,RPL14,RILPL1,AIP,CBLB,CCNB1,CD63,CD81,CDK1,ZW10,EVI5L,AURKB,CDKN1A,CDKN2A,LRWD1,CENPA,C…
GO: Biological Process	GO:0045786	negative regulation of cell cycle		4.321e-12	4.799e-08	8.541e-10	8.449e-09	177	484	SMC1A,CNOT6,MAD1L1,AK1,AKT2,ALOX15B,CUL3,TICRR,APBB2,GAS7,ATRX,BARD1,CCNK,BLM,BMP2,KAT2B,BRCA1,CDC123,BUB1,BUB1B,PHOX2B,MBD4,CALR,CAST,CASP3,RUNX3,CCNA2,CCNB1,CCNF,CCNG1,CNOT9,SMC3,CDK1,CDC5L,ZW10,BUB3,CDC25C,CDK2,CDK4,AURKB,CDK6,CDKN1A,CDKN1B,CDKN1C,CDKN2A,CDKN2B,CDKN2C,CDKN2D,CDKN3,PTTG1,CENPE,CENPF,CHEK1,FOXN3,RECQL4,ANAPC15,ZNF385A,KIF20B,MDC1,CTNNB1,ESPL1,KNTC1,FBXO5,DHCR24,MFN2,ARID3A,TOM1L…
GO: Biological Process	GO:0009123	nucleoside monophosphate metabolic process		4.383e-12	4.868e-08	8.541e-10	8.449e-09	123	304	AK9,ACTN3,ADSL,AK1,AK2,ALDOA,ARNT,ATP5F1A,ATP5F1B,ATP5F1C,ATP5F1D,ATP5PB,ATP5MC1,ATP5MC2,ATP5MC3,ATP5ME,ATP5PF,ATP6V1B1,ATP6V0A1,ATP7A,ATP5PO,BDNF,TSPO,CAD,ENTPD5,COX5A,PMPCB,COX5B,COX6A1,COX6B1,COX7B,COX7C,COX8A,COX10,COX15,ATP5MF,TKFC,CTNS,CYC1,HDAC4,DCK,AK5,DLD,DLG2,DLG4,DUT,PPIF,SLC25A13,ENO1,COQ7,GMPR2,PRKAG2,ATP5PD,UQCC2,DNPH1,ATP5MG,UQCRQ,GALK1,GAPDH,GART,GCK,UQCR11,HIF1A,HK2,PARK7,IMPDH1,…
GO: Biological Process	GO:0033043	regulation of organelle organization		4.384e-12	4.868e-08	8.541e-10	8.449e-09	371	1186	KIF18A,ABL2,CLTRN,ACTL6A,CDC45,CNOT6,ADPRH,PARP1,MAD1L1,KIAA1324,PLA2G6,AKT2,CUL3,TSGA13,SLC25A5,KNSTRN,BMF,BIRC5,APOA1,ARF1,LRRC46,ARHGDIB,RUVBL1,CDC23,OMA1,ATR,ATRX,BAK1,KAT2B,BNIP3,BNIP3L,BRCA1,SQSTM1,BUB1,BUB1B,TSPO,NOL3,CALR,CAMK2D,CAPG,CAPN6,CAPZB,SEMA5A,CCNB1,PKMYT1,CCNF,CDC6,CDC20,ZW10,BUB3,CDC25C,CDC27,EVI5L,AURKB,CDKN1B,CDKN2A,PTTG1,RPS6KA5,CENPE,CENPF,CFL1,RCC1,CHEK1,TRIP12,RHOU,LONP1,…
GO: Biological Process	GO:0019637	organophosphate metabolic process		4.672e-12	5.189e-08	8.946e-10	8.85e-09	365	1164	ACACB,AK9,ACTN3,ADCY2,ADCY8,ADM,CCR2,ADORA2B,GRK3,ADSL,SERINC1,PIP5K1A,AK1,AK2,PLA2G6,ALDOA,GNPAT,GPAM,APOA1,ARF1,ARNT,PLPP1,ATP5F1A,ATP5F1B,ATP5F1C,ATP5F1D,ATP5PB,ATP5MC1,ATP5MC2,ATP5MC3,ATP5ME,ATP5PF,ATP6V1B1,ATP6V0A1,ATP7A,ATP5PO,SUCLG1,BDNF,PIP4P1,TSPO,MBD4,CAD,CALCB,CALM1,CAT,NFS1,PAPSS2,PAPSS1,PIGQ,TAMM41,SCARB1,ENTPD5,CD81,CDA,LRAT,CDS1,CHAT,CPNE6,PLAA,COX5A,LIPG,PLA2G4F,PMPCB,SPTLC2,TBPL1…
GO: Biological Process	GO:0009167	purine ribonucleoside monophosphate metabolic process		5.246e-12	5.825e-08	9.873e-10	9.767e-09	115	279	AK9,ACTN3,ADSL,AK1,AK2,ALDOA,ARNT,ATP5F1A,ATP5F1B,ATP5F1C,ATP5F1D,ATP5PB,ATP5MC1,ATP5MC2,ATP5MC3,ATP5ME,ATP5PF,ATP6V1B1,ATP6V0A1,ATP7A,ATP5PO,BDNF,TSPO,ENTPD5,COX5A,PMPCB,COX5B,COX6A1,COX6B1,COX7B,COX7C,COX8A,COX10,COX15,ATP5MF,TKFC,CTNS,CYC1,HDAC4,AK5,DLD,DLG2,DLG4,PPIF,SLC25A13,ENO1,COQ7,GMPR2,PRKAG2,ATP5PD,UQCC2,ATP5MG,UQCRQ,GALK1,GAPDH,GART,GCK,UQCR11,HIF1A,HK2,PARK7,IMPDH1,NUDT9,MPI,MSH2,MT-…
GO: Biological Process	GO:0070727	cellular macromolecule localization		5.419e-12	6.018e-08	1.003e-09	9.922e-09	499	1676	ABL2,TIMM23,SYS1,ACTL6A,COLQ,AXIN1,FZD1,ADORA1,ADPRH,PARP1,GRK3,AP2A1,AP1G1,PIP5K1A,AKT2,IFT80,TSGA13,ANGPT1,KNSTRN,BMF,AP3B1,BLZF1,PRPF18,LRRC46,CHCHD4,RUVBL1,ASNA1,DACT3,RERE,TRAK2,ATP1B3,STX11,GBF1,ATR,ATRX,BARD1,BBS2,CEACAM1,SYNGAP1,BMP6,BNIP3L,BRCA1,BRCA2,BSG,SPHK1,BUB1B,TSPO,AP1S2,PTTG1IP,NOL3,KALRN,CALR,SEMA5A,RPL14,RILPL1,AIP,CBLB,CCNB1,CD63,CD81,CDK1,ZW10,EVI5L,AURKB,CDKN1A,CDKN2A,LRWD1,…
GO: Biological Process	GO:0015980	energy derivation by oxidation of organic compounds		6.198e-12	6.883e-08	1.128e-09	1.116e-08	117	286	ACADM,ACADVL,ACO2,ACTN3,ADRA1B,ADSL,AKT2,CHCHD4,SLC25A12,COX19,SUCLG1,BDNF,BNIP3,CALM1,CAT,COX5A,PMPCB,COX5B,COX6A1,COX6B1,COX7B,COX7C,COX8A,COX10,COX15,CYC1,DLAT,DLD,SLC25A13,TRPV4,COQ7,ETFA,ETFB,ETFDH,PCDH12,PRKAG2,CHCHD5,SORBS1,UQCRQ,GAA,PRELID1,GCK,UQCR11,GRB10,GSK3A,GYS1,HIF1A,PARK7,HMGB1,IDH1,IDH2,IDH3A,IDH3B,IDH3G,MDH2,MT3,MT-CO1,MT-CO3,MT-ND4,MT-ND4L,FLCN,NDUFA3,NDUFA4,NDUFA5,NDUFA9,NDUFA…
GO: Biological Process	GO:0009060	aerobic respiration		6.441e-12	7.153e-08	1.154e-09	1.141e-08	40	63	ACO2,ACTN3,ADSL,COX19,SUCLG1,BNIP3,CAT,PMPCB,COX10,DLAT,DLD,TRPV4,CHCHD5,HIF1A,IDH1,IDH2,IDH3A,IDH3B,IDH3G,MDH2,MT-CO1,MT-CO3,NDUFV1,OGDH,PDHA1,PDHA2,PDHB,UQCR10,DHTKD1,SDHA,SDHB,SDHC,SDHD,OGDHL,MTFR2,SIRT3,UQCRC1,UQCRC2,UQCRH,VCP
GO: Biological Process	GO:0071897	DNA biosynthetic process		6.714e-12	7.456e-08	1.18e-09	1.167e-08	93	211	LIN9,ATR,BARD1,BLM,BRCA1,BRCA2,RGN,EXO1,AURKB,CDKN1A,CDKN2D,CENPF,CHEK1,PARM1,PRKD2,POT1,RMI2,NEK7,NOX4,CTNNB1,CYP1B1,PCLAF,TINF2,DNA2,TOM1L1,RAD50,MAD2L2,CCT7,CCT4,CCT2,RAD51AP1,ANKRD1,CCT8,POLQ,GJA1,POLL,POLM,HNRNPA1,HNRNPC,HNRNPU,TNKS1BP1,KCNK2,LIG1,LIG3,MAP3K4,MEN1,MRE11,RGCC,NEK2,NVL,POLE3,PCNA,PHB,NABP2,DSCC1,PML,POLA1,POLD2,POLE,POLE2,POLG,POLH,PPIA,CHTF8,RAD51,RAD51B,RFC1,RFC2,WRAP53,RFC4…
GO: Biological Process	GO:0046034	ATP metabolic process		6.823e-12	7.577e-08	1.18e-09	1.167e-08	103	242	AK9,ACTN3,AK1,AK2,ALDOA,ARNT,ATP5F1A,ATP5F1B,ATP5F1C,ATP5F1D,ATP5PB,ATP5MC1,ATP5MC2,ATP5MC3,ATP5ME,ATP5PF,ATP6V1B1,ATP6V0A1,ATP7A,ATP5PO,BDNF,TSPO,ENTPD5,COX5A,PMPCB,COX5B,COX6A1,COX6B1,COX7B,COX7C,COX8A,COX10,COX15,ATP5MF,TKFC,CTNS,CYC1,HDAC4,AK5,DLD,PPIF,SLC25A13,ENO1,COQ7,PRKAG2,ATP5PD,UQCC2,ATP5MG,UQCRQ,GALK1,GAPDH,GCK,UQCR11,HIF1A,HK2,PARK7,MPI,MSH2,MT-ATP6,MT-ND4,MT-ND4L,FLCN,NDUFA3,NDUFA4,…
GO: Biological Process	GO:0009126	purine nucleoside monophosphate metabolic process		6.916e-12	7.681e-08	1.18e-09	1.167e-08	115	280	AK9,ACTN3,ADSL,AK1,AK2,ALDOA,ARNT,ATP5F1A,ATP5F1B,ATP5F1C,ATP5F1D,ATP5PB,ATP5MC1,ATP5MC2,ATP5MC3,ATP5ME,ATP5PF,ATP6V1B1,ATP6V0A1,ATP7A,ATP5PO,BDNF,TSPO,ENTPD5,COX5A,PMPCB,COX5B,COX6A1,COX6B1,COX7B,COX7C,COX8A,COX10,COX15,ATP5MF,TKFC,CTNS,CYC1,HDAC4,AK5,DLD,DLG2,DLG4,PPIF,SLC25A13,ENO1,COQ7,GMPR2,PRKAG2,ATP5PD,UQCC2,ATP5MG,UQCRQ,GALK1,GAPDH,GART,GCK,UQCR11,HIF1A,HK2,PARK7,IMPDH1,NUDT9,MPI,MSH2,MT-…
GO: Biological Process	GO:0016925	protein sumoylation		7.01e-12	7.785e-08	1.18e-09	1.167e-08	69	140	SMC1A,PARP1,BIRC5,CBX4,ARNT,BLM,BRCA1,NSMCE1,MTA1,SMC3,AURKB,CDKN2A,NUP155,MDC1,NUP93,CTNNB1,HDAC4,POM121,L3MBTL2,SAE1,STAG1,EYA1,HMG20B,PIAS4,NUP50,CBX2,NFATC2IP,PARK7,HNRNPC,HNRNPK,INCENP,MDM2,NUP54,MITF,NUP88,NUP43,PCNA,NUP37,PML,TRPM4,RAD21,RANGAP1,CDCA8,RNF2,RPA1,NUP85,NUP35,NDC1,NUP133,SUMO2,SMC5,NUP205,NUP210,NUP160,TDG,NUP188,TOP1,TOP2A,TOP2B,TP53BP1,TPR,WRN,XPC,NSMCE2,PCGF2,NUP107,NUP214…
GO: Biological Process	GO:0071824	protein-DNA complex subunit organization		8.111e-12	9.007e-08	1.344e-09	1.33e-08	106	252	CHAF1B,ARID1A,HIST1H4I,CDC45,CENPP,PARP1,HIST1H2BG,HIST1H2BL,HIST1H2BM,HIST2H2BE,HIST1H3A,HIST1H3D,HIST1H3C,HIST1H3I,HIST1H3G,HIST1H3B,HIST1H4A,HIST1H4D,HIST1H4F,HIST1H4K,HIST1H4C,CUL4B,HAT1,RUVBL1,ATRX,HIST1H3F,HIST1H2BJ,H1FX,CENPA,CENPC,CENPE,CENPF,CHD1L,SART3,CENPL,DAXX,DDB1,HP1BP3,CHAF1A,CENPS,EP300,CENPW,ZNHIT1,ANP32B,CTCF,CENPI,H1F0,HIST1H1C,SUPT16H,HIST1H1D,HIST1H1E,HIST1H1B,HIST1H1T,H2AFX…
GO: Biological Process	GO:0006338	chromatin remodeling		9.739e-12	1.081e-07	1.59e-09	1.573e-08	77	164	ACTL6A,ARID1A,HIST1H4I,GATAD2B,CENPP,HIST1H4A,HIST1H4D,HIST1H4F,HIST1H4K,HIST1H4C,BAHCC1,RUVBL1,RERE,ATRX,KAT2B,ASH2L,CDKN2A,CENPA,CENPC,CHD4,CHEK1,CHD1L,CTNNB1,HDAC4,CENPL,DAXX,CENPS,CENPW,HMG20B,BPTF,ZNHIT1,TAF6L,CENPI,GATA3,RUVBL2,NR3C1,BAZ1A,PADI2,HELLS,CBX3,OIP5,HNRNPC,MEN1,NASP,NPM1,MIS18A,CENPM,CENPO,PIH1D1,RBBP7,CENPU,SUV39H2,CENPQ,PBRM1,MIS18BP1,HJURP,CENPT,BAHD1,SMARCA4,SMARCB1,SMARCC1,…
GO: Biological Process	GO:0009161	ribonucleoside monophosphate metabolic process		1.003e-11	1.114e-07	1.615e-09	1.598e-08	118	291	AK9,ACTN3,ADSL,AK1,AK2,ALDOA,ARNT,ATP5F1A,ATP5F1B,ATP5F1C,ATP5F1D,ATP5PB,ATP5MC1,ATP5MC2,ATP5MC3,ATP5ME,ATP5PF,ATP6V1B1,ATP6V0A1,ATP7A,ATP5PO,BDNF,TSPO,CAD,ENTPD5,COX5A,PMPCB,COX5B,COX6A1,COX6B1,COX7B,COX7C,COX8A,COX10,COX15,ATP5MF,TKFC,CTNS,CYC1,HDAC4,AK5,DLD,DLG2,DLG4,PPIF,SLC25A13,ENO1,COQ7,GMPR2,PRKAG2,ATP5PD,UQCC2,ATP5MG,UQCRQ,GALK1,GAPDH,GART,GCK,UQCR11,HIF1A,HK2,PARK7,IMPDH1,NUDT9,MPI,MSH2…
GO: Biological Process	GO:0051304	chromosome separation		1.054e-11	1.17e-07	1.672e-09	1.654e-08	43	71	MAD1L1,HFM1,CUL3,FANCM,CDC23,BUB1,BUB1B,CCNB1,CDC6,ZW10,BUB3,CDC27,PTTG1,CENPE,CENPF,ANAPC15,ESPL1,DLGAP5,NCAPD2,CENPS,DYNC1LI1,MAD2L2,ANAPC11,MTBP,UBE2C,CIT,KLHL22,MAD2L1,MLH1,GEN1,PLK1,CEP192,STIL,DIS3L2,SMC5,NCAPD3,TERF1,TOP2A,TOP2B,TPR,TTK,XRCC3,NSMCE2
GO: Biological Process	GO:0033044	regulation of chromosome organization		1.089e-11	1.21e-07	1.704e-09	1.686e-08	121	301	CDC45,PARP1,MAD1L1,CUL3,CDC23,ATR,ATRX,KAT2B,BRCA1,BUB1,BUB1B,CAMK2D,CCNB1,CDC6,ZW10,BUB3,CDC27,AURKB,PTTG1,RPS6KA5,CENPE,CENPF,CHEK1,TRIP12,RECQL4,PRKD2,ANAPC15,POT1,NEK7,SIN3A,KDM4A,CTNNB1,ESPL1,SART3,DLGAP5,DAXX,TINF2,DNMT1,RAD50,DYNC1LI1,EP300,RAPGEF3,MAD2L2,ZNHIT1,TADA3,SLF1,FMR1,ANAPC11,CCT7,CCT4,CCT2,CTCF,CCT8,MTBP,SLX4,RTEL1,GATA2,GATA3,RUVBL2,UBE2C,CIT,KLHL22,WDHD1,HIST1H1B,PADI2,HNRNPA1…
GO: Biological Process	GO:0065004	protein-DNA complex assembly		1.144e-11	1.27e-07	1.764e-09	1.745e-08	97	225	CHAF1B,HIST1H4I,CDC45,CENPP,PARP1,HIST1H2BG,HIST1H2BL,HIST1H2BM,HIST2H2BE,HIST1H3A,HIST1H3D,HIST1H3C,HIST1H3I,HIST1H3G,HIST1H3B,HIST1H4A,HIST1H4D,HIST1H4F,HIST1H4K,HIST1H4C,CUL4B,HAT1,RUVBL1,ATRX,HIST1H3F,HIST1H2BJ,H1FX,CENPA,CENPC,CENPE,CENPF,CHD1L,SART3,CENPL,DAXX,DDB1,HP1BP3,CHAF1A,CENPS,EP300,CENPW,ANP32B,CENPI,H1F0,HIST1H1C,HIST1H1D,HIST1H1E,HIST1H1B,HIST1H1T,H2AFX,HIST1H1A,HELLS,HMGB1,OIP5,…
GO: Biological Process	GO:0009205	purine ribonucleoside triphosphate metabolic process		1.25e-11	1.388e-07	1.901e-09	1.88e-08	109	263	AK9,ACTN3,AK1,AK2,ALDOA,ARNT,ATP5F1A,ATP5F1B,ATP5F1C,ATP5F1D,ATP5PB,ATP5MC1,ATP5MC2,ATP5MC3,ATP5ME,ATP5PF,ATP6V1B1,ATP6V0A1,ATP7A,ATP5PO,BDNF,TSPO,NFS1,ENTPD5,COX5A,PMPCB,COX5B,COX6A1,COX6B1,COX7B,COX7C,COX8A,COX10,COX15,ATP5MF,TKFC,CTNS,CYC1,HDAC4,AK5,DLD,PPIF,SLC25A13,NME6,ENO1,COQ7,PRKAG2,ATP5PD,UQCC2,ATP5MG,UQCRQ,GALK1,GAPDH,GCK,UQCR11,HIF1A,HK2,PARK7,MOCS1,MOCS2,MPI,MSH2,MT-ATP6,MT-ND4,MT-ND…
GO: Biological Process	GO:0032200	telomere organization		1.279e-11	1.421e-07	1.919e-09	1.898e-08	73	153	HIST1H4I,PARP1,HIST1H3A,HIST1H3D,HIST1H3C,HIST1H3I,HIST1H3G,HIST1H3B,HIST1H4A,HIST1H4D,HIST1H4F,HIST1H4K,HIST1H4C,ATR,ATRX,BLM,BRCA2,HIST1H3F,AURKB,POT1,NEK7,CTNNB1,TINF2,DNA2,RAD50,FEN1,CCT7,CCT4,CCT2,CCT8,SLX4,XRCC6,RTEL1,HNRNPA1,HNRNPA2B1,HNRNPC,HNRNPU,TNKS1BP1,LIG1,MAP3K4,MRE11,NEK2,PCNA,NABP2,XRN1,PML,POLA1,POLD2,POLE,POLE2,PRIM1,PRIM2,RAD51,RFC1,RFC2,WRAP53,RFC4,RFC5,RPA1,RPA3,PIF1,CTC1,TNK…
GO: Biological Process	GO:0033365	protein localization to organelle		1.296e-11	1.439e-07	1.919e-09	1.898e-08	297	919	TIMM23,SYS1,ACTL6A,AXIN1,FZD1,PARP1,TSGA13,ANGPT1,BMF,AP3B1,LRRC46,CHCHD4,RUVBL1,ASNA1,DACT3,RERE,GBF1,ATR,ATRX,BBS2,CEACAM1,BMP6,BNIP3L,BRCA1,BRCA2,SPHK1,BUB1B,TSPO,PTTG1IP,NOL3,CALR,SEMA5A,RPL14,AIP,CBLB,CD81,CDK1,ZW10,AURKB,CDKN1A,CDKN2A,LRWD1,CENPA,CFL1,RHOU,SUN2,RAB3GAP2,BAMBI,SAMM50,COL1A1,POT1,BAG4,SIN3A,KIF20B,C2CD3,CSE1L,NUP155,NUP93,CTNNB1,CTSK,ATG13,SPCS2,DAB2,DHX9,TINF2,SUPT7L,MFN2,BC…
GO: Biological Process	GO:1901991	negative regulation of mitotic cell cycle phase transition		1.359e-11	1.509e-07	1.986e-09	1.965e-08	75	159	CNOT6,MAD1L1,TICRR,BLM,BUB1,BUB1B,MBD4,CCNA2,CCNB1,CCNG1,CNOT9,CDK1,ZW10,BUB3,CDC25C,CDK2,CDKN1A,CDKN1B,CDKN2B,CENPE,CENPF,CHEK1,FOXN3,ANAPC15,ZNF385A,ARID3A,E2F1,RPS27L,CTDSP2,HASPIN,DYNC1LI1,CTDSPL,EP300,EZH2,DACT1,MAD2L2,GTSE1,MTBP,GML,KLHL22,CHEK2,RINT1,PRMT1,MIIP,HUS1,TNKS1BP1,C10orf90,MAD2L1,MDM2,FOXO4,MRE11,RGCC,GEN1,CNOT3,NPM1,PCNA,E2F7,PLAGL1,PLK1,PML,CEP192,RFWD3,FANCI,RPS27A,STIL,CDK5R…
GO: Biological Process	GO:0031497	chromatin assembly		1.392e-11	1.546e-07	2.007e-09	1.986e-08	76	162	CHAF1B,HIST1H4I,CENPP,HIST1H2BG,HIST1H2BL,HIST1H2BM,HIST2H2BE,HIST1H3A,HIST1H3D,HIST1H3C,HIST1H3I,HIST1H3G,HIST1H3B,HIST1H4A,HIST1H4D,HIST1H4F,HIST1H4K,HIST1H4C,BAHCC1,HAT1,RUVBL1,ATRX,HIST1H3F,HIST1H2BJ,H1FX,CDKN2A,CENPA,CENPC,SART3,CENPL,DAXX,HP1BP3,CHAF1A,CENPS,CENPW,ANP32B,CTCF,CENPI,H1F0,HIST1H1C,HIST1H1D,HIST1H1E,HIST1H1B,HIST1H1T,H2AFX,HIST1H1A,HELLS,HMGB1,OIP5,HMGB2,HIST1H2BK,MCM2,NAP1L5,…
GO: Biological Process	GO:0034622	cellular protein-containing complex assembly		1.647e-11	1.829e-07	2.345e-09	2.32e-08	316	991	CHAF1B,CLTRN,HIST1H4I,AXIN1,CDC45,CNOT6,CENPP,PARP1,HIST1H2BG,HIST1H2BL,HIST1H2BM,HIST2H2BE,HIST1H3A,HIST1H3D,HIST1H3C,HIST1H3I,HIST1H3G,HIST1H3B,HIST1H4A,HIST1H4D,HIST1H4F,HIST1H4K,HIST1H4C,CUL4B,TICRR,ANG,ANGPT1,GEMIN2,HAT1,GAS7,PRPF18,ARF1,RUVBL1,CADPS,EIF3C,LSM2,EIF3H,COX19,ATP6V0A1,ATR,ATRX,BCS1L,CDC123,HIST1H3F,HIST1H2BJ,H1FX,NOL3,CALR,CAPG,CAPZB,AIFM1,SCAF11,DNAAF1,CDKN1B,CENPA,CENPC,CENPE…
GO: Biological Process	GO:0051186	cofactor metabolic process		1.745e-11	1.938e-07	2.453e-09	2.426e-08	153	409	ACACB,ACLY,ISCA2,ACTN3,AHCY,ALDOA,AMBP,GPAM,ARNT,BAAT,SUCLG1,BHMT,GGH,BLVRA,VNN1,BTD,SLC5A6,TSPO,NFS1,ENTPD5,PPT2,TECR,COX10,COX15,H6PD,TKFC,ACOT11,HDAC4,DHFR,DLAT,DLD,DNMT1,COQ6,DERA,NAMPT,EHHADH,AASS,COQ4,AADAT,CYB5R4,ENO1,COQ7,PDZD11,FDXR,ACAA2,PRKAG2,FAM96A,FMO1,FMO2,FOLR1,COQ5,FPGS,ACOT1,THEM4,SLC25A39,FAM96B,G6PD,GALK1,GAPDH,MTHFD2,NADK2,GART,GCH1,GCK,COQ3,ACOT2,HSCB,CBR4,HIF1A,HK2,HMGCL,HM…
GO: Biological Process	GO:0000226	microtubule cytoskeleton organization		1.93e-11	2.144e-07	2.68e-09	2.651e-08	169	464	KIF18A,SMC1A,SPC25,AXIN1,AP1G1,CGN,CC2D2A,RSPH9,KNSTRN,BIRC5,CCDC155,HAUS1,BBS2,BRCA1,BRCA2,CAPN6,CAPZB,PRC1,CCNB1,CCNF,SMC3,CDK1,ZW10,DNAAF1,CDK2,AURKB,CDKN1B,CENPA,CENPE,RCC1,CHD3,CHD4,CHEK1,MID1IP1,SUN2,ROCK2,KIF23,NEK7,CRYAB,C2CD3,ARHGEF10,CEP135,CTNNB1,ESPL1,KATNAL2,PCLAF,CKAP5,CUL7,FBXO5,WASHC5,KIF14,ECT2,ARPC5,KIF20A,EFNA5,DYNC1LI1,TRPV4,CKAP2,TUBE1,NIN,NUSAP1,SPRY1,KATNB1,WDR81,EYA1,CNTRO…
GO: Biological Process	GO:0009144	purine nucleoside triphosphate metabolic process		1.959e-11	2.175e-07	2.685e-09	2.656e-08	111	271	AK9,ACTN3,AK1,AK2,ALDOA,ARNT,ATP5F1A,ATP5F1B,ATP5F1C,ATP5F1D,ATP5PB,ATP5MC1,ATP5MC2,ATP5MC3,ATP5ME,ATP5PF,ATP6V1B1,ATP6V0A1,ATP7A,ATP5PO,BDNF,TSPO,NFS1,ENTPD5,COX5A,PMPCB,COX5B,COX6A1,COX6B1,COX7B,COX7C,COX8A,COX10,COX15,ATP5MF,SAMHD1,TKFC,CTNS,CYC1,HDAC4,AK5,DLD,PPIF,SLC25A13,NME6,ENO1,COQ7,PRKAG2,ATP5PD,UQCC2,ATP5MG,UQCRQ,GALK1,GAPDH,GCK,UQCR11,HIF1A,HK2,PARK7,MOCS1,MOCS2,MPI,MSH2,MT-ATP6,NUDT1…
GO: Biological Process	GO:0045930	negative regulation of mitotic cell cycle		2.967e-11	3.295e-07	4e-09	3.957e-08	96	225	SMC1A,CNOT6,MAD1L1,TICRR,ATRX,BLM,BUB1,BUB1B,MBD4,CCNA2,CCNB1,CCNG1,CNOT9,CDK1,ZW10,BUB3,CDC25C,CDK2,CDKN1A,CDKN1B,CDKN2B,PTTG1,CENPE,CENPF,CHEK1,FOXN3,ANAPC15,ZNF385A,MDC1,CTNNB1,KNTC1,ARID3A,TOM1L1,E2F1,RPS27L,CTDSP2,HASPIN,DYNC1LI1,NME6,CTDSPL,EP300,EZH2,DACT1,FGFR3,MAD2L2,GTSE1,MTBP,GAS1,GML,ZWINT,KLHL22,CHEK2,RINT1,PRMT1,MIIP,HUS1,TNKS1BP1,C10orf90,MAD2L1,MDM2,FOXO4,MRE11,RGCC,MSH2,GEN1,NKX3…
GO: Biological Process	GO:1901988	negative regulation of cell cycle phase transition		2.99e-11	3.32e-07	4e-09	3.957e-08	78	170	CNOT6,MAD1L1,TICRR,BLM,BUB1,BUB1B,MBD4,CCNA2,CCNB1,CCNG1,CNOT9,CDK1,CDC5L,ZW10,BUB3,CDC25C,CDK2,CDKN1A,CDKN1B,CDKN2B,CENPE,CENPF,CHEK1,FOXN3,ANAPC15,ZNF385A,ARID3A,E2F1,RPS27L,CTDSP2,HASPIN,DYNC1LI1,CTDSPL,EP300,EZH2,DACT1,MAD2L2,GTSE1,MTBP,GML,KLHL22,CHEK2,RINT1,PRMT1,MIIP,HUS1,TNKS1BP1,C10orf90,MAD2L1,MDM2,MEN1,FOXO4,MRE11,RGCC,GEN1,CNOT3,NPM1,PCNA,E2F7,PLAGL1,PLK1,PML,CEP192,RFWD3,FANCI,RPS27A…
GO: Biological Process	GO:0033047	regulation of mitotic sister chromatid segregation		3.241e-11	3.599e-07	4.204e-09	4.159e-08	37	58	MAD1L1,CUL3,CDC23,ATRX,BUB1,BUB1B,CCNB1,CDC6,ZW10,BUB3,CDC27,PTTG1,CENPE,CENPF,ANAPC15,ESPL1,DLGAP5,DYNC1LI1,MAD2L2,SLF1,ANAPC11,MTBP,UBE2C,CIT,KLHL22,MAD2L1,GEN1,PLK1,CEP192,STIL,SLF2,SMC5,TERF1,TPR,TTK,XRCC3,NSMCE2
GO: Biological Process	GO:0061641	CENP-A containing chromatin organization		3.256e-11	3.615e-07	4.204e-09	4.159e-08	30	42	HIST1H4I,CENPP,HIST1H4A,HIST1H4D,HIST1H4F,HIST1H4K,HIST1H4C,RUVBL1,CENPA,CENPC,CENPL,CENPS,CENPW,CENPI,OIP5,NPM1,MIS18A,CENPM,CENPO,RBBP7,CENPU,CENPQ,MIS18BP1,HJURP,CENPT,CENPN,CENPK,ITGB3BP,CENPH,KNL1
GO: Biological Process	GO:0034080	CENP-A containing nucleosome assembly		3.256e-11	3.615e-07	4.204e-09	4.159e-08	30	42	HIST1H4I,CENPP,HIST1H4A,HIST1H4D,HIST1H4F,HIST1H4K,HIST1H4C,RUVBL1,CENPA,CENPC,CENPL,CENPS,CENPW,CENPI,OIP5,NPM1,MIS18A,CENPM,CENPO,RBBP7,CENPU,CENPQ,MIS18BP1,HJURP,CENPT,CENPN,CENPK,ITGB3BP,CENPH,KNL1
GO: Biological Process	GO:0006334	nucleosome assembly		3.621e-11	4.021e-07	4.621e-09	4.572e-08	69	144	CHAF1B,HIST1H4I,CENPP,HIST1H2BG,HIST1H2BL,HIST1H2BM,HIST2H2BE,HIST1H3A,HIST1H3D,HIST1H3C,HIST1H3I,HIST1H3G,HIST1H3B,HIST1H4A,HIST1H4D,HIST1H4F,HIST1H4K,HIST1H4C,HAT1,RUVBL1,ATRX,HIST1H3F,HIST1H2BJ,H1FX,CENPA,CENPC,SART3,CENPL,DAXX,HP1BP3,CHAF1A,CENPS,CENPW,ANP32B,CENPI,H1F0,HIST1H1C,HIST1H1D,HIST1H1E,HIST1H1B,HIST1H1T,H2AFX,HIST1H1A,OIP5,HMGB2,HIST1H2BK,MCM2,NAP1L5,NAP1L2,NASP,NPM1,MIS18A,CENPM,C…
GO: Biological Process	GO:0051783	regulation of nuclear division		4.261e-11	4.731e-07	5.332e-09	5.275e-08	80	177	MAD1L1,CUL3,BIRC5,CDC23,ATRX,BUB1,BUB1B,CALR,CCNB1,PKMYT1,CDC6,CDC20,ZW10,BUB3,CDC25C,CDC27,PTTG1,CENPE,CENPF,RCC1,CHEK1,ANAPC15,KIF20B,ESPL1,KNTC1,DLGAP5,DAZL,CUL7,FBXO5,TOM1L1,DYNC1LI1,NME6,NUSAP1,EREG,FZR1,PRMT5,FGFR3,MAD2L2,SLF1,ANAPC11,MTBP,UBE2C,CIT,KLHL22,PHB2,HOXA13,IGF1R,IL1A,SGO2,KIF11,CCSAP,LRP5,MAD2L1,RGCC,MSH2,GEN1,NEK2,PDE3A,WNT4,ANLN,PIN1,PLK1,PHIP,RANBP1,CEP192,BORA,RPS6KA2,STIL,S…
GO: Biological Process	GO:0034728	nucleosome organization		4.273e-11	4.746e-07	5.332e-09	5.275e-08	78	171	CHAF1B,ARID1A,HIST1H4I,CENPP,HIST1H2BG,HIST1H2BL,HIST1H2BM,HIST2H2BE,HIST1H3A,HIST1H3D,HIST1H3C,HIST1H3I,HIST1H3G,HIST1H3B,HIST1H4A,HIST1H4D,HIST1H4F,HIST1H4K,HIST1H4C,HAT1,RUVBL1,ATRX,HIST1H3F,HIST1H2BJ,H1FX,CENPA,CENPC,SART3,CENPL,DAXX,HP1BP3,CHAF1A,CENPS,CENPW,ZNHIT1,ANP32B,CTCF,CENPI,H1F0,HIST1H1C,SUPT16H,HIST1H1D,HIST1H1E,HIST1H1B,HIST1H1T,H2AFX,HIST1H1A,OIP5,HMGB2,HIST1H2BK,MCM2,NAP1L5,NAP1…
GO: Biological Process	GO:0006732	coenzyme metabolic process		4.606e-11	5.115e-07	5.683e-09	5.622e-08	129	333	ACACB,ACLY,ACTN3,AHCY,ALDOA,GPAM,ARNT,BAAT,SUCLG1,BHMT,GGH,VNN1,SLC5A6,NFS1,ENTPD5,PPT2,TECR,H6PD,TKFC,ACOT11,HDAC4,DHFR,DLAT,DLD,DNMT1,COQ6,DERA,NAMPT,EHHADH,AASS,COQ4,AADAT,CYB5R4,ENO1,COQ7,PDZD11,FDXR,ACAA2,PRKAG2,FMO1,FMO2,FOLR1,COQ5,FPGS,ACOT1,THEM4,G6PD,GALK1,GAPDH,MTHFD2,NADK2,GART,GCH1,GCK,COQ3,ACOT2,HIF1A,HK2,HMGCL,HMGCR,HSD11B1,IDH1,IDH3A,IDH3B,IDH3G,LDHB,MDH2,ME1,PANK1,MOCS1,MOCS2,MPI,…
GO: Biological Process	GO:0006753	nucleoside phosphate metabolic process		4.863e-11	5.401e-07	5.935e-09	5.871e-08	235	702	ACACB,AK9,ACTN3,ADCY2,ADCY8,ADM,CCR2,ADORA2B,ADSL,AK1,AK2,ALDOA,ARNT,ATP5F1A,ATP5F1B,ATP5F1C,ATP5F1D,ATP5PB,ATP5MC1,ATP5MC2,ATP5MC3,ATP5ME,ATP5PF,ATP6V1B1,ATP6V0A1,ATP7A,ATP5PO,SUCLG1,BDNF,TSPO,MBD4,CAD,CALCB,CALM1,CAT,NFS1,PAPSS2,PAPSS1,ENTPD5,CDA,COX5A,PMPCB,TBPL1,COX5B,COX6A1,COX6B1,COX7B,COX7C,COX8A,COX10,COX15,ATP5MF,SAMHD1,H6PD,TKFC,CTNS,CTPS1,CYC1,HDAC4,DCK,CANT1,AK5,DHFR,DLAT,DLD,DLG2,DLG…
GO: Biological Process	GO:0051302	regulation of cell division		5.43e-11	6.03e-07	6.554e-09	6.484e-08	116	291	NCOA3,MAD1L1,CUL3,BIRC5,CDC23,ATRX,BLM,BRCA2,BUB1,BUB1B,CALM1,CALR,CAT,CCNB1,PKMYT1,CDC6,CDC20,ZW10,BUB3,CDC25B,CDC25C,CDC27,AURKB,PTTG1,CENPE,CENPF,RCC1,CHEK1,KIF23,ANAPC15,KIF20B,ESPL1,KNTC1,DLGAP5,DAZL,CUL7,FBXO5,KIF14,TOM1L1,ECT2,DYNC1LI1,NME6,NUSAP1,EREG,FZR1,PRMT5,FGF1,FGF2,FGF9,FGFR3,MAD2L2,VEGFD,SLF1,ANAPC11,TXNIP,MTBP,UBE2C,CIT,KLHL22,PHB2,HOXA13,IGF1R,IL1A,SGO2,KIF11,CCSAP,LRP5,MAD2L1,M…
GO: Biological Process	GO:0009117	nucleotide metabolic process		5.518e-11	6.128e-07	6.589e-09	6.518e-08	232	692	ACACB,AK9,ACTN3,ADCY2,ADCY8,ADM,CCR2,ADORA2B,ADSL,AK1,AK2,ALDOA,ARNT,ATP5F1A,ATP5F1B,ATP5F1C,ATP5F1D,ATP5PB,ATP5MC1,ATP5MC2,ATP5MC3,ATP5ME,ATP5PF,ATP6V1B1,ATP6V0A1,ATP7A,ATP5PO,BDNF,TSPO,MBD4,CAD,CALCB,CALM1,CAT,NFS1,PAPSS2,PAPSS1,ENTPD5,CDA,COX5A,PMPCB,TBPL1,COX5B,COX6A1,COX6B1,COX7B,COX7C,COX8A,COX10,COX15,ATP5MF,SAMHD1,H6PD,TKFC,CTNS,CTPS1,CYC1,HDAC4,DCK,AK5,DHFR,DLAT,DLD,DLG2,DLG4,DRD4,DUT,EC…
GO: Biological Process	GO:0051306	mitotic sister chromatid separation		5.704e-11	6.334e-07	6.738e-09	6.666e-08	35	54	MAD1L1,CUL3,CDC23,BUB1,BUB1B,CCNB1,CDC6,ZW10,BUB3,CDC27,PTTG1,CENPE,CENPF,ANAPC15,ESPL1,DLGAP5,DYNC1LI1,MAD2L2,ANAPC11,MTBP,UBE2C,CIT,KLHL22,MAD2L1,GEN1,PLK1,CEP192,STIL,DIS3L2,SMC5,TERF1,TPR,TTK,XRCC3,NSMCE2
GO: Biological Process	GO:0042278	purine nucleoside metabolic process		5.821e-11	6.464e-07	6.805e-09	6.732e-08	138	364	ACACB,AK9,ACTN3,ADSL,AHCY,AK1,AK2,ALDOA,OARD1,ARNT,ATP5F1A,ATP5F1B,ATP5F1C,ATP5F1D,ATP5PB,ATP5MC1,ATP5MC2,ATP5MC3,ATP5ME,ATP5PF,ATP6V1B1,ATP6V0A1,ATP7A,ATP5PO,BDNF,BHMT,TSPO,NFS1,PAPSS2,PAPSS1,ENTPD5,COX5A,PMPCB,COX5B,COX6A1,COX6B1,COX7B,COX7C,COX8A,COX10,COX15,ATP5MF,TKFC,CTNS,CYC1,HDAC4,AK5,DLD,DLG2,DLG4,DNMT1,PPIF,SLC25A13,NME6,ENO1,COQ7,NT5C3A,GMPR2,PRKAG2,ATP5PD,UQCC2,ATP5MG,UQCRQ,GALK1,GAPD…
GO: Biological Process	GO:0006275	regulation of DNA replication		6.078e-11	6.75e-07	7.031e-09	6.956e-08	78	172	SMC1A,CDC7,TICRR,ATR,ATRX,BLM,BMP6,BRCA2,CALR,SMC3,CDK1,CDC6,CDK2,AURKB,LONP1,WIZ,PARM1,POT1,NEK7,CTNNB1,TINF2,DNA2,GMNN,ESCO2,EREG,ZRANB3,FGF10,FGFR1,CCT7,CCT4,CCT2,CCT8,FBH1,CHEK2,HNRNPA1,HNRNPC,HNRNPU,ENPP7,HUS1,ID3,IGF1R,LIG3,MAP3K4,MEN1,MRE11,NEK2,NPM1,NVL,PCNA,PDGFRA,E2F7,NABP2,DSCC1,PML,CHTF8,RAC1,RFC2,WRAP53,RFC4,RFC5,E2F8,FBXW7,S100A11,PIF1,MAP2K4,CTC1,SHC1,CCDC88A,CHTF18,TNKS2,PDGFC,TCP…
GO: Biological Process	GO:0046128	purine ribonucleoside metabolic process		6.297e-11	6.993e-07	7.209e-09	7.132e-08	137	361	ACACB,AK9,ACTN3,ADSL,AHCY,AK1,AK2,ALDOA,ARNT,ATP5F1A,ATP5F1B,ATP5F1C,ATP5F1D,ATP5PB,ATP5MC1,ATP5MC2,ATP5MC3,ATP5ME,ATP5PF,ATP6V1B1,ATP6V0A1,ATP7A,ATP5PO,BDNF,BHMT,TSPO,NFS1,PAPSS2,PAPSS1,ENTPD5,COX5A,PMPCB,COX5B,COX6A1,COX6B1,COX7B,COX7C,COX8A,COX10,COX15,ATP5MF,TKFC,CTNS,CYC1,HDAC4,AK5,DLD,DLG2,DLG4,DNMT1,PPIF,SLC25A13,NME6,ENO1,COQ7,NT5C3A,GMPR2,PRKAG2,ATP5PD,UQCC2,ATP5MG,UQCRQ,GALK1,GAPDH,GCK,…
GO: Biological Process	GO:0009628	response to abiotic stimulus		6.451e-11	7.163e-07	7.31e-09	7.231e-08	373	1216	ABAT,ABCA4,ABL2,ACADM,SMC1A,ACTN4,ADAM8,ADM,CCR2,ADORA1,ADRA1B,AHCY,AKT2,ALDH3A1,CUL4B,TICRR,ANG,ANGPT2,PPM1D,VASN,UVSSA,APAF1,COPS3,AQP2,BHLHE40,ARNT,ARSA,ARSB,ASCL2,CCAR2,ATP1A3,ATP2B1,ATR,BACH1,BAK1,SYNGAP1,BLM,BMP2,BMP6,BNIP3,BNIP3L,BRCA1,BRCA2,TSPO,AP1S2,MBD4,TRPA1,CALCB,CALM1,NOL3,CAMK2D,CASP3,SEMA5A,CAT,CBLB,CCKAR,CCNA2,CCNB1,UNC119,MTA1,AIFM1,CDC25A,CDK2,CDK4,AURKB,CDKN1A,CDKN1B,CDKN2D,CD…
GO: Biological Process	GO:0010965	regulation of mitotic sister chromatid separation		7.497e-11	8.325e-07	8.409e-09	8.319e-08	34	52	MAD1L1,CUL3,CDC23,BUB1,BUB1B,CCNB1,CDC6,ZW10,BUB3,CDC27,PTTG1,CENPE,CENPF,ANAPC15,ESPL1,DLGAP5,DYNC1LI1,MAD2L2,ANAPC11,MTBP,UBE2C,CIT,KLHL22,MAD2L1,GEN1,PLK1,CEP192,STIL,SMC5,TERF1,TPR,TTK,XRCC3,NSMCE2
GO: Biological Process	GO:0007088	regulation of mitotic nuclear division		8.118e-11	9.015e-07	9.015e-09	8.918e-08	70	149	MAD1L1,CUL3,BIRC5,CDC23,ATRX,BUB1,BUB1B,CCNB1,PKMYT1,CDC6,ZW10,BUB3,CDC25C,CDC27,PTTG1,CENPE,CENPF,RCC1,CHEK1,ANAPC15,KIF20B,ESPL1,KNTC1,DLGAP5,CUL7,FBXO5,TOM1L1,DYNC1LI1,NME6,NUSAP1,EREG,PRMT5,FGFR3,MAD2L2,SLF1,ANAPC11,MTBP,UBE2C,CIT,KLHL22,PHB2,HOXA13,IGF1R,IL1A,KIF11,CCSAP,LRP5,MAD2L1,RGCC,GEN1,NEK2,ANLN,PIN1,PLK1,PHIP,RANBP1,CEP192,BORA,STIL,SLF2,CDCA5,SMC5,AURKA,TERF1,TGFB1,TPR,TTK,TUBG1,XRC…
GO: Biological Process	GO:1901566	organonitrogen compound biosynthetic process		8.517e-11	9.458e-07	9.364e-09	9.264e-08	432	1444	AARS,ABAT,ACACB,ACADM,HS6ST2,AK9,ADCY2,ADCY8,LRRC47,CNOT6,PAOX,ADM,CCR2,ADORA2B,ADSL,AP2A1,AGTR1,AGXT,AHCY,AK1,AK2,PLA2G6,AKT2,SLC25A29,ALDH9A1,ALDH3A2,ALDOA,ALOX12B,TICRR,ANG,ANGPT1,SLC25A5,TRIM71,APOA1,ARG2,SLC25A12,PLPP1,ASS1,ALDH4A1,EIF3C,EIF3H,ATP5F1A,ATP5F1B,ATP5F1C,ATP5F1D,ATP5PB,ATP5MC1,ATP5MC2,ATP5MC3,ATP5ME,ATP5PF,ATP6V0A1,ATP7A,ATP5PO,BCAT2,BGN,BHMT,ST3GAL5,CDC123,SPHK1,SGPL1,EIF2S2,TS…
GO: Biological Process	GO:1903046	meiotic cell cycle process		1.067e-10	1.185e-06	1.162e-08	1.149e-07	85	195	KIF18A,SMC1A,HFM1,FANCM,CCDC155,BRCA2,CCNA1,CALR,SMC3,CDC20,ZW10,CDC25B,CDK2,PTTG1,TRIP13,CKS2,RAD54B,KLHDC3,ESPL1,ZFP42,DAZL,FBXO5,WASHC5,NCAPD2,BCL2L11,SMC4,CENPS,RAD50,DUSP13,EREG,SYCE2,FANCA,FANCD2,FZR1,TUBGCP3,SMC2,SPIRE2,TUBGCP2,GOLGA2,TDRKH,TOPBP1,MASTL,HSPA2,HUS1,SYDE1,SGO2,LFNG,SGO1,MKI67,MLH1,MRE11,MSH2,MSH3,MSH5,MYH9,PDE3A,WNT4,XRN1,ASPM,PLK1,SLC2A8,PPP1CA,RAD21,RAD51,RAD51B,RPA1,RPS6K…
GO: Biological Process	GO:0080135	regulation of cellular response to stress		1.294e-10	1.437e-06	1.395e-08	1.38e-07	247	752	ACTL6A,AXIN1,PARP1,KIAA1324,ATP6V0D2,STK24,AMBP,RNF169,RUVBL1,CCAR2,ATP6V1B1,ATP6V0A1,ATR,BAK1,CEACAM1,BMP2,BNIP3,BNIP3L,BRCA1,VNN1,SQSTM1,TSPO,PTTG1IP,NSMCE1,ATP6V0E1,NOL3,CAMK2D,CAPN1,CASP3,USP14,RGN,ATP6V0D1,CDK6,CDKN2A,CDKN2D,CHEK1,TRIP12,RAB33A,CLU,DERL3,RAB3GAP2,SPTLC2,BAG4,BAG3,VPS26A,ZNF385A,CRYAB,NUP155,NUP93,POLDIP2,EDEM1,CTSK,DAB2,DAXX,POM121,DHFR,FGF19,HSPB8,YPEL3,BCL2L11,DVL2,TXNDC12…
GO: Biological Process	GO:0009057	macromolecule catabolic process		1.432e-10	1.591e-06	1.53e-08	1.513e-07	373	1223	AMER1,USP11,ADAM8,AXIN1,CNOT6,ADRA1B,MAD1L1,AGXT,CUL4B,AMBP,CUL3,APAF1,COPS3,ERI1,PRPF18,KHSRP,ARSB,CCAR2,CHID1,HAMP,LSM2,CDC23,OMA1,AUH,ADAM9,BARD1,BGN,CEACAM1,BNIP3,BNIP3L,SQSTM1,BUB1,BUB1B,PTTG1IP,MGAM,CALM1,LYG2,CAPN1,CAST,CASP3,RPL14,CBL,CBLB,CCNB1,CCNF,USP14,USP8,RGN,MTA1,CNOT9,AIFM1,CD81,CDK1,CDC20,ZW10,BUB3,CDC27,AURKB,CDKN1B,CDKN2A,PTTG1,CENPE,CENPF,CHI3L1,UBE2U,TRIP12,TP53INP2,CIDEA,LON…
GO: Biological Process	GO:0031055	chromatin remodeling at centromere		1.624e-10	1.803e-06	1.677e-08	1.658e-07	31	46	HIST1H4I,CENPP,HIST1H4A,HIST1H4D,HIST1H4F,HIST1H4K,HIST1H4C,RUVBL1,CENPA,CENPC,CENPL,CENPS,CENPW,CENPI,HELLS,OIP5,NPM1,MIS18A,CENPM,CENPO,RBBP7,CENPU,CENPQ,MIS18BP1,HJURP,CENPT,CENPN,CENPK,ITGB3BP,CENPH,KNL1
GO: Biological Process	GO:0034724	DNA replication-independent nucleosome organization		1.63e-10	1.811e-06	1.677e-08	1.658e-07	34	53	HIST1H4I,CENPP,HIST1H4A,HIST1H4D,HIST1H4F,HIST1H4K,HIST1H4C,HAT1,RUVBL1,ATRX,CENPA,CENPC,CENPL,CENPS,CENPW,CENPI,OIP5,NASP,NPM1,MIS18A,CENPM,CENPO,RBBP7,CENPU,CENPQ,MIS18BP1,HJURP,CENPT,ASF1B,CENPN,CENPK,ITGB3BP,CENPH,KNL1
GO: Biological Process	GO:0034508	centromere complex assembly		1.63e-10	1.811e-06	1.677e-08	1.658e-07	34	53	HIST1H4I,CENPP,HIST1H4A,HIST1H4D,HIST1H4F,HIST1H4K,HIST1H4C,RUVBL1,CENPA,CENPC,CENPE,CENPF,CENPL,CENPS,CENPW,CENPI,HELLS,OIP5,NPM1,MIS18A,MIS12,CENPM,CENPO,RBBP7,CENPU,CENPQ,MIS18BP1,HJURP,CENPT,CENPN,CENPK,ITGB3BP,CENPH,KNL1
GO: Biological Process	GO:0006336	DNA replication-independent nucleosome assembly		1.63e-10	1.811e-06	1.677e-08	1.658e-07	34	53	HIST1H4I,CENPP,HIST1H4A,HIST1H4D,HIST1H4F,HIST1H4K,HIST1H4C,HAT1,RUVBL1,ATRX,CENPA,CENPC,CENPL,CENPS,CENPW,CENPI,OIP5,NASP,NPM1,MIS18A,CENPM,CENPO,RBBP7,CENPU,CENPQ,MIS18BP1,HJURP,CENPT,ASF1B,CENPN,CENPK,ITGB3BP,CENPH,KNL1
GO: Biological Process	GO:0009116	nucleoside metabolic process		1.664e-10	1.848e-06	1.695e-08	1.677e-07	151	413	ACACB,AK9,ACTN3,ADSL,AHCY,AK1,AK2,ALDOA,OARD1,ARNT,ATP5F1A,ATP5F1B,ATP5F1C,ATP5F1D,ATP5PB,ATP5MC1,ATP5MC2,ATP5MC3,ATP5ME,ATP5PF,ATP6V1B1,ATP6V0A1,ATP7A,ATP5PO,BDNF,BHMT,TSPO,CAD,NFS1,PAPSS2,PAPSS1,ENTPD5,CDA,COX5A,PMPCB,COX5B,COX6A1,COX6B1,COX7B,COX7C,COX8A,COX10,COX15,ATP5MF,TKFC,CTNS,CTPS1,CYC1,HDAC4,DCK,AK5,DLD,DLG2,DLG4,DNMT1,DUT,PPIF,DERA,SLC25A13,NME6,ENO1,COQ7,ERH,NT5C3A,GMPR2,PRKAG2,ATP5P…
GO: Biological Process	GO:0007091	metaphase/anaphase transition of mitotic cell cycle		2.162e-10	2.4e-06	2.182e-08	2.159e-07	33	51	MAD1L1,CUL3,CDC23,BUB1,BUB1B,CCNB1,CDC6,ZW10,BUB3,CDC27,CENPE,CENPF,ANAPC15,ESPL1,DLGAP5,DYNC1LI1,MAD2L2,ANAPC11,MTBP,UBE2C,CIT,KLHL22,MAD2L1,GEN1,PLK1,CEP192,STIL,SMC5,TERF1,TPR,TTK,XRCC3,NSMCE2
GO: Biological Process	GO:0000723	telomere maintenance		2.316e-10	2.572e-06	2.317e-08	2.292e-07	66	140	HIST1H4I,PARP1,HIST1H4A,HIST1H4D,HIST1H4F,HIST1H4K,HIST1H4C,ATR,ATRX,BLM,BRCA2,AURKB,POT1,NEK7,CTNNB1,TINF2,DNA2,RAD50,FEN1,CCT7,CCT4,CCT2,CCT8,SLX4,XRCC6,RTEL1,HNRNPA1,HNRNPA2B1,HNRNPC,HNRNPU,TNKS1BP1,LIG1,MAP3K4,MRE11,NEK2,PCNA,NABP2,XRN1,PML,POLA1,POLD2,POLE,POLE2,PRIM1,PRIM2,RAD51,RFC1,RFC2,WRAP53,RFC4,RFC5,RPA1,RPA3,PIF1,CTC1,TNKS2,HDAC8,SMC5,TCP1,TERF1,TERF2,CCT3,POLA2,WRN,XRCC3,NSMCE2
GO: Biological Process	GO:0045931	positive regulation of mitotic cell cycle		3.122e-10	3.467e-06	3.095e-08	3.062e-07	63	132	CDC7,CDC45,CUL4B,CUL3,BIRC5,BRCA2,SPHK1,PHOX2B,CCNB1,CDK1,CDC6,CDC25B,CDK4,CENPE,SIN3A,KIF20B,POLDIP2,ESPL1,DLGAP5,EIF4EBP1,DYNC1LI1,NUSAP1,EREG,FGF10,FGFR1,SLF1,ANAPC11,LARP7,MTBP,DBF4,UBE2C,PHB2,HOXA13,LSM11,IGF1R,IL1A,LRP5,MAD2L1,MDM2,RGCC,GEN1,NKX3-1,PLRG1,PRKCA,PTPN11,PHIP,RAD51B,RANBP1,NANOG,RPS6KB1,SLF2,CDCA5,SMC5,RCC2,AURKA,USP22,TERF1,TGFB1,BRD4,TPR,WNT10B,XRCC3,NSMCE2
GO: Biological Process	GO:0043486	histone exchange		3.433e-10	3.812e-06	3.373e-08	3.337e-07	34	54	HIST1H4I,CENPP,HIST1H4A,HIST1H4D,HIST1H4F,HIST1H4K,HIST1H4C,RUVBL1,CENPA,CENPC,CENPL,CENPS,CENPW,ZNHIT1,CENPI,OIP5,NASP,NPM1,MIS18A,CENPM,CENPO,RBBP7,CENPU,CENPQ,MIS18BP1,HJURP,CENPT,CENPN,CENPK,VPS72,ITGB3BP,CENPH,ANP32E,KNL1
GO: Biological Process	GO:0022904	respiratory electron transport chain		3.911e-10	4.343e-06	3.81e-08	3.769e-07	53	104	SLC25A12,BDNF,COX5A,PMPCB,COX5B,COX6A1,COX6B1,COX7B,COX7C,COX8A,COX10,COX15,CYC1,DLD,SLC25A13,COQ7,ETFA,ETFB,ETFDH,UQCRQ,UQCR11,PARK7,MT-CO3,MT-ND4,MT-ND4L,NDUFA3,NDUFA4,NDUFA5,NDUFA9,NDUFA10,NDUFB5,NDUFB6,NDUFB7,NDUFB10,NDUFC1,NDUFS1,NDUFS2,NDUFS3,NDUFV1,NDUFS4,NDUFV3,UQCR10,NDUFS7,SDHA,SDHB,SDHC,NDUFA12,UQCRC1,UQCRC2,UQCRFS1,UQCRH,COQ9,ALDH5A1
GO: Biological Process	GO:0022900	electron transport chain		4.282e-10	4.755e-06	4.135e-08	4.09e-07	54	107	SLC25A12,BDNF,COX5A,PMPCB,COX5B,COX6A1,COX6B1,COX7B,COX7C,COX8A,COX10,COX15,CYC1,DLD,SLC25A13,COQ7,ETFA,ETFB,ETFDH,UQCRQ,UQCR11,PARK7,MT-CO2,MT-CO3,MT-ND4,MT-ND4L,NDUFA3,NDUFA4,NDUFA5,NDUFA9,NDUFA10,NDUFB5,NDUFB6,NDUFB7,NDUFB10,NDUFC1,NDUFS1,NDUFS2,NDUFS3,NDUFV1,NDUFS4,NDUFV3,UQCR10,NDUFS7,SDHA,SDHB,SDHC,NDUFA12,UQCRC1,UQCRC2,UQCRFS1,UQCRH,COQ9,ALDH5A1
GO: Biological Process	GO:0044784	metaphase/anaphase transition of cell cycle		4.614e-10	5.124e-06	4.417e-08	4.37e-07	33	52	MAD1L1,CUL3,CDC23,BUB1,BUB1B,CCNB1,CDC6,ZW10,BUB3,CDC27,CENPE,CENPF,ANAPC15,ESPL1,DLGAP5,DYNC1LI1,MAD2L2,ANAPC11,MTBP,UBE2C,CIT,KLHL22,MAD2L1,GEN1,PLK1,CEP192,STIL,SMC5,TERF1,TPR,TTK,XRCC3,NSMCE2
GO: Biological Process	GO:0031577	spindle checkpoint		4.824e-10	5.357e-06	4.579e-08	4.529e-07	30	45	MAD1L1,BIRC5,BUB1,BUB1B,CCNB1,ZW10,BUB3,AURKB,CENPE,CENPF,ANAPC15,HASPIN,DYNC1LI1,NDRG1,MAD2L2,MTBP,KLHL22,MAD2L1,GEN1,PLK1,SPDL1,CEP192,STIL,CDK5RAP2,AURKA,TERF1,TPR,TTK,XRCC3,KNL1
GO: Biological Process	GO:0009119	ribonucleoside metabolic process		4.941e-10	5.487e-06	4.646e-08	4.596e-07	143	391	ACACB,AK9,ACTN3,ADSL,AHCY,AK1,AK2,ALDOA,ARNT,ATP5F1A,ATP5F1B,ATP5F1C,ATP5F1D,ATP5PB,ATP5MC1,ATP5MC2,ATP5MC3,ATP5ME,ATP5PF,ATP6V1B1,ATP6V0A1,ATP7A,ATP5PO,BDNF,BHMT,TSPO,CAD,NFS1,PAPSS2,PAPSS1,ENTPD5,CDA,COX5A,PMPCB,COX5B,COX6A1,COX6B1,COX7B,COX7C,COX8A,COX10,COX15,ATP5MF,TKFC,CTNS,CTPS1,CYC1,HDAC4,AK5,DLD,DLG2,DLG4,DNMT1,PPIF,SLC25A13,NME6,ENO1,COQ7,NT5C3A,GMPR2,PRKAG2,ATP5PD,UQCC2,ATP5MG,UQCRQ,GA…
GO: Biological Process	GO:0022411	cellular component disassembly		4.978e-10	5.529e-06	4.646e-08	4.596e-07	220	663	A2M,KIF18A,CHAF1B,AMER1,ACTL6A,ARID1A,ADAM8,ADAM10,AXIN1,FZD1,STK24,SUPT3H,APAF1,AQP2,RUVBL1,GBF1,BANF1,BNIP3,BNIP3L,BSG,SQSTM1,TSPO,CALCB,CAPG,CAPN1,CAPZB,CASP3,CASP6,SEMA5A,CCNB1,AIFM1,CCNB2,CDK1,CDKN2A,CFL1,CIDEA,MID1IP1,LSM4,PRKD2,ADAMTS4,COX8A,MRPL33,HAPLN1,NUP155,C12orf65,NUP93,CTNNB1,CTSG,CTSK,CTSL,BOC,ATG13,DFFA,POM121,VILL,KIF14,DNASE1L3,DVL2,MRPS16,MRPL4,MRPS7,EIF2D,BCAP31,CNEP1R1,MRPS2…
GO: Biological Process	GO:0044265	cellular macromolecule catabolic process		5.167e-10	5.738e-06	4.782e-08	4.731e-07	305	977	AMER1,USP11,AXIN1,CNOT6,MAD1L1,AGXT,CUL4B,CUL3,APAF1,COPS3,ERI1,PRPF18,KHSRP,CCAR2,LSM2,CDC23,OMA1,AUH,BNIP3,BNIP3L,SQSTM1,BUB1,BUB1B,PTTG1IP,CASP3,RPL14,CBL,CCNB1,CCNF,USP14,USP8,RGN,MTA1,CNOT9,AIFM1,CD81,CDK1,CDC20,ZW10,BUB3,CDC27,AURKB,CDKN2A,PTTG1,CENPE,CENPF,UBE2U,TRIP12,TP53INP2,CIDEA,LONP1,CLU,DERL3,LSM4,ANAPC15,RNF185,PTPN23,CPA2,CSNK1E,DZIP3,N4BP1,UBE3C,CTNNB1,EDEM1,ESPL1,DHX34,CTSK,CTSL…
GO: Biological Process	GO:0000722	telomere maintenance via recombination		5.366e-10	5.959e-06	4.925e-08	4.872e-07	25	34	BRCA2,DNA2,RAD50,FEN1,LIG1,PCNA,POLA1,POLD2,POLE,POLE2,PRIM1,PRIM2,RAD51,RFC1,RFC2,RFC4,RFC5,RPA1,RPA3,SMC5,TERF2,POLA2,WRN,XRCC3,NSMCE2
GO: Biological Process	GO:0043044	ATP-dependent chromatin remodeling		5.874e-10	6.523e-06	5.329e-08	5.272e-07	42	75	ACTL6A,ARID1A,HIST1H4I,GATAD2B,CENPP,HIST1H4A,HIST1H4D,HIST1H4F,HIST1H4K,HIST1H4C,RUVBL1,CENPA,CENPC,CHD4,CENPL,CENPS,CENPW,ZNHIT1,CENPI,OIP5,HNRNPC,NASP,NPM1,MIS18A,CENPM,CENPO,RBBP7,CENPU,CENPQ,MIS18BP1,HJURP,CENPT,SMARCA4,SMARCB1,SMARCC1,CENPN,CENPK,VPS72,ITGB3BP,CENPH,ANP32E,KNL1
GO: Biological Process	GO:0006325	chromatin organization		5.903e-10	6.555e-06	5.329e-08	5.272e-07	249	770	NCOA3,CHAF1B,KDM5C,ACTL6A,ARID1A,HIST1H4I,GATAD2B,CDC45,CENPP,HIST1H2AI,HIST1H2AK,HIST1H2AC,HIST1H2AB,HIST1H2BG,HIST1H2BL,HIST1H2BM,HIST2H2BE,HIST1H3A,HIST1H3D,HIST1H3C,HIST1H3I,HIST1H3G,HIST1H3B,HIST1H4A,HIST1H4D,HIST1H4F,HIST1H4K,HIST1H4C,BAHCC1,CUL4B,SUPT3H,HIRIP3,HAT1,BEND3,CBX4,RUVBL1,RERE,ATRX,KAT2B,BRCA1,BRCA2,HIST1H3F,HIST1H2AG,HIST1H2BJ,H1FX,CAMK2D,ASH2L,CCNB1,MTA1,CDK1,CDK2,AURKB,L3MBTL…
GO: Biological Process	GO:0000725	recombinational repair		6.489e-10	7.206e-06	5.812e-08	5.749e-07	49	94	CDC7,CDC45,PARP1,WDR48,CCDC155,BLM,BRCA1,BRCA2,NSMCE1,CHEK1,RAD54B,RHNO1,RAD50,FEN1,GINS4,RAD51AP1,GINS2,POLQ,SLX4,MCM8,RTEL1,HELB,FBH1,H2AFX,HUS1,LIG3,MRE11,GEN1,NABP2,PARPBP,RAD51,RAD51B,RECQL,PALB2,RPA1,RPA3,SFPQ,FIGNL1,SMC5,HELQ,SWI5,SPIDR,NABP1,XRCC1,XRCC2,XRCC3,NSMCE2,MMS22L,SEM1
GO: Biological Process	GO:0006119	oxidative phosphorylation		6.664e-10	7.401e-06	5.921e-08	5.857e-07	54	108	ACTN3,AK2,ATP5F1C,ATP5F1D,ATP7A,BDNF,COX5A,PMPCB,COX5B,COX6A1,COX6B1,COX7B,COX7C,COX8A,COX10,COX15,CYC1,DLD,PPIF,COQ7,UQCC2,UQCRQ,UQCR11,PARK7,MSH2,MT-ND4,MT-ND4L,NDUFA3,NDUFA4,NDUFA5,NDUFA9,NDUFA10,NDUFB5,NDUFB6,NDUFB7,NDUFB10,NDUFC1,NDUFS1,NDUFS2,NDUFS3,NDUFV1,NDUFS4,NDUFV3,UQCR10,NDUFS7,TEFM,SDHC,NDUFA12,UQCRC1,UQCRC2,UQCRFS1,UQCRH,VCP,COQ9
GO: Biological Process	GO:0090068	positive regulation of cell cycle process		7.49e-10	8.317e-06	6.601e-08	6.53e-07	103	259	CDC7,CDC45,CNOT6,CUL4B,CUL3,BIRC5,CCAR2,ATRX,BRCA1,PHOX2B,CCNB1,CNOT9,CDK1,CDC6,CDC25B,CDC25C,CDK2,CDK4,AURKB,CDKN1A,CDKN1B,CDKN2A,CENPE,WIZ,ROCK2,KIF23,SIN3A,ZNF385A,KIF20B,ESPL1,DLGAP5,DAZL,FBXO5,KIF14,RHNO1,ARID3A,E2F1,ECT2,DYNC1LI1,EP300,NUSAP1,EREG,NDRG1,FGFR1,SLF1,GTSE1,ANAPC11,LARP7,MTBP,PLK4,USP19,DBF4,GML,UBE2C,CIT,CHEK2,PHB2,HOXA13,PRMT1,LSM11,IGF1R,TNKS1BP1,IL1A,SGO2,LRP5,MAD2L1,MDM2,F…
GO: Biological Process	GO:0051321	meiotic cell cycle		8.929e-10	9.915e-06	7.807e-08	7.723e-07	96	237	KIF18A,SMC1A,HFM1,FANCM,CCDC155,BRCA2,CCNA1,CALR,SMC3,EXO1,CDC20,ZW10,BUB3,CDC25B,CDK2,PTTG1,CLGN,TRIP13,CKS2,RAD54B,KLHDC3,ESPL1,UTP14C,ZFP42,DAZL,FBXO5,WASHC5,NCAPD2,BCL2L11,SMC4,CENPS,RAD50,DUSP13,EREG,MND1,SYCE2,FANCA,FANCD2,FZR1,TUBGCP3,SMC2,SPIRE2,TUBGCP2,GOLGA2,TDRKH,TOPBP1,MASTL,H2AFX,HSPA2,HUS1,SYDE1,IGF1R,SGO2,LFNG,SGO1,MKI67,MLH1,MRE11,MSH2,MSH3,MSH5,MYH9,NEK2,PDE3A,REC114,WNT4,XRN1,AS…
GO: Biological Process	GO:0009894	regulation of catabolic process		9.307e-10	1.034e-05	8.075e-08	7.988e-07	250	777	AMER1,ABL2,ACACB,ACTL6A,ACTN3,ADAM8,AXIN1,ADORA1,ADRA1B,MAD1L1,KIAA1324,AKT2,ATP6V0D2,CUL4B,CUL3,APAF1,APOA1,ARNT,RUVBL1,CCAR2,HAMP,CDC23,ATP6V1B1,ATP6V0A1,ADAM9,BARD1,BNIP3,BNIP3L,SQSTM1,BUB1,BUB1B,TSPO,PTTG1IP,ATP6V0E1,CAPN1,CASP3,CBLB,CCNB1,USP14,RGN,ATP6V0D1,AIFM1,SCARB1,ENTPD5,CD81,CDK1,CDC20,ZW10,BUB3,CDC27,CDKN1B,CDKN2A,CENPE,CENPF,TP53INP2,CIDEA,RAB33A,CLU,DERL3,RAB3GAP2,SPTLC2,ANAPC15,TM…
GO: Biological Process	GO:0055086	nucleobase-containing small molecule metabolic process		1.028e-09	1.142e-05	8.853e-08	8.758e-07	246	763	ACACB,AK9,ACTN3,ADCY2,ADCY8,ADM,CCR2,ADORA2B,ADSL,AHCY,AK1,AK2,ALDOA,OARD1,AOX1,ARNT,ATP5F1A,ATP5F1B,ATP5F1C,ATP5F1D,ATP5PB,ATP5MC1,ATP5MC2,ATP5MC3,ATP5ME,ATP5PF,ATP6V1B1,ATP6V0A1,ATP7A,ATP5PO,SUCLG1,BDNF,BHMT,TSPO,MBD4,CAD,CALCB,CALM1,CAT,NFS1,PAPSS2,PAPSS1,ENTPD5,CDA,COX5A,PMPCB,TBPL1,COX5B,COX6A1,COX6B1,COX7B,COX7C,COX8A,COX10,COX15,ATP5MF,SAMHD1,H6PD,TKFC,CTNS,CTPS1,CYC1,HDAC4,DCK,CANT1,AK5,D…
GO: Biological Process	GO:0007077	mitotic nuclear envelope disassembly		1.418e-09	1.574e-05	1.211e-07	1.198e-06	29	44	BANF1,CCNB1,CCNB2,CDK1,NUP155,NUP93,POM121,CNEP1R1,NUP50,NUP54,NUP88,NUP43,NUP37,PLK1,PRKCA,NUP85,NUP35,NDC1,NUP133,NUP205,LPIN1,NUP210,NUP160,NUP188,TPR,VRK1,NUP107,NUP214,AAAS
GO: Biological Process	GO:0000724	double-strand break repair via homologous recombination		1.497e-09	1.662e-05	1.269e-07	1.255e-06	48	93	CDC7,CDC45,PARP1,WDR48,CCDC155,BLM,BRCA1,BRCA2,NSMCE1,CHEK1,RAD54B,RAD50,FEN1,GINS4,RAD51AP1,GINS2,POLQ,SLX4,MCM8,RTEL1,HELB,FBH1,H2AFX,HUS1,LIG3,MRE11,GEN1,NABP2,PARPBP,RAD51,RAD51B,RECQL,PALB2,RPA1,RPA3,SFPQ,FIGNL1,SMC5,HELQ,SWI5,SPIDR,NABP1,XRCC1,XRCC2,XRCC3,NSMCE2,MMS22L,SEM1
GO: Biological Process	GO:1901657	glycosyl compound metabolic process		1.568e-09	1.742e-05	1.319e-07	1.305e-06	154	435	ACACB,AK9,ACTN3,ADSL,AHCY,AK1,AK2,ALDOA,OARD1,ARNT,ATP5F1A,ATP5F1B,ATP5F1C,ATP5F1D,ATP5PB,ATP5MC1,ATP5MC2,ATP5MC3,ATP5ME,ATP5PF,ATP6V1B1,ATP6V0A1,ATP7A,ATP5PO,BDNF,BHMT,TSPO,CAD,NFS1,PAPSS2,PAPSS1,ENTPD5,CDA,COX5A,PMPCB,COX5B,COX6A1,COX6B1,COX7B,COX7C,COX8A,COX10,COX15,ATP5MF,TKFC,CTNS,CTPS1,CYC1,HDAC4,DCK,AK5,DLD,DLG2,DLG4,DNMT1,DUT,PPIF,DERA,SLC25A13,NME6,ENO1,COQ7,ERH,NT5C3A,GMPR2,PRKAG2,ATP5P…
GO: Biological Process	GO:0030071	regulation of mitotic metaphase/anaphase transition		1.742e-09	1.934e-05	1.454e-07	1.439e-06	31	49	MAD1L1,CUL3,CDC23,BUB1,BUB1B,CCNB1,CDC6,ZW10,BUB3,CENPE,CENPF,ANAPC15,ESPL1,DLGAP5,DYNC1LI1,MAD2L2,ANAPC11,MTBP,UBE2C,KLHL22,MAD2L1,GEN1,PLK1,CEP192,STIL,SMC5,TERF1,TPR,TTK,XRCC3,NSMCE2
GO: Biological Process	GO:0010638	positive regulation of organelle organization		2.579e-09	2.864e-05	2.137e-07	2.114e-06	204	616	CLTRN,ACTL6A,CNOT6,KIAA1324,PLA2G6,AKT2,CUL3,TSGA13,BMF,BIRC5,APOA1,ARF1,LRRC46,RUVBL1,ATR,ATRX,BAK1,KAT2B,BNIP3,BRCA1,CAPG,SEMA5A,CCNB1,AURKB,CDKN1B,RPS6KA5,CENPE,CFL1,RHOU,RAB3GAP2,ROCK2,PRKD2,POT1,BAG4,NEK7,NOX4,SIN3A,ARHGEF10,CEP135,CTNNB1,ESPL1,CTSK,SART3,ATG13,DLGAP5,MTSS1,DAXX,DAZL,C2CD5,MYLK3,FBXO5,TINF2,PAN2,DNMT1,BCL2L11,SAE1,E2F1,ARPC5,LPAR1,ARPC1B,PPIF,ARPC2,RAD50,SORBS3,TRPV4,CTTN,EP…
GO: Biological Process	GO:0051054	positive regulation of DNA metabolic process		2.98e-09	3.31e-05	2.452e-07	2.425e-06	84	203	CDC7,ANXA3,ATR,ATRX,BMP6,BRCA1,CALR,CDK1,CDK2,AURKB,WIZ,PARM1,PRKD2,POT1,NEK7,NOX4,CTNNB1,CYP1B1,TINF2,DNA2,RAD50,EREG,EYA1,ABRAXAS1,FGF10,FGFR1,FOXM1,SLF1,CCT7,CCT4,CCT2,CCT8,SLX4,RTEL1,H2AFX,HMGB1,HNRNPA1,IGF1R,IGFBP3,APLF,MAP3K4,MRE11,RGCC,BABAM1,NEK2,PNP,NPM1,NVL,PCNA,PDGFRA,E2F7,NABP2,DSCC1,PML,PRKCD,PRKCG,CHTF8,RAC1,RAD51,RFC2,WRAP53,RFC4,RFC5,E2F8,RPS3,MAP2K4,CTC1,SHC1,SLF2,CHTF18,TNKS2,ST…
GO: Biological Process	GO:0051130	positive regulation of cellular component organization		3.051e-09	3.388e-05	2.491e-07	2.464e-06	376	1263	ABL2,ABR,CLTRN,ACTN4,ACTL6A,CNOT6,PARP1,KIDINS220,KIAA1324,PLA2G6,AKT2,STK24,CUL4B,CUL3,ISLR2,TSGA13,ANGPT1,BMF,BIRC5,APOA1,ARF1,LRRC46,ARSB,RUVBL1,HAMP,ATR,ATRX,ADAM9,BAK1,BDNF,BMP2,KAT2B,BNIP3,BRCA1,SPHK1,C2,C3,KALRN,CALR,CAPG,SEMA5A,CBL,CBLN1,CCNB1,CD47,CD63,ADGRE5,CDC20,CDH4,AURKB,CDKN1B,RPS6KA5,NUMBL,CENPE,CFL1,RHOU,CPNE6,NRXN3,CLU,RAB3GAP2,BAMBI,QKI,COL1A1,ROCK2,PRKD2,POT1,BAG4,NEK7,PTPN23,…
GO: Biological Process	GO:0010498	proteasomal protein catabolic process		3.543e-09	3.935e-05	2.872e-07	2.841e-06	149	422	AMER1,AXIN1,MAD1L1,AGXT,CUL3,CCAR2,CDC23,BUB1,BUB1B,CCNB1,CCNF,USP14,MTA1,CDK1,CDC20,ZW10,BUB3,CDC27,AURKB,PTTG1,CENPE,CENPF,UBE2U,CLU,DERL3,ANAPC15,RNF185,CSNK1E,DZIP3,N4BP1,CTNNB1,EDEM1,ESPL1,DLGAP5,DAB2,DDB1,FBXO6,KIF14,KCNE2,BCAP31,KCTD10,RLIM,DYNC1LI1,PSME3,UBE4B,RNF181,FZR1,ATRAID,UCHL5,MAD2L2,UBE2J1,FMR1,GTSE1,ANAPC11,ERLIN1,C2orf40,MTBP,GBA,RNF115,ERLEC1,KLHL20,USP19,TRIM63,SEC61B,UBE2S,O…
GO: Biological Process	GO:1902099	regulation of metaphase/anaphase transition of cell cycle		3.577e-09	3.972e-05	2.878e-07	2.847e-06	31	50	MAD1L1,CUL3,CDC23,BUB1,BUB1B,CCNB1,CDC6,ZW10,BUB3,CENPE,CENPF,ANAPC15,ESPL1,DLGAP5,DYNC1LI1,MAD2L2,ANAPC11,MTBP,UBE2C,KLHL22,MAD2L1,GEN1,PLK1,CEP192,STIL,SMC5,TERF1,TPR,TTK,XRCC3,NSMCE2
GO: Biological Process	GO:0072359	circulatory system development		3.66e-09	4.065e-05	2.903e-07	2.872e-06	322	1058	ACACB,ACADM,ACVR1,ARID1A,ADAM8,FZD1,ADM,CCR2,ADORA2B,ADRA1B,ADRA2B,AGTR1,CC2D2A,SORBS2,ANG,ANGPT1,ANGPT2,PI16,ANXA3,ATP5F1B,ADAM19,ATP7A,BAK1,CEACAM1,PRDM1,WISP3,BMP2,ALDH1A2,BRCA1,SPHK1,SGPL1,KLF5,C3,CAD,THSD7A,CALR,CAMK2D,CASP3,SEMA5A,RUNX1,CCNB1,FMNL3,CDK1,DNAAF1,CDH5,NOG,CHI3L1,NRXN3,CBY1,HS6ST1,HAND1,QKI,HAND2,COL1A1,COL1A2,COL4A1,ROCK2,PRKD2,COL8A1,COL8A2,COL11A1,NOX4,CLIC4,C2CD3,TENM4,VCAN…
GO: Biological Process	GO:0072358	cardiovascular system development		3.66e-09	4.065e-05	2.903e-07	2.872e-06	322	1058	ACACB,ACADM,ACVR1,ARID1A,ADAM8,FZD1,ADM,CCR2,ADORA2B,ADRA1B,ADRA2B,AGTR1,CC2D2A,SORBS2,ANG,ANGPT1,ANGPT2,PI16,ANXA3,ATP5F1B,ADAM19,ATP7A,BAK1,CEACAM1,PRDM1,WISP3,BMP2,ALDH1A2,BRCA1,SPHK1,SGPL1,KLF5,C3,CAD,THSD7A,CALR,CAMK2D,CASP3,SEMA5A,RUNX1,CCNB1,FMNL3,CDK1,DNAAF1,CDH5,NOG,CHI3L1,NRXN3,CBY1,HS6ST1,HAND1,QKI,HAND2,COL1A1,COL1A2,COL4A1,ROCK2,PRKD2,COL8A1,COL8A2,COL11A1,NOX4,CLIC4,C2CD3,TENM4,VCAN…
GO: Biological Process	GO:0009790	embryo development		3.962e-09	4.399e-05	3.12e-07	3.086e-06	342	1135	NCOA3,ABR,ACVR1,ARID1A,ADAM10,AXIN1,FZD1,ADM,KIDINS220,CC2D2A,ALDH1A3,WDR48,CUL3,ANGPT1,APAF1,ITGA8,BIRC5,TRIM71,APOA1,ALS2,COPS3,ARNT,ASCL2,PHACTR4,CHRD,ATP5F1A,ATP6V1B1,ATP7A,NKX3-2,DLK1,SCEL,CCNK,PRDM1,BMP2,ALDH1A2,BRCA1,BRCA2,BUB1,EIF2S2,RUNX2,RUNX1,CCNB1,CCNB2,CDK1,DNAAF1,CDKN1C,LRAT,NOG,CEBPB,CFL1,TRIP12,CKS1B,CKS2,HS6ST1,HAND1,HAND2,COL1A1,ROCK2,COL5A2,COL8A1,COL11A1,PKDCC,SIN3A,CRABP2,KIF…
GO: Biological Process	GO:0031570	DNA integrity checkpoint		5.087e-09	5.649e-05	3.971e-07	3.928e-06	71	164	CDC45,CNOT6,TICRR,CDC14B,CCAR2,ATR,BLM,BRCA1,MBD4,CCNA2,CCNB1,CCNG1,CNOT9,CDK1,CDC5L,CDC6,CDC25C,CDK2,CDKN1A,CDKN1B,CHEK1,FOXN3,INTS7,ZNF385A,MDC1,FBXO6,DNA2,RHNO1,ARID3A,E2F1,RPS27L,EP300,FZR1,ABRAXAS1,GTSE1,GML,CHEK2,H2AFX,RINT1,PRMT1,HUS1,TNKS1BP1,C10orf90,MDM2,FOXO4,MRE11,RGCC,MSH2,BABAM1,NEK1,CNOT3,NPM1,PCNA,E2F7,PLAGL1,PLK1,PML,PTPN11,RFWD3,FANCI,RPS27A,CDK5RAP3,CLSPN,CNOT1,CENPJ,AURKA,BRD4…
GO: Biological Process	GO:0043603	cellular amide metabolic process		5.114e-09	5.679e-05	3.971e-07	3.928e-06	312	1023	AARS,ACACB,LRRC47,CNOT6,PLA2G6,AKT2,SLC25A29,ALOX12B,TICRR,ANG,SLC25A5,TRIM71,CPZ,ARG2,SLC25A12,ASS1,EIF3C,EIF3H,GGH,ST3GAL5,CDC123,VNN1,BTD,SGPL1,SLC5A6,EIF2S2,SLC25A20,CAD,CALR,CARS,RPL14,CERS5,CNOT9,PCSK7,CDK4,CGA,EFTUD2,CLU,TPP1,QKI,SLC25A27,SPTLC2,CLIC4,MRPL33,CPN1,ZNF385A,PARS2,CSNK1E,C12orf65,EIF5B,CTNS,CTSG,LVRN,ADAD1,CYP1B1,SPCS2,DAZL,CTIF,DHFR,DLD,RBM8A,DMD,DPEP1,FAM57B,MRPS16,AASDH,ECE…
GO: Biological Process	GO:0006733	oxidoreduction coenzyme metabolic process		5.372e-09	5.966e-05	4.143e-07	4.098e-06	69	158	ACTN3,ALDOA,ARNT,ENTPD5,H6PD,TKFC,HDAC4,DLAT,DLD,COQ6,DERA,NAMPT,COQ4,CYB5R4,ENO1,COQ7,FDXR,PRKAG2,FMO1,FMO2,COQ5,G6PD,GALK1,GAPDH,NADK2,GCK,COQ3,HIF1A,HK2,HMGCR,HSD11B1,IDH1,IDH3A,IDH3B,IDH3G,LDHB,MDH2,ME1,MPI,NCF2,NDUFA9,PNP,OGDH,PCK2,PDHA1,PDHB,PFKFB1,PFKFB4,PFKM,PGAM1,PGD,PGK1,PGM1,PKM,NMNAT3,PRKAA2,NMRK1,NADSYN1,DHTKD1,RPIA,OGDHL,GPD1L,TALDO1,QPRT,TPI1,VCP,COQ8A,COQ9,PDHX
GO: Biological Process	GO:0043161	proteasome-mediated ubiquitin-dependent protein catabolic process		5.467e-09	6.071e-05	4.187e-07	4.142e-06	140	393	AMER1,AXIN1,MAD1L1,CUL3,CCAR2,CDC23,BUB1,BUB1B,CCNB1,CCNF,USP14,MTA1,CDK1,CDC20,ZW10,BUB3,CDC27,AURKB,PTTG1,CENPE,CENPF,UBE2U,CLU,DERL3,ANAPC15,RNF185,CSNK1E,DZIP3,N4BP1,CTNNB1,EDEM1,ESPL1,DLGAP5,DAB2,DDB1,FBXO6,KIF14,BCAP31,KCTD10,RLIM,DYNC1LI1,PSME3,UBE4B,RNF181,FZR1,ATRAID,MAD2L2,UBE2J1,GTSE1,ANAPC11,ERLIN1,C2orf40,MTBP,GBA,RNF115,ERLEC1,KLHL20,USP19,TRIM63,SEC61B,UBE2S,OS9,UBE2C,GSK3A,KLHL22,…
GO: Biological Process	GO:0042775	mitochondrial ATP synthesis coupled electron transport		5.632e-09	6.254e-05	4.284e-07	4.238e-06	43	82	BDNF,COX5A,PMPCB,COX5B,COX6A1,COX6B1,COX7B,COX7C,COX8A,COX10,COX15,CYC1,DLD,COQ7,UQCRQ,UQCR11,PARK7,MT-ND4,NDUFA3,NDUFA4,NDUFA5,NDUFA9,NDUFA10,NDUFB5,NDUFB6,NDUFB7,NDUFB10,NDUFC1,NDUFS1,NDUFS2,NDUFS3,NDUFV1,NDUFS4,NDUFV3,UQCR10,NDUFS7,SDHC,NDUFA12,UQCRC1,UQCRC2,UQCRFS1,UQCRH,COQ9
GO: Biological Process	GO:0042773	ATP synthesis coupled electron transport		6.344e-09	7.045e-05	4.792e-07	4.741e-06	44	85	BDNF,COX5A,PMPCB,COX5B,COX6A1,COX6B1,COX7B,COX7C,COX8A,COX10,COX15,CYC1,DLD,COQ7,UQCRQ,UQCR11,PARK7,MT-ND4,MT-ND4L,NDUFA3,NDUFA4,NDUFA5,NDUFA9,NDUFA10,NDUFB5,NDUFB6,NDUFB7,NDUFB10,NDUFC1,NDUFS1,NDUFS2,NDUFS3,NDUFV1,NDUFS4,NDUFV3,UQCR10,NDUFS7,SDHC,NDUFA12,UQCRC1,UQCRC2,UQCRFS1,UQCRH,COQ9
GO: Biological Process	GO:0043604	amide biosynthetic process		9.639e-09	0.000107	7.232e-07	7.155e-06	246	780	AARS,LRRC47,CNOT6,PLA2G6,AKT2,SLC25A29,ALOX12B,TICRR,ANG,SLC25A5,TRIM71,ARG2,SLC25A12,ASS1,EIF3C,EIF3H,ST3GAL5,CDC123,EIF2S2,SLC25A20,CAD,CALR,CARS,RPL14,CERS5,CNOT9,CDK4,EFTUD2,QKI,SLC25A27,SPTLC2,MRPL33,ZNF385A,PARS2,C12orf65,EIF5B,ADAD1,CYP1B1,DAZL,CTIF,DHFR,RBM8A,DMD,FAM57B,MRPS16,AASDH,SLC25A51,TSFM,RPS27L,EEF1A1,MRPL4,MRPS7,EEF2,EIF2D,MRPS2,EIF2S1,EIF2B1,EIF2S3,SLC25A13,EIF4B,EIF4EBP1,EIF4E…
GO: Biological Process	GO:0042176	regulation of protein catabolic process		1.045e-08	0.0001161	7.789e-07	7.705e-06	145	414	AMER1,ADAM8,AXIN1,MAD1L1,CUL4B,CUL3,CCAR2,CDC23,ADAM9,BARD1,BUB1,BUB1B,PTTG1IP,CBLB,CCNB1,USP14,RGN,CD81,CDK1,CDC20,ZW10,BUB3,CDC27,CDKN1B,CDKN2A,CENPE,CENPF,CLU,DERL3,ANAPC15,CSNK1E,N4BP1,EDEM1,ESPL1,DLGAP5,DAB2,FBXO5,PCSK9,KCNE2,BCAP31,DYNC1LI1,PSME3,DACT1,FZR1,ATRAID,UCHL5,MAD2L2,SNX9,UBE2J1,FMR1,ANAPC11,UQCC2,MTBP,FYN,GBA,ERLEC1,USP19,GJA1,OS9,GPLD1,UBE2C,GRIN2A,GSK3A,KLHL22,CHEK2,IRAK3,UBE2K…
GO: Biological Process	GO:0015031	protein transport		1.085e-08	0.0001205	8.031e-07	7.945e-06	547	1948	KIF18A,ABAT,ABL2,CLTRN,TIMM23,ACTN4,SYS1,ACTL6A,ADAM8,AXIN1,FZD1,CCR2,ADORA1,ADPRH,PARP1,GRK3,AP2A1,AP1G1,COG6,AGTR1,PIP5K1A,PLA2G6,AKT2,ATP6V0D2,IFT80,ALOX15B,TSGA13,ANG,ANGPT1,SLC25A5,BIRC5,GPAM,APOA1,AP3B1,BLZF1,ARF1,ARL4D,LRRC46,CHCHD4,DUOXA1,RUVBL1,CADPS,DACT3,RERE,TRAK2,STX11,ATP6V1B1,SNX4,ATP6V0A1,GBF1,ADAM9,BARD1,BBS2,CEACAM1,BMP6,BNIP1,BNIP3L,BRCA1,BSG,SPHK1,BTN1A1,TSPO,AP1S2,PTTG1IP,TRP…
GO: Biological Process	GO:0006270	DNA replication initiation		1.149e-08	0.0001276	8.449e-07	8.358e-06	24	35	CDC7,CDC45,TICRR,CCNE1,CCNE2,CDC6,CDK2,LRWD1,GINS4,GINS2,MCM2,MCM3,MCM4,MCM5,MCM7,ORC5,POLA1,POLE,POLE2,PRIM1,PRIM2,PURA,MCM10,POLA2
GO: Biological Process	GO:0031023	microtubule organizing center organization		1.196e-08	0.0001328	8.74e-07	8.646e-06	56	121	HAUS1,BRCA1,BRCA2,CCNF,CDK1,CDK2,CHD3,CHEK1,ROCK2,C2CD3,ARHGEF10,CEP135,CTNNB1,PCLAF,CKAP5,ARPC5,DYNC1LI1,TUBE1,WDR81,CNTROB,TUBGCP3,RBM14,PLK4,TUBGCP2,GOLGA2,KIF11,KIFC1,SGO1,GEN1,NEK2,NPM1,PLK1,HAUS6,HAUS3,HAUS4,WDR62,RANBP1,MCPH1,CEP192,JHY,CEP76,HAUS7,STIL,NDC1,CEP72,CDK5RAP2,CEP152,CENPJ,AURKA,CLASP1,HAUS5,XPO1,XRCC2,XRCC3,MDM1,SASS6
GO: Biological Process	GO:0051081	nuclear envelope disassembly		1.341e-08	0.0001489	9.671e-07	9.567e-06	29	47	BANF1,CCNB1,CCNB2,CDK1,NUP155,NUP93,POM121,CNEP1R1,NUP50,NUP54,NUP88,NUP43,NUP37,PLK1,PRKCA,NUP85,NUP35,NDC1,NUP133,NUP205,LPIN1,NUP210,NUP160,NUP188,TPR,VRK1,NUP107,NUP214,AAAS
GO: Biological Process	GO:0030397	membrane disassembly		1.341e-08	0.0001489	9.671e-07	9.567e-06	29	47	BANF1,CCNB1,CCNB2,CDK1,NUP155,NUP93,POM121,CNEP1R1,NUP50,NUP54,NUP88,NUP43,NUP37,PLK1,PRKCA,NUP85,NUP35,NDC1,NUP133,NUP205,LPIN1,NUP210,NUP160,NUP188,TPR,VRK1,NUP107,NUP214,AAAS
GO: Biological Process	GO:0090329	regulation of DNA-dependent DNA replication		1.83e-08	0.0002032	1.311e-06	1.297e-05	28	45	SMC1A,CDC7,TICRR,ATRX,BLM,BMP6,BRCA2,SMC3,CDK2,LONP1,WIZ,ZRANB3,FGFR1,FBH1,CHEK2,LIG3,MRE11,E2F7,DSCC1,CHTF8,RFC2,RFC4,RFC5,E2F8,FBXW7,CHTF18,TERF1,TERF2
GO: Biological Process	GO:0007005	mitochondrion organization		1.957e-08	0.0002173	1.393e-06	1.378e-05	241	767	CHAF1B,APOOL,TIMM23,ACTL6A,PARP1,PLA2G6,SUPT3H,TSGA13,SLC25A5,BMF,LRRC46,CHCHD4,RUVBL1,CCAR2,ATP5F1B,OMA1,COX19,ATP7A,BAK1,BCS1L,BNIP3,BNIP3L,SQSTM1,TSPO,CALCB,NOL3,AIP,AIFM1,CDKN2A,RHOU,LONP1,CLU,LSM4,SAMM50,MTO1,PRKD2,BAG4,COX8A,COX10,MRPL33,HAPLN1,CRYAA,C12orf65,NUP93,POLDIP2,CTSK,BOC,ATG13,MFN2,SESN2,DNA2,BCL2L11,SAE1,E2F1,MRPS16,TSFM,PPIF,MRPL4,MRPS7,TFB1M,MRPS2,EIF2S1,MRPL46,CTTN,EPAS1,COQ7…
GO: Biological Process	GO:0051985	negative regulation of chromosome segregation		2.485e-08	0.000276	1.758e-06	1.739e-05	27	43	MAD1L1,ATRX,BUB1,BUB1B,CCNB1,ZW10,BUB3,PTTG1,CENPE,CENPF,RECQL4,ANAPC15,ESPL1,DYNC1LI1,MAD2L2,MTBP,KLHL22,MAD2L1,GEN1,PLK1,CEP192,STIL,CHTF18,TERF1,TPR,TTK,XRCC3
GO: Biological Process	GO:0007051	spindle organization		3.002e-08	0.0003333	2.11e-06	2.087e-05	64	148	SMC1A,SPC25,KNSTRN,BIRC5,HAUS1,PRC1,CCNB1,SMC3,AURKB,RCC1,CHD3,CHD4,SUN2,KIF23,NEK7,ARHGEF10,ESPL1,CKAP5,FBXO5,WASHC5,NDC80,TUBGCP3,TACC3,SPAG5,TUBGCP2,GOLGA2,PSRC1,CHEK2,KIF11,KIFC1,CCSAP,STMN1,MLH1,RACGAP1,MYBL2,MYH9,NEK2,PCNT,AUNIP,ASPM,GPSM2,PLK1,HAUS6,HAUS3,HAUS4,WDR62,RAN,RANBP1,CEP192,BORA,RPS3,HAUS7,STIL,CEP72,TPX2,CENPJ,KIZ,AURKA,CLASP1,HAUS5,TPR,TTK,TUBG1,KIF4A
GO: Biological Process	GO:0033046	negative regulation of sister chromatid segregation		3.357e-08	0.0003728	2.344e-06	2.319e-05	26	41	MAD1L1,ATRX,BUB1,BUB1B,CCNB1,ZW10,BUB3,PTTG1,CENPE,CENPF,RECQL4,ANAPC15,ESPL1,DYNC1LI1,MAD2L2,MTBP,KLHL22,MAD2L1,GEN1,PLK1,CEP192,STIL,TERF1,TPR,TTK,XRCC3
GO: Biological Process	GO:0044283	small molecule biosynthetic process		3.488e-08	0.0003874	2.421e-06	2.395e-05	187	572	ABAT,ACACB,ACADL,ACADM,ACADVL,ACAT1,ACLY,HACD4,ADM,AGXT,AHCY,ALDH1A3,ALDH9A1,ALDOA,ALOX12B,ALOX15B,APOA1,SLC25A12,ASS1,ALDH4A1,BAAT,BCAT2,BGN,CEACAM1,BHMT,BMP2,BMP6,KAT2B,ALDH1A2,BRCA1,SPHK1,CAD,RGN,CDS1,CHAT,MID1IP1,FADS2,PLA2G4F,QKI,SPTLC2,TECR,PTGES,MMACHC,SOGA1,VCAN,LPIN2,PNPLA8,NANP,CYP11B1,CYP27B1,CYP51A1,DAB2,PHGDH,NSDHL,DHCR24,DHFR,SESN2,FGF19,DPAGT1,GNPDA1,COQ6,EDN2,MECR,COQ4,EIF2B1,SLC2…
GO: Biological Process	GO:0019752	carboxylic acid metabolic process		3.675e-08	0.0004081	2.535e-06	2.507e-05	302	1003	AARS,ABAT,ACACB,ACADL,ACADM,ACADS,ACADVL,ACAT1,ACLY,ACO2,HACD4,ACTN3,LRRC47,AGXT,AHCY,AKT2,ABCD1,ALDH1A3,ALDH9A1,ALDH3A2,ALDOA,ALOX12B,ALOX15B,GPAM,APOA1,ARG2,ARNT,DUOXA1,ASS1,ALDH4A1,ATP7A,AUH,BAAT,BCAT2,SUCLG1,BGN,CEACAM1,BHMT,GGH,ALDH1A2,BRCA1,BSG,VNN1,SPHK1,BTD,SGPL1,SLC5A6,C3,P4HA2,CAD,CARS,NFS1,RGN,ENTPD5,LRAT,MID1IP1,GRHPR,FADS2,PLA2G4F,QKI,TECR,PTGES,NOX4,CPT1A,CPT2,PNKD,CRABP1,CRABP2,CRA…
GO: Biological Process	GO:0051782	negative regulation of cell division		3.866e-08	0.0004293	2.65e-06	2.622e-05	39	75	MAD1L1,ATRX,BLM,BUB1,BUB1B,CCNB1,ZW10,BUB3,AURKB,PTTG1,CENPE,CENPF,CHEK1,ANAPC15,FBXO5,TOM1L1,DYNC1LI1,NME6,FGFR3,MAD2L2,TXNIP,MTBP,KLHL22,MAD2L1,RGCC,MSH2,GEN1,E2F7,ASPM,PLK1,CEP192,E2F8,RPS6KA2,STIL,TERF1,SUSD2,TPR,TTK,XRCC3
GO: Biological Process	GO:0072594	establishment of protein localization to organelle		4.027e-08	0.0004472	2.744e-06	2.714e-05	215	676	TIMM23,SYS1,ACTL6A,AXIN1,FZD1,PARP1,TSGA13,ANGPT1,BMF,AP3B1,LRRC46,CHCHD4,RUVBL1,DACT3,RERE,CEACAM1,BMP6,BNIP3L,BRCA1,BRCA2,SPHK1,TSPO,PTTG1IP,NOL3,SEMA5A,RPL14,AIP,CBLB,CDK1,CDKN1A,CDKN2A,LRWD1,CFL1,RHOU,RAB3GAP2,BAMBI,SAMM50,POT1,BAG4,CSE1L,NUP155,NUP93,CTNNB1,CTSK,ATG13,SPCS2,DAB2,MFN2,BCL2L11,SAE1,E2F1,VPS36,ECT2,OPTN,EP300,IPO11,TIMM17B,ERBB4,TLR7,F2R,DACT1,FGF9,TOMM40,TACC3,TIMM44,CREB3,CHE…
GO: Biological Process	GO:0048608	reproductive structure development		4.386e-08	0.000487	2.97e-06	2.938e-05	162	483	NCOA3,KIF18A,ARID1A,ADM,AFP,UTF1,ALOX15B,WDR48,ANG,ANGPT1,ARNT,ASCL2,ATRX,BAK1,PRDM1,BMP6,BRCA2,BSG,SGPL1,EIF2S2,CAPN5,RUNX1,CCNE1,CCNF,BMP15,CDKN1B,CDKN1C,NOG,CEBPB,CGA,CHAT,HS6ST1,HAND1,CTNNA1,CTNNB1,ZFP42,CYP27B1,CUL7,NSDHL,FBXW8,DHCR24,DLX3,BCL2L11,EDN2,DAZAP1,EPAS1,EREG,PCDH12,FANCA,CITED2,SEMA3A,BPTF,FANCG,BASP1,FGF9,FGF10,MERTK,FST,FKBP4,FOXO3,PRDX4,CENPI,PLK4,PLAC1,GATA2,GATA3,FRS2,GDF9,G…
GO: Biological Process	GO:0018205	peptidyl-lysine modification		4.501e-08	0.0004998	3.029e-06	2.996e-05	146	426	NCOA3,SMC1A,ACTL6A,PARP1,SUPT3H,HAT1,BEND3,BIRC5,CBX4,ARNT,RUVBL1,ATP7A,BLM,KAT2B,BRCA1,BRCA2,NSMCE1,ASH2L,MTA1,SMC3,AURKB,CDKN2A,RPS6KA5,CHEK1,SIN3A,NUP155,MDC1,KDM4A,NUP93,CTNNB1,HDAC4,JADE3,POM121,SUPT7L,DNMT1,L3MBTL2,SAE1,EIF5A,EP300,ELP4,CPA4,STAG1,EYA1,EZH1,EZH2,HMG20B,RAPGEF3,TADA3,PIAS4,TAF6L,CTCF,NUP50,GATA2,GATA3,RUVBL2,BRD8,CBX2,KMT5A,KMT5C,KAT7,NFATC2IP,HIST1H1C,HIST1H1D,HIST1H1E,HIST…
GO: Biological Process	GO:0061458	reproductive system development		4.669e-08	0.0005185	3.124e-06	3.09e-05	163	487	NCOA3,KIF18A,ARID1A,ADM,AFP,UTF1,ALOX15B,WDR48,ANG,ANGPT1,ARNT,ASCL2,ATRX,BAK1,PRDM1,BMP6,BRCA2,BSG,SGPL1,EIF2S2,CAPN5,RUNX1,CCNE1,CCNF,BMP15,CDKN1B,CDKN1C,NOG,CEBPB,CGA,CHAT,HS6ST1,HAND1,CTNNA1,CTNNB1,ZFP42,CYP27B1,CUL7,NSDHL,FBXW8,DHCR24,DLX3,BCL2L11,EDN2,DAZAP1,EPAS1,EREG,PCDH12,FANCA,CITED2,SEMA3A,BPTF,FANCG,BASP1,FGF9,FGF10,MERTK,FST,FKBP4,FOXO3,PRDX4,CENPI,PLK4,PLAC1,GATA2,GATA3,FRS2,GDF9,G…
GO: Biological Process	GO:0044774	mitotic DNA integrity checkpoint		4.844e-08	0.0005379	3.221e-06	3.186e-05	50	107	CNOT6,TICRR,BLM,MBD4,CCNA2,CCNB1,CCNG1,CNOT9,CDK1,CDC25C,CDK2,CDKN1A,CDKN1B,FOXN3,ZNF385A,MDC1,ARID3A,E2F1,RPS27L,EP300,GTSE1,GML,CHEK2,RINT1,PRMT1,HUS1,TNKS1BP1,C10orf90,MDM2,FOXO4,MRE11,RGCC,MSH2,CNOT3,NPM1,PCNA,E2F7,PLAGL1,PML,RFWD3,FANCI,RPS27A,CDK5RAP3,CLSPN,CNOT1,CENPJ,AURKA,TOP2A,TOP2B,XPC
GO: Biological Process	GO:0045839	negative regulation of mitotic nuclear division		5.064e-08	0.0005623	3.347e-06	3.311e-05	29	49	MAD1L1,ATRX,BUB1,BUB1B,CCNB1,ZW10,BUB3,PTTG1,CENPE,CENPF,CHEK1,ANAPC15,TOM1L1,DYNC1LI1,NME6,FGFR3,MAD2L2,MTBP,KLHL22,MAD2L1,RGCC,GEN1,PLK1,CEP192,STIL,TERF1,TPR,TTK,XRCC3
GO: Biological Process	GO:0060429	epithelium development		5.137e-08	0.0005705	3.376e-06	3.339e-05	377	1296	NCOA3,AARS,ABL2,ACADVL,ACAT1,ACVR1,ARID1A,AXIN1,FZD1,ADM,AP2A1,AGTR1,CGN,CC2D2A,PIP5K1A,AKT2,TAGLN2,ALDH1A3,ALDH3A2,ALOX15B,ANGPT1,APAF1,TRIM71,ARG2,RHOC,PHACTR4,CHRD,RAP2C,KRT36,ATP7A,ATRX,ADAM9,BAK1,NKX3-2,SCEL,BDNF,CEACAM1,PRDM1,BMP2,PROM1,BMP6,ALDH1A2,BRCA2,KLF5,CAPN5,CASP3,CASP6,SEMA5A,CASR,CAT,RILPL1,RUNX1,RUNX3,PRR9,CD63,CDK1,DNAAF1,CDH3,CDH5,BMP15,CDK6,CDKN1A,CDKN2A,DLG5,CDSN,NOG,CEBPB,CF…
GO: Biological Process	GO:0000003	reproduction		5.788e-08	0.0006428	3.781e-06	3.74e-05	430	1505	A2M,NCOA3,KIF18A,ABAT,SMC1A,ACVR1,ARID1A,ADM,ADRA2B,CRISP1,AFP,PLA2G6,HFM1,UTF1,ALOX15B,ALPL,WDR48,AMBP,ANG,ANGPT1,ANGPT2,CIP2A,MMP23B,FANCM,ARHGDIB,ARNT,ARSA,RUVBL1,CCDC155,PLPP1,ASCL2,CATSPERG,ATRX,BAK1,BBS2,PRDM1,BMP6,BRCA2,BSG,SPHK1,SGPL1,EIF2S2,CCNA1,ENDOU,CAPN5,CAD,CALCB,CALR,CAST,RUNX1,CCNB1,CCNE1,CCNF,RGN,CNOT9,SMC3,EXO1,CDK1,CDC20,ZW10,BUB3,CDC25B,CDC25C,CDK2,BMP15,CDKN1B,CDKN1C,PTTG1,CL…
GO: Biological Process	GO:2000027	regulation of organ morphogenesis		6.24e-08	0.0006929	4.052e-06	4.009e-05	100	268	ABL2,FZD1,AP2A1,AGTR1,BDNF,CEACAM1,BMP2,CASP6,RUNX2,CDKN2A,NOG,CHAD,AP2M1,HAND2,MAGED1,CTNNB1,DAB2,MED12,DVL2,GPC6,PSME3,SPRY1,ETV4,EYA1,CITED2,DACT1,BASP1,GPC4,FGF1,FGF2,FGF10,FGFR1,PRICKLE2,GATA3,FRS2,PHB2,HOXA11,HOXC11,HOXD11,HOXD13,RBPJ,ISL1,LRP6,TACSTD2,MLLT3,CITED1,NOTCH1,PRICKLE1,ROR1,WNT4,PLAU,PML,POU5F1,AHI1,PSMA1,PSMA3,PSMA5,PSMA7,PSMB2,PSMB3,PSMB7,PSMC1,PSMC2,PSMC3,PSMD1,PSMD2,PSMD7,PS…
GO: Biological Process	GO:0051129	negative regulation of cellular component organization		6.74e-08	0.0007485	4.344e-06	4.298e-05	215	680	ACTN4,CCR2,PARP1,MAD1L1,SLC25A5,VASN,APOA1,DACT3,OMA1,ATRX,SYNGAP1,BNIP3,BRCA1,BUB1,BUB1B,TSPO,NOL3,CAPG,CAPZB,SEMA5A,CCNB1,CCNF,UNC119,ARHGEF1,ZW10,BUB3,EVI5L,PTTG1,CENPE,CENPF,CHEK1,TRIP12,AP2M1,MID1IP1,CLU,RECQL4,NGEF,ROCK2,ANAPC15,TMEM59,BAG4,PKDCC,SIN3A,CSK,KDM4A,CTNNB1,ESPL1,SEMA3E,MYADM,DAB2,DFFA,FBXO5,VILL,TINF2,KIF14,DLG4,DNMT1,ESPN,TOM1L1,LPAR1,PPIF,RAD50,SEMA3D,EFNA5,WASF2,EIF4EBP1,DYN…
GO: Biological Process	GO:0034976	response to endoplasmic reticulum stress		6.768e-08	0.0007516	4.344e-06	4.298e-05	99	265	AARS,ACADVL,PLA2G6,SRPX,APAF1,ASNA1,BAK1,CALR,CASP3,USP14,ATP6V0D1,AIFM1,CEBPB,SELENOK,TPP1,DERL3,RNF185,ATF6B,PDIA4,KLHDC3,EDEM1,CUL7,DDX11,FBXO6,FGF21,BCL2L11,TXNDC12,CTDSP2,PDIA6,EEF2,BCAP31,EIF2S1,EP300,ERN1,UBE4B,CREB3,UBE2J1,AGR2,POMT1,ERLIN1,ERLEC1,USP19,YIF1A,SEC61B,PDIA5,OS9,PDIA3,GSK3A,ERLIN2,PPP1R15B,MAN1B1,HDGF,UBE2K,PARK7,IGFBP1,MAP3K5,NFE2L2,BHLHA15,OPA1,STT3B,P4HB,USP25,DNAJC10,SEC…
GO: Biological Process	GO:0022414	reproductive process		6.823e-08	0.0007577	4.355e-06	4.308e-05	429	1503	A2M,NCOA3,KIF18A,ABAT,SMC1A,ACVR1,ARID1A,ADM,ADRA2B,CRISP1,AFP,PLA2G6,HFM1,UTF1,ALOX15B,ALPL,WDR48,AMBP,ANG,ANGPT1,ANGPT2,CIP2A,FANCM,ARHGDIB,ARNT,ARSA,RUVBL1,CCDC155,PLPP1,ASCL2,CATSPERG,ATRX,BAK1,BBS2,PRDM1,BMP6,BRCA2,BSG,SPHK1,SGPL1,EIF2S2,CCNA1,ENDOU,CAPN5,CAD,CALCB,CALR,CAST,RUNX1,CCNB1,CCNE1,CCNF,RGN,CNOT9,SMC3,EXO1,CDK1,CDC20,ZW10,BUB3,CDC25B,CDC25C,CDK2,BMP15,CDKN1B,CDKN1C,PTTG1,CLGN,NOG,…
GO: Biological Process	GO:0019693	ribose phosphate metabolic process		7.043e-08	0.0007821	4.469e-06	4.421e-05	184	566	ACACB,AK9,ACTN3,ADCY2,ADCY8,ADM,CCR2,ADORA2B,ADSL,AK1,AK2,ALDOA,ARNT,ATP5F1A,ATP5F1B,ATP5F1C,ATP5F1D,ATP5PB,ATP5MC1,ATP5MC2,ATP5MC3,ATP5ME,ATP5PF,ATP6V1B1,ATP6V0A1,ATP7A,ATP5PO,BDNF,TSPO,CAD,CALCB,CALM1,NFS1,PAPSS2,PAPSS1,ENTPD5,COX5A,PMPCB,COX5B,COX6A1,COX6B1,COX7B,COX7C,COX8A,COX10,COX15,ATP5MF,H6PD,TKFC,CTNS,CTPS1,CYC1,HDAC4,AK5,DLD,DLG2,DLG4,DRD4,ECE1,LPAR1,EDNRB,PPIF,DERA,SLC25A13,NME6,ENO1,…
GO: Biological Process	GO:0000077	DNA damage checkpoint		7.2e-08	0.0007996	4.543e-06	4.494e-05	65	154	CNOT6,CDC14B,CCAR2,ATR,BLM,BRCA1,MBD4,CCNA2,CCNB1,CCNG1,CNOT9,CDK1,CDC5L,CDC25C,CDK2,CDKN1A,CDKN1B,CHEK1,FOXN3,INTS7,ZNF385A,MDC1,FBXO6,RHNO1,ARID3A,E2F1,RPS27L,EP300,FZR1,ABRAXAS1,GTSE1,GML,CHEK2,H2AFX,RINT1,PRMT1,HUS1,TNKS1BP1,C10orf90,MDM2,FOXO4,MRE11,RGCC,MSH2,BABAM1,NEK1,CNOT3,NPM1,PCNA,E2F7,PLAGL1,PLK1,PML,PTPN11,RFWD3,FANCI,RPS27A,CDK5RAP3,CLSPN,CNOT1,CENPJ,AURKA,BRD4,TP53BP1,XPC
GO: Biological Process	GO:0031329	regulation of cellular catabolic process		8.238e-08	0.0009148	5.168e-06	5.113e-05	210	663	AMER1,ABL2,ACACB,ACTL6A,ACTN3,ADAM8,AXIN1,ADRA1B,MAD1L1,KIAA1324,AKT2,ATP6V0D2,CUL3,APAF1,APOA1,ARNT,RUVBL1,CCAR2,HAMP,CDC23,ATP6V1B1,ATP6V0A1,ADAM9,BNIP3,BNIP3L,SQSTM1,BUB1,BUB1B,TSPO,PTTG1IP,ATP6V0E1,CAPN1,CASP3,CCNB1,USP14,RGN,ATP6V0D1,AIFM1,SCARB1,ENTPD5,CD81,CDK1,CDC20,ZW10,BUB3,CDC27,CDKN2A,CENPE,CENPF,TP53INP2,CIDEA,RAB33A,CLU,RAB3GAP2,SPTLC2,ANAPC15,TMEM59,VPS26A,CPT1A,SOGA1,CSNK1E,KDM4A,…
GO: Biological Process	GO:0006886	intracellular protein transport		9.911e-08	0.001101	6.183e-06	6.116e-05	326	1105	TIMM23,SYS1,ACTL6A,AXIN1,FZD1,ADORA1,ADPRH,PARP1,GRK3,AP2A1,AP1G1,PIP5K1A,AKT2,IFT80,TSGA13,ANGPT1,AP3B1,BLZF1,LRRC46,CHCHD4,RUVBL1,DACT3,RERE,TRAK2,STX11,BARD1,BBS2,CEACAM1,BMP6,BNIP3L,BRCA1,BSG,SPHK1,TSPO,AP1S2,PTTG1IP,NOL3,CALR,SEMA5A,RPL14,RILPL1,AIP,CBLB,CDK1,EVI5L,CDKN1A,CDKN2A,CFL1,KCNB2,RHOU,VAMP3,AP2M1,AP1S1,TBC1D22A,DERL3,RAB3GAP2,BAMBI,SAMM50,COPA,BAG4,PKDCC,VPS26A,KIF20B,TBC1D10B,CSE1…
GO: Biological Process	GO:0051053	negative regulation of DNA metabolic process		1.01e-07	0.001122	6.268e-06	6.2e-05	52	115	SMC1A,PARP1,RNF169,ATR,BLM,BRCA2,RGN,SMC3,CDC6,CHEK1,TRIP12,POT1,DFFA,TINF2,GMNN,RAD50,ZRANB3,ANKRD1,POLQ,RTEL1,GATA3,HELB,GJA1,FBH1,CHEK2,HNRNPA1,HNRNPC,HNRNPU,ENPP7,HUS1,KCNK2,LIG3,MEN1,MLH1,MRE11,MSH2,MSH3,FLCN,PML,PARPBP,FBXW7,RPS3,S100A11,PIF1,CTC1,TNKS2,TERF1,TERF2,NDFIP1,TGFB1,TGFB3,RAD18
GO: Biological Process	GO:0006101	citrate metabolic process		1.036e-07	0.00115	6.389e-06	6.32e-05	22	33	ACLY,ACO2,SUCLG1,DLAT,DLD,GHR,IDH1,IDH2,IDH3A,IDH3B,IDH3G,MDH2,OGDH,PDHA1,PDHA2,PDHB,DHTKD1,SDHA,SDHB,SDHC,SDHD,OGDHL
GO: Biological Process	GO:0033048	negative regulation of mitotic sister chromatid segregation		1.274e-07	0.001415	7.819e-06	7.735e-05	24	38	MAD1L1,ATRX,BUB1,BUB1B,CCNB1,ZW10,BUB3,PTTG1,CENPE,CENPF,ANAPC15,DYNC1LI1,MAD2L2,MTBP,KLHL22,MAD2L1,GEN1,PLK1,CEP192,STIL,TERF1,TPR,TTK,XRCC3
GO: Biological Process	GO:2001252	positive regulation of chromosome organization		1.287e-07	0.001429	7.853e-06	7.768e-05	65	156	CUL3,ATR,ATRX,KAT2B,BRCA1,CCNB1,AURKB,RPS6KA5,CENPE,PRKD2,POT1,NEK7,SIN3A,CTNNB1,ESPL1,SART3,DLGAP5,DAXX,TINF2,DNMT1,RAD50,EP300,SLF1,FMR1,ANAPC11,CCT7,CCT4,CCT2,CCT8,SLX4,RTEL1,GATA3,RUVBL2,HIST1H1B,HNRNPA1,ISL1,JARID2,SGO2,MAP3K4,MEN1,MRE11,NAP1L2,NEK2,PHF1,NABP2,PML,PRKD1,PIH1D1,WRAP53,SFPQ,SLF2,SMARCB1,DMRTC2,WDR61,TNKS2,SMC5,RTF1,LPIN1,TCP1,TERF2,TGFB1,TPR,CCT3,NSMCE2,NELFE
GO: Biological Process	GO:0010639	negative regulation of organelle organization		1.294e-07	0.001437	7.855e-06	7.77e-05	119	337	PARP1,MAD1L1,SLC25A5,OMA1,ATRX,BNIP3,BRCA1,BUB1,BUB1B,TSPO,NOL3,CAPG,CAPZB,CCNB1,CCNF,ZW10,BUB3,EVI5L,PTTG1,CENPE,CENPF,CHEK1,TRIP12,MID1IP1,RECQL4,ANAPC15,BAG4,SIN3A,KDM4A,ESPL1,MYADM,FBXO5,VILL,TINF2,DNMT1,ESPN,TOM1L1,PPIF,RAD50,WASF2,DYNC1LI1,NME6,CKAP2,TBC1D7,KATNB1,RBM14,ACAA2,FGFR3,MAD2L2,FKBP4,EVL,LIMA1,AVIL,MTBP,PRELID1,RTEL1,GMFB,STMN2,GSN,KLHL22,HNRNPA1,HNRNPC,HNRNPU,INSIG1,JARID2,KIFC1…
GO: Biological Process	GO:0016126	sterol biosynthetic process		1.484e-07	0.001648	8.958e-06	8.862e-05	31	56	ACLY,APOA1,CYP51A1,NSDHL,DHCR24,INSIG2,FDFT1,FDPS,FGF1,ACAA2,PRKAG2,HSD17B7,ERLIN1,G6PD,CYB5R2,ERLIN2,ERG28,HMGCR,HMGCS1,HMGCS2,IDI1,INSIG1,LBR,LSS,MVD,MVK,PRKAA2,MSMO1,SCP2,SQLE,TM7SF2
GO: Biological Process	GO:1903051	negative regulation of proteolysis involved in cellular protein catabolic process		1.526e-07	0.001694	9.157e-06	9.059e-05	39	78	MAD1L1,CCAR2,BUB1,BUB1B,CCNB1,USP14,ZW10,BUB3,CDKN2A,CENPE,CENPF,ANAPC15,N4BP1,DYNC1LI1,ATRAID,MAD2L2,MTBP,USP19,KLHL22,PARK7,GABARAPL2,HSP90AB1,MAD2L1,GEN1,PLK1,PML,PRKCG,PSEN1,CEP192,SCO1,STIL,SMARCC1,PBK,TERF1,TPR,TTK,WNT1,XRCC3,BAG6
GO: Biological Process	GO:0006099	tricarboxylic acid cycle		1.697e-07	0.001885	1.013e-05	0.0001003	20	29	ACO2,SUCLG1,DLAT,DLD,IDH1,IDH2,IDH3A,IDH3B,IDH3G,MDH2,OGDH,PDHA1,PDHA2,PDHB,DHTKD1,SDHA,SDHB,SDHC,SDHD,OGDHL
GO: Biological Process	GO:2000816	negative regulation of mitotic sister chromatid separation		1.718e-07	0.001908	1.02e-05	0.0001009	23	36	MAD1L1,BUB1,BUB1B,CCNB1,ZW10,BUB3,PTTG1,CENPE,CENPF,ANAPC15,DYNC1LI1,MAD2L2,MTBP,KLHL22,MAD2L1,GEN1,PLK1,CEP192,STIL,TERF1,TPR,TTK,XRCC3
GO: Biological Process	GO:1990542	mitochondrial transmembrane transport		1.776e-07	0.001972	1.049e-05	0.0001038	32	59	ACACB,TIMM23,CHCHD4,ATP5F1A,ATP5F1B,ATP5F1C,ATP5F1D,ATP5PB,ATP5MC1,ATP5MC2,ATP5MC3,ATP5ME,ATP5PF,ATP5PO,SLC25A20,SAMM50,ATP5MF,CPT1A,CPT2,TIMM17B,MICU1,TOMM40,PRKAG2,TIMM44,ATP5PD,ATP5MG,TIMM50,HSP90AA1,TIMM21,PRKAA2,PRKAB2,TOMM22
GO: Biological Process	GO:0001568	blood vessel development		1.9e-07	0.00211	1.116e-05	0.0001104	205	651	ACVR1,ARID1A,ADAM8,ADM,CCR2,ADORA2B,ADRA2B,AGTR1,ANG,ANGPT1,ANGPT2,ANXA3,ATP5F1B,ATP7A,BAK1,CEACAM1,PRDM1,WISP3,ALDH1A2,BRCA1,SPHK1,SGPL1,KLF5,C3,THSD7A,SEMA5A,RUNX1,FMNL3,CDH5,CHI3L1,NRXN3,HS6ST1,HAND1,QKI,HAND2,COL1A1,COL1A2,COL4A1,ROCK2,PRKD2,COL8A1,COL8A2,CLIC4,CTNNB1,SEMA3E,CYP1B1,CUL7,NSDHL,FBXW8,DLX3,SLC12A6,ECM1,EFNB2,MEGF8,WASF2,ANGPTL4,ELK3,EPAS1,EPHB2,ERBB2,EREG,ETS1,EYA1,CITED2,TNFRSF…
GO: Biological Process	GO:0043043	peptide biosynthetic process		1.946e-07	0.002161	1.137e-05	0.0001125	217	696	AARS,LRRC47,CNOT6,AKT2,SLC25A29,TICRR,ANG,SLC25A5,TRIM71,SLC25A12,EIF3C,EIF3H,CDC123,EIF2S2,SLC25A20,CALR,CARS,RPL14,CNOT9,CDK4,EFTUD2,QKI,SLC25A27,MRPL33,ZNF385A,PARS2,C12orf65,EIF5B,ADAD1,CYP1B1,DAZL,CTIF,RBM8A,DMD,MRPS16,AASDH,SLC25A51,TSFM,RPS27L,EEF1A1,MRPL4,MRPS7,EEF2,EIF2D,MRPS2,EIF2S1,EIF2B1,EIF2S3,SLC25A13,EIF4B,EIF4EBP1,EIF4EBP2,EIF5A,MRPL46,EP300,RIDA,EPRS,MTG1,ERBB2,MRPL37,MRPL51,MRPL…
GO: Biological Process	GO:2001251	negative regulation of chromosome organization		1.999e-07	0.00222	1.162e-05	0.000115	52	117	PARP1,MAD1L1,ATRX,BRCA1,BUB1,BUB1B,CCNB1,ZW10,BUB3,PTTG1,CENPE,CENPF,TRIP12,RECQL4,ANAPC15,SIN3A,KDM4A,ESPL1,TINF2,DNMT1,RAD50,DYNC1LI1,MAD2L2,MTBP,RTEL1,KLHL22,HNRNPA1,HNRNPC,HNRNPU,JARID2,MAD2L1,ATAD2,GEN1,PAX5,PHF1,ATAD2B,PLK1,PML,BCOR,PIH1D1,CEP192,PIF1,STIL,SMARCB1,TNKS2,PHF8,SUPT6H,TERF1,TERF2,TPR,TTK,XRCC3
GO: Biological Process	GO:1902600	proton transmembrane transport		2.056e-07	0.002283	1.189e-05	0.0001176	49	108	ATP6V0D2,ATP1A3,ATP5F1A,ATP5F1B,ATP5F1C,ATP5F1D,ATP5PB,ATP5MC1,ATP5MC2,ATP5MC3,ATP5ME,ATP5PF,ATP6V1B1,ATP6V0A1,ATP5PO,ATP6V0E1,ATP6V0D1,COX5A,COX5B,COX6A1,COX6B1,COX7A2,COX7B,COX7C,COX8A,COX10,COX11,COX15,ATP5MF,SLC9B2,ATP5PD,ATP5MG,UQCRQ,SLC9B1,UQCR11,COX6B2,SLC9A4,MT-ATP6,NDUFA4,SLC11A2,UQCR10,SLC36A2,SLC47A1,SLC9A1,SLC9A2,SLC36A3,UQCRC1,UQCRFS1,UQCRH
GO: Biological Process	GO:0009719	response to endogenous stimulus		2.247e-07	0.002495	1.293e-05	0.0001279	485	1740	NCOA3,SERPINA3,AARS,ABAT,AOC1,ACADS,ACAT1,ACVR1,ARID1A,ADCY2,ADCY8,AXIN1,FZD1,ADM,PARP1,ADRA1B,KIDINS220,AGTR1,CGN,AGXT,AK2,AKT2,ATP6V0D2,ALDH3A1,ALPL,IRS4,MED30,ANG,VASN,ANXA3,CALCOCO1,APAF1,ITGA8,GPAM,TRIM71,APOA1,AQP8,ARSA,ARSB,PLPP1,ASIP,ASS1,CHRD,ATP1A3,CATSPERG,ATP2B1,ATP6V1B1,ATP6V0A1,ATP7B,ADAM9,BBS2,BDNF,CEACAM1,BLM,GGH,BMP2,BMP6,KAT2B,ALDH1A2,BRCA1,BRCA2,BSG,SPHK1,BUD31,TSPO,C3,PHOX2B,M…
GO: Biological Process	GO:0003156	regulation of animal organ formation		2.593e-07	0.002879	1.484e-05	0.0001468	24	39	BMP2,HAND2,CTNNB1,SPRY1,EYA1,CITED2,FGF1,FGF2,FGF10,FGFR1,FRS2,HOXA11,HOXC11,HOXD11,RBPJ,ISL1,NOTCH1,POU5F1,DKK1,SULF1,TBX5,WNT2,WNT5A,WT1
GO: Biological Process	GO:0002009	morphogenesis of an epithelium		2.64e-07	0.002932	1.499e-05	0.0001482	193	609	NCOA3,ABL2,ACVR1,ARID1A,AXIN1,FZD1,ADM,AP2A1,AGTR1,CC2D2A,ALDH1A3,ANGPT1,APAF1,TRIM71,RHOC,PHACTR4,ATP7A,BAK1,CEACAM1,BMP2,ALDH1A2,SEMA5A,CASR,RUNX1,RUNX3,DNAAF1,DLG5,NOG,CFL1,AP2M1,HAND1,HAND2,COL4A1,ROCK2,PRKD2,MAGED1,SOSTDC1,CLIC4,KIF20B,CRYGS,C2CD3,CTNNB1,CTNND1,SEMA3E,MTSS1,DAB2,MED12,DVL2,GPC6,IFT52,EFNB2,MEGF8,PSME3,COQ7,EPHA4,EPHA7,SPRY1,ETV4,EYA1,CITED2,SEMA3A,DACT1,GPC4,FGF1,FGF2,FGF10,…
GO: Biological Process	GO:1902749	regulation of cell cycle G2/M phase transition		2.645e-07	0.002937	1.499e-05	0.0001482	35	68	CDC7,TICRR,BLM,PHOX2B,MBD4,CAMK2D,CCNA2,CCNG1,CDK1,CDK4,CDKN2A,CENPF,CHEK1,FOXN3,SIN3A,KIF14,GTSE1,RINT1,HSPA2,MIIP,HUS1,C10orf90,LMNB1,FOXO4,MRE11,NPM1,PLK1,RAD51B,FANCI,CTC1,CDK5RAP3,CLSPN,RCC2,BRD4,WNT10B
GO: Biological Process	GO:0071431	tRNA-containing ribonucleoprotein complex export from nucleus		3.045e-07	0.003382	1.699e-05	0.0001681	21	32	NUP155,NUP93,POM121,NUP50,NUP54,NUP88,NUP43,NUP37,RAN,NUP85,NUP35,NDC1,NUP133,NUP205,NUP210,NUP160,NUP188,TPR,NUP107,NUP214,AAAS
GO: Biological Process	GO:0006409	tRNA export from nucleus		3.045e-07	0.003382	1.699e-05	0.0001681	21	32	NUP155,NUP93,POM121,NUP50,NUP54,NUP88,NUP43,NUP37,RAN,NUP85,NUP35,NDC1,NUP133,NUP205,NUP210,NUP160,NUP188,TPR,NUP107,NUP214,AAAS
GO: Biological Process	GO:0071173	spindle assembly checkpoint		3.045e-07	0.003382	1.699e-05	0.0001681	21	32	MAD1L1,BUB1,BUB1B,CCNB1,ZW10,BUB3,CENPE,CENPF,ANAPC15,DYNC1LI1,MAD2L2,KLHL22,MAD2L1,GEN1,PLK1,CEP192,TERF1,TPR,TTK,XRCC3,KNL1
GO: Biological Process	GO:0006412	translation		3.432e-07	0.003812	1.906e-05	0.0001885	208	667	AARS,LRRC47,CNOT6,AKT2,SLC25A29,TICRR,ANG,SLC25A5,TRIM71,SLC25A12,EIF3C,EIF3H,CDC123,EIF2S2,SLC25A20,CALR,CARS,RPL14,CNOT9,CDK4,EFTUD2,QKI,SLC25A27,MRPL33,ZNF385A,PARS2,C12orf65,EIF5B,ADAD1,CYP1B1,DAZL,CTIF,RBM8A,MRPS16,SLC25A51,TSFM,RPS27L,EEF1A1,MRPL4,MRPS7,EEF2,EIF2D,MRPS2,EIF2S1,EIF2B1,EIF2S3,SLC25A13,EIF4B,EIF4EBP1,EIF4EBP2,EIF5A,MRPL46,EP300,RIDA,EPRS,MTG1,ERBB2,MRPL37,MRPL51,MRPL30,MRPL27,…
GO: Biological Process	GO:0042776	mitochondrial ATP synthesis coupled proton transport		3.572e-07	0.003966	1.973e-05	0.0001952	14	17	ATP5F1A,ATP5F1B,ATP5F1C,ATP5F1D,ATP5PB,ATP5MC1,ATP5MC2,ATP5MC3,ATP5ME,ATP5PF,ATP5PO,ATP5MF,ATP5PD,ATP5MG
GO: Biological Process	GO:0048729	tissue morphogenesis		3.811e-07	0.004232	2.095e-05	0.0002073	233	762	NCOA3,ABL2,ACTG2,ACVR1,ARID1A,ADAM8,AXIN1,FZD1,ADM,AP2A1,AGTR1,CC2D2A,ALDH1A3,ANGPT1,APAF1,ITGA8,TRIM71,RHOC,PHACTR4,CHRD,ATP7A,BAK1,CEACAM1,BMP2,PROM1,ALDH1A2,SEMA5A,CASR,RUNX1,RUNX3,DNAAF1,DLG5,NOG,CFL1,AP2M1,HAND1,HAND2,COL4A1,ROCK2,PRKD2,COL11A1,MAGED1,SOSTDC1,CLIC4,KIF20B,CRYGS,C2CD3,CTNNB1,CTNND1,TCF7L1,SEMA3E,MTSS1,DAB2,MED12,CDON,DVL2,GPC6,IFT52,EFNB2,MEGF8,PSME3,COQ7,EPHA4,EPHA7,SPRY1,UB…
GO: Biological Process	GO:1901135	carbohydrate derivative metabolic process		3.849e-07	0.004274	2.097e-05	0.0002074	374	1307	ACACB,HS6ST2,AK9,ACTN3,ADCY2,ADCY8,ADM,CCR2,ADORA2B,PARP1,ADSL,AP2A1,SERINC1,AHCY,AK1,AK2,ALDOA,OARD1,ANGPT1,ARNT,ARSA,ARSB,ART1,CHID1,TRAK2,ATP5F1A,ATP5F1B,ATP5F1C,ATP5F1D,B3GALNT1,ATP5PB,ATP5MC1,ATP5MC2,ATP5MC3,ATP5ME,ATP5PF,ATP6V1B1,ATP6V0A1,ATP7A,ATP5PO,BDNF,BGN,BHMT,BMP2,KAT2B,ST3GAL5,TSPO,MBD4,CAD,CALCB,CALM1,LYG2,NFS1,PAPSS2,PAPSS1,CCND3,PIGQ,ENTPD5,CDA,CHI3L1,B4GALT5,OSTC,COX5A,HS6ST1,DER…
GO: Biological Process	GO:0006082	organic acid metabolic process		3.852e-07	0.004278	2.097e-05	0.0002074	329	1131	AARS,ABAT,ACACB,ACADL,ACADM,ACADS,ACADVL,ACAT1,ACLY,HS6ST2,ACO2,HACD4,ACTN3,LRRC47,AGXT,AHCY,AKT2,ABCD1,ALDH1A3,ALDH9A1,ALDH3A2,ALDOA,ALOX12B,ALOX15B,ANGPT1,GPAM,APOA1,ARG2,ARNT,ARSB,DUOXA1,ASS1,ALDH4A1,ATP7A,AUH,BAAT,BCAT2,SUCLG1,BGN,CEACAM1,BHMT,GGH,ALDH1A2,BRCA1,BSG,VNN1,SPHK1,BTD,SGPL1,SLC5A6,C3,P4HA2,CAD,CARS,NFS1,PAPSS2,PAPSS1,RGN,ENTPD5,LRAT,B4GALT5,MID1IP1,GRHPR,HS6ST1,FADS2,PLA2G4F,QKI,T…
GO: Biological Process	GO:0044773	mitotic DNA damage checkpoint		4.182e-07	0.004644	2.258e-05	0.0002234	46	101	CNOT6,BLM,MBD4,CCNA2,CCNB1,CCNG1,CNOT9,CDK1,CDC25C,CDK2,CDKN1A,CDKN1B,FOXN3,ZNF385A,MDC1,ARID3A,E2F1,RPS27L,EP300,GTSE1,GML,CHEK2,RINT1,PRMT1,HUS1,TNKS1BP1,C10orf90,MDM2,FOXO4,MRE11,RGCC,MSH2,CNOT3,NPM1,PCNA,E2F7,PLAGL1,PML,RFWD3,FANCI,RPS27A,CDK5RAP3,CNOT1,CENPJ,AURKA,XPC
GO: Biological Process	GO:1901799	negative regulation of proteasomal protein catabolic process		4.189e-07	0.004652	2.258e-05	0.0002234	35	69	MAD1L1,CCAR2,BUB1,BUB1B,CCNB1,USP14,ZW10,BUB3,CENPE,CENPF,ANAPC15,N4BP1,DYNC1LI1,ATRAID,MAD2L2,MTBP,USP19,KLHL22,PARK7,GABARAPL2,HSP90AB1,MAD2L1,GEN1,PLK1,PRKCG,CEP192,SCO1,STIL,SMARCC1,PBK,TERF1,TPR,TTK,XRCC3,BAG6
GO: Biological Process	GO:0030178	negative regulation of Wnt signaling pathway		4.382e-07	0.004866	2.351e-05	0.0002326	78	203	AMER1,AXIN1,FZD1,IFT80,CUL3,DACT3,BMP2,NOG,CBY1,SOSTDC1,CSNK1E,CTNND1,DAB2,MED12,HMGXB4,DVL2,LATS2,G3BP1,PSME3,DACT1,FGF9,MAD2L2,FOXO3,FRZB,DKK2,GLI3,GRB10,GSK3A,WIF1,IGFBP1,IGFBP2,IGFBP4,ISL1,LRP1,LRP4,LRP6,MCC,MDFI,MLLT3,CITED1,NFATC4,NOTCH1,PRICKLE1,WNT4,PPP2R3A,PSMA1,PSMA3,PSMA5,PSMA7,PSMB2,PSMB3,PSMB7,PSMC1,PSMC2,PSMC3,PSMD1,PSMD2,PSMD7,PSMD8,PSMD10,PSMD11,RPS27A,TAX1BP3,DRAXIN,BICC1,SFRP1,S…
GO: Biological Process	GO:0001655	urogenital system development		4.779e-07	0.005308	2.522e-05	0.0002495	122	355	AMER1,ACAT1,ACVR1,AGTR1,ALDH9A1,ALOX15B,ANGPT1,ANGPT2,ITGA8,AQP2,ARG2,ASS1,BDNF,BMP2,PROM1,BMP6,ALDH1A2,SGPL1,CAT,RGN,CDKN1B,CDKN1C,DLG5,NOG,CENPF,COL4A1,MAGED1,CTNNB1,CTNND1,MTSS1,PCSK9,BCL2L11,EFNB2,APH1A,EMX2,EPHA4,PLCE1,EPHA7,EPHB2,RIDA,SPRY1,EYA1,CITED2,BASP1,FGF1,FGF2,FGF10,FGFR1,FKBP4,GATA2,GATA3,FRS2,GLI3,TMED10,KIF3A,HELLS,HMGCS2,HNRNPK,HOXA11,HOXA13,HOXC11,HOXD11,HOXD13,ID3,IGF1R,ITGA3,…
GO: Biological Process	GO:0061640	cytoskeleton-dependent cytokinesis		4.823e-07	0.005356	2.522e-05	0.0002495	26	45	USP8,AURKB,CFL1,KIF23,KIF20B,DAXX,CUL7,WASHC5,KIF20A,CKAP2,NUSAP1,CNTROB,SNX9,STAMBP,SPIRE2,SNX33,STMN1,RACGAP1,MYH10,ANLN,PLK1,RASA1,CEP55,SPTBN1,KIF4A,SPIRE1
GO: Biological Process	GO:0043436	oxoacid metabolic process		4.825e-07	0.005358	2.522e-05	0.0002495	324	1114	AARS,ABAT,ACACB,ACADL,ACADM,ACADS,ACADVL,ACAT1,ACLY,HS6ST2,ACO2,HACD4,ACTN3,LRRC47,AGXT,AHCY,AKT2,ABCD1,ALDH1A3,ALDH9A1,ALDH3A2,ALDOA,ALOX12B,ALOX15B,ANGPT1,GPAM,APOA1,ARG2,ARNT,ARSB,DUOXA1,ASS1,ALDH4A1,ATP7A,AUH,BAAT,BCAT2,SUCLG1,BGN,CEACAM1,BHMT,GGH,ALDH1A2,BRCA1,BSG,VNN1,SPHK1,BTD,SGPL1,SLC5A6,C3,P4HA2,CAD,CARS,NFS1,PAPSS2,PAPSS1,RGN,ENTPD5,LRAT,B4GALT5,MID1IP1,GRHPR,HS6ST1,FADS2,PLA2G4F,QKI,T…
GO: Biological Process	GO:0071174	mitotic spindle checkpoint		4.845e-07	0.00538	2.522e-05	0.0002495	22	35	MAD1L1,BUB1,BUB1B,CCNB1,ZW10,BUB3,CENPE,CENPF,ANAPC15,DYNC1LI1,MAD2L2,MTBP,KLHL22,MAD2L1,GEN1,PLK1,CEP192,STIL,TERF1,TPR,TTK,XRCC3
GO: Biological Process	GO:0045841	negative regulation of mitotic metaphase/anaphase transition		4.845e-07	0.00538	2.522e-05	0.0002495	22	35	MAD1L1,BUB1,BUB1B,CCNB1,ZW10,BUB3,CENPE,CENPF,ANAPC15,DYNC1LI1,MAD2L2,MTBP,KLHL22,MAD2L1,GEN1,PLK1,CEP192,STIL,TERF1,TPR,TTK,XRCC3
GO: Biological Process	GO:0010389	regulation of G2/M transition of mitotic cell cycle		4.881e-07	0.005421	2.522e-05	0.0002495	32	61	CDC7,TICRR,BLM,PHOX2B,MBD4,CAMK2D,CCNA2,CCNG1,CDK1,CDK4,CDKN2A,CENPF,CHEK1,FOXN3,SIN3A,KIF14,RINT1,HSPA2,MIIP,HUS1,C10orf90,LMNB1,FOXO4,MRE11,RAD51B,FANCI,CTC1,CDK5RAP3,CLSPN,RCC2,BRD4,WNT10B
GO: Biological Process	GO:0051784	negative regulation of nuclear division		4.881e-07	0.005421	2.522e-05	0.0002495	32	61	MAD1L1,ATRX,BUB1,BUB1B,CCNB1,ZW10,BUB3,PTTG1,CENPE,CENPF,CHEK1,ANAPC15,FBXO5,TOM1L1,DYNC1LI1,NME6,FGFR3,MAD2L2,MTBP,KLHL22,MAD2L1,RGCC,MSH2,GEN1,PLK1,CEP192,RPS6KA2,STIL,TERF1,TPR,TTK,XRCC3
GO: Biological Process	GO:1901615	organic hydroxy compound metabolic process		4.883e-07	0.005423	2.522e-05	0.0002495	182	573	ABAT,ACADL,ACADM,ACADVL,ACLY,ACTN3,GRK3,AGTR1,PLA2G6,ALDH1B1,ALDH1A3,ALDH9A1,ALDH3A2,RDH14,APOA1,DUOXA1,ASIP,ATP7A,BAAT,BHMT,BMP2,BMP6,ALDH1A2,SPHK1,CALM1,CAT,SCARB1,CDH3,LRAT,CDS1,CGA,CHAT,PCTP,PLA2G4F,HAND2,SPTLC2,CPT1A,PNKD,CRAT,TKFC,LPIN2,PPIP5K1,PNPLA8,CTNS,LDLRAP1,CYP1B1,CYP4A11,CYP11A1,CYP11B1,CYP27B1,CYP51A1,DAB2,DCT,DDC,NSDHL,DHCR24,DIO3,FGF19,PCSK9,DPAGT1,DRD4,RDH11,INSIG2,EPAS1,PLCE1,F…
GO: Biological Process	GO:0080134	regulation of response to stress		4.936e-07	0.005481	2.538e-05	0.000251	442	1579	A2M,CHAF1B,ABAT,ABR,ACTL6A,ADAM8,AXIN1,CCR2,ADORA1,ADORA2B,PARP1,HIST1H3A,HIST1H3D,HIST1H3C,AP2A1,HIST1H3I,HIST1H3G,AP1G1,HIST1H3B,AGTR1,KIAA1324,C1QTNF1,ATP6V0D2,STK24,AMBP,SUPT3H,RNF169,APOA1,ARF1,DUOXA1,RUVBL1,CCAR2,CHID1,ATP6V1B1,SNX4,ATP6V0A1,ATR,TICAM1,BAK1,IL1RL2,CEACAM1,BMP2,BNIP3,BNIP3L,BRCA1,VNN1,SQSTM1,TSPO,SERPING1,AP1S2,C2,C3,C7,PTTG1IP,NSMCE1,HIST1H3F,ATP6V0E1,NOL3,CAMK2D,CAPN1,CASP…
GO: Biological Process	GO:0009259	ribonucleotide metabolic process		5.005e-07	0.005558	2.561e-05	0.0002534	176	551	ACACB,AK9,ACTN3,ADCY2,ADCY8,ADM,CCR2,ADORA2B,ADSL,AK1,AK2,ALDOA,ARNT,ATP5F1A,ATP5F1B,ATP5F1C,ATP5F1D,ATP5PB,ATP5MC1,ATP5MC2,ATP5MC3,ATP5ME,ATP5PF,ATP6V1B1,ATP6V0A1,ATP7A,ATP5PO,BDNF,TSPO,CAD,CALCB,CALM1,NFS1,PAPSS2,PAPSS1,ENTPD5,COX5A,PMPCB,COX5B,COX6A1,COX6B1,COX7B,COX7C,COX8A,COX10,COX15,ATP5MF,TKFC,CTNS,CTPS1,CYC1,HDAC4,AK5,DLD,DLG2,DLG4,DRD4,ECE1,LPAR1,EDNRB,PPIF,SLC25A13,NME6,ENO1,COQ7,GMPR2…
GO: Biological Process	GO:0006605	protein targeting		5.102e-07	0.005665	2.584e-05	0.0002556	222	723	TIMM23,SYS1,ACTL6A,AXIN1,FZD1,ADORA1,PARP1,PIP5K1A,AKT2,TSGA13,ANGPT1,AP3B1,LRRC46,CHCHD4,RUVBL1,DACT3,RERE,TRAK2,CEACAM1,BMP6,BNIP3L,BRCA1,BSG,SPHK1,TSPO,PTTG1IP,NOL3,SEMA5A,RPL14,AIP,CBLB,CDK1,CDKN1A,CDKN2A,CFL1,KCNB2,RHOU,BAMBI,SAMM50,BAG4,CSE1L,NUP155,NUP93,CTNNB1,CTSK,MYADM,TCAF1,ATG13,SPCS2,DAB2,C2CD5,MFN2,SAE1,VPS36,ECT2,OPTN,EP300,STOM,IPO11,TIMM17B,ERBB2,ERBB4,KATNB1,TLR7,F2R,DACT1,FGF9,…
GO: Biological Process	GO:0046496	nicotinamide nucleotide metabolic process		5.119e-07	0.005685	2.584e-05	0.0002556	60	145	ACTN3,ALDOA,ARNT,ENTPD5,H6PD,TKFC,HDAC4,DLAT,DLD,DERA,NAMPT,CYB5R4,ENO1,FDXR,PRKAG2,FMO1,FMO2,G6PD,GALK1,GAPDH,NADK2,GCK,HIF1A,HK2,HSD11B1,IDH1,IDH3A,IDH3B,IDH3G,LDHB,MDH2,ME1,MPI,NCF2,PNP,OGDH,PCK2,PDHA1,PDHB,PFKFB1,PFKFB4,PFKM,PGAM1,PGD,PGK1,PGM1,PKM,NMNAT3,PRKAA2,NMRK1,NADSYN1,DHTKD1,RPIA,OGDHL,GPD1L,TALDO1,QPRT,TPI1,VCP,PDHX
GO: Biological Process	GO:0019362	pyridine nucleotide metabolic process		5.119e-07	0.005685	2.584e-05	0.0002556	60	145	ACTN3,ALDOA,ARNT,ENTPD5,H6PD,TKFC,HDAC4,DLAT,DLD,DERA,NAMPT,CYB5R4,ENO1,FDXR,PRKAG2,FMO1,FMO2,G6PD,GALK1,GAPDH,NADK2,GCK,HIF1A,HK2,HSD11B1,IDH1,IDH3A,IDH3B,IDH3G,LDHB,MDH2,ME1,MPI,NCF2,PNP,OGDH,PCK2,PDHA1,PDHB,PFKFB1,PFKFB4,PFKM,PGAM1,PGD,PGK1,PGM1,PKM,NMNAT3,PRKAA2,NMRK1,NADSYN1,DHTKD1,RPIA,OGDHL,GPD1L,TALDO1,QPRT,TPI1,VCP,PDHX
GO: Biological Process	GO:1903363	negative regulation of cellular protein catabolic process		5.575e-07	0.006191	2.801e-05	0.0002771	40	84	MAD1L1,CCAR2,BUB1,BUB1B,CCNB1,USP14,ZW10,BUB3,CDKN2A,CENPE,CENPF,ANAPC15,N4BP1,DYNC1LI1,ATRAID,MAD2L2,MTBP,USP19,KLHL22,PARK7,GABARAPL2,HSP90AB1,MAD2L1,GEN1,PLK1,PML,PRKCG,PSEN1,CEP192,SCO1,STIL,CDK5RAP3,SMARCC1,PBK,TERF1,TPR,TTK,WNT1,XRCC3,BAG6
GO: Biological Process	GO:0072524	pyridine-containing compound metabolic process		5.724e-07	0.006356	2.849e-05	0.0002818	63	155	ACTN3,ALDOA,AOX1,ARNT,ENTPD5,H6PD,TKFC,HDAC4,DLAT,DLD,DERA,NAMPT,CYB5R4,ENO1,FDXR,PRKAG2,FMO1,FMO2,G6PD,GALK1,GAPDH,NADK2,GCK,HIF1A,HK2,HSD11B1,IDH1,IDH3A,IDH3B,IDH3G,LDHB,MDH2,ME1,MPI,NCF2,PNP,OGDH,PCK2,PDHA1,PDHB,PFKFB1,PFKFB4,PFKM,PGAM1,PGD,PGK1,PGM1,PKM,PSAT1,NMNAT3,PRKAA2,PTGS2,NMRK1,NADSYN1,DHTKD1,RPIA,OGDHL,GPD1L,TALDO1,QPRT,TPI1,VCP,PDHX
GO: Biological Process	GO:0051188	cofactor biosynthetic process		5.726e-07	0.006359	2.849e-05	0.0002818	71	181	ACACB,ACLY,ISCA2,TSPO,NFS1,PPT2,TECR,COX10,COX15,ACOT11,DHFR,DLAT,DLD,COQ6,NAMPT,COQ4,COQ7,FAM96A,COQ5,FPGS,ACOT1,THEM4,SLC25A39,FAM96B,G6PD,MTHFD2,NADK2,GART,GCH1,COQ3,ACOT2,HSCB,IREB2,ME1,PANK1,MOCS1,MOCS2,NDUFA9,NFE2L1,PNP,SLC11A2,HACD2,PDHA1,PDHA2,PDHB,PDK4,VKORC1,NMNAT3,ELOVL2,NMRK1,MOCOS,PANK3,THEM5,NADSYN1,DCAKD,SCD5,SCD,ACSF2,COASY,SPR,SPTA1,SPTB,ACSBG1,NARFL,QPRT,ACOT9,UROD,COQ8A,COQ9,IS…
GO: Biological Process	GO:0046700	heterocycle catabolic process		5.746e-07	0.006381	2.849e-05	0.0002818	152	464	ACTN3,CNOT6,AHCY,AMBP,AOX1,APAF1,ERI1,PRPF18,KHSRP,ARNT,ALDH4A1,LSM2,AUH,BLVRA,MBD4,CASP3,CAT,RPL14,RGN,CNOT9,AIFM1,ENTPD5,CDA,CDKN2A,CIDEA,LSM4,SAMHD1,DHX34,HDAC4,CTIF,DFFA,CANT1,PAN2,RBM8A,DNA2,THRAP3,DNASE1L3,DPEP1,DUT,DERA,EIF4B,AADAT,TATDN1,ERN1,NT5C3A,GMPR2,RAPGEF3,RNASEH2C,FEN1,PRKAG2,RNASEH2A,DNPH1,PABPC1,PDE7B,GCK,PDE10A,LSM3,RNPS1,GOT2,GSK3A,GSPT1,NUDT5,FBH1,H1F0,RPL35,HAL,HIF1A,HMGB1,H…
GO: Biological Process	GO:2000278	regulation of DNA biosynthetic process		5.962e-07	0.006621	2.943e-05	0.0002911	45	99	ATR,RGN,AURKB,CDKN1A,CHEK1,PARM1,PRKD2,POT1,NEK7,NOX4,CTNNB1,CYP1B1,TINF2,TOM1L1,CCT7,CCT4,CCT2,ANKRD1,CCT8,GJA1,HNRNPA1,HNRNPC,HNRNPU,KCNK2,MAP3K4,MEN1,RGCC,NEK2,NVL,NABP2,DSCC1,PML,CHTF8,RFC2,WRAP53,RFC4,RFC5,PIF1,CTC1,CHTF18,TNKS2,TCP1,TERF1,TERF2,CCT3
GO: Biological Process	GO:0006979	response to oxidative stress		6.11e-07	0.006785	3.002e-05	0.000297	145	439	EPX,PARP1,ALDH3A2,STK24,NUDT2,ALS2,CHCHD4,ARNT,ATP7A,ADAM9,BAK1,KAT2B,BNIP3,VNN1,SPHK1,TRPA1,NOL3,CASP3,CASP6,CAT,CCNA2,RGN,AIFM1,CDK1,CDK2,CDKN2A,TXNL1,LONP1,SELENOK,COL1A1,NOX4,SIN3A,PRDX6,CRYAA,CRYAB,CYP1B1,CYP11A1,MELK,ANKRD2,DHCR24,DHFR,SESN2,SLC23A2,DPEP1,RCAN1,ECT2,PPIF,EEF2,EP300,EPAS1,COQ7,ETFDH,ETS1,EZH2,FANCD2,FKBP1B,FOXO3,GPX8,TXNRD2,TXNIP,PPARGC1B,FUT8,G6PD,GCH1,SESN1,GJB2,PRDX3,GLRX…
GO: Biological Process	GO:0000732	strand displacement		6.56e-07	0.007285	3.209e-05	0.0003175	18	26	BARD1,BLM,BRCA1,BRCA2,EXO1,RMI2,DNA2,RAD50,RAD51AP1,RTEL1,MRE11,RAD51,RAD51B,PALB2,TOP3A,WRN,XRCC2,XRCC3
GO: Biological Process	GO:0012501	programmed cell death		6.818e-07	0.007571	3.321e-05	0.0003285	534	1952	NCOA3,AARS,ABL2,ABR,ACTN4,ACTN1,ACTN3,ACVR1,ADAM8,PLEKHG5,AXIN1,ADM,CCR2,ADORA1,PARP1,AGTR1,PLA2G6,AKT2,ALB,SRPX,ALDH1A3,STK24,ALOX15B,CUL3,KLF11,ANGPT1,SLC25A5,BMF,APAF1,NUDT2,APBB2,BIRC5,GPAM,CBX4,AQP2,SHF,RUVBL1,FAM72A,UNC5C,CCAR2,ATP7A,TICAM1,BAK1,NKX3-2,BARD1,BDNF,CEACAM1,SYNGAP1,BLM,BMP2,BMP6,ALDH1A2,BNIP1,BNIP3,BNIP3L,BRCA1,BRCA2,VNN1,SPHK1,SQSTM1,SGPL1,BUB1,BUB1B,TSPO,MBD4,PTTG1IP,NOL3,KA…
GO: Biological Process	GO:0072350	tricarboxylic acid metabolic process		7.049e-07	0.007828	3.41e-05	0.0003373	23	38	ACLY,ACO2,ASS1,SUCLG1,DLAT,DLD,GHR,IDH1,IDH2,IDH3A,IDH3B,IDH3G,MDH2,OGDH,PDHA1,PDHA2,PDHB,DHTKD1,SDHA,SDHB,SDHC,SDHD,OGDHL
GO: Biological Process	GO:1903362	regulation of cellular protein catabolic process		7.062e-07	0.007842	3.41e-05	0.0003373	102	287	AMER1,AXIN1,MAD1L1,CUL3,CCAR2,CDC23,BUB1,BUB1B,PTTG1IP,CCNB1,USP14,RGN,CD81,CDK1,CDC20,ZW10,BUB3,CDC27,CDKN2A,CENPE,CENPF,CLU,ANAPC15,CSNK1E,N4BP1,ESPL1,DLGAP5,DAB2,FBXO5,PCSK9,KCNE2,BCAP31,DYNC1LI1,PSME3,DACT1,FZR1,ATRAID,UCHL5,MAD2L2,FMR1,ANAPC11,UQCC2,MTBP,GBA,USP19,UBE2C,KLHL22,UBE2K,PARK7,GABARAPL2,HSP90AB1,MAD2L1,SMAD7,MDM2,GEN1,NFE2L2,PRICKLE1,PLK1,PML,UBQLN2,PRKACA,PRKCG,PSEN1,PSMA1,PSMA3…
GO: Biological Process	GO:0072331	signal transduction by p53 class mediator		7.36e-07	0.008173	3.538e-05	0.00035	95	263	CNOT6,ATR,ATRX,BARD1,BLM,BRCA1,BRCA2,PTTG1IP,CCNB1,CNOT9,EXO1,CDK1,CDC25C,CDK2,AURKB,CDKN1A,CDKN1B,CDKN2A,CHD3,CHD4,CHEK1,RMI2,ZNF385A,LOC100507656,ANKRD2,SESN2,DNA2,RHNO1,ARID3A,E2F1,RPS27L,RAD50,TAF3,EP300,NDRG1,PRMT5,PRKAG2,FOXM1,FOXO3,GTSE1,ANKRD1,ZMAT1,PPP1R13L,RPS6KA6,GML,KMT5A,TOPBP1,SUPT16H,CHEK2,HNRNPK,PRMT1,HUS1,TNKS1BP1,SPRED2,TP53INP1,MDM2,MRE11,RGCC,HIPK2,MSH2,CNOT3,NPM1,PCNA,E2F7,PI…
GO: Biological Process	GO:1902653	secondary alcohol biosynthetic process		7.434e-07	0.008256	3.543e-05	0.0003505	28	51	ACLY,APOA1,CYP51A1,NSDHL,DHCR24,INSIG2,FDFT1,FDPS,FGF1,ACAA2,HSD17B7,ERLIN1,G6PD,ERLIN2,HMGCR,HMGCS1,HMGCS2,IDI1,INSIG1,LBR,LSS,MVD,MVK,PRKAA2,MSMO1,SCP2,SQLE,TM7SF2
GO: Biological Process	GO:0006695	cholesterol biosynthetic process		7.434e-07	0.008256	3.543e-05	0.0003505	28	51	ACLY,APOA1,CYP51A1,NSDHL,DHCR24,INSIG2,FDFT1,FDPS,FGF1,ACAA2,HSD17B7,ERLIN1,G6PD,ERLIN2,HMGCR,HMGCS1,HMGCS2,IDI1,INSIG1,LBR,LSS,MVD,MVK,PRKAA2,MSMO1,SCP2,SQLE,TM7SF2
GO: Biological Process	GO:2001020	regulation of response to DNA damage stimulus		7.473e-07	0.008299	3.546e-05	0.0003508	63	156	PARP1,RNF169,CCAR2,ATR,BRCA1,PTTG1IP,NSMCE1,CDKN2A,CDKN2D,CHEK1,TRIP12,CLU,ZNF385A,EYA1,ABRAXAS1,FGF10,FOXM1,SLF1,FMR1,PIAS4,RAD51AP1,ANKRD1,POLQ,RTEL1,HELB,KMT5A,FBH1,CHEK2,H2AFX,HMGB1,HNRNPK,RINT1,SPRED2,MDM2,BABAM1,NEK1,NKX3-1,PNP,NPM1,PCNA,PMAIP1,PML,POLH,PRKCD,PRKCG,PSMD10,PARPBP,RAD51,ARMT1,RFWD3,RPS3,SFRP2,SLF2,FIGNL1,NEK4,TERF2,BRD4,SPIDR,USP1,NSD2,ACKR3,DEK,CBX8
GO: Biological Process	GO:0006066	alcohol metabolic process		7.68e-07	0.008529	3.629e-05	0.000359	136	408	ACADL,ACADVL,ACLY,GRK3,PLA2G6,ALDH1B1,ALDH1A3,ALDH3A2,RDH14,APOA1,BHMT,BMP2,BMP6,ALDH1A2,SPHK1,CALM1,CAT,SCARB1,LRAT,CDS1,CHAT,PCTP,PLA2G4F,SPTLC2,TKFC,LPIN2,PPIP5K1,PNPLA8,LDLRAP1,CYP1B1,CYP11A1,CYP11B1,CYP27B1,CYP51A1,DAB2,NSDHL,DHCR24,PCSK9,DPAGT1,RDH11,INSIG2,PLCE1,FDFT1,FDPS,FDXR,FGF1,FGF2,ACAA2,FGFR1,FGL1,PRKAG2,IP6K2,ISYNA1,HSD17B7,SPTLC1,NPC2,ERLIN1,G6PD,CYB5R2,GALK1,CD244,GBA,COQ3,CYP46A…
GO: Biological Process	GO:0009150	purine ribonucleotide metabolic process		7.899e-07	0.008772	3.717e-05	0.0003677	171	536	ACACB,AK9,ACTN3,ADCY2,ADCY8,ADM,CCR2,ADORA2B,ADSL,AK1,AK2,ALDOA,ARNT,ATP5F1A,ATP5F1B,ATP5F1C,ATP5F1D,ATP5PB,ATP5MC1,ATP5MC2,ATP5MC3,ATP5ME,ATP5PF,ATP6V1B1,ATP6V0A1,ATP7A,ATP5PO,BDNF,TSPO,CALCB,CALM1,NFS1,PAPSS2,PAPSS1,ENTPD5,COX5A,PMPCB,COX5B,COX6A1,COX6B1,COX7B,COX7C,COX8A,COX10,COX15,ATP5MF,TKFC,CTNS,CYC1,HDAC4,AK5,DLD,DLG2,DLG4,DRD4,ECE1,LPAR1,EDNRB,PPIF,SLC25A13,NME6,ENO1,COQ7,GMPR2,RAPGEF3,P…
GO: Biological Process	GO:1903050	regulation of proteolysis involved in cellular protein catabolic process		8.193e-07	0.009098	3.839e-05	0.0003798	96	267	AXIN1,MAD1L1,CUL3,CCAR2,CDC23,BUB1,BUB1B,CCNB1,USP14,RGN,CDK1,CDC20,ZW10,BUB3,CDC27,CDKN2A,CENPE,CENPF,CLU,ANAPC15,CSNK1E,N4BP1,ESPL1,DLGAP5,DAB2,FBXO5,KCNE2,BCAP31,DYNC1LI1,PSME3,FZR1,ATRAID,UCHL5,MAD2L2,FMR1,ANAPC11,MTBP,GBA,USP19,UBE2C,KLHL22,UBE2K,PARK7,GABARAPL2,HSP90AB1,MAD2L1,SMAD7,MDM2,GEN1,NFE2L2,PRICKLE1,PLK1,PML,UBQLN2,PRKACA,PRKCG,PSEN1,PSMA1,PSMA3,PSMA5,PSMA7,PSMB2,PSMB3,PSMB7,PSMC1,…
GO: Biological Process	GO:0022603	regulation of anatomical structure morphogenesis		8.439e-07	0.009372	3.938e-05	0.0003895	326	1128	ABL2,ABR,ACTN4,FMNL2,BRWD3,CDC7,FZD1,ADM,CCR2,ADORA2B,AP2A1,AGTR1,ALDOA,ISLR2,ANGPT2,VASN,ANXA3,GAS7,APOA1,DACT3,OMA1,ADAM9,BDNF,CEACAM1,SYNGAP1,WISP3,BMP2,BNIP3,BRCA1,SPHK1,C3,KALRN,CALR,CAPZB,CASP6,SEMA5A,RUNX2,RUNX1,FMNL3,ARHGEF1,CDH4,ZMYM3,EVI5L,CDKN2A,NOG,NUMBL,CFL1,CHAD,CHI3L1,CHN1,RHOU,CPNE6,AP2M1,TBC1D22A,NGEF,BAMBI,HAND2,COL1A1,ROCK2,PRKD2,COL5A2,MAGED1,CRABP2,TBC1D10B,TENM4,CSNK1E,SIPA1…
GO: Biological Process	GO:0006915	apoptotic process		8.513e-07	0.009453	3.955e-05	0.0003913	526	1923	NCOA3,AARS,ABL2,ABR,ACTN4,ACTN1,ACTN3,ACVR1,ADAM8,PLEKHG5,AXIN1,ADM,CCR2,ADORA1,PARP1,AGTR1,PLA2G6,AKT2,ALB,SRPX,ALDH1A3,STK24,ALOX15B,CUL3,KLF11,ANGPT1,SLC25A5,BMF,APAF1,NUDT2,APBB2,BIRC5,GPAM,CBX4,AQP2,SHF,RUVBL1,FAM72A,UNC5C,CCAR2,ATP7A,TICAM1,BAK1,NKX3-2,BARD1,BDNF,CEACAM1,SYNGAP1,BLM,BMP2,BMP6,ALDH1A2,BNIP1,BNIP3,BNIP3L,BRCA1,BRCA2,VNN1,SPHK1,SQSTM1,SGPL1,BUB1,BUB1B,TSPO,MBD4,PTTG1IP,NOL3,KA…
GO: Biological Process	GO:0022616	DNA strand elongation		8.82e-07	0.009795	4.063e-05	0.000402	20	31	PARP1,POT1,GINS1,DNA2,PARP2,RAD50,FEN1,RNASEH2A,GINS4,GINS2,LIG1,LIG3,MRE11,PCNA,POLA1,POLD2,PRIM1,PRIM2,RFC4,POLA2
GO: Biological Process	GO:0007094	mitotic spindle assembly checkpoint		8.82e-07	0.009795	4.063e-05	0.000402	20	31	MAD1L1,BUB1,BUB1B,CCNB1,ZW10,BUB3,CENPE,CENPF,ANAPC15,DYNC1LI1,MAD2L2,KLHL22,MAD2L1,GEN1,PLK1,CEP192,TERF1,TPR,TTK,XRCC3
GO: Biological Process	GO:0042981	regulation of apoptotic process		8.855e-07	0.009833	4.063e-05	0.000402	425	1519	NCOA3,AARS,ABL2,ABR,ACTN4,ACTN1,ACTN3,ACVR1,ADAM8,PLEKHG5,ADM,CCR2,ADORA1,PARP1,AGTR1,PLA2G6,AKT2,ALB,SRPX,ALDH1A3,KLF11,ANGPT1,SLC25A5,BMF,APAF1,APBB2,BIRC5,GPAM,CBX4,RUVBL1,FAM72A,UNC5C,CCAR2,ATP7A,BAK1,NKX3-2,BARD1,BDNF,CEACAM1,SYNGAP1,BLM,BMP2,BMP6,ALDH1A2,BNIP1,BNIP3,BNIP3L,BRCA1,VNN1,SPHK1,SQSTM1,BUB1,TSPO,PTTG1IP,NOL3,KALRN,CALR,CAMK2D,CAST,CASP3,CASP6,SEMA5A,CAT,RUNX3,CBL,CCNG1,RGN,AIFM1,…
GO: Biological Process	GO:0007010	cytoskeleton organization		9.066e-07	0.01007	4.143e-05	0.0004098	335	1164	KIF18A,ABL2,ABR,SMC1A,SPC25,ACTG1,ACTN4,ACTN1,FMNL2,BRWD3,AXIN1,AP1G1,CGN,CC2D2A,PIP5K1A,ALDOA,RSPH9,CUL3,SORBS2,ANG,KNSTRN,GAS7,BIRC5,APOA1,AQP2,ARF1,RND3,ARHGDIB,CCDC155,HAUS1,PHACTR4,BBS2,BRCA1,BRCA2,CALR,CAPG,CAPN6,CAPZB,SEMA5A,PRC1,CCKAR,CCNB1,CCNF,FMNL3,SMC3,TMSB10,CDK1,ZW10,DNAAF1,ZMYM3,CDK2,AURKB,CDKN1B,CENPA,CENPE,CFL1,RCC1,CHD3,CHD4,CHEK1,RHOU,MID1IP1,SUN2,CNN3,ROCK2,KIF23,BAG4,NEK7,NOX…
GO: Biological Process	GO:0006629	lipid metabolic process		9.434e-07	0.01048	4.277e-05	0.0004231	389	1377	SERPINA3,ABCA4,ACACB,ACADL,ACADM,ACADS,ACADVL,ACAT2,ACLY,HACD4,ADM,ADORA1,ADORA2B,SERINC1,AFP,AGTR1,OSBPL10,PIP5K1A,PLA2G6,NCEH1,AKT2,ABCD1,ALDH1A3,ALDH3A2,ALOX12B,ALOX15B,GNPAT,IRS4,ANG,RDH14,GPAM,APOA1,AGPS,ARF1,ARSA,ARSB,PLPP1,ATP5F1A,ATP5F1B,OMA1,BAAT,CEACAM1,BMP2,BMP6,ALDH1A2,BRCA1,ST3GAL5,SPHK1,SGPL1,PIP4P1,TSPO,C3,CAT,SERPINA6,PIGQ,CERS5,RGN,TAMM41,SCARB1,CD81,LRAT,CDS1,TMEM86B,CHAT,PCTP,C…
GO: Biological Process	GO:0070972	protein localization to endoplasmic reticulum		9.435e-07	0.01048	4.277e-05	0.0004231	53	125	GBF1,RPL14,RAB3GAP2,SPCS2,BCAP31,FOLR1,KDELR1,OS9,KDELR2,PDIA3,RPL35,RPSA,RPL10A,SEC61A1,RPL3,RPL4,RPL5,RPL6,RPL7A,RPL9,RPL10,RPL11,RPL12,RPL13,RPL18,RPL27,RPL28,RPL29,RPL31,RPL35A,RPL41,RPS2,RPS3,RPS11,RPS13,RPS16,RPS17,RPS18,RPS19,RPS23,RPS25,RPS26,RPS27A,SRP9,SRP54,SRP68,SRP72,SRPRA,SSR3,BCAP29,SEC61G,RPL13A,SEC16B
GO: Biological Process	GO:0043067	regulation of programmed cell death		9.614e-07	0.01068	4.34e-05	0.0004293	429	1536	NCOA3,AARS,ABL2,ABR,ACTN4,ACTN1,ACTN3,ACVR1,ADAM8,PLEKHG5,ADM,CCR2,ADORA1,PARP1,AGTR1,PLA2G6,AKT2,ALB,SRPX,ALDH1A3,KLF11,ANGPT1,SLC25A5,BMF,APAF1,APBB2,BIRC5,GPAM,CBX4,RUVBL1,FAM72A,UNC5C,CCAR2,ATP7A,BAK1,NKX3-2,BARD1,BDNF,CEACAM1,SYNGAP1,BLM,BMP2,BMP6,ALDH1A2,BNIP1,BNIP3,BNIP3L,BRCA1,VNN1,SPHK1,SQSTM1,BUB1,TSPO,PTTG1IP,NOL3,KALRN,CALR,CAMK2D,CAST,CASP3,CASP6,SEMA5A,CAT,RUNX3,CBL,CCNG1,RGN,AIFM1,…
GO: Biological Process	GO:0000281	mitotic cytokinesis		9.759e-07	0.01084	4.37e-05	0.0004323	22	36	USP8,CFL1,KIF23,KIF20B,DAXX,CUL7,KIF20A,CKAP2,NUSAP1,CNTROB,SNX9,STAMBP,SNX33,STMN1,RACGAP1,MYH10,ANLN,PLK1,RASA1,CEP55,SPTBN1,KIF4A
GO: Biological Process	GO:1902100	negative regulation of metaphase/anaphase transition of cell cycle		9.759e-07	0.01084	4.37e-05	0.0004323	22	36	MAD1L1,BUB1,BUB1B,CCNB1,ZW10,BUB3,CENPE,CENPF,ANAPC15,DYNC1LI1,MAD2L2,MTBP,KLHL22,MAD2L1,GEN1,PLK1,CEP192,STIL,TERF1,TPR,TTK,XRCC3
GO: Biological Process	GO:1902579	multi-organism localization		1.007e-06	0.01118	4.471e-05	0.0004423	35	71	NUP155,NUP93,POM121,ALYREF,EPS15,FMR1,THOC3,NUP50,IFIT1,KPNA2,KPNA3,NUP54,NUP88,NUP43,NUP37,DERL1,THOC6,RAN,VPS37B,NUP85,RPS27A,NUP35,NDC1,NUP133,NUP205,NUP210,NUP160,TCP1,DYNLT1,NUP188,TPR,XPO1,NUP107,NUP214,AAAS
GO: Biological Process	GO:0044766	multi-organism transport		1.007e-06	0.01118	4.471e-05	0.0004423	35	71	NUP155,NUP93,POM121,ALYREF,EPS15,FMR1,THOC3,NUP50,IFIT1,KPNA2,KPNA3,NUP54,NUP88,NUP43,NUP37,DERL1,THOC6,RAN,VPS37B,NUP85,RPS27A,NUP35,NDC1,NUP133,NUP205,NUP210,NUP160,TCP1,DYNLT1,NUP188,TPR,XPO1,NUP107,NUP214,AAAS
GO: Biological Process	GO:0034605	cellular response to heat		1.086e-06	0.01206	4.806e-05	0.0004754	49	113	CCAR2,ATR,TRPA1,CAMK2D,CDKN1A,BAG4,BAG3,CRYAB,NUP155,NUP93,DHX9,POM121,HSPB8,MYOF,EIF2S1,TRPV4,EP300,FGF1,FKBP4,HIKESHI,NUP50,HTRA2,HMOX1,HSP90AA1,HSP90AB1,IL1A,NUP54,MKI67,NUP88,NUP43,NUP37,RBBP7,ANO1,RPA1,RPA3,NUP85,NUP35,NDC1,NUP133,NUP205,NUP210,NUP160,NUP188,TPR,YWHAE,CLPB,NUP107,NUP214,AAAS
GO: Biological Process	GO:0007017	microtubule-based process		1.093e-06	0.01214	4.816e-05	0.0004764	203	658	KIF18A,SMC1A,SPC25,AXIN1,AP2A1,AP1G1,CGN,CC2D2A,IFT80,RSPH9,KNSTRN,BIRC5,AP3B1,CCDC155,HAUS1,BBS2,BRCA1,BRCA2,CAPN6,CAPZB,PRC1,CCNB1,CCNF,SMC3,CDK1,ZW10,DNAAF1,CDK2,AURKB,CDKN1B,CENPA,CENPE,RCC1,CHD3,CHD4,CHEK1,AP2M1,MID1IP1,SUN2,ROCK2,KIF23,NEK7,KIF20B,CRYAA,CRYAB,C2CD3,ARHGEF10,CEP135,CTNNB1,ESPL1,KATNAL2,PCLAF,DLGAP5,CKAP5,CUL7,FBXO5,WASHC5,DYNLRB2,KIF14,ECT2,ARPC5,KIF20A,RASGRP1,EFNA5,IFT52,M…
GO: Biological Process	GO:0001944	vasculature development		1.113e-06	0.01236	4.886e-05	0.0004834	208	677	ACVR1,ARID1A,ADAM8,ADM,CCR2,ADORA2B,ADRA2B,AGTR1,ANG,ANGPT1,ANGPT2,ANXA3,ATP5F1B,ATP7A,BAK1,CEACAM1,PRDM1,WISP3,ALDH1A2,BRCA1,SPHK1,SGPL1,KLF5,C3,THSD7A,SEMA5A,RUNX1,FMNL3,CDH5,CHI3L1,NRXN3,HS6ST1,HAND1,QKI,HAND2,COL1A1,COL1A2,COL4A1,ROCK2,PRKD2,COL8A1,COL8A2,CLIC4,CTNNB1,SEMA3E,CYP1B1,CUL7,NSDHL,FBXW8,DLX3,SLC12A6,ECM1,EFNB2,MEGF8,WASF2,ANGPTL4,ELK3,EPAS1,EPHB2,ERBB2,EREG,ETS1,EYA1,CITED2,TNFRSF…
GO: Biological Process	GO:0051984	positive regulation of chromosome segregation		1.147e-06	0.01274	5e-05	0.0004946	15	20	CUL3,CCNB1,CDC6,CENPE,ESPL1,DLGAP5,SLF1,ANAPC11,SGO2,SFPQ,SLF2,SMC5,RCC2,NSMCE2,RAD18
GO: Biological Process	GO:0007098	centrosome cycle		1.148e-06	0.01275	5e-05	0.0004946	38	80	BRCA1,BRCA2,CCNF,CDK1,CDK2,CHEK1,ROCK2,C2CD3,ARHGEF10,CEP135,CTNNB1,DYNC1LI1,TUBE1,CNTROB,TUBGCP3,RBM14,PLK4,TUBGCP2,KIF11,KIFC1,GEN1,NEK2,NPM1,WDR62,RANBP1,MCPH1,CEP192,CEP76,STIL,CEP72,CDK5RAP2,CEP152,CENPJ,AURKA,XPO1,XRCC3,MDM1,SASS6
GO: Biological Process	GO:0051352	negative regulation of ligase activity		1.177e-06	0.01307	5.107e-05	0.0005052	39	83	CDC23,BUB1B,CCNB1,RGN,CDK1,CDC20,BUB3,CDC27,CDK2,CDKN2A,ANAPC15,FBXO5,PSME3,FZR1,MAD2L2,ANAPC11,UBE2C,PARK7,LIMK1,MAD2L1,SMAD7,PSEN1,PSMA1,PSMA3,PSMA5,PSMA7,PSMB2,PSMB3,PSMB7,PSMC1,PSMC2,PSMC3,PSMD1,PSMD2,PSMD7,PSMD8,PSMD10,PSMD11,RPS27A
GO: Biological Process	GO:0032886	regulation of microtubule-based process		1.235e-06	0.01371	5.334e-05	0.0005277	67	171	KIF18A,KNSTRN,BBS2,BRCA1,CAPZB,CCNB1,CCNF,DNAAF1,CDKN1B,CENPE,CHEK1,MID1IP1,ROCK2,CTNNB1,ECT2,EFNA5,DYNC1LI1,TRPV4,CKAP2,NIN,ERBB2,KATNB1,RBM14,TACC3,FKBP4,SPAG5,PLK4,PSRC1,STMN2,KIF3A,IGBP1,KIF11,KIFC1,CCSAP,STMN1,MAP1A,MAPT,SKA2,RACGAP1,GEN1,NEFH,NEK2,NPM1,PLK1,TTLL6,RANBP1,MCPH1,CEP192,BORA,RPS3,CEP76,SGK1,TPX2,CDK5RAP2,CENPJ,RCC2,AURKA,TACC1,CLASP1,TERF1,SKA1,TPR,XPO1,XRCC3,MDM1,SKA3,PHLDB2
GO: Biological Process	GO:0044786	cell cycle DNA replication		1.345e-06	0.01494	5.768e-05	0.0005706	21	34	SMC1A,CDC7,CDC45,ATRX,SMC3,WIZ,GINS1,DNA2,FGFR1,GINS2,RTEL1,CHEK2,LIG1,MRE11,PCNA,E2F7,E2F8,FBXW7,TERF1,TERF2,SLBP
GO: Biological Process	GO:0051031	tRNA transport		1.345e-06	0.01494	5.768e-05	0.0005706	21	34	NUP155,NUP93,POM121,NUP50,NUP54,NUP88,NUP43,NUP37,RAN,NUP85,NUP35,NDC1,NUP133,NUP205,NUP210,NUP160,NUP188,TPR,NUP107,NUP214,AAAS
GO: Biological Process	GO:0006163	purine nucleotide metabolic process		1.352e-06	0.01501	5.769e-05	0.0005707	175	555	ACACB,AK9,ACTN3,ADCY2,ADCY8,ADM,CCR2,ADORA2B,ADSL,AK1,AK2,ALDOA,ARNT,ATP5F1A,ATP5F1B,ATP5F1C,ATP5F1D,ATP5PB,ATP5MC1,ATP5MC2,ATP5MC3,ATP5ME,ATP5PF,ATP6V1B1,ATP6V0A1,ATP7A,ATP5PO,BDNF,TSPO,CALCB,CALM1,CAT,NFS1,PAPSS2,PAPSS1,ENTPD5,COX5A,PMPCB,COX5B,COX6A1,COX6B1,COX7B,COX7C,COX8A,COX10,COX15,ATP5MF,SAMHD1,TKFC,CTNS,CYC1,HDAC4,AK5,DLD,DLG2,DLG4,DRD4,ECE1,LPAR1,EDNRB,PPIF,SLC25A13,NME6,ENO1,COQ7,GMPR…
GO: Biological Process	GO:0010833	telomere maintenance via telomere lengthening		1.356e-06	0.01506	5.769e-05	0.0005707	33	66	PARP1,ATR,AURKB,POT1,NEK7,CTNNB1,TINF2,DNA2,RAD50,CCT7,CCT4,CCT2,CCT8,RTEL1,HNRNPA1,HNRNPC,HNRNPU,TNKS1BP1,MAP3K4,MRE11,NEK2,PCNA,PML,RAD51,RFC1,WRAP53,PIF1,CTC1,TNKS2,TCP1,TERF1,TERF2,CCT3
GO: Biological Process	GO:1902652	secondary alcohol metabolic process		1.382e-06	0.01534	5.856e-05	0.0005793	57	139	ACADL,ACADVL,ACLY,APOA1,CAT,SCARB1,PCTP,LDLRAP1,CYP11A1,CYP11B1,CYP27B1,CYP51A1,NSDHL,DHCR24,PCSK9,INSIG2,FDFT1,FDPS,FDXR,FGF1,ACAA2,FGFR1,FGL1,HSD17B7,NPC2,ERLIN1,G6PD,CYP46A1,ANGPTL3,ERLIN2,HDLBP,HMGCR,HMGCS1,HMGCS2,IDI1,INSIG1,LBR,LDLR,LIPC,LRP1,LRP5,LSS,MT3,MVD,MVK,PPARD,CYP2R1,PRKAA2,CLN6,RXRA,MSMO1,SCP2,SQLE,SREBF2,TM7SF2,TNFSF4,LMF1
GO: Biological Process	GO:0006518	peptide metabolic process		1.447e-06	0.01607	6.109e-05	0.0006043	252	847	AARS,LRRC47,CNOT6,AKT2,SLC25A29,TICRR,ANG,SLC25A5,TRIM71,CPZ,SLC25A12,EIF3C,EIF3H,CDC123,EIF2S2,SLC25A20,CALR,CARS,RPL14,CNOT9,PCSK7,CDK4,CGA,EFTUD2,CLU,TPP1,QKI,SLC25A27,CLIC4,MRPL33,CPN1,ZNF385A,PARS2,CSNK1E,C12orf65,EIF5B,CTNS,CTSG,LVRN,ADAD1,CYP1B1,SPCS2,DAZL,CTIF,RBM8A,DMD,DPEP1,MRPS16,AASDH,ECE1,SLC25A51,TSFM,RPS27L,EEF1A1,MRPL4,MRPS7,EEF2,EIF2D,MRPS2,EIF2S1,EIF2B1,EIF2S3,SLC25A13,EIF4B,EIF…
GO: Biological Process	GO:0010941	regulation of cell death		1.517e-06	0.01684	6.38e-05	0.0006311	456	1650	NCOA3,AARS,ABL2,ABR,ACTN4,ACTN1,ACTN3,ACVR1,ADAM8,PLEKHG5,ADM,CCR2,ADORA1,PARP1,AGTR1,PLA2G6,AKT2,ALB,SRPX,ALDH1A3,KLF11,ANGPT1,SLC25A5,BMF,APAF1,APBB2,BIRC5,GPAM,CBX4,RUVBL1,FAM72A,UNC5C,CCAR2,ATP7A,BAK1,NKX3-2,BARD1,BDNF,CEACAM1,SYNGAP1,BLM,WISP3,BMP2,BMP6,ALDH1A2,BNIP1,BNIP3,BNIP3L,BRCA1,VNN1,SPHK1,SQSTM1,BUB1,TSPO,PTTG1IP,NOL3,KALRN,CALR,CAMK2D,CAST,CASP3,CASP6,SEMA5A,CAT,RILPL1,RUNX3,CBL,CCN…
GO: Biological Process	GO:0000731	DNA synthesis involved in DNA repair		1.595e-06	0.01772	6.686e-05	0.0006614	36	75	BARD1,BLM,BRCA1,BRCA2,EXO1,CDKN2D,RMI2,PCLAF,DNA2,RAD50,MAD2L2,RAD51AP1,MRE11,PCNA,POLA1,POLD2,POLE,POLE2,POLH,RAD51,RAD51B,RFC1,RFC2,RFC4,RFC5,PALB2,RPA1,RPA3,RPS27A,NPLOC4,TOP3A,VCP,WRN,XRCC2,XRCC3,TRIM25
GO: Biological Process	GO:0046165	alcohol biosynthetic process		1.622e-06	0.01801	6.77e-05	0.0006697	63	159	ACLY,APOA1,BMP2,BMP6,SPHK1,CDS1,CHAT,SPTLC2,LPIN2,CYP11B1,CYP27B1,CYP51A1,DAB2,NSDHL,DHCR24,DPAGT1,INSIG2,FDFT1,FDPS,FGF1,FGF2,ACAA2,PRKAG2,ISYNA1,HSD17B7,SPTLC1,ERLIN1,G6PD,CYB5R2,CD244,GBA,GOT1,ERLIN2,ERG28,PARK7,HMGCR,HMGCS1,HMGCS2,HSD17B1,IDI1,IMPA2,SAMD8,INSIG1,LBR,LSS,MVD,MVK,NTSR1,P2RY1,WNT4,CYP2R1,PRKAA2,IMPAD1,LPCAT2,LPCAT1,ACER3,MSMO1,SCP2,SQLE,LPIN1,SLC44A1,TM7SF2,SLC44A2
GO: Biological Process	GO:0006415	translational termination		1.688e-06	0.01874	6.993e-05	0.0006917	44	99	MRPL33,C12orf65,MRPS16,MRPL4,MRPS7,EIF5A,MRPL46,RIDA,MRPL37,MRPL51,MRPL30,MRPL27,MRPL10,MRPS36,TRMT112,MRPL28,MRPL45,GFM2,MRPL48,MRPS23,MRPS33,GLE1,GSPT1,MRPL3,MRPS28,MRPL13,MRPL18,N6AMT1,MRPL50,MRPL55,PTCD3,MRPL12,MRPS12,MRPL17,MRPS27,MRPL14,MRPS5,MRPL40,MRPL36,MRPL34,MRPL11,MRPL9,MRPS22,MRPL47
GO: Biological Process	GO:0051444	negative regulation of ubiquitin-protein transferase activity		1.688e-06	0.01874	6.993e-05	0.0006917	38	81	CDC23,BUB1B,CCNB1,CDK1,CDC20,BUB3,CDC27,CDK2,CDKN2A,ANAPC15,FBXO5,PSME3,FZR1,MAD2L2,ANAPC11,UBE2C,PARK7,LIMK1,MAD2L1,SMAD7,PSEN1,PSMA1,PSMA3,PSMA5,PSMA7,PSMB2,PSMB3,PSMB7,PSMC1,PSMC2,PSMC3,PSMD1,PSMD2,PSMD7,PSMD8,PSMD10,PSMD11,RPS27A
GO: Biological Process	GO:0070507	regulation of microtubule cytoskeleton organization		1.712e-06	0.01902	7.069e-05	0.0006993	58	143	KIF18A,KNSTRN,BRCA1,CAPZB,CCNB1,CCNF,CDKN1B,CENPE,CHEK1,MID1IP1,ROCK2,CTNNB1,ECT2,EFNA5,DYNC1LI1,TRPV4,CKAP2,NIN,KATNB1,RBM14,FKBP4,SPAG5,PLK4,PSRC1,STMN2,KIF11,KIFC1,CCSAP,STMN1,MAP1A,MAPT,SKA2,RACGAP1,GEN1,NEK2,NPM1,PLK1,RANBP1,MCPH1,CEP192,BORA,RPS3,CEP76,SGK1,TPX2,CDK5RAP2,CENPJ,RCC2,AURKA,CLASP1,TERF1,SKA1,TPR,XPO1,XRCC3,MDM1,SKA3,PHLDB2
GO: Biological Process	GO:0032984	protein-containing complex disassembly		1.752e-06	0.01945	7.205e-05	0.0007128	98	278	KIF18A,AMER1,ARID1A,AXIN1,FZD1,AQP2,BNIP3,CAPG,CAPZB,SEMA5A,CFL1,MID1IP1,MRPL33,C12orf65,CTNNB1,VILL,KIF14,DVL2,MRPS16,MRPL4,MRPS7,EIF2D,EIF5A,TRPV4,CKAP2,MRPL46,RIDA,MRPL37,MRPL51,KATNB1,MRPL30,MRPL27,MRPL10,MRPS36,EVL,LIMA1,TRMT112,MRPL28,MRPL45,GFM2,AVIL,MRPL48,MRPS23,MRPS33,HBS1L,GLE1,KIF2C,STMN2,GSN,GSPT1,SUPT16H,IRAK3,MRPL3,PADI2,KIF24,CCSAP,STMN1,LRP6,LRP5,MAP1A,MRPS28,DBNL,MRPL13,MRPL18,N…
GO: Biological Process	GO:0019083	viral transcription		1.858e-06	0.02063	7.613e-05	0.0007531	68	176	RPL14,POU2F3,NUP155,NUP93,POM121,EP300,NELFCD,NUP50,RPL35,RPSA,NUP54,RPL10A,NOTCH1,NUP88,NUP43,NUP37,POLR2A,POLR2B,POLR2J,TRIM62,RPL3,RPL4,RPL5,RPL6,RPL7A,RPL9,RPL10,RPL11,RPL12,RPL13,RPL18,RPL27,RPL28,RPL29,RPL31,RPL35A,RPL41,NUP85,RPS2,RPS3,RPS11,RPS13,RPS16,RPS17,RPS18,RPS19,RPS23,RPS25,RPS26,RPS27A,MON1B,NUP35,NDC1,NUP133,SMARCA4,SMARCB1,NUP205,SUPT4H1,SUPT5H,NUP210,NUP160,NUP188,RPL13A,TPR,N…
GO: Biological Process	GO:0007167	enzyme linked receptor protein signaling pathway		1.869e-06	0.02076	7.632e-05	0.000755	295	1016	ABL2,ACTG1,ACVR1,ADAM10,AXIN1,FZD1,ADORA1,PARP1,ADRA2B,AP2A1,AFP,CGN,NCEH1,AKT2,ATP6V0D2,IRS4,ANGPT1,ANGPT2,CILP,VASN,ITGA8,TRIM71,APOA1,ARNT,FAM72A,CHRD,ATP6V1B1,ATP6V0A1,ADAM9,BDNF,CEACAM1,BMP2,BMP6,SGPL1,ATP6V0E1,KALRN,CASP3,RUNX2,CBL,USP8,ATP6V0D1,CD7,CD63,CDH3,CDH5,BMP15,CDKN1C,CDKN2B,NOG,RPS6KA5,CHN1,CIDEA,AP2M1,DSTYK,NGEF,BAMBI,BMP8A,AKAP7,COL1A1,COL1A2,COL4A1,ROCK2,COL4A5,ONECUT2,PRKD2,AD…
GO: Biological Process	GO:0044764	multi-organism cellular process		1.892e-06	0.02101	7.695e-05	0.0007612	232	773	TRIM59,CCR2,ALB,WDR48,AMBP,SLC25A5,IFITM1,GBF1,CCNK,BANF1,CEACAM1,KAT2B,BNIP3,BNIP3L,BUB1,RPL14,CLDN6,CCNA2,CD1D,SCARB1,CD81,CDC25C,XPR1,CENPA,CFL1,RCC1,POU2F3,CR2,RSAD2,TKFC,NUP155,KDM4A,NUP93,CD55,DAXX,CUL7,DDB1,DDX11,POM121,BCL2L11,RAD50,EFNB2,EFNB3,WASF2,DYNC1LI1,ALYREF,EP300,STOM,CALCOCO2,EPS15,RTN3,HAVCR1,FBLN1,FDPS,EIF3L,PPIH,CREB3,FMR1,NELFCD,HTATIP2,THOC3,PABPC1,PIAS4,THEM4,SND1,FYN,XRCC…
GO: Biological Process	GO:0034655	nucleobase-containing compound catabolic process		1.98e-06	0.02199	8.025e-05	0.0007939	137	418	ACTN3,CNOT6,AHCY,APAF1,ERI1,PRPF18,KHSRP,ARNT,LSM2,AUH,MBD4,CASP3,CAT,RPL14,RGN,CNOT9,AIFM1,ENTPD5,CDA,CDKN2A,CIDEA,LSM4,SAMHD1,DHX34,HDAC4,CTIF,DFFA,CANT1,PAN2,RBM8A,DNA2,THRAP3,DNASE1L3,DUT,DERA,EIF4B,TATDN1,ERN1,NT5C3A,GMPR2,RAPGEF3,RNASEH2C,FEN1,PRKAG2,RNASEH2A,DNPH1,PABPC1,PDE7B,GCK,PDE10A,LSM3,RNPS1,GSK3A,GSPT1,NUDT5,FBH1,H1F0,RPL35,HIF1A,HMGB1,HMGB2,EXOSC8,HNRNPD,IGFBP3,TNKS1BP1,EIF3E,RPSA…
GO: Biological Process	GO:0035295	tube development		2.002e-06	0.02223	8.059e-05	0.0007972	209	686	NCOA3,KIF18A,ACAT1,ACVR1,ARID1A,FZD1,ADM,AGTR1,CC2D2A,WDR48,ANGPT1,APAF1,TRIM71,AQP2,ARG2,PHACTR4,ASS1,CHRD,ATP7A,ATRX,BAK1,NKX3-2,BDNF,PRDM1,BMP2,PROM1,ALDH1A2,KLF5,SEMA5A,CASR,CAT,CCNB1,DNAAF1,CDKN1A,DLG5,NOG,CFL1,CHI3L1,HS6ST1,HAND1,HAND2,COL4A1,ROCK2,PRKD2,MAGED1,ADAMTS2,PKDCC,SOSTDC1,CLIC4,KIF20B,C2CD3,CTNNB1,ADAMTSL2,SEMA3E,MTSS1,PHGDH,MED12,BCL2L11,DVL2,EDN2,EDNRB,IFT52,EFNB2,MEGF8,MIXL1,E…
GO: Biological Process	GO:0006271	DNA strand elongation involved in DNA replication		2.003e-06	0.02224	8.059e-05	0.0007972	17	25	PARP1,GINS1,DNA2,PARP2,FEN1,RNASEH2A,GINS4,GINS2,LIG1,LIG3,PCNA,POLA1,POLD2,PRIM1,PRIM2,RFC4,POLA2
GO: Biological Process	GO:0044270	cellular nitrogen compound catabolic process		2.021e-06	0.02245	8.104e-05	0.0008017	149	462	ACADL,ACTN3,CNOT6,AHCY,AMBP,AOX1,APAF1,ERI1,PRPF18,KHSRP,ARNT,LSM2,AUH,BHMT,BLVRA,MBD4,CASP3,CAT,RPL14,RGN,CNOT9,AIFM1,ENTPD5,CDA,CDKN2A,CIDEA,LSM4,SAMHD1,DHX34,HDAC4,CTIF,DFFA,CANT1,PAN2,RBM8A,DNA2,THRAP3,DNASE1L3,DPEP1,DUT,DERA,EIF4B,AADAT,TATDN1,ERN1,NT5C3A,GMPR2,RAPGEF3,RNASEH2C,FEN1,PRKAG2,RNASEH2A,DNPH1,PABPC1,PDE7B,GCK,PDE10A,LSM3,RNPS1,GSK3A,GSPT1,NUDT5,FBH1,H1F0,RPL35,HAL,HIF1A,HMGB1,HMG…
GO: Biological Process	GO:0009991	response to extracellular stimulus		2.045e-06	0.02271	8.169e-05	0.0008081	192	622	AOC1,ACACB,ACADM,ACADS,ACAT1,ACTL6A,FZD1,ADM,ADORA2B,ADSL,KIAA1324,AHCY,AKT2,ALB,ATP6V0D2,ALDH3A1,ALPL,GNPAT,PPM1D,APAF1,HAT1,GPAM,APOA1,AQP2,ARSA,ARSB,RUVBL1,ASGR1,ASS1,ATP2B1,OMA1,ATP6V1B1,ATP6V0A1,MYH13,BBS2,BMP6,ALDH1A2,BNIP3,BNIP3L,BRCA1,BRCA2,SPHK1,SQSTM1,TSPO,C2,CAD,ATP6V0E1,CAPN1,CASP3,CAT,CCKAR,CCNE1,ATP6V0D1,AIFM1,CDKN1A,CDKN2B,CDKN2D,CHAT,RAB33A,LIPG,RAB3GAP2,BMP8A,COL1A1,SPTLC2,VPS26A…
GO: Biological Process	GO:0075733	intracellular transport of virus		2.087e-06	0.02317	8.276e-05	0.0008187	33	67	NUP155,NUP93,POM121,ALYREF,FMR1,THOC3,NUP50,IFIT1,KPNA2,KPNA3,NUP54,NUP88,NUP43,NUP37,DERL1,THOC6,RAN,VPS37B,NUP85,RPS27A,NUP35,NDC1,NUP133,NUP205,NUP210,NUP160,DYNLT1,NUP188,TPR,XPO1,NUP107,NUP214,AAAS
GO: Biological Process	GO:1902583	multi-organism intracellular transport		2.087e-06	0.02317	8.276e-05	0.0008187	33	67	NUP155,NUP93,POM121,ALYREF,FMR1,THOC3,NUP50,IFIT1,KPNA2,KPNA3,NUP54,NUP88,NUP43,NUP37,DERL1,THOC6,RAN,VPS37B,NUP85,RPS27A,NUP35,NDC1,NUP133,NUP205,NUP210,NUP160,DYNLT1,NUP188,TPR,XPO1,NUP107,NUP214,AAAS
GO: Biological Process	GO:0016125	sterol metabolic process		2.099e-06	0.02331	8.295e-05	0.0008206	59	147	ACADL,ACADVL,ACLY,APOA1,CAT,SCARB1,PCTP,LDLRAP1,CYP1B1,CYP11A1,CYP11B1,CYP51A1,NSDHL,DHCR24,PCSK9,INSIG2,FDFT1,FDPS,FDXR,FGF1,ACAA2,FGL1,PRKAG2,HSD17B7,NPC2,ERLIN1,G6PD,CYB5R2,CYP46A1,EBPL,ANGPTL3,ERLIN2,ERG28,HDLBP,HMGCR,HMGCS1,HMGCS2,IDI1,INSIG1,LBR,LDLR,LIPC,LRP1,LRP5,LSS,MT3,MVD,MVK,PPARD,PRKAA2,CLN6,RXRA,MSMO1,SCP2,SQLE,SREBF2,TM7SF2,TNFSF4,LMF1
GO: Biological Process	GO:0009725	response to hormone		2.123e-06	0.02358	8.36e-05	0.0008271	299	1033	NCOA3,SERPINA3,ACADS,ACAT1,ACVR1,ARID1A,ADCY2,ADCY8,FZD1,ADM,PARP1,ADRA1B,AGTR1,AGXT,AK2,AKT2,ATP6V0D2,ALDH3A1,ALPL,IRS4,MED30,ANG,ANXA3,CALCOCO1,GPAM,APOA1,ARSA,ARSB,PLPP1,ASIP,ASS1,ATP1A3,CATSPERG,ATP2B1,ATP6V1B1,ATP6V0A1,ADAM9,BBS2,BDNF,CEACAM1,GGH,BMP6,KAT2B,ALDH1A2,BRCA1,BRCA2,BSG,SPHK1,BUD31,TSPO,C3,MBD4,CAD,ATP6V0E1,CALM1,CALR,CASP3,CAT,CBLB,ASH2L,CCKAR,CCNA2,CCND3,CCNE1,ATP6V0D1,CNOT9,AIF…
GO: Biological Process	GO:0042177	negative regulation of protein catabolic process		2.141e-06	0.02377	8.401e-05	0.000831	54	131	MAD1L1,CCAR2,BUB1,BUB1B,CCNB1,USP14,ZW10,BUB3,CDKN2A,CENPE,CENPF,DERL3,ANAPC15,N4BP1,DYNC1LI1,ATRAID,MAD2L2,UBE2J1,MTBP,FYN,ERLEC1,USP19,OS9,GRIN2A,KLHL22,IRAK3,PARK7,GABARAPL2,HSP90AB1,MAD2L1,TRIM40,GEN1,NOS2,USP25,PHB,PIN1,PLK1,SNX12,PML,PRKCG,PSEN1,CEP192,SCO1,STIL,CDK5RAP3,SMARCC1,PBK,TERF1,SF3B3,TPR,TTK,WNT1,XRCC3,BAG6
GO: Biological Process	GO:0016032	viral process		2.162e-06	0.02401	8.454e-05	0.0008364	228	759	TRIM59,CCR2,WDR48,AMBP,SLC25A5,IFITM1,GBF1,CCNK,BANF1,CEACAM1,KAT2B,BNIP3,BNIP3L,BUB1,RPL14,CLDN6,CCNA2,CD1D,SCARB1,CD81,CDC25C,XPR1,CENPA,CFL1,RCC1,POU2F3,CR2,RSAD2,NUP155,KDM4A,NUP93,CD55,DAXX,CUL7,DDB1,DDX11,POM121,BCL2L11,RAD50,EFNB2,EFNB3,WASF2,DYNC1LI1,ALYREF,EP300,STOM,CALCOCO2,EPS15,RTN3,HAVCR1,FBLN1,FDPS,EIF3L,PPIH,CREB3,FMR1,NELFCD,HTATIP2,THOC3,PABPC1,PIAS4,THEM4,SND1,FYN,XRCC6,NUP50,C…
GO: Biological Process	GO:1901617	organic hydroxy compound biosynthetic process		2.176e-06	0.02417	8.48e-05	0.0008389	87	241	ACADM,ACLY,AGTR1,ALDH9A1,APOA1,ASIP,ATP7A,BAAT,BMP2,BMP6,SPHK1,CDH3,CDS1,CHAT,HAND2,SPTLC2,LPIN2,CTNS,CYP11B1,CYP27B1,CYP51A1,DAB2,DCT,DDC,NSDHL,DHCR24,FGF19,DPAGT1,INSIG2,EPAS1,FDFT1,FDPS,FGF1,FGF2,ACAA2,PRKAG2,ISYNA1,HSD17B7,SPTLC1,ERLIN1,G6PD,CYB5R2,CD244,GATA3,GBA,GCH1,CYP46A1,GOT1,ERLIN2,ERG28,PARK7,HMGCR,HMGCS1,HMGCS2,HSD17B1,IDI1,IMPA2,SAMD8,INSIG1,GATD1,LBR,LDHB,LSS,CITED1,MVD,MVK,NTSR1,M…
GO: Biological Process	GO:0046794	transport of virus		2.2e-06	0.02443	8.543e-05	0.0008451	34	70	NUP155,NUP93,POM121,ALYREF,EPS15,FMR1,THOC3,NUP50,IFIT1,KPNA2,KPNA3,NUP54,NUP88,NUP43,NUP37,DERL1,THOC6,RAN,VPS37B,NUP85,RPS27A,NUP35,NDC1,NUP133,NUP205,NUP210,NUP160,DYNLT1,NUP188,TPR,XPO1,NUP107,NUP214,AAAS
GO: Biological Process	GO:0030163	protein catabolic process		2.308e-06	0.02563	8.93e-05	0.0008834	250	844	AMER1,USP11,ADAM8,AXIN1,MAD1L1,AGXT,CUL4B,AMBP,CUL3,COPS3,CCAR2,CDC23,OMA1,ADAM9,BARD1,CEACAM1,BNIP3,BNIP3L,SQSTM1,BUB1,BUB1B,PTTG1IP,CAST,CBL,CBLB,CCNB1,CCNF,USP14,USP8,RGN,MTA1,CD81,CDK1,CDC20,ZW10,BUB3,CDC27,AURKB,CDKN1B,CDKN2A,PTTG1,CENPE,CENPF,UBE2U,TRIP12,TP53INP2,LONP1,CLU,TPP1,DERL3,ANAPC15,RNF185,PTPN23,CPA2,CSNK1E,DZIP3,N4BP1,UBE3C,CTNNB1,EDEM1,ESPL1,CTSK,CTSL,CTSW,DLGAP5,DAB2,CUL7,DDB1…
GO: Biological Process	GO:0019080	viral gene expression		2.346e-06	0.02605	9.04e-05	0.0008943	71	187	RPL14,POU2F3,NUP155,NUP93,POM121,EP300,EIF3L,NELFCD,NUP50,RPL35,RPSA,NUP54,RPL10A,NOTCH1,NUP88,NUP43,PCBP2,NUP37,POLR2A,POLR2B,POLR2J,PTBP1,TRIM62,RPL3,RPL4,RPL5,RPL6,RPL7A,RPL9,RPL10,RPL11,RPL12,RPL13,RPL18,RPL27,RPL28,RPL29,RPL31,RPL35A,RPL41,NUP85,RPS2,RPS3,RPS11,RPS13,RPS16,RPS17,RPS18,RPS19,RPS23,RPS25,RPS26,RPS27A,MON1B,NUP35,NDC1,NUP133,SMARCA4,SMARCB1,NUP205,SUPT4H1,SUPT5H,NUP210,NUP160,N…
GO: Biological Process	GO:0008156	negative regulation of DNA replication		2.353e-06	0.02613	9.04e-05	0.0008943	29	56	SMC1A,ATR,BLM,BRCA2,SMC3,CDC6,POT1,TINF2,GMNN,ZRANB3,FBH1,CHEK2,HNRNPA1,HNRNPC,HNRNPU,ENPP7,HUS1,LIG3,MEN1,MRE11,PML,FBXW7,S100A11,PIF1,CTC1,TERF1,TERF2,TGFB1,TGFB3
GO: Biological Process	GO:0045740	positive regulation of DNA replication		2.434e-06	0.02703	9.32e-05	0.000922	42	94	CDC7,ATR,ATRX,BMP6,CALR,CDK1,CDK2,AURKB,WIZ,PARM1,POT1,NEK7,CTNNB1,DNA2,EREG,FGF10,FGFR1,CCT7,CCT4,CCT2,CCT8,HNRNPA1,IGF1R,MAP3K4,NEK2,NPM1,NVL,PCNA,PDGFRA,E2F7,RAC1,WRAP53,E2F8,MAP2K4,CTC1,SHC1,TNKS2,PDGFC,TCP1,TGFB3,TNFAIP1,CCT3
GO: Biological Process	GO:0070125	mitochondrial translational elongation		2.471e-06	0.02745	9.431e-05	0.000933	39	85	MRPL33,MRPS16,TSFM,MRPL4,MRPS7,MRPL46,MRPL37,MRPL51,MRPL30,MRPL27,MRPL10,MRPS36,MRPL28,MRPL45,GFM2,MRPL48,MRPS23,MRPS33,MRPL3,GFM1,MRPS28,MRPL13,MRPL18,MRPL50,MRPL55,PTCD3,MRPL12,MRPS12,MRPL17,MRPS27,MRPL14,MRPS5,MRPL40,MRPL36,MRPL34,MRPL11,MRPL9,MRPS22,MRPL47
GO: Biological Process	GO:0042770	signal transduction in response to DNA damage		2.487e-06	0.02761	9.457e-05	0.0009355	51	122	SMC1A,CNOT6,ATR,ATRX,BRCA1,BRCA2,PTTG1IP,CCNB1,CNOT9,CDK1,CDC5L,CDC25C,CDK2,CDKN1A,CDKN1B,CDKN2A,ZNF385A,SESN2,ARID3A,E2F1,EP300,NDRG1,MAD2L2,FOXM1,FOXO3,GTSE1,ANKRD1,RPS6KA6,GML,KMT5A,CHEK2,RINT1,PRMT1,TNKS1BP1,SPRED2,MDM2,RGCC,HIPK2,CNOT3,NPM1,PCNA,E2F7,PLAGL1,PMAIP1,PML,PSMD10,RPS27A,CNOT1,CENPJ,AURKA,WNT1
GO: Biological Process	GO:0034504	protein localization to nucleus		2.669e-06	0.02964	0.0001012	0.001001	129	391	AXIN1,FZD1,PARP1,ANGPT1,DACT3,RERE,CEACAM1,BMP6,BRCA1,SPHK1,PTTG1IP,NOL3,CALR,SEMA5A,CBLB,CDK1,CDKN1A,CDKN2A,CFL1,SUN2,BAMBI,COL1A1,SIN3A,CSE1L,NUP155,NUP93,CTNNB1,DAB2,SUPT7L,ECT2,TAF3,CNEP1R1,EP300,IPO11,ERBB4,TLR7,F2R,ABCA7,DACT1,FGF9,TACC3,CREB3,CHERP,IPO8,HIKESHI,GTSE1,CCT7,CCT4,CCT2,IL23A,TXNIP,CCT8,FYN,NUP50,GLI3,SEC61B,GNAQ,PDIA3,KAT7,HDGF,CHP1,PARK7,PHB2,HSP90AA1,HSP90AB1,DCLK3,KPNA2,KPN…
GO: Biological Process	GO:0001822	kidney development		2.723e-06	0.03024	0.0001028	0.001017	101	291	AMER1,ACAT1,AGTR1,ALDH9A1,ANGPT1,ANGPT2,ITGA8,AQP2,ARG2,ASS1,BDNF,BMP2,PROM1,BMP6,ALDH1A2,SGPL1,CAT,RGN,CDKN1C,DLG5,NOG,CENPF,MAGED1,CTNNB1,CTNND1,MTSS1,PCSK9,BCL2L11,EFNB2,APH1A,EPHA4,PLCE1,EPHA7,RIDA,SPRY1,EYA1,CITED2,BASP1,FGF1,FGF2,FGF10,FGFR1,GATA3,GLI3,TMED10,KIF3A,HMGCS2,HNRNPK,HOXA11,HOXC11,HOXD11,ID3,ITGA3,KCNJ1,LAMA5,LAMB2,LRP4,TACSTD2,SMAD6,SMAD7,SMAD9,CYS1,MPV17,CITED1,FLCN,NEK1,NKX3-…
GO: Biological Process	GO:0032435	negative regulation of proteasomal ubiquitin-dependent protein catabolic process		2.816e-06	0.03127	0.000106	0.001048	31	62	MAD1L1,CCAR2,BUB1,BUB1B,CCNB1,USP14,ZW10,BUB3,CENPE,CENPF,ANAPC15,N4BP1,DYNC1LI1,ATRAID,MAD2L2,MTBP,KLHL22,PARK7,HSP90AB1,MAD2L1,GEN1,PLK1,CEP192,STIL,SMARCC1,PBK,TERF1,TPR,TTK,XRCC3,BAG6
GO: Biological Process	GO:0072521	purine-containing compound metabolic process		3.097e-06	0.0344	0.0001162	0.00115	186	603	ACACB,AK9,ACTN3,ADCY2,ADCY8,ADM,CCR2,ADORA2B,ADSL,AHCY,AK1,AK2,ALDOA,OARD1,AOX1,ARNT,ATP5F1A,ATP5F1B,ATP5F1C,ATP5F1D,ATP5PB,ATP5MC1,ATP5MC2,ATP5MC3,ATP5ME,ATP5PF,ATP6V1B1,ATP6V0A1,ATP7A,ATP5PO,BDNF,BHMT,TSPO,CALCB,CALM1,CAT,NFS1,PAPSS2,PAPSS1,ENTPD5,COX5A,PMPCB,COX5B,COX6A1,COX6B1,COX7B,COX7C,COX8A,COX10,COX15,ATP5MF,SAMHD1,TKFC,CTNS,CYC1,HDAC4,DCK,AK5,DLD,DLG2,DLG4,DNMT1,DRD4,ECE1,LPAR1,EDNRB,PP…
GO: Biological Process	GO:0006103	2-oxoglutarate metabolic process		3.16e-06	0.03509	0.0001182	0.001169	15	21	DLD,AADAT,MRPS36,GHR,GPT2,GOT1,GOT2,IDH1,IDH2,IDH3A,IDH3B,IDH3G,OGDH,ADHFE1,D2HGDH
GO: Biological Process	GO:0006613	cotranslational protein targeting to membrane		3.246e-06	0.03605	0.000121	0.001197	44	101	RPL14,RPL35,RPSA,RPL10A,SEC61A1,RPL3,RPL4,RPL5,RPL6,RPL7A,RPL9,RPL10,RPL11,RPL12,RPL13,RPL18,RPL27,RPL28,RPL29,RPL31,RPL35A,RPL41,RPS2,RPS3,RPS11,RPS13,RPS16,RPS17,RPS18,RPS19,RPS23,RPS25,RPS26,RPS27A,SRP9,SRP54,SRP68,SRP72,SRPRA,SSR1,SSR2,SSR3,ARL6IP1,RPL13A
GO: Biological Process	GO:0048514	blood vessel morphogenesis		3.288e-06	0.03651	0.0001221	0.001208	172	551	ACVR1,ADAM8,ADM,CCR2,ADORA2B,ADRA2B,ANG,ANGPT1,ANGPT2,ANXA3,ATP5F1B,BAK1,CEACAM1,PRDM1,WISP3,BRCA1,SPHK1,SGPL1,KLF5,C3,THSD7A,SEMA5A,RUNX1,FMNL3,CHI3L1,NRXN3,HS6ST1,HAND1,QKI,HAND2,COL4A1,ROCK2,PRKD2,COL8A1,COL8A2,CLIC4,CTNNB1,SEMA3E,CYP1B1,CUL7,SLC12A6,ECM1,EFNB2,WASF2,ANGPTL4,ELK3,EPAS1,EPHB2,ERBB2,EREG,ETS1,EYA1,CITED2,TNFRSF12A,RAPGEF3,ANGPT4,FGF1,FGF2,FGF9,FGF10,FGFR1,VEGFD,PRRX2,FOXM1,FOLR1…
GO: Biological Process	GO:0061008	hepaticobiliary system development		3.442e-06	0.03823	0.0001274	0.00126	66	172	ACADM,ACAT1,AFP,AK2,ALDH9A1,CUL3,ASS1,BAAT,CEACAM1,ALDH1A2,CAD,CAST,RUNX1,CCNE1,RGN,DNAAF1,CEBPB,ONECUT2,CTNNB1,PCSK9,EP300,EZH1,EZH2,CITED2,RAPGEF3,PRMT5,FGA,FOXM1,FPGS,FRZB,HMGCL,HMGCS1,HMGCS2,HMOX1,ONECUT1,HNRNPD,HNRNPK,HP,IGF2R,ITGA2,JARID2,LIPC,MAN2A1,MKI67,NOTCH1,E2F7,WNT4,PKM,PLAU,POU2F1,PRKCSH,TET2,MKS1,PTN,RARA,E2F8,FBXW7,RXRA,SMARCA4,SOX9,CFC1,RPGRIP1L,TK1,UROD,WNT1,ZIC3
GO: Biological Process	GO:0009142	nucleoside triphosphate biosynthetic process		3.469e-06	0.03852	0.0001274	0.00126	36	77	AK9,AK1,ALDOA,ATP5F1A,ATP5F1B,ATP5F1C,ATP5F1D,ATP5PB,ATP5MC1,ATP5MC2,ATP5MC3,ATP5ME,ATP5PF,ATP6V0A1,ATP5PO,SUCLG1,CAD,TBPL1,ATP5MF,CTPS1,AK5,SLC25A13,NME6,PRKAG2,ATP5PD,ATP5MG,MT-ATP6,FLCN,PNP,PKM,TGFB1,TYMS,CTPS2,UCK2,VCP,AK7
GO: Biological Process	GO:0031145	anaphase-promoting complex-dependent catabolic process		3.469e-06	0.03852	0.0001274	0.00126	36	77	CDC23,BUB1B,CCNB1,CDK1,CDC20,BUB3,CDC27,AURKB,PTTG1,ANAPC15,PSME3,FZR1,ANAPC11,UBE2S,UBE2C,MAD2L1,PLK1,PSMA1,PSMA3,PSMA5,PSMA7,PSMB2,PSMB3,PSMB7,PSMC1,PSMC2,PSMC3,PSMD1,PSMD2,PSMD7,PSMD8,PSMD10,PSMD11,RPS27A,SKP2,AURKA
GO: Biological Process	GO:0034501	protein localization to kinetochore		3.476e-06	0.03861	0.0001274	0.00126	10	11	BUB1B,CDK1,ZW10,AURKB,HASPIN,MTBP,MIS12,SPDL1,RCC2,KNL1
GO: Biological Process	GO:0033993	response to lipid		3.488e-06	0.03874	0.0001274	0.001261	295	1023	NCOA3,ABL2,ABR,ACADS,ACVR1,ARID1A,ADCY2,FZD1,ADM,CCR2,PARP1,ADRA1B,AGTR1,AGXT,ALDH3A1,ALPL,GNPAT,MED30,ANXA3,CALCOCO1,APOA1,ARSA,ARSB,PLPP1,ASS1,ATP1A3,CATSPERG,ATP2B1,ADAM9,TICAM1,BDNF,PRDM1,BMP6,ALDH1A2,BRCA1,BRCA2,SPHK1,BUD31,TSPO,C3,MBD4,NLRC3,CAD,CALM1,CALR,CASP3,CAT,RUNX1,ASH2L,CCKAR,CCNA2,CCNB1,CCNE1,MTA1,CNOT9,AIFM1,SCARB1,CDK2,CDK4,CDKN1A,CDKN1B,CDKN2D,CEBPB,CACTIN,COL1A1,ROCK2,SPTLC2,PT…
GO: Biological Process	GO:0010035	response to inorganic substance		3.501e-06	0.03888	0.0001275	0.001261	174	559	ABAT,AOC1,PARP1,ALB,STK24,GPAM,AQP2,SLC25A12,ASS1,HAMP,ATP5F1D,ATP7A,ATP7B,ATRX,ADAM9,BAK1,BLM,GGH,BMP6,BNIP3,BSG,SPHK1,TSPO,C3,TRPA1,CALM1,NOL3,CALR,CAMK2D,CASP3,CASP6,CASR,CAT,CCNA2,CCNB1,RGN,AIFM1,CDK1,CDK2,CDK4,CDKN1B,CDKN2A,LONP1,CPNE6,CLU,COL1A1,PTGES,CLIC4,CRHBP,CRYAA,CRYAB,TESMIN,CTNNB1,CYP1B1,CYP11A1,CYP11B1,CYP27B1,DAXX,DHFR,DNMT1,DPEP1,ECE1,ECT2,PPIF,EEF2,EIF2S1,SLC25A13,EP300,ETS1,ADG…
GO: Biological Process	GO:1901700	response to oxygen-containing compound		3.573e-06	0.03968	0.0001297	0.001283	444	1614	NCOA3,SERPINA3,AARS,ABAT,AOC1,ABL2,ABR,CLTRN,ADCY2,ADCY8,FZD1,ADM,CCR2,PARP1,ADRA1B,AGTR1,AGXT,PLA2G6,AKT2,ATP6V0D2,ALDH3A1,ALDH3A2,STK24,ALPL,GNPAT,IRS4,ANGPT2,NUDT2,BIRC5,GPAM,AQP8,AQP2,ARSA,ASS1,ATP1A3,CATSPERG,ATP2B1,ATP5MC3,ATP6V1B1,ATP6V0A1,ATP7A,ATP7B,ADAM9,TICAM1,BAK1,CEACAM1,PRDM1,BLM,GGH,BMP6,KAT2B,ALDH1A2,BNIP3,BRCA1,BRCA2,BSG,SPHK1,TSPO,C3,MBD4,NLRC3,CAD,TRPA1,ATP6V0E1,CALM1,NOL3,KALR…
GO: Biological Process	GO:0007507	heart development		3.596e-06	0.03994	0.0001301	0.001287	183	593	ACACB,ACADM,ACVR1,ARID1A,FZD1,ADM,ADRA1B,AGTR1,CC2D2A,SORBS2,ANGPT1,PI16,ADAM19,PRDM1,BMP2,ALDH1A2,CAD,CALR,CAMK2D,CASP3,CCNB1,CDK1,DNAAF1,NOG,CBY1,HAND1,HAND2,COL11A1,NOX4,C2CD3,TENM4,VCAN,CTNNB1,MYLK3,FGF19,MED12,DVL2,ECE1,IFT52,EFNB2,MEGF8,MIXL1,EP300,PLCE1,ERBB2,ERBB4,UBE4B,SPEG,EYA1,CITED2,BASP1,FDPS,FGF1,FGF2,OLFM1,FGF9,FGFR1,NEBL,FOLR1,TXNRD2,PDLIM5,PDPN,LBX1,ANKRD1,G6PD,GAA,DCTN5,HOPX,GAT…
GO: Biological Process	GO:0001889	liver development		3.711e-06	0.04121	0.0001338	0.001324	65	169	ACADM,ACAT1,AFP,AK2,ALDH9A1,CUL3,ASS1,BAAT,CEACAM1,ALDH1A2,CAD,CAST,RUNX1,CCNE1,RGN,DNAAF1,CEBPB,ONECUT2,CTNNB1,PCSK9,EP300,EZH1,EZH2,CITED2,RAPGEF3,PRMT5,FGA,FOXM1,FPGS,FRZB,HMGCL,HMGCS1,HMGCS2,HMOX1,ONECUT1,HNRNPD,HNRNPK,HP,IGF2R,ITGA2,JARID2,LIPC,MAN2A1,MKI67,NOTCH1,E2F7,WNT4,PKM,PLAU,POU2F1,PRKCSH,TET2,PTN,RARA,E2F8,FBXW7,RXRA,SMARCA4,SOX9,CFC1,RPGRIP1L,TK1,UROD,WNT1,ZIC3
GO: Biological Process	GO:0007063	regulation of sister chromatid cohesion		3.789e-06	0.04208	0.000136	0.001346	14	19	ATRX,BUB1,RECQL4,CTNNB1,ESPL1,SLF1,CTCF,SGO2,SFPQ,SLF2,CDCA5,HDAC8,SMC5,NSMCE2
GO: Biological Process	GO:2000026	regulation of multicellular organismal development		3.797e-06	0.04217	0.000136	0.001346	513	1893	NCOA3,ABL2,ACACB,ACTN3,ACVR1,COLQ,ADAM8,HIST1H4I,FZD1,ADM,CCR2,ADORA2B,ADRA2B,KIDINS220,AP2A1,HIST1H4A,HIST1H4D,HIST1H4F,HIST1H4K,HIST1H4C,AGTR1,STK24,ALOX15B,ISLR2,ANGPT2,PI16,VASN,ANXA3,APOA1,AP3B1,ARF1,ARHGDIB,ARNT,ARSB,DUOXA1,ASCL2,DACT3,CHRD,KRT36,NKX3-2,IL1RL2,BDNF,CEACAM1,PRDM1,SYNGAP1,WISP3,BMP2,PROM1,BMP6,KAT2B,BRCA1,BRCA2,VNN1,SPHK1,TSPO,C3,PHOX2B,KALRN,CALR,CASP6,SEMA5A,RUNX2,RUNX1,CBL…
GO: Biological Process	GO:0043624	cellular protein complex disassembly		3.86e-06	0.04287	0.0001378	0.001363	78	213	KIF18A,AQP2,CAPG,CAPZB,SEMA5A,CFL1,MID1IP1,MRPL33,C12orf65,VILL,KIF14,MRPS16,MRPL4,MRPS7,EIF5A,TRPV4,CKAP2,MRPL46,RIDA,MRPL37,MRPL51,KATNB1,MRPL30,MRPL27,MRPL10,MRPS36,EVL,LIMA1,TRMT112,MRPL28,MRPL45,GFM2,AVIL,MRPL48,MRPS23,MRPS33,GLE1,KIF2C,STMN2,GSN,GSPT1,MRPL3,KIF24,CCSAP,STMN1,MAP1A,MRPS28,DBNL,MRPL13,MRPL18,N6AMT1,MYH9,PEX14,MTPN,MRPL50,MRPL55,PTCD3,MRPL12,MRPS12,SGK1,MRPL17,SPTA1,SPTAN1,SPT…
GO: Biological Process	GO:0060828	regulation of canonical Wnt signaling pathway		3.87e-06	0.04298	0.0001378	0.001363	87	244	AMER1,AXIN1,FZD1,CUL3,DACT3,CCAR2,BMP2,NOG,CBY1,BAMBI,COL1A1,SOSTDC1,CSNK1E,CTNND1,DAB2,DVL2,LATS2,G3BP1,PSME3,KREMEN1,DACT1,FGF2,FGF9,FGF10,FGFR3,MAD2L2,FOXO3,FOLR1,ZBED3,FRZB,DKK2,GLI3,GSK3A,IGFBP1,IGFBP2,IGFBP4,RBPJ,ISL1,LRP4,LRP6,LRP5,MCC,MLLT3,NOTCH1,PRICKLE1,WNT4,CDK14,PIN1,ASPM,POU5F1,PPP1CA,PPP2R3A,TRPM4,PSMA1,PSMA3,PSMA5,PSMA7,PSMB2,PSMB3,PSMB7,PSMC1,PSMC2,PSMC3,PSMD1,PSMD2,PSMD7,PSMD8,P…
GO: Biological Process	GO:0030330	DNA damage response, signal transduction by p53 class mediator		4.145e-06	0.04603	0.0001467	0.001451	46	108	CNOT6,ATR,ATRX,BRCA1,BRCA2,PTTG1IP,CCNB1,CNOT9,CDK1,CDC25C,CDK2,CDKN1A,CDKN1B,CDKN2A,ZNF385A,SESN2,ARID3A,E2F1,EP300,NDRG1,FOXM1,FOXO3,GTSE1,ANKRD1,RPS6KA6,GML,KMT5A,CHEK2,PRMT1,TNKS1BP1,SPRED2,MDM2,RGCC,HIPK2,CNOT3,NPM1,PCNA,E2F7,PLAGL1,PMAIP1,PML,PSMD10,RPS27A,CNOT1,CENPJ,AURKA
GO: Biological Process	GO:1903827	regulation of cellular protein localization		4.149e-06	0.04607	0.0001467	0.001451	184	598	ACTL6A,AXIN1,FZD1,PARP1,AKT2,TSGA13,ANGPT1,KNSTRN,BMF,LRRC46,CHCHD4,RUVBL1,DACT3,GBF1,BARD1,CEACAM1,BMP6,BNIP3L,BRCA1,SPHK1,NOL3,KALRN,SEMA5A,CCNB1,CDK1,CDKN1A,CDKN2A,CENPE,TP53INP2,RHOU,AP2M1,DERL3,BAMBI,TMEM59,BAG4,PKDCC,SIN3A,KIF20B,CSK,CSNK1E,RAB11FIP5,CTNNB1,EDEM1,CTSK,LDLRAP1,TCAF1,ATG13,DAB2,C2CD5,BCL2L11,SAE1,E2F1,ECT2,BCAP31,EP300,STOM,ERBB2,ERBB4,TLR7,DACT1,RAPGEF3,TACC3,CREB3,UBE2J1,CH…
GO: Biological Process	GO:0030111	regulation of Wnt signaling pathway		4.219e-06	0.04685	0.0001487	0.001471	109	322	AMER1,ABL2,AXIN1,FZD1,IFT80,CUL3,DACT3,CCAR2,BMP2,NOG,CBY1,BAMBI,COL1A1,SOSTDC1,CSNK1E,CTNND1,TCF7L1,DAB2,MED12,HMGXB4,DVL2,LATS2,G3BP1,PSME3,KREMEN1,DACT1,FGF2,FGF9,FGF10,FGFR3,MAD2L2,FOXO3,FOLR1,ZBED3,FRZB,DKK2,GLI3,GRB10,GSK3A,WIF1,IGFBP1,IGFBP2,IGFBP4,RBPJ,ISL1,ITGA3,LRP1,LRP4,LRP6,LRP5,MCC,MDFI,MLLT3,CITED1,NFATC4,NOTCH1,PRICKLE1,WNT4,CDK14,PIN1,ASPM,POU5F1,PPP1CA,PPP2R3A,TRPM4,PSMA1,PSMA3,P…
GO: Biological Process	GO:0071459	protein localization to chromosome, centromeric region		4.401e-06	0.04888	0.0001547	0.00153	11	13	BUB1B,CDK1,ZW10,AURKB,CENPA,HASPIN,MTBP,MIS12,SPDL1,RCC2,KNL1
GO: Biological Process	GO:0045047	protein targeting to ER		4.452e-06	0.04944	0.000156	0.001543	44	102	RPL14,SPCS2,FOLR1,RPL35,RPSA,RPL10A,SEC61A1,RPL3,RPL4,RPL5,RPL6,RPL7A,RPL9,RPL10,RPL11,RPL12,RPL13,RPL18,RPL27,RPL28,RPL29,RPL31,RPL35A,RPL41,RPS2,RPS3,RPS11,RPS13,RPS16,RPS17,RPS18,RPS19,RPS23,RPS25,RPS26,RPS27A,SRP9,SRP54,SRP68,SRP72,SRPRA,SSR3,SEC61G,RPL13A
GO: Cellular Component	GO:0005694	chromosome		2.072e-45	2.801e-42	2.801e-42	2.181e-41	401	941	NCOA3,KIF18A,CHAF1B,SMC1A,SPC25,ACTL6A,ARID1A,HIST1H4I,GATAD2B,ADD3,CDC45,CENPP,HIST1H2AI,HIST1H2AK,HIST1H2AC,PARP1,HIST1H2AB,HIST1H2BG,HIST1H2BL,HIST1H2BM,HIST2H2BE,HIST1H3A,HIST1H3D,HIST1H3C,HIST1H3I,HIST1H3G,HIST1H3B,HIST1H4A,HIST1H4D,HIST1H4F,HIST1H4K,HIST1H4C,MAD1L1,ALDOA,BAHCC1,RNF169,KNSTRN,UVSSA,CALCOCO1,HAT1,BEND3,BIRC5,SPC24,RUVBL1,CCDC155,CCAR2,ATR,ATRX,BANF1,BLM,KAT2B,BRCA1,BRCA2,BUB1…
GO: Cellular Component	GO:0044427	chromosomal part		1.227e-40	1.659e-37	8.294e-38	6.459e-37	358	839	NCOA3,KIF18A,CHAF1B,SMC1A,SPC25,ACTL6A,ARID1A,HIST1H4I,GATAD2B,CDC45,CENPP,HIST1H2AI,HIST1H2AK,HIST1H2AC,PARP1,HIST1H2AB,HIST1H2BG,HIST1H2BL,HIST1H2BM,HIST2H2BE,HIST1H3A,HIST1H3D,HIST1H3C,HIST1H3I,HIST1H3G,HIST1H3B,HIST1H4A,HIST1H4D,HIST1H4F,HIST1H4K,HIST1H4C,MAD1L1,ALDOA,BAHCC1,RNF169,KNSTRN,CALCOCO1,HAT1,BEND3,BIRC5,SPC24,RUVBL1,CCDC155,CCAR2,ATR,ATRX,BLM,KAT2B,BRCA2,BUB1,BUB1B,BUD31,PHOX2B,MBD…
GO: Cellular Component	GO:0098687	chromosomal region		2.596e-32	3.51e-29	1.17e-29	9.11e-29	177	344	KIF18A,SMC1A,SPC25,HIST1H4I,CENPP,PARP1,HIST1H3A,HIST1H3D,HIST1H3C,HIST1H3I,HIST1H3G,HIST1H3B,HIST1H4A,HIST1H4D,HIST1H4F,HIST1H4K,HIST1H4C,MAD1L1,KNSTRN,HAT1,BIRC5,SPC24,CCDC155,ATR,ATRX,BLM,KAT2B,BRCA2,BUB1,BUB1B,NSMCE1,HIST1H3F,CCNB1,SMC3,CDK1,ZW10,BUB3,CDK2,AURKB,LRWD1,CEBPB,CENPA,CENPC,CENPE,CENPF,CHEK1,SUN2,POT1,NSL1,SIN3A,KDM4A,KNTC1,CENPL,DAXX,NUF2,DDB1,TINF2,NCAPD2,DNA2,DNMT1,CENPS,RAD50,…
GO: Cellular Component	GO:0005739	mitochondrion		4.098e-27	5.54e-24	1.385e-24	1.079e-23	585	1769	CCDC58,AARS,ABAT,ABCB7,ACACB,ACADL,ACADM,ACADS,ACADVL,ACAT1,ACAT2,ACLY,ACO2,APOOL,TIMM23,ISCA2,PARP1,ADSL,AGXT,AK2,PLA2G6,ABCD1,SLC25A29,ALDH1B1,ALDH9A1,ALDH3A2,ALDOA,GNPAT,SLC25A5,VASN,BMF,NUDT2,RDH14,GPAM,AGPS,ARG2,CHCHD4,ARSB,SLC25A12,FAM72A,ASS1,CCAR2,ALDH4A1,TRAK2,ATP5F1A,ATP5F1B,ATP5F1C,ATP5F1D,ATP5PB,ATP5MC1,ATP5MC2,ATP5MC3,OMA1,ATP5ME,ATP5PF,COX19,GBF1,ATP5PO,ATP7B,AUH,BAK1,BCAT2,SUCLG1,B…
GO: Cellular Component	GO:0000775	chromosome, centromeric region		4.253e-26	5.749e-23	1.063e-23	8.279e-23	108	185	KIF18A,SMC1A,SPC25,CENPP,MAD1L1,KNSTRN,BIRC5,SPC24,ATRX,KAT2B,BUB1,BUB1B,CCNB1,SMC3,ZW10,BUB3,AURKB,LRWD1,CEBPB,CENPA,CENPC,CENPE,CENPF,NSL1,SIN3A,KDM4A,KNTC1,CENPL,DAXX,NUF2,NCAPD2,DNMT1,CENPS,ESCO2,DYNC1LI1,CENPW,STAG1,WDR81,NDC80,SPAG5,CTCF,CENPI,MTBP,DCTN5,CBX1,KIF2C,KMT5C,ZWINT,WDHD1,PMF1,HELLS,CBX3,OIP5,NUDCD2,INCENP,SGO2,KIF22,MAD2L1,SKA2,SGO1,MKI67,NEK2,MIS18A,NUP43,MIS12,CENPM,NUP37,DSCC…
GO: Cellular Component	GO:0044429	mitochondrial part		4.718e-26	6.379e-23	1.063e-23	8.279e-23	364	987	ABAT,ABCB7,ACACB,ACADL,ACADM,ACADS,ACADVL,ACAT1,ACO2,APOOL,TIMM23,ISCA2,AGXT,AK2,SLC25A29,ALDH1B1,ALDH3A2,SLC25A5,BMF,NUDT2,GPAM,ARG2,CHCHD4,SLC25A12,ASS1,CCAR2,ALDH4A1,ATP5F1A,ATP5F1B,ATP5F1C,ATP5F1D,ATP5PB,ATP5MC1,ATP5MC2,ATP5MC3,OMA1,ATP5ME,ATP5PF,COX19,ATP5PO,AUH,BAK1,BCAT2,SUCLG1,BCS1L,BDNF,BNIP3,BNIP3L,BRCA1,BTD,TSPO,SLC25A20,CAT,NFS1,TAMM41,AIFM1,SQOR,DHRS1,CIDEA,LONP1,COX5A,CLU,SAMM50,SLC…
GO: Cellular Component	GO:0000228	nuclear chromosome		2.828e-23	3.824e-20	5.462e-21	4.253e-20	232	569	NCOA3,CHAF1B,SMC1A,ACTL6A,ARID1A,HIST1H4I,GATAD2B,ADD3,CDC45,HIST1H2AI,HIST1H2AK,HIST1H2AC,PARP1,HIST1H2AB,HIST1H2BG,HIST1H2BL,HIST1H2BM,HIST2H2BE,HIST1H3A,HIST1H3D,HIST1H3C,HIST1H3I,HIST1H3G,HIST1H3B,HIST1H4A,HIST1H4D,HIST1H4F,HIST1H4K,HIST1H4C,ALDOA,CALCOCO1,HAT1,BEND3,BIRC5,RUVBL1,CCDC155,CCAR2,ATR,ATRX,BLM,KAT2B,BRCA1,BRCA2,BUB1,BUB1B,BUD31,PHOX2B,HIST1H3F,HIST1H2AG,HIST1H2BJ,RUNX2,RUNX3,ASH2…
GO: Cellular Component	GO:0000793	condensed chromosome		2.176e-22	2.941e-19	3.677e-20	2.863e-19	111	208	SMC1A,SPC25,ADD3,MAD1L1,KNSTRN,BIRC5,SPC24,CCDC155,BANF1,BLM,BRCA1,BUB1,BUB1B,NSMCE1,CCNB1,SMC3,ZW10,BUB3,CDK2,AURKB,CEBPB,CENPA,CENPC,CENPE,CENPF,RCC1,CHEK1,SUN2,NSL1,KNTC1,NUF2,NCAPD2,SMC4,CENPS,RAD50,DYNC1LI1,CENPW,HMG20B,SYCE2,FANCD2,NDC80,SMC2,SPAG5,CTCF,DCTN5,KIF2C,KMT5C,TOPBP1,ZWINT,HIST1H1T,H2AFX,PMF1,CBX3,HMGB1,HMGB2,HSPA2,HUS1,NUDCD2,INCENP,SGO2,LIG3,MAD2L1,SKA2,SGO1,MKI67,MLH1,MRE11,MS…
GO: Cellular Component	GO:0005743	mitochondrial inner membrane		9.384e-22	1.269e-18	1.41e-19	1.098e-18	209	507	ABCB7,ACADVL,ACAT1,APOOL,TIMM23,AK2,SLC25A29,ALDH3A2,SLC25A5,GPAM,SLC25A12,ATP5F1A,ATP5F1B,ATP5F1C,ATP5F1D,ATP5PB,ATP5MC1,ATP5MC2,ATP5MC3,OMA1,ATP5ME,ATP5PF,ATP5PO,SUCLG1,BCS1L,BDNF,SLC25A20,TAMM41,AIFM1,SQOR,DHRS1,COX5A,SAMM50,SLC25A27,PMPCB,COX5B,COX6A1,COX6B1,COX7A2,COX7B,COX7C,COX8A,COX10,COX11,COX15,ATP5MF,MRPL33,ATP5MPL,CPT1A,CPT2,CRAT,RSAD2,CYC1,CYP11A1,CYP11B1,ERAL1,COQ6,MRPS16,SLC25A51,P…
GO: Cellular Component	GO:0031967	organelle envelope		1.941e-21	2.624e-18	2.624e-19	2.043e-18	400	1169	ABCB7,ACACB,ACADL,ACADM,ACADS,ACADVL,ACAT1,APOOL,TIMM23,AK9,PARP1,ADRA1B,AGTR1,MAD1L1,OSBPL6,AK2,SLC25A29,ALDH3A2,SLC25A5,BMF,GPAM,CDC14B,CHCHD4,SLC25A12,CCDC155,ASS1,ATP5F1A,ATP5F1B,ATP5F1C,ATP5F1D,ATP5PB,ATP5MC1,ATP5MC2,ATP5MC3,OMA1,ATP5ME,ATP5PF,COX19,ATP5PO,BAK1,SUCLG1,BCS1L,BDNF,BNIP1,BNIP3,BNIP3L,TSPO,SLC25A20,CAT,CERS5,MTA1,TAMM41,AIFM1,CDK4,CLGN,CENPF,RCC1,SQOR,DHRS1,GTF3C3,NEMP2,CIDEA,CO…
GO: Cellular Component	GO:0031975	envelope		2.472e-21	3.342e-18	3.038e-19	2.366e-18	401	1174	ABCB7,ACACB,ACADL,ACADM,ACADS,ACADVL,ACAT1,APOOL,TIMM23,AK9,PARP1,ADRA1B,AGTR1,MAD1L1,OSBPL6,AK2,SLC25A29,ALDH3A2,SLC25A5,BMF,GPAM,CDC14B,CHCHD4,SLC25A12,CCDC155,ASS1,ATP5F1A,ATP5F1B,ATP5F1C,ATP5F1D,ATP5PB,ATP5MC1,ATP5MC2,ATP5MC3,OMA1,ATP5ME,ATP5PF,COX19,ATP5PO,BAK1,SUCLG1,BCS1L,BDNF,BNIP1,BNIP3,BNIP3L,TSPO,SLC25A20,CAT,CERS5,MTA1,TAMM41,AIFM1,CDK4,CLGN,CENPF,RCC1,SQOR,DHRS1,GTF3C3,NEMP2,CIDEA,CO…
GO: Cellular Component	GO:0000779	condensed chromosome, centromeric region		2.918e-21	3.946e-18	3.288e-19	2.56e-18	69	105	SMC1A,SPC25,MAD1L1,KNSTRN,BIRC5,SPC24,BUB1,BUB1B,CCNB1,ZW10,BUB3,AURKB,CEBPB,CENPA,CENPC,CENPE,CENPF,NSL1,KNTC1,NUF2,NCAPD2,CENPS,DYNC1LI1,CENPW,NDC80,SPAG5,DCTN5,KIF2C,KMT5C,ZWINT,PMF1,CBX3,NUDCD2,INCENP,SGO2,MAD2L1,SKA2,SGO1,NEK2,NUP43,MIS12,CENPM,NUP37,PLK1,CENPO,PPP1CC,ERCC6L,SPDL1,ZWILCH,RANGAP1,CENPU,MIS18BP1,NUP85,HJURP,DSN1,CENPT,NUP133,CENPN,CENPK,AURKA,NCAPD3,CLASP1,ITGB3BP,SKA1,TP53BP1…
GO: Cellular Component	GO:0000776	kinetochore		1.509e-20	2.04e-17	1.57e-18	1.222e-17	76	124	KIF18A,SMC1A,SPC25,MAD1L1,KNSTRN,BIRC5,SPC24,KAT2B,BUB1,BUB1B,CCNB1,ZW10,BUB3,AURKB,CENPA,CENPC,CENPE,CENPF,NSL1,SIN3A,KNTC1,NUF2,CENPS,DYNC1LI1,CENPW,WDR81,NDC80,SPAG5,CENPI,MTBP,DCTN5,KIF2C,ZWINT,PMF1,NUDCD2,INCENP,SGO2,KIF22,MAD2L1,SKA2,SGO1,NEK2,NUP43,MIS12,CENPM,NUP37,PLK1,CENPO,PPP1CC,PSEN1,ERCC6L,SPDL1,ZWILCH,RANGAP1,CENPU,PBRM1,MIS18BP1,NUP85,HJURP,DSN1,CENPT,NUP133,CENPN,CENPK,NUP160,CLA…
GO: Cellular Component	GO:0005740	mitochondrial envelope		1.973e-20	2.668e-17	1.906e-18	1.484e-17	274	736	ABCB7,ACACB,ACADL,ACADM,ACADS,ACADVL,ACAT1,APOOL,TIMM23,AK2,SLC25A29,ALDH3A2,SLC25A5,BMF,GPAM,CHCHD4,SLC25A12,ASS1,ATP5F1A,ATP5F1B,ATP5F1C,ATP5F1D,ATP5PB,ATP5MC1,ATP5MC2,ATP5MC3,OMA1,ATP5ME,ATP5PF,COX19,ATP5PO,BAK1,SUCLG1,BCS1L,BDNF,BNIP3,BNIP3L,TSPO,SLC25A20,CAT,TAMM41,AIFM1,SQOR,DHRS1,CIDEA,COX5A,CLU,SAMM50,SLC25A27,PMPCB,COX5B,RNF185,COX6A1,COX6B1,COX7A2,COX7B,COX7C,COX8A,COX10,COX11,COX15,ATP…
GO: Cellular Component	GO:0031966	mitochondrial membrane		3.426e-20	4.632e-17	3.088e-18	2.405e-17	261	694	ABCB7,ACACB,ACADL,ACADM,ACADS,ACADVL,ACAT1,APOOL,TIMM23,AK2,SLC25A29,ALDH3A2,SLC25A5,BMF,GPAM,SLC25A12,ASS1,ATP5F1A,ATP5F1B,ATP5F1C,ATP5F1D,ATP5PB,ATP5MC1,ATP5MC2,ATP5MC3,OMA1,ATP5ME,ATP5PF,ATP5PO,BAK1,SUCLG1,BCS1L,BDNF,BNIP3,BNIP3L,TSPO,SLC25A20,TAMM41,AIFM1,SQOR,DHRS1,COX5A,CLU,SAMM50,SLC25A27,PMPCB,COX5B,RNF185,COX6A1,COX6B1,COX7A2,COX7B,COX7C,COX8A,COX10,COX11,COX15,ATP5MF,MRPL33,ATP5MPL,CPT1…
GO: Cellular Component	GO:0019866	organelle inner membrane		4.595e-20	6.213e-17	3.883e-18	3.024e-17	222	564	ABCB7,ACADVL,ACAT1,APOOL,TIMM23,AK2,SLC25A29,ALDH3A2,SLC25A5,GPAM,SLC25A12,ATP5F1A,ATP5F1B,ATP5F1C,ATP5F1D,ATP5PB,ATP5MC1,ATP5MC2,ATP5MC3,OMA1,ATP5ME,ATP5PF,ATP5PO,SUCLG1,BCS1L,BDNF,SLC25A20,TAMM41,AIFM1,SQOR,DHRS1,NEMP2,COX5A,SUN2,SAMM50,SLC25A27,PMPCB,COX5B,COX6A1,COX6B1,COX7A2,COX7B,COX7C,COX8A,COX10,COX11,COX15,ATP5MF,MRPL33,ATP5MPL,CPT1A,CPT2,CRAT,RSAD2,CYC1,CYP11A1,CYP11B1,ERAL1,COQ6,MRPS16…
GO: Cellular Component	GO:0044454	nuclear chromosome part		1.091e-19	1.475e-16	8.677e-18	6.757e-17	211	531	NCOA3,CHAF1B,ACTL6A,ARID1A,HIST1H4I,GATAD2B,CDC45,HIST1H2AI,HIST1H2AK,HIST1H2AC,PARP1,HIST1H2AB,HIST1H2BG,HIST1H2BL,HIST1H2BM,HIST2H2BE,HIST1H3A,HIST1H3D,HIST1H3C,HIST1H3I,HIST1H3G,HIST1H3B,HIST1H4A,HIST1H4D,HIST1H4F,HIST1H4K,HIST1H4C,ALDOA,CALCOCO1,HAT1,BEND3,RUVBL1,CCDC155,CCAR2,ATR,ATRX,BLM,KAT2B,BRCA2,BUB1,BUB1B,BUD31,PHOX2B,HIST1H3F,HIST1H2AG,HIST1H2BJ,RUNX2,RUNX3,ASH2L,CCNB1,SMC3,CDK1,CDC5L…
GO: Cellular Component	GO:0005759	mitochondrial matrix		3.768e-19	5.094e-16	2.83e-17	2.204e-16	177	425	ABAT,ACADL,ACADM,ACADS,ACADVL,ACAT1,ACO2,ISCA2,AGXT,ALDH1B1,SLC25A5,NUDT2,ARG2,CCAR2,ALDH4A1,ATP5F1A,ATP5F1B,ATP5F1C,ATP5F1D,ATP5PB,AUH,BCAT2,SUCLG1,BRCA1,BTD,NFS1,LONP1,PMPCB,MRPL33,PARS2,C12orf65,POLDIP2,CYP11A1,ERAL1,DLAT,DLD,DNA2,MRPS16,ECHS1,TSFM,PPIF,MRPS7,TFB1M,MRPS2,AASS,MRPL46,AADAT,MTG1,ERBB4,MRPL37,BCKDK,MRPL51,ETFA,ETFB,ETFDH,MRPL30,MRPL27,MRPL10,MRPS36,FDPS,FDXR,ACAA2,TIMM44,PITRM1,F…
GO: Cellular Component	GO:0000777	condensed chromosome kinetochore		5.119e-19	6.921e-16	3.642e-17	2.836e-16	62	95	SMC1A,SPC25,MAD1L1,KNSTRN,BIRC5,SPC24,BUB1,BUB1B,CCNB1,ZW10,BUB3,CENPA,CENPC,CENPE,CENPF,NSL1,KNTC1,NUF2,CENPS,DYNC1LI1,CENPW,NDC80,SPAG5,DCTN5,KIF2C,ZWINT,PMF1,NUDCD2,INCENP,SGO2,MAD2L1,SKA2,SGO1,NEK2,NUP43,MIS12,CENPM,NUP37,PLK1,CENPO,PPP1CC,ERCC6L,SPDL1,ZWILCH,RANGAP1,CENPU,MIS18BP1,NUP85,HJURP,DSN1,CENPT,NUP133,CENPN,CENPK,CLASP1,ITGB3BP,SKA1,TP53BP1,CENPH,KNL1,NUP107,SKA3
GO: Cellular Component	GO:0005819	spindle		3.244e-16	4.386e-13	2.193e-14	1.708e-13	133	308	KIF18A,MAD1L1,CUL3,SLC25A5,KNSTRN,BIRC5,HAUS1,CEP95,BUB1B,CALM1,CAPG,CAPN6,PRC1,CCNB1,UNC119,SMC3,CDK1,CDC6,CDC20,ZW10,DNAAF1,CDC25B,CDC27,AURKB,CENPE,CENPF,ROCK2,KIF23,POC1A,NEK7,KIF20B,CTNNB1,ESPL1,KNTC1,DLGAP5,CKAP5,DDX11,FBXO5,KIF14,ECT2,KIF20A,LATS2,HASPIN,DYNC1LI1,CKAP2,CTTN,NIN,NUSAP1,MAEA,KATNB1,TUBGCP3,MAD2L2,TADA3,SPAG5,FAM96B,TUBGCP2,CBX1,GOLGA2,PSRC1,CNTRL,TOPBP1,NR3C1,KIF3A,KLHL22,CE…
GO: Cellular Component	GO:0000785	chromatin		3.641e-16	4.923e-13	2.344e-14	1.825e-13	188	487	NCOA3,CHAF1B,ACTL6A,ARID1A,HIST1H4I,GATAD2B,HIST1H2AI,HIST1H2AK,HIST1H2AC,HIST1H2AB,HIST1H2BG,HIST1H2BL,HIST1H2BM,HIST2H2BE,HIST1H3A,HIST1H3D,HIST1H3C,HIST1H3I,HIST1H3G,HIST1H3B,HIST1H4A,HIST1H4D,HIST1H4F,HIST1H4K,HIST1H4C,ALDOA,BAHCC1,CALCOCO1,HAT1,BEND3,RUVBL1,CCAR2,ATRX,KAT2B,BUD31,PHOX2B,MBD4,HIST1H3F,HIST1H2AG,HIST1H2BJ,H1FX,RUNX2,RUNX3,ASH2L,SMC3,CDK4,CDKN2A,LRWD1,CEBPB,CENPA,CENPC,CENPF,RC…
GO: Cellular Component	GO:0098798	mitochondrial protein complex		1.557e-15	2.105e-12	9.569e-14	7.451e-13	78	149	APOOL,TIMM23,ATP5F1A,ATP5F1B,ATP5F1C,ATP5F1D,ATP5PB,ATP5MC1,ATP5MC2,ATP5MC3,ATP5ME,ATP5PF,ATP5PO,SUCLG1,BCS1L,COX5A,SAMM50,PMPCB,COX6A1,COX8A,ATP5MF,ATP5MPL,DLAT,DNA2,PPIF,TIMM17B,BCKDK,ETFA,ETFB,ETFDH,MRPS36,MICU1,TOMM40,ATP5PD,CHCHD6,ATP5MG,TIMM50,CLPX,IMMT,ATP5MD,HADHA,HADHB,PARK7,MT-CO1,TIMM21,MT-ND4L,NDUFA3,NDUFA4,NDUFA5,NDUFA9,NDUFA10,NDUFB5,NDUFB6,NDUFB7,NDUFB10,NDUFC1,NDUFS1,NDUFS2,NDUFS3…
GO: Cellular Component	GO:0000922	spindle pole		7.676e-15	1.038e-11	4.512e-13	3.514e-12	71	133	MAD1L1,CUL3,KNSTRN,HAUS1,CEP95,CALM1,PRC1,CCNB1,UNC119,SMC3,CDC6,CDC20,ZW10,DNAAF1,CDC25B,AURKB,CENPF,ROCK2,POC1A,NEK7,KIF20B,CTNNB1,KNTC1,DLGAP5,CKAP5,DDX11,LATS2,DYNC1LI1,CKAP2,NIN,KATNB1,TUBGCP3,SPAG5,TUBGCP2,GOLGA2,PSRC1,CNTRL,TOPBP1,KLHL22,CEP89,CKAP2L,FBF1,NUDCD2,KIF11,KIFC1,MAD2L1,SGO1,POC1B,NEDD9,NEK2,NPM1,AUNIP,ASPM,GPSM2,PLK1,PPP2CB,SPDL1,WDR62,RANGAP1,CEP128,NDC1,TPX2,CDK5RAP2,NEDD1,AU…
GO: Cellular Component	GO:0098800	inner mitochondrial membrane protein complex		4.227e-14	5.714e-11	2.381e-12	1.854e-11	62	112	APOOL,TIMM23,ATP5F1A,ATP5F1B,ATP5F1C,ATP5F1D,ATP5PB,ATP5MC1,ATP5MC2,ATP5MC3,ATP5ME,ATP5PF,ATP5PO,BCS1L,COX5A,PMPCB,COX6A1,COX8A,ATP5MF,ATP5MPL,PPIF,TIMM17B,MICU1,ATP5PD,CHCHD6,ATP5MG,TIMM50,IMMT,ATP5MD,PARK7,MT-CO1,TIMM21,MT-ND4L,NDUFA3,NDUFA4,NDUFA5,NDUFA9,NDUFA10,NDUFB5,NDUFB6,NDUFB7,NDUFB10,NDUFC1,NDUFS1,NDUFS2,NDUFS3,NDUFV1,NDUFS4,NDUFV3,UQCR10,APOO,NDUFS7,CHCHD3,SDHA,SDHB,SDHC,SDHD,FOXRED1,N…
GO: Cellular Component	GO:0005783	endoplasmic reticulum		3.096e-13	4.186e-10	1.674e-11	1.304e-10	506	1706	HACD4,ADAM10,TRIM59,PLIN2,ADORA1,SERINC1,OSBPL6,NCEH1,ALB,SRPX,ALDH3A1,ALDH3A2,MMP23B,RDH14,ITGA8,APOA1,AQP2,AQP5,ARSA,ARSB,DUOXA1,ART1,ASNA1,ASS1,ATP1A3,GBF1,ATP7A,BAK1,PROM1,BNIP1,BNIP3,BNIP3L,SQSTM1,SGPL1,SCAPER,P4HA2,NOL3,CALR,CALU,CAMK2D,CANX,CAST,CAT,SERPINH1,CCKAR,PKMYT1,PIGQ,CERS5,CD1D,MTA1,ENTPD5,ZW10,LRAT,CDS1,CLGN,CHI3L1,DHRS1,TRAPPC1,OSTC,SELENOK,RAB9A,LMF2,CLU,DERL3,RAB3GAP2,FADS2,CO…
GO: Cellular Component	GO:0044455	mitochondrial membrane part		6.008e-13	8.123e-10	3.124e-11	2.433e-10	87	189	APOOL,TIMM23,ATP5F1A,ATP5F1B,ATP5F1C,ATP5F1D,ATP5PB,ATP5MC1,ATP5MC2,ATP5MC3,ATP5ME,ATP5PF,ATP5PO,BAK1,BCS1L,BDNF,BNIP3,TAMM41,COX5A,SAMM50,PMPCB,COX6A1,COX7A2,COX7B,COX8A,COX15,ATP5MF,ATP5MPL,CPT1A,CYP11A1,MFN2,PPIF,COQ7,TIMM17B,ETFDH,MICU1,TOMM40,ATP5PD,COQ5,CHCHD6,ATP5MG,TIMM50,COQ3,MGARP,IMMT,ATP5MD,COX6B2,PARK7,HSPD1,MT-CO1,TIMM21,MT-ND4L,NDUFA3,NDUFA4,NDUFA5,NDUFA9,NDUFA10,NDUFB5,NDUFB6,NDUF…
GO: Cellular Component	GO:0005813	centrosome		3.084e-12	4.17e-09	1.544e-10	1.203e-09	180	501	TRIM59,CDC45,MAD1L1,IFT80,BIRC5,ALS2,HAUS1,BRCA1,BRCA2,CEP95,CALM1,CAPG,RILPL1,CCNB1,CCNE1,CCNF,UNC119,ATP6V0D1,CCNB2,CDK1,CDC20,CDC25B,CDC27,CDK2,AURKB,CDK6,CENPF,CHD3,CHD4,CHEK1,SCLT1,DCAF12,ROCK2,KIF23,POC1A,RTTN,CLIC4,KIF20B,C2CD3,ARHGEF10,CEP135,CTNNB1,ESPL1,KIAA0586,DLGAP5,CKAP5,CUL7,DHX9,MED12,IFT52,HASPIN,DYNC1LI1,MPHOSPH9,CKAP2,TUBD1,TUBE1,NIN,KATNB1,WDR81,CNTROB,NDRG1,FAM161A,TUBGCP3,TA…
GO: Cellular Component	GO:0015630	microtubule cytoskeleton		3.444e-12	4.657e-09	1.663e-10	1.295e-09	350	1125	KIF18A,TRIM59,AXIN1,CDC7,CDC45,AP1G1,MAD1L1,PLA2G6,IFT80,CUL3,SLC25A5,KNSTRN,BIRC5,ALS2,RUVBL1,HAUS1,SNX4,BBS2,BRCA1,BRCA2,CEP95,BUB1B,CCNA1,CALM1,CAPG,CAPN6,RILPL1,PRC1,CCNB1,CCNE1,CCNF,UNC119,MTA1,ATP6V0D1,SMC3,CCNB2,CDK1,CDC6,CDC20,ZW10,DNAAF1,CDC25B,CDC27,CDK2,AURKB,CDK6,LRWD1,CENPE,CENPF,CHD3,CHD4,CHEK1,MID1IP1,CBY1,SCLT1,DCAF12,ROCK2,KIF23,POC1A,RTTN,NEK7,RAB3D,PTPN23,CLIC4,CRHBP,KIF20B,CRY…
GO: Cellular Component	GO:0005657	replication fork		1.061e-11	1.434e-08	4.944e-10	3.85e-09	41	67	CDC45,BLM,CDC5L,CHEK1,SMARCAL1,DNMT1,ZRANB3,GINS4,GINS2,HELB,H2AFX,MCM3,UHRF1,POLE3,PCNA,PLRG1,POLA1,POLD2,POLE,POLE2,PRIM1,PRIM2,PURA,PURB,RAD51B,RFC1,RFC2,RFC4,RFC5,RPA1,RPA3,MCM10,PIF1,DMAP1,TOP1,TP53BP1,POLA2,XRCC2,XRCC3,RAD18,MMS22L
GO: Cellular Component	GO:0032993	protein-DNA complex		1.558e-11	2.106e-08	7.02e-10	5.466e-09	82	183	HIST1H4I,CDC45,HIST1H2AI,HIST1H2AK,HIST1H2AC,HIST1H2AB,HIST1H2BG,HIST1H2BL,HIST1H2BM,HIST2H2BE,HIST1H3A,HIST1H3D,HIST1H3C,HIST1H3I,HIST1H3G,HIST1H3B,HIST1H4A,HIST1H4D,HIST1H4F,HIST1H4K,HIST1H4C,HIST1H3F,HIST1H2AG,HIST1H2BJ,H1FX,CDC5L,CENPA,CHD4,SMARCAL1,POT1,ATF6B,CTNNB1,GINS1,HP1BP3,TINF2,EP300,EYA1,SLF1,GINS4,GINS2,XRCC6,HELB,H1F0,HIST1H1C,HIST1H1D,HIST1H1E,HIST1H1B,HIST1H1T,HIST1H2AE,H2AFX,H2A…
GO: Cellular Component	GO:0000781	chromosome, telomeric region		1.644e-11	2.222e-08	7.169e-10	5.582e-09	75	162	HIST1H4I,PARP1,HIST1H3A,HIST1H3D,HIST1H3C,HIST1H3I,HIST1H3G,HIST1H3B,HIST1H4A,HIST1H4D,HIST1H4F,HIST1H4K,HIST1H4C,HAT1,CCDC155,ATR,ATRX,BLM,BRCA2,NSMCE1,HIST1H3F,CDK1,CDK2,LRWD1,CHEK1,SUN2,POT1,DDB1,TINF2,DNA2,RAD50,ALYREF,FEN1,THOC3,SLX4,XRCC6,CBX1,CHEK2,H2AFX,CBX3,TNKS1BP1,MCM2,MCM3,MCM4,MCM5,MCM7,MEN1,MRE11,MSH2,ORC5,PCNA,NABP2,PML,POLR2B,PPP1CA,PPP1CC,THOC6,PURA,RAD51,RPA1,PIF1,CTC1,TNKS2,SMC…
GO: Cellular Component	GO:0044432	endoplasmic reticulum part		1.895e-11	2.562e-08	8.005e-10	6.234e-09	360	1177	HACD4,ADAM10,TRIM59,SERINC1,OSBPL6,NCEH1,ALDH3A2,MMP23B,RDH14,APOA1,ARSA,ARSB,DUOXA1,ART1,ASNA1,GBF1,BNIP1,SGPL1,P4HA2,CALR,CALU,CAMK2D,CANX,SERPINH1,PKMYT1,PIGQ,CERS5,CD1D,ZW10,LRAT,CDS1,CLGN,OSTC,SELENOK,RAB9A,LMF2,DERL3,RAB3GAP2,FADS2,COL1A1,COL1A2,COL4A1,COL4A5,COL5A2,SUMF2,COL8A1,COL8A2,COL9A1,COL11A1,COPA,SPTLC2,TECR,RNF185,PTGES,NOX4,H6PD,ATF6B,DHRS7B,PDIA4,MOXD1,RSAD2,SEC24C,OSBPL3,UBXN7,…
GO: Cellular Component	GO:0005815	microtubule organizing center		5.87e-11	7.936e-08	2.405e-09	1.873e-08	216	646	KIF18A,TRIM59,CDC45,MAD1L1,PLA2G6,IFT80,BIRC5,ALS2,RUVBL1,HAUS1,BBS2,BRCA1,BRCA2,CEP95,BUB1B,CALM1,CAPG,RILPL1,CCNB1,CCNE1,CCNF,UNC119,ATP6V0D1,CCNB2,CDK1,CDC20,CDC25B,CDC27,CDK2,AURKB,CDK6,LRWD1,CENPF,CHD3,CHD4,CHEK1,CBY1,SCLT1,DCAF12,ROCK2,KIF23,POC1A,RTTN,NEK7,PTPN23,CLIC4,KIF20B,C2CD3,ARHGEF10,CEP135,RAB11FIP5,CTNNB1,ESPL1,KIAA0586,DLGAP5,CKAP5,CUL7,C2CD5,DHX9,AK5,MED12,IFT52,LATS2,HASPIN,DYN…
GO: Cellular Component	GO:0000784	nuclear chromosome, telomeric region		6.407e-11	8.662e-08	2.548e-09	1.984e-08	64	133	HIST1H4I,PARP1,HIST1H3A,HIST1H3D,HIST1H3C,HIST1H3I,HIST1H3G,HIST1H3B,HIST1H4A,HIST1H4D,HIST1H4F,HIST1H4K,HIST1H4C,HAT1,ATR,ATRX,BRCA2,HIST1H3F,CDK1,SUN2,POT1,DDB1,TINF2,DNA2,RAD50,ALYREF,FEN1,THOC3,SLX4,XRCC6,CBX1,CBX3,TNKS1BP1,MCM2,MCM3,MCM4,MCM5,MCM7,MEN1,MRE11,MSH2,ORC5,PCNA,NABP2,PML,POLR2B,PPP1CA,PPP1CC,THOC6,PURA,RAD51,RPA1,PIF1,CTC1,TNKS2,SMCHD1,TERF1,TERF2,CBX5,TP53BP1,ORC3,WRN,NABP1,XRCC3
GO: Cellular Component	GO:0005912	adherens junction		9.884e-11	1.336e-07	3.818e-09	2.973e-08	170	484	ACTG1,ACTN4,ACTN1,ACTN3,ADAM10,FZD1,ARHGAP31,PIP5K1A,JCAD,SORBS2,PPFIBP1,ITGA8,ARF1,RND3,CADM3,ADAM9,CEACAM1,BSG,CAPN5,CALR,CAPN1,CAT,CCND3,CD81,ADGRE5,CD151,CDH3,CDH5,MAGI1,DLG5,CFL1,RHOU,SLC9A3R2,CNN3,KIF23,NOX4,MDC1,CSRP2,CTNNA1,CTNNA2,CTNNB1,CTNND1,MTSS1,DAB2,DES,MRC2,TLN2,CD99L2,ARPC5,ARPC1B,ARPC2,EFNA5,EFNB2,G3BP1,SORBS3,TRPV4,CTTN,CD96,EPB41L2,PAK4,FAT2,NDRG1,FGFR3,EVL,FLNB,LIMA1,SORBS1,PA…
GO: Cellular Component	GO:1990204	oxidoreductase complex		3.674e-10	4.967e-07	1.38e-08	1.074e-07	50	97	BCS1L,P4HA2,PMPCB,NOX4,DLAT,DLD,BCKDK,GMPR2,MRPS36,PARK7,MT-ND4L,NCF2,NDUFA3,NDUFA4,NDUFA5,NDUFA9,NDUFA10,NDUFB5,NDUFB6,NDUFB7,NDUFB10,NDUFC1,NDUFS1,NDUFS2,NDUFS3,NDUFV1,NDUFS4,NDUFV3,OGDH,P4HB,PDHA1,PDHA2,PDHB,UQCR10,NDUFS7,RRM1,RRM2,DHTKD1,SDHA,SDHB,SDHC,SDHD,FOXRED1,OGDHL,GPD1L,NDUFA12,UQCRC1,UQCRC2,UQCRFS1,PDHX
GO: Cellular Component	GO:0070161	anchoring junction		4.412e-10	5.965e-07	1.612e-08	1.255e-07	173	503	ACTG1,ACTN4,ACTN1,ACTN3,ADAM10,FZD1,ARHGAP31,PIP5K1A,JCAD,SORBS2,PPFIBP1,ITGA8,ARF1,RND3,CADM3,ADAM9,CEACAM1,BSG,CAPN5,CALR,CAPN1,CAT,CCND3,CD81,ADGRE5,CD151,CDH3,CDH5,MAGI1,DLG5,CDSN,CFL1,RHOU,SLC9A3R2,CNN3,KIF23,NOX4,MDC1,CSRP2,CTNNA1,CTNNA2,CTNNB1,CTNND1,MTSS1,DAB2,DES,MRC2,TLN2,CD99L2,ARPC5,ARPC1B,ARPC2,EFNA5,EFNB2,G3BP1,SORBS3,TRPV4,CTTN,CD96,EPB41L2,PAK4,FAT2,NDRG1,FGFR3,EVL,FLNB,LIMA1,SORB…
GO: Cellular Component	GO:0005789	endoplasmic reticulum membrane		5e-10	6.76e-07	1.779e-08	1.385e-07	305	994	HACD4,TRIM59,SERINC1,OSBPL6,NCEH1,ALDH3A2,MMP23B,RDH14,DUOXA1,ART1,ASNA1,BNIP1,SGPL1,CALR,CALU,CAMK2D,CANX,PKMYT1,PIGQ,CERS5,CD1D,ZW10,LRAT,CDS1,CLGN,OSTC,SELENOK,RAB9A,LMF2,DERL3,RAB3GAP2,FADS2,COPA,SPTLC2,TECR,RNF185,PTGES,NOX4,ATF6B,DHRS7B,MOXD1,RSAD2,SEC24C,OSBPL3,UBXN7,LPIN2,PNPLA8,EMC2,EDEM1,GPSM1,CYP1B1,CLSTN3,CYP2B6,MLEC,CYP4A11,CYP4B1,CYP51A1,SPCS2,DDOST,NSDHL,POM121,CANT1,DHCR24,LPGAT1,…
GO: Cellular Component	GO:0042175	nuclear outer membrane-endoplasmic reticulum membrane network		6.254e-10	8.455e-07	2.168e-08	1.688e-07	310	1015	HACD4,TRIM59,SERINC1,OSBPL6,NCEH1,ALDH3A2,MMP23B,RDH14,DUOXA1,ART1,CCDC155,ASNA1,BNIP1,SGPL1,CALR,CALU,CAMK2D,CANX,PKMYT1,PIGQ,CERS5,CD1D,ZW10,LRAT,CDS1,CLGN,OSTC,SELENOK,RAB9A,LMF2,DERL3,RAB3GAP2,FADS2,COPA,SPTLC2,TECR,RNF185,PTGES,NOX4,ATF6B,DHRS7B,MOXD1,RSAD2,SEC24C,OSBPL3,UBXN7,LPIN2,PNPLA8,EMC2,EDEM1,GPSM1,CYP1B1,CLSTN3,CYP2B6,MLEC,CYP4A11,CYP4B1,CYP51A1,SPCS2,DDOST,NSDHL,POM121,CANT1,DHCR24…
GO: Cellular Component	GO:0070469	respiratory chain		2.627e-09	3.552e-06	8.88e-08	6.915e-07	46	90	BCS1L,COX5A,PMPCB,COX6A1,COX7A2,COX7B,COX8A,COX15,CYC1,UQCRQ,UQCR11,PARK7,HIGD2A,MT-CO1,MT-CO2,MT-ND3,MT-ND4,MT-ND4L,NDUFA3,NDUFA4,NDUFA5,NDUFA9,NDUFA10,NDUFB5,NDUFB6,NDUFB7,NDUFB10,NDUFC1,NDUFS1,NDUFS2,NDUFS3,NDUFV1,NDUFS4,NDUFV3,UQCR10,NDUFS7,SDHA,SDHB,SDHC,SDHD,FOXRED1,NDUFA12,UQCRC1,UQCRC2,UQCRFS1,UQCRH
GO: Cellular Component	GO:0005925	focal adhesion		5.803e-09	7.845e-06	1.913e-07	1.49e-06	138	393	ACTG1,ACTN4,ACTN1,ACTN3,ADAM10,FZD1,ARHGAP31,PIP5K1A,SORBS2,PPFIBP1,ITGA8,ARF1,RND3,ADAM9,BSG,CAPN5,CALR,CAPN1,CAT,CCND3,CD81,ADGRE5,CD151,CFL1,RHOU,SLC9A3R2,CNN3,KIF23,NOX4,MDC1,CSRP2,CTNNA1,CTNNB1,DAB2,MRC2,TLN2,CD99L2,ARPC5,ARPC1B,ARPC2,EFNB2,G3BP1,SORBS3,TRPV4,CTTN,EPB41L2,PAK4,FGFR3,EVL,FLNB,LIMA1,SORBS1,PABPC1,GNA13,TSPAN9,GJA1,GRK5,PDIA3,GSN,CDC42EP1,TNS4,CHP1,HNRNPK,HSPA9,HSPB1,IGF2R,DOCK…
GO: Cellular Component	GO:0005924	cell-substrate adherens junction		1.437e-08	1.943e-05	4.626e-07	3.603e-06	138	398	ACTG1,ACTN4,ACTN1,ACTN3,ADAM10,FZD1,ARHGAP31,PIP5K1A,SORBS2,PPFIBP1,ITGA8,ARF1,RND3,ADAM9,BSG,CAPN5,CALR,CAPN1,CAT,CCND3,CD81,ADGRE5,CD151,CFL1,RHOU,SLC9A3R2,CNN3,KIF23,NOX4,MDC1,CSRP2,CTNNA1,CTNNB1,DAB2,MRC2,TLN2,CD99L2,ARPC5,ARPC1B,ARPC2,EFNB2,G3BP1,SORBS3,TRPV4,CTTN,EPB41L2,PAK4,FGFR3,EVL,FLNB,LIMA1,SORBS1,PABPC1,GNA13,TSPAN9,GJA1,GRK5,PDIA3,GSN,CDC42EP1,TNS4,CHP1,HNRNPK,HSPA9,HSPB1,IGF2R,DOCK…
GO: Cellular Component	GO:0030055	cell-substrate junction		1.853e-08	2.505e-05	5.827e-07	4.537e-06	139	403	ACTG1,ACTN4,ACTN1,ACTN3,ADAM10,FZD1,ARHGAP31,PIP5K1A,SORBS2,PPFIBP1,ITGA8,ARF1,RND3,ADAM9,BSG,CAPN5,CALR,CAPN1,CAT,CCND3,CD81,ADGRE5,CD151,CFL1,RHOU,SLC9A3R2,CNN3,KIF23,NOX4,MDC1,CSRP2,CTNNA1,CTNNB1,DAB2,MRC2,TLN2,DMD,CD99L2,ARPC5,ARPC1B,ARPC2,EFNB2,G3BP1,SORBS3,TRPV4,CTTN,EPB41L2,PAK4,FGFR3,EVL,FLNB,LIMA1,SORBS1,PABPC1,GNA13,TSPAN9,GJA1,GRK5,PDIA3,GSN,CDC42EP1,TNS4,CHP1,HNRNPK,HSPA9,HSPB1,IGF2R,…
GO: Cellular Component	GO:0045259	proton-transporting ATP synthase complex		2.147e-08	2.903e-05	6.514e-07	5.072e-06	18	23	ATP5F1A,ATP5F1B,ATP5F1C,ATP5F1D,ATP5PB,ATP5MC1,ATP5MC2,ATP5MC3,ATP5ME,ATP5PF,ATP5PO,ATP5MF,ATP5MPL,PPIF,ATP5PD,ATP5MG,ATP5MD,MT-ATP6
GO: Cellular Component	GO:0005753	mitochondrial proton-transporting ATP synthase complex		2.168e-08	2.931e-05	6.514e-07	5.072e-06	17	21	ATP5F1A,ATP5F1B,ATP5F1C,ATP5F1D,ATP5PB,ATP5MC1,ATP5MC2,ATP5MC3,ATP5ME,ATP5PF,ATP5PO,ATP5MF,ATP5MPL,PPIF,ATP5PD,ATP5MG,ATP5MD
GO: Cellular Component	GO:0005746	mitochondrial respiratory chain		2.259e-08	3.054e-05	6.638e-07	5.169e-06	39	75	BCS1L,COX5A,PMPCB,COX6A1,COX7A2,COX7B,COX8A,COX15,PARK7,MT-CO1,MT-ND4L,NDUFA3,NDUFA4,NDUFA5,NDUFA9,NDUFA10,NDUFB5,NDUFB6,NDUFB7,NDUFB10,NDUFC1,NDUFS1,NDUFS2,NDUFS3,NDUFV1,NDUFS4,NDUFV3,UQCR10,NDUFS7,SDHA,SDHB,SDHC,SDHD,FOXRED1,NDUFA12,UQCRC1,UQCRC2,UQCRFS1,UQCRH
GO: Cellular Component	GO:0098803	respiratory chain complex		2.548e-08	3.445e-05	7.33e-07	5.708e-06	36	67	BCS1L,COX5A,PMPCB,COX6A1,COX7B,COX8A,PARK7,MT-CO1,MT-ND4L,NDUFA3,NDUFA4,NDUFA5,NDUFA9,NDUFA10,NDUFB5,NDUFB6,NDUFB7,NDUFB10,NDUFC1,NDUFS1,NDUFS2,NDUFS3,NDUFV1,NDUFS4,NDUFV3,UQCR10,NDUFS7,SDHA,SDHB,SDHC,SDHD,FOXRED1,NDUFA12,UQCRC1,UQCRC2,UQCRFS1
GO: Cellular Component	GO:0044450	microtubule organizing center part		2.774e-08	3.751e-05	7.662e-07	5.967e-06	63	147	BIRC5,BRCA1,CAPG,CCNF,SCLT1,POC1A,C2CD3,CEP135,CKAP5,IFT52,MPHOSPH9,TUBD1,TUBE1,NIN,KATNB1,CNTROB,TUBGCP3,SPAG5,PLK4,SAXO1,TUBGCP2,BBS9,CEP89,KIF24,POC5,FBF1,LRRCC1,CEP295,CCSAP,POC1B,BLOC1S2,NEK1,PCNT,PDE4B,CEP41,AHI1,MKS1,WDR62,RAN,CEP192,CEP55,RP2,AGBL2,CEP76,CEP128,CEP290,STIL,CEP72,CDK5RAP2,CEP152,TNKS2,CENPJ,NEDD1,AURKA,EXOC7,CLASP1,TCP1,TOP2A,TUBG1,CCDC14,MDM1,ALMS1,SASS6
GO: Cellular Component	GO:0000790	nuclear chromatin		2.777e-08	3.755e-05	7.662e-07	5.967e-06	116	324	NCOA3,CHAF1B,ACTL6A,ARID1A,GATAD2B,HIST1H2AI,HIST1H2AK,HIST1H2AC,HIST1H2AB,HIST1H2BG,HIST1H2BL,HIST1H2BM,HIST2H2BE,HIST1H3A,HIST1H3D,HIST1H3C,HIST1H3I,HIST1H3G,HIST1H3B,ALDOA,CALCOCO1,HAT1,BEND3,RUVBL1,CCAR2,ATRX,KAT2B,BUD31,PHOX2B,HIST1H3F,HIST1H2AG,HIST1H2BJ,RUNX2,RUNX3,ASH2L,CEBPB,RCC1,CHD4,UBE2U,HAND2,SIN3A,ZNF385A,KLHDC3,CTNNB1,DDX11,DFFA,CHAF1A,E2F1,RAD50,ESCO2,MIXL1,ZFP57,EZH2,CITED2,UCHL5…
GO: Cellular Component	GO:0000794	condensed nuclear chromosome		5.259e-08	7.11e-05	1.422e-06	1.107e-05	46	97	SMC1A,ADD3,CCDC155,BLM,BRCA1,BUB1,BUB1B,CCNB1,SMC3,AURKB,CENPA,CENPC,CENPE,RCC1,CHEK1,SUN2,NCAPD2,RAD50,HMG20B,SYCE2,NDC80,KMT5C,TOPBP1,HIST1H1T,H2AFX,HSPA2,HUS1,INCENP,SGO2,LIG3,SGO1,MLH1,MRE11,MSH5,NEK2,MIS12,PLK1,RAD21,RAD51,RPA1,MIS18BP1,AURKA,SUV39H1,NCAPD3,BRD4,TUBG1
GO: Cellular Component	GO:0005840	ribosome		6.194e-08	8.374e-05	1.642e-06	1.279e-05	89	235	CANX,RPL14,MRPL33,C12orf65,RPS6KL1,MRPS16,RPS27L,MRPL4,MRPS7,EEF2,EIF2D,MRPS2,EIF2S1,MRPL46,HSPA14,MTG1,MRPL37,MRPL51,MRPL30,MRPL27,MRPL10,MRPS36,FMR1,MRPL28,MRPL45,MRPL48,MRPS23,MRPS33,MPV17L2,MRPL3,RPL35,HBA2,RPSA,MRPS28,MRPL13,MRPL18,MT3,RPL10A,NPM1,MRPL50,MRPL55,RPL3,RPL4,RPL5,RPL6,RPL7A,RPL9,RPL10,RPL11,RPL12,RPL13,RPL18,RPL27,RPL28,RPL29,RPL31,RPL35A,RPL36AL,RPL41,MRPL12,MRPS12,RPS2,RPS3,RP…
GO: Cellular Component	GO:0009295	nucleoid		8.724e-08	0.0001179	2.268e-06	1.766e-05	28	48	ACADVL,SLC25A5,ATP5F1B,LONP1,POLDIP2,DNA2,TFB1M,UQCC2,CLPX,HSD17B10,HADHA,HADHB,ELAC2,HSPA9,MPG,POLG,POLRMT,TEFM,LRRC59,SHMT2,MTERF2,SUPV3L1,TOP2A,TOP2B,VDAC1,VDAC2,TWNK,MTERF1
GO: Cellular Component	GO:0072686	mitotic spindle		8.968e-08	0.0001213	2.288e-06	1.781e-05	34	64	KIF18A,MAD1L1,KNSTRN,CAPG,CDK1,AURKB,CENPE,KIF23,KIF20B,ESPL1,ECT2,CTTN,NIN,TADA3,SPAG5,GOLGA2,CNTRL,KLHL22,KIF11,KIFC1,KIF22,CCSAP,MAD2L1,RACGAP1,ASPM,GPSM2,RANGAP1,RPS3,CDK5RAP2,RCC2,AURKA,TPR,EFHC1,FAM83D
GO: Cellular Component	GO:0043209	myelin sheath		1.561e-07	0.0002111	3.909e-06	3.044e-05	78	202	ACO2,ACTG1,ALB,SLC25A5,SLC25A12,ASS1,ATP1A3,ATP5F1A,ATP5F1B,ATP5F1C,ATP5PB,ATP5PO,CANX,CA13,COX5A,COX6A1,CRYAB,PHGDH,DLAT,DLD,EEF1A1,ENO1,ERBB2,TUBA1B,TUBB4B,NDRG1,ATP5PD,CCT2,PRDX3,EHD1,STIP1,IMMT,GOT2,PDIA3,GSN,HRH3,EXOC4,HSPA2,HSPA9,HSP90AA1,HSPD1,IDH3A,ITPR3,LDHB,MDH2,MYO1D,MYOC,NCAM1,NDUFA10,NDUFS1,NDUFS3,NEFH,NSF,PDHA1,PGAM1,PHB,SLC25A3,PKM,PPIA,PRKCI,RPS27A,EHD3,SDHA,SNAP25,FSCN1,SPTAN1,NF…
GO: Cellular Component	GO:0000940	condensed chromosome outer kinetochore		1.717e-07	0.0002321	4.22e-06	3.286e-05	12	13	BUB1,BUB1B,CCNB1,CENPE,CENPF,NDC80,SKA2,PLK1,SPDL1,NUP133,SKA1,SKA3
GO: Cellular Component	GO:0030529	intracellular ribonucleoprotein complex		3.912e-07	0.0005289	9.279e-06	7.225e-05	225	745	ACTN4,GEMIN2,TRIM71,ERI1,PRPF18,RRP1,KHSRP,RUVBL1,CCAR2,EIF3C,LSM2,EIF3H,BRCA1,SQSTM1,BUD31,CALR,CANX,RPL14,CNOT9,CDC5L,EFTUD2,CACTIN,SNRNP40,DDX23,LSM4,ROCK2,MRPL33,CSNK1E,C12orf65,UTP14C,SART3,DHX38,BMS1,DAZL,DHX8,DHX9,DHX15,PAN2,RBM8A,RPS6KL1,MRPS16,RPS27L,MRPL4,MRPS7,EEF2,EIF2D,G3BP1,MRPS2,EIF2S1,EIF4B,ALYREF,MRPL46,DDX39A,HSPA14,EPRS,MTG1,FBL,MRPL37,MRPL51,MRPL30,MRPL27,MRPL10,MRPS36,MEX3A,C…
GO: Cellular Component	GO:1990904	ribonucleoprotein complex		3.912e-07	0.0005289	9.279e-06	7.225e-05	225	745	ACTN4,GEMIN2,TRIM71,ERI1,PRPF18,RRP1,KHSRP,RUVBL1,CCAR2,EIF3C,LSM2,EIF3H,BRCA1,SQSTM1,BUD31,CALR,CANX,RPL14,CNOT9,CDC5L,EFTUD2,CACTIN,SNRNP40,DDX23,LSM4,ROCK2,MRPL33,CSNK1E,C12orf65,UTP14C,SART3,DHX38,BMS1,DAZL,DHX8,DHX9,DHX15,PAN2,RBM8A,RPS6KL1,MRPS16,RPS27L,MRPL4,MRPS7,EEF2,EIF2D,G3BP1,MRPS2,EIF2S1,EIF4B,ALYREF,MRPL46,DDX39A,HSPA14,EPRS,MTG1,FBL,MRPL37,MRPL51,MRPL30,MRPL27,MRPL10,MRPS36,MEX3A,C…
GO: Cellular Component	GO:0042645	mitochondrial nucleoid		5.93e-07	0.0008017	1.382e-05	0.0001076	26	46	ACADVL,SLC25A5,ATP5F1B,LONP1,POLDIP2,DNA2,TFB1M,UQCC2,CLPX,HSD17B10,HADHA,HADHB,ELAC2,HSPA9,MPG,POLG,POLRMT,TEFM,LRRC59,SHMT2,MTERF2,SUPV3L1,VDAC1,VDAC2,TWNK,MTERF1
GO: Cellular Component	GO:0005876	spindle microtubule		7.403e-07	0.001001	1.696e-05	0.0001321	31	60	KIF18A,CUL3,BIRC5,CALM1,CAPN6,PRC1,CDK1,ZW10,CDC27,AURKB,KNTC1,NUSAP1,TUBGCP3,SPAG5,PSRC1,KIF3A,KLHL22,KIF11,CCSAP,SKA2,PLK1,TBL1XR1,TPX2,AURKA,CLASP1,SKA1,NEIL2,TUBG1,KIF18B,KIF4A,SKA3
GO: Cellular Component	GO:0030054	cell junction		8.404e-07	0.001136	1.894e-05	0.0001475	339	1200	AOC1,ACTG1,ACTN4,ACTN1,ACTN3,COLQ,ADAM10,PLEKHG5,ADD3,FZD1,ADRA1B,ARHGAP31,CGN,PIP5K1A,IGSF9,JCAD,SORBS2,PPFIBP1,ITGA8,ARF1,RND3,CADPS,UNC5C,RAP2C,ATP2B1,CADM3,ATP7B,ADAM9,CEACAM1,SYNGAP1,BSG,CAPN5,CALB2,CALR,CAMK2D,CAPN1,CAPZB,CAT,CBLN1,CLDN6,CCND3,SHISA9,CD81,ADGRE5,CD151,CDH3,CDH5,CDK4,MAGI1,DLG5,CDSN,CFL1,CHRM4,SYNPR,RHOU,CHRNB1,VAMP3,SLC9A3R2,DSTYK,CNN3,ARHGEF6,KIF23,NOX4,CLIC4,CLCA2,CSK,SH3…
GO: Cellular Component	GO:0005814	centriole		9.37e-07	0.001267	2.077e-05	0.0001617	46	105	BIRC5,CAPG,CCNF,SCLT1,POC1A,C2CD3,CEP135,IFT52,MPHOSPH9,TUBD1,NIN,CNTROB,TUBGCP3,PLK4,SAXO1,CEP89,KIF24,POC5,FBF1,LRRCC1,CEP295,CCSAP,POC1B,PCNT,CEP41,AHI1,MKS1,WDR62,RAN,CEP192,CEP55,RP2,AGBL2,CEP76,CEP128,CEP290,STIL,CEP152,CENPJ,NEDD1,AURKA,TOP2A,TUBG1,MDM1,ALMS1,SASS6
GO: Cellular Component	GO:0000792	heterochromatin		1.049e-06	0.001418	2.288e-05	0.0001782	40	87	ALDOA,BEND3,ATRX,CDKN2A,LRWD1,CENPC,UBE2U,KDM4A,DAXX,DNMT1,ESCO2,ZFP57,CBX1,CBX2,KMT5C,PSIP1,HIST1H1E,HIST1H1B,H2AFZ,HELLS,CBX3,IGFBP3,TNKS1BP1,INCENP,UHRF1,SUV39H2,RNF2,SMARCA4,RRP1B,SUV39H1,NCAPD3,TCP1,CBX5,SUZ12,TOP2B,UBA1,EME1,PCGF2,SALL4,CBX8
GO: Cellular Component	GO:0005720	nuclear heterochromatin		1.228e-06	0.00166	2.634e-05	0.0002051	24	42	ALDOA,BEND3,ATRX,ESCO2,ZFP57,CBX1,KMT5C,PSIP1,HIST1H1E,HIST1H1B,H2AFZ,CBX3,IGFBP3,TNKS1BP1,UHRF1,SUV39H2,RNF2,SUV39H1,NCAPD3,TCP1,CBX5,SUZ12,EME1,PCGF2
GO: Cellular Component	GO:0044391	ribosomal subunit		1.617e-06	0.002186	3.416e-05	0.000266	67	175	RPL14,MRPL33,C12orf65,MRPS16,RPS27L,MRPS7,EIF2D,MRPS2,MRPL46,MRPL51,MRPL27,MRPL10,MRPS36,MRPL28,MRPS23,MRPS33,MPV17L2,MRPL3,RPL35,HBA2,RPSA,MRPS28,MRPL13,RPL10A,NPM1,MRPL55,RPL3,RPL4,RPL5,RPL6,RPL7A,RPL9,RPL10,RPL11,RPL12,RPL13,RPL18,RPL27,RPL28,RPL29,RPL31,RPL35A,RPL36AL,RPL41,MRPL12,MRPS12,RPS2,RPS3,RPS11,RPS13,RPS16,RPS17,RPS18,RPS19,RPS23,RPS25,RPS26,RPS27A,MRPL17,RPL13A,MRPS5,MRPL36,MRPL34,M…
GO: Cellular Component	GO:0000780	condensed nuclear chromosome, centromeric region		2.464e-06	0.003331	5.125e-05	0.0003991	15	21	BUB1,BUB1B,CCNB1,AURKB,CENPA,CENPC,CENPE,NDC80,KMT5C,SGO2,SGO1,MIS12,PLK1,MIS18BP1,AURKA
GO: Cellular Component	GO:0043596	nuclear replication fork		3.162e-06	0.004275	6.478e-05	0.0005044	23	41	CDC45,CDC5L,SMARCAL1,ZRANB3,GINS4,GINS2,HELB,MCM3,POLE3,PCNA,PLRG1,POLA1,POLD2,POLE,POLE2,PURA,PURB,RPA1,RPA3,MCM10,TOP1,POLA2,MMS22L
GO: Cellular Component	GO:0045263	proton-transporting ATP synthase complex, coupling factor F(o)		3.623e-06	0.004898	7.311e-05	0.0005693	11	13	ATP5PB,ATP5MC1,ATP5MC2,ATP5MC3,ATP5ME,ATP5PF,ATP5PO,ATP5MF,ATP5PD,ATP5MG,MT-ATP6
GO: Cellular Component	GO:0005730	nucleolus		5.031e-06	0.006802	0.0001	0.000779	256	891	ACADVL,ACAT2,CENPP,PARP1,STK24,ANG,HIRIP3,GEMIN2,BEND3,ERI1,AGPS,BHLHE40,CDC14B,RRP1,ARL4D,SPC24,ASNA1,BLM,BTD,H1FX,SELENBP1,NOL3,CAPG,NFS1,SCAF11,CDC5L,CDK4,CDKN2A,CHD2,CHD3,GTF3C3,WIZ,DDX23,HAND1,NOX4,SIN3A,ZNF385A,CPT2,KIF20B,CSTB,KDM4A,N4BP1,UTP14C,BMS1,DAB2,DAXX,DHX9,DDX11,DHX15,URB1,MED12,YPEL3,ARID3A,CHAF1A,PARP2,EEF1A1,POLR1D,ARL4A,CRYL1,MPHOSPH6,NIN,NUSAP1,CENPW,FBL,TRAIP,ETV4,ERGIC2,FAN…
GO: Cellular Component	GO:0044815	DNA packaging complex		5.948e-06	0.008041	0.0001165	0.0009075	46	111	HIST1H4I,HIST1H2AI,HIST1H2AK,HIST1H2AC,HIST1H2AB,HIST1H2BG,HIST1H2BL,HIST1H2BM,HIST2H2BE,HIST1H3A,HIST1H3D,HIST1H3C,HIST1H3I,HIST1H3G,HIST1H3B,HIST1H4A,HIST1H4D,HIST1H4F,HIST1H4K,HIST1H4C,HIST1H3F,HIST1H2AG,HIST1H2BJ,H1FX,CENPA,HP1BP3,NCAPD2,SMC4,SLF1,SMC2,H1F0,HIST1H1C,HIST1H1D,HIST1H1E,HIST1H1B,HIST1H1T,HIST1H2AE,H2AFX,H2AFZ,HIST1H1A,HIST1H2BK,H2AFV,NCAPG,NCAPD3,NCAPH,KAT6B
GO: Cellular Component	GO:0044430	cytoskeletal part		1.035e-05	0.014	0.0001999	0.001557	410	1520	KIF18A,ACTG1,ACTG2,ACTN4,ACTN1,ACTN3,ADAM8,TRIM59,AXIN1,CDC45,CGN,MAD1L1,PLA2G6,IFT80,CUL3,SLC25A5,KNSTRN,BMF,GAS7,BIRC5,ALS2,RUVBL1,HAUS1,KRT36,SNX4,MYH13,BBS2,KAT2B,BRCA1,BRCA2,CEP95,BUB1B,CALM1,CAPG,CAPN6,CAPZB,RILPL1,PRC1,CCNB1,CCNE1,CCNF,UNC119,MTA1,ATP6V0D1,SMC3,CCNB2,MYOM2,CDK1,CDC6,CDC20,ZW10,DNAAF1,CDC25B,CDC27,CDK2,AURKB,CDK6,LRWD1,CENPE,CENPF,CFL1,CHD3,CHD4,CHEK1,RHOU,MID1IP1,CBY1,SCLT…
GO: Cellular Component	GO:0000778	condensed nuclear chromosome kinetochore		1.178e-05	0.01593	0.0002244	0.001747	9	10	BUB1,BUB1B,CCNB1,CENPA,CENPE,NDC80,MIS12,PLK1,MIS18BP1
GO: Cellular Component	GO:0005761	mitochondrial ribosome		1.341e-05	0.01813	0.0002484	0.001934	35	79	MRPL33,C12orf65,MRPS16,MRPS7,MRPS2,MRPL46,MTG1,MRPL37,MRPL51,MRPL30,MRPL27,MRPL10,MRPS36,MRPL28,MRPL48,MRPS23,MRPS33,MPV17L2,MRPL3,MRPS28,MRPL13,MRPL18,MRPL55,MRPL12,MRPS12,MRPL17,MRPS5,MRPL40,MRPL36,MRPL34,MRPL11,MRPL9,MRPS22,MRPL47,MTERF4
GO: Cellular Component	GO:0000313	organellar ribosome		1.341e-05	0.01813	0.0002484	0.001934	35	79	MRPL33,C12orf65,MRPS16,MRPS7,MRPS2,MRPL46,MTG1,MRPL37,MRPL51,MRPL30,MRPL27,MRPL10,MRPS36,MRPL28,MRPL48,MRPS23,MRPS33,MPV17L2,MRPL3,MRPS28,MRPL13,MRPL18,MRPL55,MRPL12,MRPS12,MRPL17,MRPS5,MRPL40,MRPL36,MRPL34,MRPL11,MRPL9,MRPS22,MRPL47,MTERF4
GO: Cellular Component	GO:0033177	proton-transporting two-sector ATPase complex, proton-transporting domain		1.394e-05	0.01885	0.0002547	0.001983	15	23	ATP6V0D2,ATP5PB,ATP5MC1,ATP5MC2,ATP5MC3,ATP5ME,ATP5PF,ATP6V0A1,ATP5PO,ATP6V0E1,ATP6V0D1,ATP5MF,ATP5PD,ATP5MG,MT-ATP6
GO: Cellular Component	GO:0030894	replisome		1.978e-05	0.02674	0.0003566	0.002776	18	31	CDC5L,SMARCAL1,HELB,MCM3,POLE3,PCNA,PLRG1,POLA1,POLD2,POLE,POLE2,PRIM1,PRIM2,PURA,PURB,RPA1,RPA3,POLA2
GO: Cellular Component	GO:0005793	endoplasmic reticulum-Golgi intermediate compartment		2.217e-05	0.02997	0.0003943	0.00307	43	106	GBF1,PROM1,SERPINH1,CD55,PDIA6,BCAP31,TRAPPC12,BET1,ERGIC2,FOLR1,ERGIC3,YIF1A,GJB2,KDELR1,TMED2,LMAN2,TMED10,GOLGA2,TMED1,RER1,SEC23IP,CHP1,HMGB1,INPP5B,LMAN1,CNIH4,NUCB1,NUCB2,P4HB,SERPINA1,ASPSCR1,LMAN1L,ERP44,STX5,SURF4,MYDGF,SPPL3,KIAA0368,TMED3,UGGT1,TMEM199,VMP1,RAB1B
GO: Cellular Component	GO:0005721	pericentric heterochromatin		2.488e-05	0.03363	0.0004368	0.003401	13	19	ATRX,LRWD1,CENPC,KDM4A,DNMT1,ESCO2,CBX1,KMT5C,HELLS,CBX3,INCENP,NCAPD3,CBX5
Human Phenotype	HP:0000340	Sloping forehead		3.956e-08	0.000264	8.991e-05	0.0008436	55	108	CC2D2A,FANCM,ATR,BRCA2,BUB1,BUB1B,RUNX2,BUB3,CDK6,CENPE,TRIP13,CPT2,CEP135,KIF1BP,PHGDH,DDX11,KIF14,EIF2S3,KATNB1,FANCA,FANCD2,FANCB,FANCG,MAD2L2,STAMBP,PLK4,SLX4,DUPD1,GLI3,CIT,TBCK,KIF11,UBE2T,PCNT,ASPM,PSAT1,DYM,MKS1,WDR62,RAD51,MCPH1,PALB2,KIF7,FANCI,CEP290,STIL,CDK5RAP2,CEP152,CENPJ,PHF8,RPGRIP1L,KAT6B,XRCC2,KNL1,SASS6
Human Phenotype	HP:0000252	Microcephaly		4.798e-08	0.0003202	8.991e-05	0.0008436	286	839	AARS,ACO2,KDM5C,SMC1A,ACTG1,ACTG2,ARID1A,ADD3,CDC45,ADSL,COG6,ARHGAP31,AGTR1,CC2D2A,ALDH3A2,GNPAT,CUL4B,ANGPT2,FANCM,AP3B1,EPG5,ARVCF,RERE,ATP5F1A,ATP7A,ATR,ATRX,AUH,BDNF,SYNGAP1,BLM,BRCA1,BRCA2,ST3GAL5,BUB1,BUB1B,PHOX2B,SLC25A20,SMC3,CDC6,BUB3,BMP15,CDK6,XPR1,CENPE,FANCD2OS,CHN1,TRIP13,EFTUD2,TPP1,DSTYK,RAB3GAP2,RECQL4,COG4,COL4A1,POC1A,RTTN,COX7B,COX15,SAMHD1,SIN3A,CPT2,MMACHC,C2CD3,SEC24C,CEP1…
Human Phenotype	HP:0040195	Decreased head circumference		4.798e-08	0.0003202	8.991e-05	0.0008436	286	839	AARS,ACO2,KDM5C,SMC1A,ACTG1,ACTG2,ARID1A,ADD3,CDC45,ADSL,COG6,ARHGAP31,AGTR1,CC2D2A,ALDH3A2,GNPAT,CUL4B,ANGPT2,FANCM,AP3B1,EPG5,ARVCF,RERE,ATP5F1A,ATP7A,ATR,ATRX,AUH,BDNF,SYNGAP1,BLM,BRCA1,BRCA2,ST3GAL5,BUB1,BUB1B,PHOX2B,SLC25A20,SMC3,CDC6,BUB3,BMP15,CDK6,XPR1,CENPE,FANCD2OS,CHN1,TRIP13,EFTUD2,TPP1,DSTYK,RAB3GAP2,RECQL4,COG4,COL4A1,POC1A,RTTN,COX7B,COX15,SAMHD1,SIN3A,CPT2,MMACHC,C2CD3,SEC24C,CEP1…
Human Phenotype	HP:0001296	Mood alterations		5.389e-08	0.0003596	8.991e-05	0.0008436	69	147	AXIN1,PLA2G6,CUL4B,ANG,ARSA,ATP1A3,BCS1L,SQSTM1,CASR,AIP,CCNF,USP8,CNOT9,CDKN2A,COX10,COX15,CTNNB1,DDC,FIG4,MED12,ECHS1,OPTN,EIF2B1,ERBB4,FGFR1,FMR1,FTL,B4GALNT1,GBA,GLE1,RAB32,SF3B2,HEXA,HNRNPA1,IDH1,IDH2,IGF2R,MT-ATP6,MT-CO3,MT-ND3,MT-ND4,NDUFA9,NDUFA10,NDUFS3,NDUFS4,NEFH,NEK1,NFE2L2,NTRK1,PDGFRL,PGK1,UBQLN2,POLG,PON2,PON3,PRKACA,PRNP,NDUFS7,PSAP,MTPAP,RXRA,ATXN2,SCN8A,SDHA,FOXRED1,HDAC8,SPART,…
Human Phenotype	HP:0007364	Aplasia/Hypoplasia of the cerebrum		1.487e-07	0.0009921	0.0001715	0.001609	390	1210	AARS,ABAT,AMER1,ACO2,KDM5C,SMC1A,ACTG1,ACTG2,ARID1A,ADD3,CDC45,KIDINS220,ADSL,COG6,ARHGAP31,AGTR1,CC2D2A,PLA2G6,IFT80,ALDH3A2,GNPAT,CUL4B,ANGPT2,ALS2,FANCM,AP3B1,EPG5,ARVCF,GATAD1,RERE,ATP5F1A,ATP7A,ATR,ATRX,AUH,SUCLG1,BCS1L,BDNF,SYNGAP1,BLM,BRCA1,BRCA2,ST3GAL5,BTD,SQSTM1,BUB1,BUB1B,AP1S2,PHOX2B,SLC25A20,SMC3,AIFM1,CDC6,BUB3,BMP15,CDK6,XPR1,CENPE,FANCD2OS,CHD2,CHN1,TRIP13,EFTUD2,LONP1,COX5A,TPP1,…
Human Phenotype	HP:0000240	Abnormality of skull size		1.542e-07	0.001029	0.0001715	0.001609	380	1175	AARS,AMER1,ACO2,KDM5C,SMC1A,ACTG1,ACTG2,ARID1A,BRWD3,ADD3,AXIN1,CDC45,ADSL,COG6,ARHGAP31,AGTR1,CC2D2A,AKT2,IFT80,ALDH3A2,GNPAT,CUL4B,ANGPT2,FANCM,AP3B1,EPG5,ARSB,ARVCF,GATAD1,RERE,ATP5F1A,ATP7A,ATR,ATRX,AUH,NKX3-2,BBS2,BDNF,BGN,SYNGAP1,BLM,BMP2,BRCA1,BRCA2,ST3GAL5,BUB1,BUB1B,AP1S2,PHOX2B,SLC25A20,RUNX2,SERPINH1,CNOT9,SMC3,CDC6,BUB3,BMP15,CDK6,XPR1,CDKN1C,CDKN2A,CENPE,FANCD2OS,CHD2,CHD4,CHN1,TRIP1…
Human Phenotype	HP:0002977	Aplasia/Hypoplasia involving the central nervous system		1.881e-07	0.001255	0.0001781	0.001671	408	1276	AARS,ABAT,AMER1,ACO2,KDM5C,SMC1A,ACTG1,ACTG2,ARID1A,ADD3,CDC45,KIDINS220,ADSL,COG6,ARHGAP31,AGTR1,CC2D2A,PLA2G6,IFT80,ALDH1A3,ALDH3A2,GNPAT,CUL4B,ANGPT2,ALS2,FANCM,AP3B1,EPG5,ARVCF,GATAD1,RERE,ATP5F1A,ATP7A,ATR,ATRX,AUH,SUCLG1,BCS1L,BDNF,SYNGAP1,BLM,BRCA1,BRCA2,ST3GAL5,BTD,SQSTM1,BUB1,BUB1B,AP1S2,PHOX2B,SLC25A20,SMC3,AIFM1,CDC6,BUB3,BMP15,CDK6,XPR1,CENPE,FANCD2OS,CHD2,CHN1,TRIP13,EFTUD2,LONP1,COX…
Human Phenotype	HP:0000582	Upslanted palpebral fissure		2.156e-07	0.001439	0.0001781	0.001671	79	180	KDM5C,FANCM,AP3B1,ARVCF,GATAD1,RERE,ATRX,BRCA2,BUB1,BUB1B,BUB3,CDK6,CHD4,TRIP13,EFTUD2,AP1S1,SIN3A,C2CD3,SEC24C,CEP135,ADAMTSL2,HDAC4,NSDHL,FIG4,DLX4,MEGF8,RDH11,EHHADH,CD96,FANCA,FANCD2,FANCB,FANCG,MAD2L2,UQCC2,SLX4,GABRD,AHDC1,GJA1,MAPRE2,GP1BB,CIT,HBB,HNRNPU,KIF11,MAF,UBE2T,MYCN,NONO,PCNT,PEX14,ASPM,THOC6,PEX19,WDR62,RAD51,MCPH1,PALB2,SETD5,FANCI,RREB1,STIL,CDK5RAP2,CEP152,PRDM16,MCTP2,CENPJ,P…
Human Phenotype	HP:0100547	Abnormality of forebrain morphology		2.402e-07	0.001603	0.0001781	0.001671	474	1515	A2M,AARS,ABAT,AMER1,ACADM,ACADS,ACO2,KDM5C,SMC1A,ACTG1,ACTG2,ISCA2,ARID1A,ADD3,CDC45,KIDINS220,ADSL,COG6,ARHGAP31,AGTR1,CC2D2A,PLA2G6,ABCD1,IFT80,ALDH3A2,GNPAT,CUL4B,ANG,ANGPT2,ALS2,FANCM,AP3B1,EPG5,ARSA,ARVCF,ASS1,GATAD1,RERE,ATP5F1A,ATP7A,ATR,ATRX,AUH,SUCLG1,BCS1L,BDNF,SYNGAP1,BLM,BRCA1,BRCA2,ST3GAL5,BTD,SQSTM1,BUB1,BUB1B,AP1S2,PHOX2B,SLC25A20,CASR,CCNF,SMC3,AIFM1,CDC6,BUB3,BMP15,CDK6,XPR1,CENP…
Human Phenotype	HP:0002060	Abnormality of the cerebrum		3.316e-07	0.002213	0.0002213	0.002076	472	1511	A2M,AARS,ABAT,AMER1,ACADM,ACADS,ACO2,KDM5C,SMC1A,ACTG1,ACTG2,ISCA2,ARID1A,ADD3,CDC45,KIDINS220,ADSL,COG6,ARHGAP31,AGTR1,CC2D2A,PLA2G6,ABCD1,IFT80,ALDH3A2,GNPAT,CUL4B,ANG,ANGPT2,ALS2,FANCM,AP3B1,EPG5,ARSA,ARVCF,ASS1,GATAD1,RERE,ATP5F1A,ATP7A,ATR,ATRX,AUH,SUCLG1,BCS1L,BDNF,SYNGAP1,BLM,BRCA1,BRCA2,ST3GAL5,BTD,SQSTM1,BUB1,BUB1B,AP1S2,PHOX2B,SLC25A20,CASR,CCNF,SMC3,AIFM1,CDC6,BUB3,BMP15,CDK6,XPR1,CENP…
Human Phenotype	HP:0000712	Emotional lability		6.368e-07	0.004249	0.0003769	0.003537	52	107	PLA2G6,ANG,ARSA,ATP1A3,BCS1L,SQSTM1,CASR,CCNF,COX10,COX15,DDC,FIG4,MED12,ECHS1,OPTN,EIF2B1,ERBB4,FTL,B4GALNT1,GBA,GLE1,HEXA,HNRNPA1,MT-ATP6,MT-CO3,MT-ND3,MT-ND4,NDUFA9,NDUFA10,NDUFS3,NDUFS4,NEFH,NEK1,NTRK1,PGK1,UBQLN2,POLG,PON2,PON3,PRKACA,PRNP,NDUFS7,PSAP,MTPAP,ATXN2,SCN8A,SDHA,FOXRED1,HDAC8,SPART,NDUFA12,VCP
Human Phenotype	HP:0002648	Abnormality of calvarial morphology		6.778e-07	0.004523	0.0003769	0.003537	261	774	AMER1,SMC1A,ACTG1,ACTG2,BRWD3,GATAD2B,CDC45,ADSL,ARHGAP31,CC2D2A,PLA2G6,IFT80,ALPL,GNPAT,CUL4B,PPM1D,FANCM,ARSB,ARVCF,GATAD1,RERE,ATP7A,ATR,ATRX,DLK1,BGN,BLM,BMP2,BRCA2,BUB1,BUB1B,AIP,RUNX2,CBL,SERPINH1,MS4A1,SMC3,CD81,CDC6,BUB3,CDKN1C,CENPE,CHD2,CHD4,CHN1,TRIP13,EFTUD2,LONP1,AP1S1,RAB3GAP2,RECQL4,COL1A1,COL1A2,COL11A1,COX7B,SAMHD1,SIN3A,CPT2,CR2,PREPL,MMACHC,C2CD3,SEC24C,CTNS,CTSK,KIF1BP,HDAC4,C…
Human Phenotype	HP:0009778	Short thumb		9.616e-07	0.006417	0.0004936	0.004631	40	76	SMC1A,ACVR1,FANCM,BRCA1,BRCA2,SMC3,NOG,FANCD2OS,RECQL4,SIN3A,SEMA3E,CANT1,ESCO2,FANCA,FANCD2,FANCB,FANCG,MAD2L2,SLX4,GLI3,LMNB2,HOXA13,LTBP2,UBE2T,PCNT,BCOR,RAD21,RAD51,PALB2,SETD5,FANCI,RPL5,RPL11,RPS19,HDAC8,TFAP2A,NSD2,XRCC2,SALL4,ADAMTS10
Human Phenotype	HP:0009601	Aplasia/Hypoplasia of the thumb		1.094e-06	0.007298	0.0005009	0.0047	50	103	SMC1A,ACVR1,FANCM,BRCA1,BRCA2,SMC3,NOG,FANCD2OS,CHN1,RECQL4,SIN3A,SEMA3E,CANT1,FIG4,ESCO2,FANCA,FANCD2,FANCB,FANCG,FGF10,FGFR1,FGFR3,MAD2L2,SLX4,COL25A1,GLI3,LMNB2,HOXA13,LTBP2,UBE2T,PCNT,BCOR,RAD21,RAD51,PALB2,SETD5,FANCI,RPL5,RPL11,RPS19,FRAS1,HDAC8,PLXND1,TBX5,TFAP2A,TGFB2,NSD2,XRCC2,SALL4,ADAMTS10
Human Phenotype	HP:0002683	Abnormality of the calvaria		1.126e-06	0.007514	0.0005009	0.0047	288	871	AMER1,SMC1A,ACTG1,ACTG2,BRWD3,GATAD2B,CDC45,ADSL,ARHGAP31,AGTR1,CC2D2A,PLA2G6,IFT80,ALPL,GNPAT,CUL4B,PPM1D,FANCM,ARSB,ARVCF,GATAD1,RERE,ATP7A,ATR,ATRX,DLK1,BANF1,BGN,BLM,BMP2,BRCA2,BUB1,BUB1B,AP1S2,AIP,RUNX2,CBL,SERPINH1,MS4A1,SMC3,AIFM1,CD81,CDC6,BUB3,CDKN1C,CENPE,CHD2,CHD4,CHN1,TRIP13,EFTUD2,LONP1,AP1S1,RAB3GAP2,RECQL4,COL1A1,COL1A2,COL11A1,ADAMTS2,COX7B,SAMHD1,SIN3A,CPT2,CR2,PREPL,MMACHC,C2CD3…
Human Phenotype	HP:0004322	Short stature		3.881e-06	0.0259	0.001619	0.01519	353	1110	AARS,AMER1,ABCA4,KDM5C,SMC1A,ACTG1,ARID1A,CDC45,ALB,IFT80,ALDH3A2,ALDOA,RSPH9,ALOX12B,ALPL,GNPAT,CUL4B,SUPT3H,ANGPT2,PPM1D,AGPS,FANCM,AQP2,EPG5,ARSB,ARVCF,RERE,ATP7A,ATR,ATRX,NKX3-2,BBS2,DLK1,BANF1,BDNF,BGN,SYNGAP1,BLM,WISP3,BMP2,PROM1,BRCA1,BRCA2,BUB1,BUB1B,C1R,PHOX2B,CASR,AIP,RUNX2,CBL,PAPSS2,SERPINH1,SMC3,AIFM1,CDC6,BUB3,CDH3,BMP15,CDK6,CDKN1C,LRAT,CDSN,NOG,CENPE,FANCD2OS,CHD4,CHN1,TRIP13,TGM5…
Human Phenotype	HP:0200006	Slanting of the palpebral fissure		5.594e-06	0.03733	0.002196	0.0206	156	437	ABAT,ABCA4,KDM5C,SMC1A,ACTG1,CUL4B,FANCM,AP3B1,ARVCF,GATAD1,RERE,ATP7A,ATR,ATRX,BBS2,BDNF,BGN,BMP2,BRCA2,BUB1,BUB1B,PHOX2B,CBL,BUB3,CDK6,CENPE,CHD2,CHD4,TRIP13,SLC39A13,EFTUD2,AP1S1,RAB3GAP2,RECQL4,COL11A1,ADAMTS2,SIN3A,C2CD3,SEC24C,CEP135,ADAMTSL2,SEMA3E,KIF1BP,HDAC4,NSDHL,FIG4,WASHC5,DHCR24,DLX4,MED12,GMNN,ESCO2,POLR1D,EFNB1,MEGF8,RDH11,EHHADH,CD96,TRAIP,EZH2,PHF21A,FANCA,FANCD2,FANCB,FANCG,FBN…
Human Phenotype	HP:0100258	Preaxial polydactyly		6.952e-06	0.04639	0.002538	0.02382	52	114	ACTG1,CDC45,CC2D2A,IFT80,FANCM,BDNF,BRCA1,BRCA2,FANCD2OS,CHN1,EFTUD2,KIAA0586,CANT1,ESCO2,MEGF8,FANCA,FANCD2,DACT1,FANCB,FANCG,FGF10,FGFR1,FGFR3,MAD2L2,SLX4,COL25A1,GJA1,GLI3,HOXD13,UBE2T,NEK1,PDE6D,BCOR,MKS1,RAD51,PALB2,KIF7,FANCI,RPL5,RPL11,RPS19,CEP290,PHF8,HYLS1,TBX5,RPGRIP1L,TFAP2A,TGFB2,NSD2,WT1,XRCC2,SALL4
Human Phenotype	HP:0000002	Abnormality of body height		7.228e-06	0.04823	0.002538	0.02382	388	1241	AARS,ABAT,AMER1,ABCA4,KDM5C,SMC1A,ACTG1,ARID1A,AXIN1,CDC45,AKT2,ALB,IFT80,ALDH3A2,ALDOA,RSPH9,ALOX12B,ALPL,GNPAT,CUL4B,SUPT3H,ANGPT2,PPM1D,AGPS,FANCM,AQP2,EPG5,ARSB,ARVCF,RERE,ATP7A,ATR,ATRX,NKX3-2,BBS2,DLK1,BANF1,BDNF,BGN,SYNGAP1,BLM,WISP3,BMP2,PROM1,BRCA1,BRCA2,BUB1,BUB1B,C1R,PHOX2B,CASR,AIP,RUNX2,CBL,PAPSS2,SERPINH1,CNOT9,SMC3,AIFM1,CDC6,BUB3,CDH3,BMP15,CDK4,CDK6,CDKN1C,CDKN2A,LRAT,CDSN,NOG,CE…
Mouse Phenotype	MP:0008762	embryonic lethality		1.451e-22	1.232e-18	1.232e-18	1.186e-17	647	1786	KIF18A,AARS,ABCB7,ABL2,ACLY,TIMM23,ACTG1,ACTL6A,ACVR1,ARID1A,ADAM10,LIN9,AXIN1,CDC7,CDC45,ADM,PARP1,ADRA2B,KIDINS220,ADSL,AP1G1,AHCY,ALPPL2,WDR48,CUL4B,CUL3,ANGPT1,GEMIN2,APBB2,BIRC5,TRIM71,COPS3,PRPF18,ARF1,ARNT,RUVBL1,ASCL2,ASIP,ASNA1,PHACTR4,CHRD,RERE,EIF3H,ATP5F1B,B3GALNT1,COX19,ATP6V0A1,ATP7A,ATR,ATRX,TICAM1,BARD1,CCNK,PRDM1,BLM,BMP2,KAT2B,ALDH1A2,BRCA1,BRCA2,BSG,SPHK1,KLF5,BUB1,BUB1B,EIF2S2…
Mouse Phenotype	MP:0013292	embryonic lethality prior to organogenesis		3.862e-15	3.28e-11	1.64e-11	1.578e-10	289	730	AARS,ABCB7,ACLY,TIMM23,ACVR1,ARID1A,LIN9,CDC7,CDC45,ADSL,AP1G1,AHCY,ALPPL2,CUL3,GEMIN2,BIRC5,COPS3,PRPF18,ARF1,ARNT,RUVBL1,ASIP,CHRD,ATP5F1B,B3GALNT1,COX19,ATP6V0A1,ATR,BARD1,CCNK,KAT2B,BRCA1,BRCA2,BSG,KLF5,BUB1,BUB1B,EIF2S2,CAPN5,ASH2L,CCNA2,CCNB1,ATP6V0D1,CDK1,CDC20,BUB3,CDC25A,PTTG1,NOG,CENPA,CENPE,CFL1,CHD4,CHEK1,LONP1,AP2M1,LSM4,HAND1,ATXN10,QKI,HAND2,PMPCB,POT1,SIN3A,VPS26A,MMACHC,CSE1L,TEN…
Mouse Phenotype	MP:0005380	embryo phenotype		1.195e-14	1.015e-10	3.383e-11	3.256e-10	608	1777	NCOA3,ABCB7,AMER1,ABL2,ACAT2,KDM5C,ACTN4,ACVR1,ARID1A,ADAM10,LIN9,BRWD3,AXIN1,CDC7,CDC45,FZD1,ADM,ADORA2B,PARP1,ADRA2B,COG6,CGN,CC2D2A,ALDH1A3,UTF1,ALPL,ALPPL2,WDR48,CUL4B,AMBP,CUL3,ANGPT1,APAF1,BIRC5,TRIM71,COPS3,PRPF18,ARNT,RUVBL1,ASCL2,ASIP,PHACTR4,CHRD,RERE,ATP7A,ATR,ATRX,NKX3-2,BARD1,DLK1,PRDM1,BLM,BMP2,KAT2B,ALDH1A2,BRCA1,BRCA2,SPHK1,KLF5,BUB1B,C3,PHOX2B,MBD4,SLC25A20,CALR,CAPN1,AIP,RUNX1,C…
Mouse Phenotype	MP:0013293	embryonic lethality prior to tooth bud stage		2.121e-14	1.801e-10	4.503e-11	4.334e-10	311	807	AARS,ABCB7,ACLY,TIMM23,ACTG1,ACVR1,ARID1A,LIN9,CDC7,CDC45,ADSL,AP1G1,AHCY,ALPPL2,CUL3,GEMIN2,APBB2,BIRC5,COPS3,PRPF18,ARF1,ARNT,RUVBL1,ASIP,CHRD,ATP5F1B,B3GALNT1,COX19,ATP6V0A1,ATR,TICAM1,BARD1,CCNK,KAT2B,BRCA1,BRCA2,BSG,KLF5,BUB1,BUB1B,EIF2S2,CAPN5,ASH2L,CCNA2,CCNB1,ATP6V0D1,CDK1,CDC20,BUB3,CDC25A,DLG5,PTTG1,NOG,CENPA,CENPE,CFL1,CHD4,CHEK1,LONP1,AP2M1,LSM4,HAND1,ATXN10,QKI,HAND2,PMPCB,POT1,SIN3A…
Mouse Phenotype	MP:0004196	abnormal prenatal growth/weight/body size		9.532e-11	8.095e-07	1.619e-07	1.558e-06	405	1164	NCOA3,ABCB7,AMER1,ACAT2,ACVR1,ARID1A,ADAM10,BRWD3,AXIN1,CDC7,PARP1,KIDINS220,CGN,CC2D2A,AKT2,UTF1,ALPPL2,WDR48,CUL4B,CUL3,ANGPT1,TRIM71,COPS3,ERI1,ARNT,ASIP,CHRD,ATP7A,ATRX,BARD1,DLK1,PRDM1,BLM,BMP2,KAT2B,ALDH1A2,BRCA1,BRCA2,BUB1,BUB1B,C3,CLDN6,CCNE1,CCNF,USP8,AIFM1,CCNE2,CDC20,CDC25A,CDH5,ARHGAP33,CDK2,CDK4,AURKB,CDK6,CDKN1A,PTTG1,NOG,CENPA,CENPC,NUMBL,CFL1,CHAT,CHD2,TRIP12,B4GALT5,LONP1,HS6ST1,…
Mouse Phenotype	MP:0010866	abnormal prenatal body size		4.064e-10	3.452e-06	5.753e-07	5.537e-06	314	875	NCOA3,AMER1,ACAT2,ACVR1,ARID1A,ADAM10,AXIN1,CDC7,PARP1,KIDINS220,CGN,CC2D2A,AKT2,CUL4B,CUL3,ANGPT1,TRIM71,ERI1,ARNT,CHRD,ATP7A,ATRX,BARD1,PRDM1,BLM,BMP2,ALDH1A2,BRCA1,BRCA2,BUB1,C3,CLDN6,CCNE1,CCNF,AIFM1,CCNE2,CDC20,ARHGAP33,CDK2,CDK4,AURKB,CDK6,CDKN1A,PTTG1,NOG,CENPA,NUMBL,CFL1,CHAT,CHD2,B4GALT5,LONP1,HS6ST1,HAND1,QKI,HAND2,SLC31A1,RTTN,MMACHC,CSE1L,CSK,VCAN,LPIN2,CTNNB1,ESPL1,TCF7L1,DAB2,DAXX,C…
Mouse Phenotype	MP:0014134	abnormal embryo morphology		4.747e-10	4.031e-06	5.759e-07	5.543e-06	465	1378	NCOA3,ABCB7,AMER1,ABL2,ACAT2,ACTN4,ACVR1,ARID1A,ADAM10,LIN9,BRWD3,AXIN1,CDC7,FZD1,PARP1,CGN,CC2D2A,ALDH1A3,ALPL,CUL4B,CUL3,ANGPT1,APAF1,BIRC5,TRIM71,COPS3,PRPF18,ARNT,ASIP,PHACTR4,CHRD,RERE,ATP7A,ATRX,NKX3-2,BARD1,PRDM1,BLM,BMP2,KAT2B,ALDH1A2,BRCA1,BRCA2,SPHK1,KLF5,BUB1B,C3,PHOX2B,MBD4,SLC25A20,CALR,RUNX1,SERPINH1,CLDN6,CCNE1,CCNF,AIFM1,CCNE2,SCARB1,CDK1,CDC20,BUB3,CDC25A,CDH5,CDH11,ARHGAP33,CDK2…
Mouse Phenotype	MP:0001672	abnormal embryo development		6.461e-10	5.487e-06	6.859e-07	6.601e-06	356	1016	ABCB7,KDM5C,ACVR1,ARID1A,LIN9,BRWD3,AXIN1,PARP1,CC2D2A,ALPPL2,WDR48,CUL4B,AMBP,CUL3,BIRC5,TRIM71,COPS3,ARNT,RUVBL1,ASIP,PHACTR4,CHRD,ATRX,NKX3-2,BARD1,PRDM1,BLM,BMP2,KAT2B,ALDH1A2,BRCA1,BRCA2,KLF5,BUB1B,MBD4,CCNA2,CCNE1,CCNF,USP8,CNOT9,AIFM1,CCNE2,SCARB1,CDK1,CDC20,CDC25A,CDH5,CDK2,CDK4,CDKN1A,CDKN2A,PTTG1,NOG,CENPA,CENPC,CFL1,CHEK1,TRIP12,LONP1,HAND1,QKI,HAND2,COL1A1,SLC31A1,RTTN,COX7B,PTPN23,VP…
Mouse Phenotype	MP:0002086	abnormal extraembryonic tissue morphology		7.67e-10	6.514e-06	7.238e-07	6.966e-06	256	692	ABCB7,ACVR1,ARID1A,ADAM10,LIN9,AXIN1,ADM,ADORA2B,ADRA2B,COG6,UTF1,CUL4B,CUL3,ANGPT1,BIRC5,COPS3,ARNT,ASCL2,CHRD,ATP7A,ATR,ATRX,DLK1,PRDM1,BMP2,KAT2B,ALDH1A2,BRCA1,BRCA2,KLF5,C3,SLC25A20,CAPN1,AIP,CBFB,CLDN6,CCNE1,CCNF,CCNE2,CDH5,AURKB,CDKN1A,CENPA,TRIP12,LONP1,HS6ST1,RECQL4,HAND1,QKI,COL4A1,ROCK2,ADAMTS3,SLC31A1,VPS26A,CSK,SH3PXD2A,CTNNA1,CTNNB1,DAB2,DAXX,CUL7,GINS1,DHX9,NSDHL,DDX11,FBXW8,FBXO5,M…
Mouse Phenotype	MP:0001697	abnormal embryo size		9.925e-10	8.429e-06	8.429e-07	8.112e-06	263	716	NCOA3,ACAT2,ACVR1,ARID1A,ADAM10,AXIN1,CDC7,PARP1,CGN,CC2D2A,CUL4B,CUL3,ANGPT1,ARNT,CHRD,ATP7A,ATRX,BARD1,PRDM1,BLM,BMP2,ALDH1A2,BRCA1,BRCA2,CLDN6,CCNE1,CCNF,AIFM1,CCNE2,CDC20,ARHGAP33,CDK2,CDK4,AURKB,CDK6,PTTG1,NOG,CENPA,NUMBL,CFL1,B4GALT5,LONP1,HS6ST1,HAND1,QKI,HAND2,SLC31A1,RTTN,MMACHC,CSE1L,CSK,VCAN,LPIN2,CTNNB1,ESPL1,TCF7L1,DAB2,DAXX,CUL7,PHGDH,NSDHL,DDX11,FBXW8,DHFR,MFN2,DLD,FGF19,GNPDA1,ARI…
Mouse Phenotype	MP:0004046	abnormal mitosis		1.117e-09	9.482e-06	8.62e-07	8.297e-06	76	153	KIF18A,LIN9,PARP1,MAD1L1,HAT1,BIRC5,FANCM,ATR,BLM,BRCA1,BRCA2,BUB1,BUB1B,CDK1,CDC20,CDC25A,AURKB,CDKN1A,CDKN1B,CDKN2A,CDKN2D,PTTG1,CENPA,CENPC,CENPE,POT1,NEK7,KIF20B,CTNNA1,CTNND1,ESPL1,FBXO5,DNA2,PARP2,GMNN,EDNRB,ESCO2,LATS2,NUSAP1,STAG1,KATNB1,EYA1,FZR1,TACC3,TADA3,SMC2,TDP2,PLK4,RTEL1,MASTL,ISL1,LIG3,MAD2L1,MAGOH,MRE11,MYH10,GAS2L3,PRICKLE1,MIS18A,NCAPH2,PLK1,POLR2A,WDR62,MCPH1,RECQL,CDCA8,TPX…
Mouse Phenotype	MP:0002088	abnormal embryonic growth/weight/body size		2.418e-09	2.053e-05	1.711e-06	1.647e-05	340	973	NCOA3,ABCB7,ACAT2,ACVR1,ARID1A,ADAM10,BRWD3,AXIN1,CDC7,PARP1,CGN,CC2D2A,ALPPL2,WDR48,CUL4B,CUL3,ANGPT1,COPS3,ARNT,ASIP,CHRD,ATP7A,ATRX,BARD1,PRDM1,BLM,BMP2,KAT2B,ALDH1A2,BRCA1,BRCA2,BUB1B,CLDN6,CCNE1,CCNF,USP8,AIFM1,CCNE2,CDC20,CDC25A,CDH5,ARHGAP33,CDK2,CDK4,AURKB,CDK6,CDKN1A,PTTG1,NOG,CENPA,CENPC,NUMBL,CFL1,TRIP12,B4GALT5,LONP1,HS6ST1,HAND1,QKI,HAND2,SLC31A1,RTTN,PTPN23,VPS26A,MMACHC,CSE1L,TENM4…
Mouse Phenotype	MP:0003077	abnormal cell cycle		3.751e-09	3.186e-05	2.451e-06	2.359e-05	135	325	KIF18A,SMC1A,LIN9,CDC7,PARP1,MAD1L1,CUL3,HAT1,BIRC5,FANCM,PHACTR4,ATR,BLM,BRCA1,BRCA2,BUB1,BUB1B,CCNA1,MBD4,CCNA2,CCNF,AIFM1,CDK1,CDC20,BUB3,CDC25A,CDK2,CDK4,AURKB,CDKN1A,CDKN1B,CDKN2A,CDKN2D,PTTG1,CENPA,CENPC,CENPE,CHD2,CHD4,CHEK1,HAND2,COL1A1,POT1,NEK7,KIF20B,CTNNA1,CTNND1,ESPL1,DDX11,FBXO5,DNA2,PARP2,E2F1,E2F3,GMNN,EDNRB,RAD50,ESCO2,LATS2,PSME3,NUSAP1,STAG1,KATNB1,EYA1,FZR1,COMMD10,MAD2L2,TACC…
Mouse Phenotype	MP:0001698	decreased embryo size		5.942e-09	5.047e-05	3.605e-06	3.469e-05	227	612	NCOA3,ACVR1,ARID1A,ADAM10,AXIN1,CDC7,PARP1,CC2D2A,CUL4B,CUL3,ANGPT1,ARNT,CHRD,ATP7A,ATRX,BARD1,PRDM1,BLM,BMP2,ALDH1A2,BRCA1,BRCA2,CLDN6,CCNE1,CCNF,AIFM1,CCNE2,CDC20,CDK2,CDK4,AURKB,CDK6,PTTG1,NOG,CENPA,NUMBL,CFL1,B4GALT5,LONP1,HS6ST1,HAND1,QKI,HAND2,SLC31A1,RTTN,CSE1L,CSK,VCAN,LPIN2,CTNNB1,ESPL1,TCF7L1,DAB2,DAXX,CUL7,PHGDH,NSDHL,DDX11,FBXW8,DHFR,MFN2,DLD,RAD50,EFNB2,LATS2,TFB1M,APH1A,WASF2,ENO1,E…
Mouse Phenotype	MP:0009850	embryonic lethality between implantation and placentation		3.972e-08	0.0003373	2.249e-05	0.0002164	168	437	ABCB7,ACLY,ACVR1,ARID1A,LIN9,CDC7,CDC45,CUL3,GEMIN2,BIRC5,COPS3,ARF1,ARNT,ASIP,CHRD,ATR,BARD1,KAT2B,BRCA1,BRCA2,BUB1,BUB1B,EIF2S2,ASH2L,CCNA2,CDC20,BUB3,CDC25A,NOG,CENPA,CENPE,CHEK1,LONP1,LSM4,HAND1,ATXN10,QKI,HAND2,PMPCB,POT1,SIN3A,VPS26A,CSE1L,TENM4,SEC24C,CTNNB1,ESPL1,DAB2,GINS1,DHX9,TINF2,DLD,MED12,DPAGT1,GMNN,EDNRB,RAD50,EFNB2,ENO1,CCDC174,TRAIP,HDHD2,EZH2,BPTF,FGFR1,TADA3,FKBP4,FKBP5,SLC34A…
Mouse Phenotype	MP:0006207	embryonic lethality during organogenesis		1.083e-07	0.0009202	5.751e-05	0.0005535	321	940	ABL2,ACVR1,ARID1A,ADAM10,AXIN1,ADM,PARP1,ADRA2B,WDR48,CUL4B,ANGPT1,TRIM71,ARNT,ASCL2,PHACTR4,CHRD,RERE,ATP7A,ATRX,BARD1,PRDM1,BMP2,ALDH1A2,BRCA1,BRCA2,SPHK1,BUB1,PHOX2B,MBD4,CAPN1,CAST,SEMA5A,CASR,AIP,RUNX1,CBFB,SERPINH1,CCNE1,CCNF,AIFM1,CCNE2,CDK1,CDC20,CDH5,CDK2,CDK4,CDK6,CDKN1A,CDKN1B,PTTG1,NOG,CENPA,NUMBL,CFL1,TRIP12,B4GALT5,WIZ,HAND1,QKI,HAND2,COL1A1,COL5A2,SLC31A1,RTTN,NEK7,PTPN23,VPS26A,KI…
Mouse Phenotype	MP:0003111	abnormal cell nucleus morphology		1.398e-07	0.001187	6.984e-05	0.0006722	83	187	LIN9,PARP1,MAD1L1,BIRC5,BRCA1,BRCA2,BUB1,BUB1B,CDK1,CDC20,BUB3,CDC25A,AURKB,CDKN1A,CDKN2A,CDKN2D,PTTG1,CENPA,CENPC,CHEK1,POT1,NEK7,CTNND1,ESPL1,DAXX,DDX11,TINF2,DMD,DNA2,CHAF1A,PARP2,E2F1,GMNN,RPS27L,ESCO2,LATS2,STAG1,KATNB1,FANCA,FZR1,FEN1,FMR1,SMC2,TDP2,SLX4,MCM8,RTEL1,GRN,CHEK2,HELLS,PARK7,HUS1,KIF22,LBR,LMNB1,MAD2L1,MCM2,MCM4,MDM2,SGO1,NCAPH2,NABP2,PLK1,PTPN11,MCPH1,RECQL,CDCA8,ATAD5,PIF1,CTC…
Mouse Phenotype	MP:0008866	chromosomal instability		2.139e-07	0.001817	0.0001009	0.0009715	57	116	SMC1A,PARP1,ATR,BARD1,BLM,BRCA1,BRCA2,BUB1,BUB1B,CCNE1,EXO1,CDKN1A,CENPE,RECQL4,POT1,NEK7,MDC1,DMD,DNA2,PARP2,RPS27L,RAD50,LATS2,FANCA,FANCD2,FANCG,FEN1,POLQ,SLX4,MCM8,CHEK2,H2AFX,HUS1,LIG1,MAD2L1,MCM2,MCM3,MCM4,MCM7,SGO1,MRE11,NPM1,NABP2,PTPN11,MCPH1,RECQL,PALB2,RPA1,ATAD5,CTC1,CENPJ,AURKA,TP53BP1,NEIL2,USP1,XRCC2,RAD18
Mouse Phenotype	MP:0010094	abnormal chromosome stability		4.437e-07	0.003768	0.0001983	0.001909	57	118	SMC1A,PARP1,ATR,BARD1,BLM,BRCA1,BRCA2,BUB1,BUB1B,CCNE1,EXO1,CDKN1A,CENPE,RECQL4,POT1,NEK7,MDC1,DMD,DNA2,PARP2,RPS27L,RAD50,LATS2,FANCA,FANCD2,FANCG,FEN1,POLQ,SLX4,MCM8,CHEK2,H2AFX,HUS1,LIG1,MAD2L1,MCM2,MCM3,MCM4,MCM7,SGO1,MRE11,NPM1,NABP2,PTPN11,MCPH1,RECQL,PALB2,RPA1,ATAD5,CTC1,CENPJ,AURKA,TP53BP1,NEIL2,USP1,XRCC2,RAD18
Mouse Phenotype	MP:0011092	embryonic lethality, complete penetrance		4.813e-07	0.004088	0.0002044	0.001967	160	426	ACTL6A,AXIN1,PARP1,ARNT,ASNA1,EIF3H,ATP7A,BARD1,BLM,BMP2,KAT2B,ALDH1A2,BRCA1,BRCA2,KLF5,BUB1,BUB1B,TMEM258,CBFB,CCNB1,USP8,SMC3,CDK1,CDH5,CDKN1A,CDKN1B,CDKN2C,PTTG1,CENPC,CHD4,RECQL4,HAND1,QKI,COL1A1,COL4A1,ROCK2,COX15,CPT1A,NUP155,CTNNB1,ESPL1,TANC2,DOCK4,MTSS1,CKAP5,DAB2,TINF2,DNA2,MED12,DNMT1,HCN4,PARP2,DVL2,E2F3,EDNRB,NAMPT,EFNB2,ERBB2,ETS1,EZH2,F2R,CITED2,PRMT5,FGFR1,EIF3M,SLC34A2,SMC2,GNA13…
Mouse Phenotype	MP:0001711	abnormal placenta morphology		5.713e-07	0.004852	0.000231	0.002224	137	355	ABCB7,ARID1A,ADM,ADORA2B,UTF1,CUL4B,CUL3,BIRC5,ARNT,ASCL2,ATR,ATRX,DLK1,PRDM1,BRCA1,C3,CAPN1,CCNE1,CCNE2,CDH5,AURKB,TRIP12,LONP1,HS6ST1,RECQL4,HAND1,ROCK2,CTNNB1,DAXX,CUL7,DHX9,NSDHL,DDX11,FBXW8,FBXO5,MFN2,DLX3,FGF19,ARID3A,DUSP9,WASF2,ERN1,PAK4,BPTF,FZR1,FEN1,FGA,FGG,SLC34A2,IGF2BP1,G6PD,PLAC1,RTEL1,FRS2,GHR,GJB2,GJB3,GJB5,TMED2,GRB10,SAV1,HMGCL,HOXA13,HSD17B2,HSP90AB1,HUS1,SYDE1,IGF1R,IGF2R,RBP…
Mouse Phenotype	MP:0010865	prenatal growth retardation		6.769e-07	0.005749	0.0002613	0.002515	228	647	ABCB7,BRWD3,AXIN1,CC2D2A,UTF1,ALPPL2,WDR48,CUL4B,COPS3,ARNT,ASIP,ATRX,DLK1,PRDM1,BLM,BMP2,KAT2B,BRCA1,BRCA2,BUB1,BUB1B,CCNE1,USP8,AIFM1,CCNE2,CDC25A,CDH5,CDKN1A,PTTG1,CENPA,CENPC,CHD2,TRIP12,LONP1,HAND1,QKI,HAND2,COL1A1,PTPN23,VPS26A,TENM4,CSK,SH3PXD2A,LPIN2,CTNNB1,ESPL1,DAXX,CUL7,NSDHL,DDX11,FBXW8,DLD,L3MBTL2,COQ6,EEF2,EFNB2,LATS2,G3BP1,WASF2,KCTD10,NME6,EP300,COQ7,ERN1,TRAIP,PAK4,MRPL51,EZH2,F2…
Mouse Phenotype	MP:0006205	embryonic lethality between implantation and somite formation		1.754e-06	0.0149	0.0006476	0.006233	116	296	ABCB7,ACLY,ACVR1,ARID1A,CDC7,CDC45,CUL3,GEMIN2,BIRC5,ARF1,ATR,BARD1,KAT2B,BRCA1,BUB1,BUB1B,CCNA2,CDC20,BUB3,CDC25A,CENPA,CENPE,CHEK1,LSM4,HAND1,POT1,SIN3A,CSE1L,TENM4,CTNNB1,ESPL1,GINS1,DHX9,TINF2,DLD,MED12,DPAGT1,GMNN,EDNRB,RAD50,ENO1,CCDC174,EZH2,BPTF,FGFR1,FKBP4,FKBP5,GINS4,MTBP,PLK4,GAPDH,GJB3,COPS6,PHF5A,ATOH8,HIST1H1C,HIST1H1D,H2AFZ,HIF1A,HNRNPC,RINT1,PRMT1,KIF11,LAMC1,LIG3,LTBP2,MAD2L1,MCM…
Mouse Phenotype	MP:0000352	decreased cell proliferation		4.306e-06	0.03657	0.001495	0.01439	199	566	NCOA3,KIF18A,ABL2,HS6ST2,ACTL6A,LIN9,CDC45,CCR2,PARP1,UTF1,CUL4B,HAT1,ERI1,RUVBL1,DCBLD2,ATR,ATRX,TICAM1,NKX3-2,DLK1,BGN,BRCA1,BRCA2,KLF5,BUB1,CCNA1,C3,NOL3,CASP3,RUNX3,CCNA2,CCNE1,CCNF,CD151,CDK1,CDC20,BUB3,CDC25A,CDK2,CDK4,CDK6,CDKN1A,CDKN1B,CDKN2A,PTTG1,CEBPB,CENPF,CHEK1,CHI3L1,HS6ST1,RECQL4,HAND1,COL1A1,SMARCAL1,POT1,SOSTDC1,MMACHC,MDC1,CTNNB1,CTNND1,ESPL1,TCF7L1,SERTAD2,DAB2,GINS1,DDX11,KIF1…
Mouse Phenotype	MP:0003121	genetic imprinting		4.422e-06	0.03756	0.001495	0.01439	25	41	ABCB7,AXIN1,ASCL2,ASIP,ATRX,DLK1,ZFP42,DIO3,DNMT1,ZFP57,G6PD,PLAC1,GRB10,HELLS,IGF1R,IGF2R,MEST,CITED1,PEG3,PLAGL1,ARID4A,PEG10,HDAC8,SMCHD1,PHLDA2
Mouse Phenotype	MP:0000350	abnormal cell proliferation		4.577e-06	0.03887	0.001495	0.01439	331	1008	NCOA3,KIF18A,ABL2,HS6ST2,ACP1,ACTL6A,ACVR1,LIN9,CDC45,CCR2,PARP1,ADRA2B,ALDH1B1,ALDH3A2,UTF1,CUL4B,PPM1D,KNSTRN,APAF1,HAT1,ERI1,RUVBL1,DCBLD2,ATR,ATRX,TICAM1,NKX3-2,DLK1,BGN,BRCA1,BRCA2,KLF5,BUB1,EIF2S2,CCNA1,C3,PHOX2B,TMEM258,NOL3,CASP3,CASR,RUNX2,RUNX3,CCNA2,CCNE1,CCNF,ENTPD5,CD151,CDK1,NOSTRIN,CDC20,BUB3,CDC25A,CDC25B,CDC25C,CDK2,CDK4,CDK6,CDKN1A,CDKN1B,CDKN2A,CDKN2B,CDKN2C,CDKN2D,PTTG1,CEBPB,…
Pathway	1269741	Cell Cycle	BioSystems: REACTOME	2.647e-54	9.094e-51	9.094e-51	7.93e-50	325	624	KIF18A,SMC1A,SPC25,HIST1H4I,LIN9,CDC7,CDC45,CENPP,HIST1H2AC,HIST1H2AB,HIST1H2BG,HIST1H2BL,HIST1H2BM,HIST2H2BE,HIST1H3A,HIST1H3D,HIST1H3C,HIST1H3I,HIST1H3G,HIST1H3B,HIST1H4A,HIST1H4D,HIST1H4F,HIST1H4K,HIST1H4C,MAD1L1,AKT2,BIRC5,BLZF1,SPC24,RUVBL1,HAUS1,CDC23,ATR,BARD1,BANF1,BLM,BRCA1,BRCA2,BUB1,BUB1B,CCNA1,HIST1H3F,HIST1H2BJ,CCNA2,CCNB1,PKMYT1,CCND3,CCNE1,SMC3,CCNB2,CCNE2,EXO1,CDK1,CDC6,CDC20,ZW10…
Pathway	1269763	Cell Cycle, Mitotic	BioSystems: REACTOME	6.529e-50	2.244e-46	1.122e-46	9.781e-46	278	517	KIF18A,SMC1A,SPC25,HIST1H4I,LIN9,CDC7,CDC45,CENPP,HIST1H2AC,HIST1H2AB,HIST1H2BG,HIST1H2BL,HIST1H2BM,HIST2H2BE,HIST1H3A,HIST1H3D,HIST1H3C,HIST1H3I,HIST1H3G,HIST1H3B,HIST1H4A,HIST1H4D,HIST1H4F,HIST1H4K,HIST1H4C,MAD1L1,AKT2,BIRC5,BLZF1,SPC24,HAUS1,CDC23,BANF1,BUB1,BUB1B,CCNA1,HIST1H3F,HIST1H2BJ,CCNA2,CCNB1,PKMYT1,CCND3,CCNE1,SMC3,CCNB2,CCNE2,CDK1,CDC6,CDC20,ZW10,BUB3,CDC25A,CDC25B,CDC25C,CDC27,CDK2,…
Pathway	1269810	M Phase	BioSystems: REACTOME	5.25e-30	1.804e-26	6.013e-27	5.243e-26	167	311	KIF18A,SMC1A,SPC25,HIST1H4I,CENPP,HIST1H2AC,HIST1H2AB,HIST1H2BG,HIST1H2BL,HIST1H2BM,HIST2H2BE,HIST1H3A,HIST1H3D,HIST1H3C,HIST1H3I,HIST1H3G,HIST1H3B,HIST1H4A,HIST1H4D,HIST1H4F,HIST1H4K,HIST1H4C,MAD1L1,BIRC5,BLZF1,SPC24,CDC23,BANF1,BUB1,BUB1B,HIST1H3F,HIST1H2BJ,CCNB1,SMC3,CCNB2,CDK1,CDC20,ZW10,BUB3,CDC27,AURKB,PTTG1,CENPA,CENPC,CENPE,CENPF,KIF23,ANAPC15,NEK7,NSL1,NUP155,LPIN2,NUP93,ESPL1,KNTC1,CENP…
Pathway	1269820	Mitotic Prometaphase	BioSystems: REACTOME	7.677e-25	2.638e-21	6.595e-22	5.75e-21	78	111	KIF18A,SMC1A,SPC25,CENPP,MAD1L1,BIRC5,SPC24,BUB1,BUB1B,CCNB1,SMC3,CCNB2,CDK1,CDC20,ZW10,BUB3,AURKB,CENPA,CENPC,CENPE,CENPF,NSL1,KNTC1,CENPL,CKAP5,NUF2,NCAPD2,SMC4,CENPS,STAG1,NDC80,SMC2,CENPI,KIF2C,ZWINT,PMF1,INCENP,SGO2,MAD2L1,SKA2,SGO1,NUP43,MIS12,CENPM,NUP37,PLK1,CENPO,PPP1CC,PPP2CB,PPP2R1B,PPP2R5D,ERCC6L,SPDL1,RAD21,ZWILCH,RANGAP1,CENPU,CDCA8,CENPQ,NUP85,DSN1,CENPT,NUP133,CDCA5,CENPN,HDAC8,CE…
Pathway	1269821	Resolution of Sister Chromatid Cohesion	BioSystems: REACTOME	1.076e-23	3.696e-20	7.392e-21	6.446e-20	73	103	KIF18A,SMC1A,SPC25,CENPP,MAD1L1,BIRC5,SPC24,BUB1,BUB1B,CCNB1,SMC3,CCNB2,CDK1,CDC20,ZW10,BUB3,AURKB,CENPA,CENPC,CENPE,CENPF,NSL1,KNTC1,CENPL,CKAP5,NUF2,CENPS,STAG1,NDC80,CENPI,KIF2C,ZWINT,PMF1,INCENP,SGO2,MAD2L1,SKA2,SGO1,NUP43,MIS12,CENPM,NUP37,PLK1,CENPO,PPP1CC,PPP2CB,PPP2R1B,PPP2R5D,ERCC6L,SPDL1,RAD21,ZWILCH,RANGAP1,CENPU,CDCA8,CENPQ,NUP85,DSN1,CENPT,NUP133,CDCA5,CENPN,HDAC8,CENPK,RCC2,NUP160,C…
Pathway	1269823	Mitotic Metaphase and Anaphase	BioSystems: REACTOME	1.368e-20	4.702e-17	7.836e-18	6.833e-17	102	182	KIF18A,SMC1A,SPC25,CENPP,MAD1L1,BIRC5,SPC24,CDC23,BANF1,BUB1,BUB1B,SMC3,CDC20,ZW10,BUB3,CDC27,AURKB,PTTG1,CENPA,CENPC,CENPE,CENPF,ANAPC15,NSL1,ESPL1,KNTC1,CENPL,CKAP5,NUF2,FBXO5,CENPS,PSME3,STAG1,NDC80,ANAPC11,CENPI,KIF2C,UBE2C,ZWINT,PMF1,INCENP,SGO2,LMNB1,MAD2L1,SKA2,SGO1,NUP43,MIS12,CENPM,NUP37,PLK1,CENPO,PPP1CC,PPP2CB,PPP2R1B,PPP2R5D,ERCC6L,PSMA1,PSMA3,PSMA5,PSMA7,PSMB2,PSMB3,PSMB7,PSMC1,PSMC2…
Pathway	1269825	Mitotic Anaphase	BioSystems: REACTOME	3.258e-20	1.12e-16	1.599e-17	1.394e-16	101	181	KIF18A,SMC1A,SPC25,CENPP,MAD1L1,BIRC5,SPC24,CDC23,BANF1,BUB1,BUB1B,SMC3,CDC20,ZW10,BUB3,CDC27,AURKB,PTTG1,CENPA,CENPC,CENPE,CENPF,ANAPC15,NSL1,ESPL1,KNTC1,CENPL,CKAP5,NUF2,CENPS,PSME3,STAG1,NDC80,ANAPC11,CENPI,KIF2C,UBE2C,ZWINT,PMF1,INCENP,SGO2,LMNB1,MAD2L1,SKA2,SGO1,NUP43,MIS12,CENPM,NUP37,PLK1,CENPO,PPP1CC,PPP2CB,PPP2R1B,PPP2R5D,ERCC6L,PSMA1,PSMA3,PSMA5,PSMA7,PSMB2,PSMB3,PSMB7,PSMC1,PSMC2,PSMC3…
Pathway	1269826	Separation of Sister Chromatids	BioSystems: REACTOME	9.076e-20	3.118e-16	3.898e-17	3.399e-16	96	170	KIF18A,SMC1A,SPC25,CENPP,MAD1L1,BIRC5,SPC24,CDC23,BUB1,BUB1B,SMC3,CDC20,ZW10,BUB3,CDC27,AURKB,PTTG1,CENPA,CENPC,CENPE,CENPF,ANAPC15,NSL1,ESPL1,KNTC1,CENPL,CKAP5,NUF2,CENPS,PSME3,STAG1,NDC80,ANAPC11,CENPI,KIF2C,UBE2C,ZWINT,PMF1,INCENP,SGO2,MAD2L1,SKA2,SGO1,NUP43,MIS12,CENPM,NUP37,PLK1,CENPO,PPP1CC,PPP2CB,PPP2R1B,PPP2R5D,ERCC6L,PSMA1,PSMA3,PSMA5,PSMA7,PSMB2,PSMB3,PSMB7,PSMC1,PSMC2,PSMC3,PSMD1,PSMD2…
Pathway	1269519	RHO GTPases Activate Formins	BioSystems: REACTOME	1.044e-18	3.589e-15	3.988e-16	3.477e-15	73	117	KIF18A,SPC25,ACTG1,FMNL2,CENPP,MAD1L1,BIRC5,SPC24,RHOC,BUB1,BUB1B,FMNL3,CDC20,ZW10,BUB3,AURKB,CENPA,CENPC,CENPE,CENPF,NSL1,KNTC1,CENPL,CKAP5,NUF2,DVL2,CENPS,NDC80,EVL,CENPI,KIF2C,ZWINT,PMF1,INCENP,SGO2,MAD2L1,SKA2,SGO1,NUP43,MIS12,CENPM,NUP37,PLK1,RHOD,CENPO,PPP1CC,PPP2CB,PPP2R1B,PPP2R5D,ERCC6L,SPDL1,RAC1,ZWILCH,RANGAP1,CENPU,CDCA8,CENPQ,NUP85,DSN1,CENPT,NUP133,CENPN,CENPK,RCC2,NUP160,CLASP1,ITGB…
Pathway	1269742	Cell Cycle Checkpoints	BioSystems: REACTOME	5.941e-16	2.041e-12	2.041e-13	1.78e-12	102	204	HIST1H4I,CDC7,CDC45,HIST1H2BG,HIST1H2BL,HIST1H2BM,HIST2H2BE,HIST1H4A,HIST1H4D,HIST1H4F,HIST1H4K,HIST1H4C,MAD1L1,CDC23,ATR,BARD1,BLM,BRCA1,BUB1B,CCNA1,HIST1H2BJ,CCNA2,CCNB1,PKMYT1,CCNE1,CCNB2,CCNE2,EXO1,CDK1,CDC6,CDC20,BUB3,CDC25A,CDC25C,CDC27,CDK2,CDKN1A,CDKN1B,CHEK1,ANAPC15,RMI2,ZNF385A,MDC1,DNA2,RHNO1,RAD50,PSME3,ABRAXAS1,GTSE1,ANAPC11,PIAS4,MCM8,DBF4,UBE2C,TOPBP1,CHEK2,H2AFX,HIST1H2BK,HUS1,MAD…
Pathway	1269853	Chromosome Maintenance	BioSystems: REACTOME	8.267e-16	2.84e-12	2.582e-13	2.252e-12	66	110	HIST1H4I,CENPP,HIST1H2AC,HIST1H2AB,HIST1H2BG,HIST1H2BL,HIST1H2BM,HIST2H2BE,HIST1H4A,HIST1H4D,HIST1H4F,HIST1H4K,HIST1H4C,RUVBL1,HIST1H2BJ,CENPA,CENPC,POT1,CENPL,TINF2,DNA2,CENPS,CENPW,FEN1,CENPI,RUVBL2,HIST1H2AE,H2AFX,H2AFZ,OIP5,HIST1H2BK,LIG1,H2AFV,NPM1,MIS18A,POLE3,PCNA,CENPM,POLA1,POLD2,POLE,POLE2,CENPO,PRIM1,PRIM2,RBBP7,CENPU,RFC1,RFC2,WRAP53,RFC4,RFC5,CENPQ,RPA1,RPA3,MIS18BP1,HJURP,CENPT,CENP…
Pathway	1268743	SUMO E3 ligases SUMOylate target proteins	BioSystems: REACTOME	1.954e-15	6.713e-12	5.594e-13	4.878e-12	63	104	SMC1A,PARP1,BIRC5,CBX4,BLM,BRCA1,NSMCE1,MTA1,SMC3,AURKB,CDKN2A,NUP155,MDC1,NUP93,POM121,L3MBTL2,STAG1,PIAS4,NUP50,CBX2,HNRNPC,HNRNPK,INCENP,MDM2,NUP54,MITF,NUP88,NUP43,PCNA,NUP37,PML,RAD21,RANGAP1,CDCA8,RNF2,RPA1,NUP85,NUP35,NDC1,NUP133,SUMO2,SMC5,NUP205,AURKA,NUP210,NUP160,TDG,TFAP2A,TFAP2C,NUP188,TOP1,TOP2A,TOP2B,TP53BP1,TPR,WRN,XPC,NSMCE2,PCGF2,NUP107,NUP214,AAAS,CBX8
Pathway	132956	Metabolic pathways	BioSystems: KEGG	3.343e-15	1.149e-11	8.835e-13	7.704e-12	423	1272	ABAT,AOC1,ACACB,ACADL,ACADM,ACADS,ACADVL,ACAT1,ACAT2,ACLY,ACO2,ACP1,AK9,ADSL,AGXT,AHCY,PIP5K1A,AK1,AK2,PLA2G6,ATP6V0D2,ALDH3A1,ALDH1B1,ALDH1A3,ALDH9A1,ALDH3A2,ALDOA,ALOX12B,ALOX15B,ALPL,ALPPL2,AOX1,GPAM,AGPS,ARG2,ARSB,PLPP1,ASS1,ALDH4A1,TRAK2,ATP5F1A,ATP5F1B,ATP5F1C,ATP5F1D,B3GALNT1,ATP5PB,ATP5MC1,ATP5MC2,ATP5MC3,ATP5ME,ATP5PF,ATP6V1B1,ATP6V0A1,ATP5PO,AUH,BAAT,BCAT2,SUCLG1,BHMT,BLVRA,ALDH1A2,ST3G…
Pathway	83054	Cell cycle	BioSystems: KEGG	9.041e-15	3.106e-11	2.219e-12	1.935e-11	70	124	SMC1A,CDC7,CDC45,MAD1L1,CDC14B,CDC23,ATR,BUB1,BUB1B,CCNA1,CCNA2,CCNB1,PKMYT1,CCND3,CCNE1,SMC3,CCNB2,CCNE2,CDK1,CDC6,CDC20,BUB3,CDC25A,CDC25B,CDC25C,CDC27,CDK2,CDK4,CDK6,CDKN1A,CDKN1B,CDKN1C,CDKN2A,CDKN2B,CDKN2C,CDKN2D,PTTG1,CHEK1,ESPL1,E2F1,E2F3,EP300,STAG1,FZR1,MAD2L2,ANAPC11,DBF4,CHEK2,MAD2L1,MCM2,MCM3,MCM4,MCM5,MCM7,MDM2,GADD45B,ORC5,PCNA,PLK1,RAD21,RBL1,SKP2,TGFB1,TGFB2,TGFB3,ORC6,ORC3,TTK,WE…
Pathway	1269764	Mitotic G1-G1/S phases	BioSystems: REACTOME	9.991e-15	3.433e-11	2.289e-12	1.996e-11	78	145	LIN9,CDC7,CDC45,AKT2,CCNA1,CCNA2,CCNB1,CCND3,CCNE1,CCNE2,CDK1,CDC6,CDC25A,CDK2,CDK4,CDK6,CDKN1A,CDKN1B,CDKN1C,CDKN2A,CDKN2B,CDKN2C,CDKN2D,CKS1B,LIN54,FBXO5,DHFR,E2F1,E2F3,PSME3,MCM8,DBF4,MCM2,MCM3,MCM4,MCM5,MCM7,MYBL2,POLE3,ORC5,PCNA,POLA1,POLE,POLE2,PPP2CB,PPP2R1B,PRIM1,PRIM2,PSMA1,PSMA3,PSMA5,PSMA7,PSMB2,PSMB3,PSMB7,PSMC1,PSMC2,PSMC3,PSMD1,PSMD2,PSMD7,PSMD8,PSMD10,PSMD11,RBL1,RPA1,RPA3,RPS27A,M…
Pathway	1268738	SUMOylation	BioSystems: REACTOME	1.797e-14	6.176e-11	3.86e-12	3.366e-11	64	110	SMC1A,PARP1,BIRC5,CBX4,BLM,BRCA1,NSMCE1,MTA1,SMC3,AURKB,CDKN2A,NUP155,MDC1,NUP93,POM121,L3MBTL2,SAE1,STAG1,PIAS4,NUP50,CBX2,HNRNPC,HNRNPK,INCENP,MDM2,NUP54,MITF,NUP88,NUP43,PCNA,NUP37,PML,RAD21,RANGAP1,CDCA8,RNF2,RPA1,NUP85,NUP35,NDC1,NUP133,SUMO2,SMC5,NUP205,AURKA,NUP210,NUP160,TDG,TFAP2A,TFAP2C,NUP188,TOP1,TOP2A,TOP2B,TP53BP1,TPR,WRN,XPC,NSMCE2,PCGF2,NUP107,NUP214,AAAS,CBX8
Pathway	1270121	The citric acid (TCA) cycle and respiratory electron transport	BioSystems: REACTOME	2.272e-14	7.808e-11	4.593e-12	4.005e-11	87	171	ACO2,ATP5F1A,ATP5F1B,ATP5F1C,ATP5F1D,ATP5PB,ATP5MC1,ATP5MC2,ATP5MC3,ATP5ME,ATP5PF,ATP5PO,SUCLG1,BSG,COX5A,SLC25A27,COX5B,COX6A1,COX6B1,COX7B,COX7C,COX8A,COX11,ATP5MF,CYC1,DLAT,DLD,ETFA,ETFB,ETFDH,TIMMDC1,ATP5PD,ATP5MG,UQCRQ,GLO1,UQCR11,IDH2,IDH3A,IDH3B,IDH3G,LDHB,MDH2,MT-ATP6,MT-ATP8,MT-CO1,MT-CO2,MT-CO3,MT-ND3,MT-ND4,NDUFA3,NDUFA4,NDUFA5,NDUFA9,NDUFA10,NDUFB5,NDUFB6,NDUFB7,NDUFB10,NDUFC1,NDUFS1,…
Pathway	1269875	DNA Replication	BioSystems: REACTOME	1.406e-13	4.831e-10	2.684e-11	2.34e-10	63	111	CDC7,CDC45,CCNA1,CCNA2,CDC6,CDK2,CDKN1A,CDKN1B,GINS1,DNA2,E2F1,E2F3,GMNN,PSME3,FZR1,FEN1,GINS4,GINS2,MCM8,DBF4,LIG1,MCM2,MCM3,MCM4,MCM5,MCM7,POLE3,ORC5,PCNA,POLA1,POLD2,POLE,POLE2,PRIM1,PRIM2,PSMA1,PSMA3,PSMA5,PSMA7,PSMB2,PSMB3,PSMB7,PSMC1,PSMC2,PSMC3,PSMD1,PSMD2,PSMD7,PSMD8,PSMD10,PSMD11,RFC1,RFC2,RFC4,RFC5,RPA1,RPA3,RPS27A,MCM10,ORC6,ORC3,POLA2,SEM1
Pathway	1269777	S Phase	BioSystems: REACTOME	1.585e-13	5.447e-10	2.867e-11	2.5e-10	71	132	SMC1A,CDC45,CCNA1,CCNA2,CCNE1,SMC3,CCNE2,CDC6,CDC25A,CDC25B,CDK2,CDK4,CDKN1A,CDKN1B,CKS1B,GINS1,DNA2,ESCO2,PSME3,STAG1,FZR1,FEN1,GINS4,GINS2,MCM8,LIG1,MCM2,MCM3,MCM4,MCM5,MCM7,POLE3,ORC5,PCNA,POLA1,POLD2,POLE,POLE2,PRIM1,PRIM2,PSMA1,PSMA3,PSMA5,PSMA7,PSMB2,PSMB3,PSMB7,PSMC1,PSMC2,PSMC3,PSMD1,PSMD2,PSMD7,PSMD8,PSMD10,PSMD11,RAD21,RFC1,RFC2,RFC4,RFC5,RPA1,RPA3,RPS27A,SKP2,CDCA5,ORC6,ORC3,POLA2,WEE1…
Pathway	1269811	Mitotic Prophase	BioSystems: REACTOME	4.142e-13	1.423e-09	7.116e-11	6.204e-10	74	142	HIST1H4I,HIST1H2AC,HIST1H2AB,HIST1H2BG,HIST1H2BL,HIST1H2BM,HIST2H2BE,HIST1H3A,HIST1H3D,HIST1H3C,HIST1H3I,HIST1H3G,HIST1H3B,HIST1H4A,HIST1H4D,HIST1H4F,HIST1H4K,HIST1H4C,BLZF1,BANF1,HIST1H3F,HIST1H2BJ,CCNB1,CCNB2,CDK1,NEK7,NUP155,LPIN2,NUP93,POM121,SMC4,CNEP1R1,SMC2,NUP50,GOLGA2,KMT5A,MASTL,HIST1H2AE,H2AFX,H2AFZ,HIST1H2BK,LMNB1,H2AFV,NUP54,NUP88,NUP43,NCAPH2,NUP37,PLK1,PPP2CB,PPP2R1B,PRKCA,NCAPG2,M…
Pathway	82942	Oxidative phosphorylation	BioSystems: KEGG	9.529e-13	3.274e-09	1.559e-10	1.36e-09	70	133	ATP6V0D2,ATP5F1A,ATP5F1B,ATP5F1C,ATP5F1D,ATP5PB,ATP5MC1,ATP5MC2,ATP5MC3,ATP5ME,ATP5PF,ATP6V1B1,ATP6V0A1,ATP5PO,ATP6V0E1,ATP6V0D1,COX5A,COX5B,COX6A1,COX6B1,COX7A2,COX7B,COX7C,COX8A,COX10,COX11,COX15,ATP5MF,CYC1,ATP5PD,ATP5MG,UQCRQ,UQCR11,COX6B2,MT-ATP6,MT-ATP8,MT-CO1,MT-CO2,MT-CO3,MT-ND3,MT-ND4,MT-ND4L,NDUFA3,NDUFA4,NDUFA5,NDUFA9,NDUFA10,NDUFB5,NDUFB6,NDUFB7,NDUFB10,NDUFC1,NDUFS1,NDUFS2,NDUFS3,NDU…
Pathway	1269753	G2/M Checkpoints	BioSystems: REACTOME	1.168e-12	4.012e-09	1.824e-10	1.59e-09	84	172	HIST1H4I,CDC7,CDC45,HIST1H2BG,HIST1H2BL,HIST1H2BM,HIST2H2BE,HIST1H4A,HIST1H4D,HIST1H4F,HIST1H4K,HIST1H4C,ATR,BARD1,BLM,BRCA1,HIST1H2BJ,CCNB1,PKMYT1,CCNB2,EXO1,CDK1,CDC6,CDC25A,CDC25C,CDK2,CHEK1,RMI2,MDC1,DNA2,RHNO1,RAD50,PSME3,ABRAXAS1,GTSE1,PIAS4,MCM8,DBF4,TOPBP1,CHEK2,H2AFX,HIST1H2BK,HUS1,MCM2,MCM3,MCM4,MCM5,MCM7,MRE11,BABAM1,ORC5,PSMA1,PSMA3,PSMA5,PSMA7,PSMB2,PSMB3,PSMB7,PSMC1,PSMC2,PSMC3,PSMD…
Pathway	1269768	G1/S Transition	BioSystems: REACTOME	1.817e-12	6.244e-09	2.715e-10	2.367e-09	65	121	CDC7,CDC45,AKT2,CCNA1,CCNA2,CCNB1,CCNE1,CCNE2,CDK1,CDC6,CDC25A,CDK2,CDK4,CDKN1A,CDKN1B,CKS1B,FBXO5,DHFR,E2F1,PSME3,MCM8,DBF4,MCM2,MCM3,MCM4,MCM5,MCM7,POLE3,ORC5,PCNA,POLA1,POLE,POLE2,PPP2CB,PPP2R1B,PRIM1,PRIM2,PSMA1,PSMA3,PSMA5,PSMA7,PSMB2,PSMB3,PSMB7,PSMC1,PSMC2,PSMC3,PSMD1,PSMD2,PSMD7,PSMD8,PSMD10,PSMD11,RPA1,RPA3,RPS27A,MCM10,RRM2,SKP2,ORC6,ORC3,POLA2,TYMS,WEE1,SEM1
Pathway	1269507	Signaling by Rho GTPases	BioSystems: REACTOME	3.232e-12	1.111e-08	4.628e-10	4.035e-09	167	430	A2M,KIF18A,ABR,SPC25,ACTG1,HIST1H4I,FMNL2,PLEKHG5,CENPP,HIST1H2AC,HIST1H2AB,HIST1H2BG,HIST1H2BL,HIST1H2BM,HIST2H2BE,HIST1H3A,HIST1H3D,HIST1H3C,HIST1H3I,HIST1H3G,HIST1H3B,HIST1H4A,HIST1H4D,HIST1H4F,HIST1H4K,ARHGAP31,HIST1H4C,MAD1L1,ARHGAP20,ARHGAP23,BIRC5,SPC24,RHOC,ARHGDIB,BUB1,BUB1B,HIST1H3F,HIST1H2BJ,CALM1,KALRN,PRC1,FMNL3,ARHGEF1,CDC20,ZW10,BUB3,CDC25C,ARHGAP33,AURKB,CDKN1B,CENPA,CENPC,CENPE,C…
Pathway	1269509	RHO GTPase Effectors	BioSystems: REACTOME	4.771e-12	1.639e-08	6.442e-10	5.617e-09	124	295	KIF18A,SPC25,ACTG1,HIST1H4I,FMNL2,CENPP,HIST1H2AC,HIST1H2AB,HIST1H2BG,HIST1H2BL,HIST1H2BM,HIST2H2BE,HIST1H3A,HIST1H3D,HIST1H3C,HIST1H3I,HIST1H3G,HIST1H3B,HIST1H4A,HIST1H4D,HIST1H4F,HIST1H4K,HIST1H4C,MAD1L1,BIRC5,SPC24,RHOC,BUB1,BUB1B,HIST1H3F,HIST1H2BJ,CALM1,PRC1,FMNL3,CDC20,ZW10,BUB3,CDC25C,AURKB,CDKN1B,CENPA,CENPC,CENPE,CENPF,ROCK2,NSL1,CTNNA1,CTNNB1,KNTC1,CENPL,CKAP5,NUF2,KIF14,DLG4,DVL2,CENPS…
Pathway	83098	Parkinson's disease	BioSystems: KEGG	4.875e-12	1.675e-08	6.442e-10	5.617e-09	72	142	SLC25A5,APAF1,ATP5F1A,ATP5F1B,ATP5F1C,ATP5F1D,ATP5PB,ATP5MC1,ATP5MC2,ATP5MC3,ATP5PF,ATP5PO,CASP3,COX5A,COX5B,COX6A1,COX6B1,COX7A2,COX7B,COX7C,COX8A,CYC1,PPIF,ATP5PD,UBE2J1,UQCRQ,UQCR11,HTRA2,COX6B2,PARK7,MT-ATP6,MT-ATP8,MT-CO1,MT-CO2,MT-CO3,MT-ND3,MT-ND4,MT-ND4L,NDUFA3,NDUFA4,NDUFA5,NDUFA9,NDUFA10,NDUFB5,NDUFB6,NDUFB7,NDUFB10,NDUFC1,NDUFS1,NDUFS2,NDUFS3,NDUFV1,NDUFS4,NDUFV3,UQCR10,PRKACA,NDUFS7,S…
Pathway	1270127	Respiratory electron transport, ATP synthesis by chemiosmotic coupling, and heat production by uncoupling proteins.	BioSystems: REACTOME	5.644e-12	1.939e-08	7.183e-10	6.263e-09	66	126	ATP5F1A,ATP5F1B,ATP5F1C,ATP5F1D,ATP5PB,ATP5MC1,ATP5MC2,ATP5MC3,ATP5ME,ATP5PF,ATP5PO,COX5A,SLC25A27,COX5B,COX6A1,COX6B1,COX7B,COX7C,COX8A,COX11,ATP5MF,CYC1,ETFA,ETFB,ETFDH,TIMMDC1,ATP5PD,ATP5MG,UQCRQ,UQCR11,MT-ATP6,MT-ATP8,MT-CO1,MT-CO2,MT-CO3,MT-ND3,MT-ND4,NDUFA3,NDUFA4,NDUFA5,NDUFA9,NDUFA10,NDUFB5,NDUFB6,NDUFB7,NDUFB10,NDUFC1,NDUFS1,NDUFS2,NDUFS3,NDUFV1,NDUFS4,NDUFV3,UQCR10,NDUFS7,SCO1,SDHA,SDHB…
Pathway	1269779	Synthesis of DNA	BioSystems: REACTOME	8.394e-12	2.884e-08	1.03e-09	8.981e-09	57	103	CDC45,CCNA1,CCNA2,CDC6,CDK2,CDKN1A,CDKN1B,GINS1,DNA2,PSME3,FZR1,FEN1,GINS4,GINS2,MCM8,LIG1,MCM2,MCM3,MCM4,MCM5,MCM7,POLE3,ORC5,PCNA,POLA1,POLD2,POLE,POLE2,PRIM1,PRIM2,PSMA1,PSMA3,PSMA5,PSMA7,PSMB2,PSMB3,PSMB7,PSMC1,PSMC2,PSMC3,PSMD1,PSMD2,PSMD7,PSMD8,PSMD10,PSMD11,RFC1,RFC2,RFC4,RFC5,RPA1,RPA3,RPS27A,ORC6,ORC3,POLA2,SEM1
Pathway	1309095	DNA Double-Strand Break Repair	BioSystems: REACTOME	1.015e-11	3.486e-08	1.202e-09	1.048e-08	81	169	HIST1H4I,PARP1,HIST1H2BG,HIST1H2BL,HIST1H2BM,HIST2H2BE,HIST1H4A,HIST1H4D,HIST1H4F,HIST1H4K,HIST1H4C,ATR,BARD1,BLM,BRCA1,BRCA2,CCNA1,HIST1H2BJ,CCNA2,EXO1,CDK2,CHEK1,RMI2,MDC1,KDM4A,DNA2,RHNO1,PARP2,RAD50,EYA4,EYA1,ABRAXAS1,FEN1,TDP2,PIAS4,RAD51AP1,POLQ,SLX4,XRCC6,RTEL1,POLL,POLM,TOPBP1,CHEK2,H2AFX,HIST1H2BK,HUS1,KPNA2,LIG3,MRE11,BABAM1,GEN1,POLE3,PCNA,POLD2,POLE,POLE2,POLH,PPP5C,RAD51,RAD51B,RFC1,…
Pathway	1309099	Homology Directed Repair	BioSystems: REACTOME	2.227e-11	7.652e-08	2.551e-09	2.224e-08	70	140	HIST1H4I,PARP1,HIST1H2BG,HIST1H2BL,HIST1H2BM,HIST2H2BE,HIST1H4A,HIST1H4D,HIST1H4F,HIST1H4K,HIST1H4C,ATR,BARD1,BLM,BRCA1,BRCA2,CCNA1,HIST1H2BJ,CCNA2,EXO1,CDK2,CHEK1,RMI2,MDC1,DNA2,RHNO1,PARP2,RAD50,ABRAXAS1,FEN1,PIAS4,RAD51AP1,POLQ,SLX4,RTEL1,TOPBP1,H2AFX,HIST1H2BK,HUS1,LIG3,MRE11,BABAM1,GEN1,POLE3,PCNA,POLD2,POLE,POLE2,POLH,RAD51,RAD51B,RFC1,RFC2,RFC4,RFC5,PALB2,RPA1,RPA3,RPS27A,SUMO2,CLSPN,SPIDR…
Pathway	1339113	SUMOylation of DNA replication proteins	BioSystems: REACTOME	8.693e-11	2.987e-07	9.635e-09	8.401e-08	32	46	BIRC5,AURKB,NUP155,NUP93,POM121,PIAS4,NUP50,INCENP,NUP54,NUP88,NUP43,PCNA,NUP37,RANGAP1,CDCA8,NUP85,NUP35,NDC1,NUP133,SUMO2,NUP205,AURKA,NUP210,NUP160,NUP188,TOP1,TOP2A,TOP2B,TPR,NUP107,NUP214,AAAS
Pathway	1269784	DNA strand elongation	BioSystems: REACTOME	1.745e-10	5.995e-07	1.873e-08	1.634e-07	25	32	CDC45,GINS1,DNA2,FEN1,GINS4,GINS2,MCM8,LIG1,MCM2,MCM3,MCM4,MCM5,MCM7,PCNA,POLA1,POLD2,PRIM1,PRIM2,RFC1,RFC2,RFC4,RFC5,RPA1,RPA3,POLA2
Pathway	1269815	Nuclear Envelope Breakdown	BioSystems: REACTOME	3.062e-10	1.052e-06	3.188e-08	2.78e-07	34	52	BANF1,CCNB1,CCNB2,CDK1,NEK7,NUP155,LPIN2,NUP93,POM121,CNEP1R1,NUP50,LMNB1,NUP54,NUP88,NUP43,NUP37,PLK1,PRKCA,NUP85,NUP35,NDC1,NUP133,NUP205,LPIN1,NUP210,NUP160,TMPO,NUP188,TPR,VRK1,VRK2,NUP107,NUP214,AAAS
Pathway	138080	Aurora B signaling	BioSystems: Pathway Interaction Database	4.144e-10	1.424e-06	4.188e-08	3.651e-07	28	39	CUL3,BIRC5,BUB1,AURKB,CENPA,KIF23,DES,NCAPD2,SMC4,KIF20A,NDC80,SMC2,KIF2C,INCENP,STMN1,SGO1,RACGAP1,NPM1,PPP1CC,PPP2R5D,PSMA3,RASA1,CDCA8,AURKA,NCAPG,TACC1,NCAPH,CBX5
Pathway	1270350	DNA Repair	BioSystems: REACTOME	4.468e-10	1.535e-06	4.387e-08	3.825e-07	126	319	ACTL6A,HIST1H4I,PARP1,HIST1H2BG,HIST1H2BL,HIST1H2BM,HIST2H2BE,HIST1H4A,HIST1H4D,HIST1H4F,HIST1H4K,HIST1H4C,CUL4B,UVSSA,COPS3,FANCM,RUVBL1,ATR,BARD1,BLM,BRCA1,BRCA2,CCNA1,MBD4,HIST1H2BJ,CCNA2,EXO1,CDK2,CHEK1,FAAP24,RMI2,CHD1L,MDC1,KDM4A,PCLAF,DDB1,DNA2,RHNO1,PARP2,CENPS,RAD50,EP300,EYA4,EYA1,FANCA,FANCD2,FANCB,FANCG,ABRAXAS1,FEN1,MAD2L2,TDP2,PIAS4,RAD51AP1,ZBTB32,POLQ,SLX4,XRCC6,RTEL1,POLL,ASCC3,C…
Pathway	83097	Alzheimer's disease	BioSystems: KEGG	4.875e-10	1.675e-06	4.653e-08	4.057e-07	78	171	ADAM10,APAF1,ATP5F1A,ATP5F1B,ATP5F1C,ATP5F1D,ATP5PB,ATP5MC1,ATP5MC2,ATP5MC3,ATP5PF,ATP5PO,CALM1,CALML3,CAPN1,CASP3,COX5A,COX5B,COX6A1,COX6B1,COX7A2,COX7B,COX7C,COX8A,CYC1,APH1A,ERN1,RTN3,ATP5PD,UQCRQ,GAPDH,GNAQ,UQCR11,GRIN1,GRIN2A,HSD17B10,COX6B2,ITPR3,LRP1,MAPT,MT-ATP6,MT-ATP8,MT-CO1,MT-CO2,MT-CO3,NDUFA3,NDUFA4,NDUFA5,NDUFA9,NDUFA10,NDUFB5,NDUFB6,NDUFB7,NDUFB10,NDUFC1,NDUFS1,NDUFS2,NDUFS3,NDUFV1…
Pathway	1269797	Mitotic G2-G2/M phases	BioSystems: REACTOME	5.205e-10	1.789e-06	4.834e-08	4.215e-07	83	186	LIN9,HAUS1,CCNA1,CCNA2,CCNB1,PKMYT1,CCNB2,CDK1,CDC25A,CDC25B,CDC25C,CDK2,CDKN1A,CENPF,CSNK1E,CEP135,LIN54,CKAP5,E2F1,E2F3,OPTN,PSME3,EP300,TUBB4B,TUBGCP3,FOXM1,GTSE1,PLK4,TUBGCP2,CNTRL,HMMR,HSP90AA1,HSP90AB1,MYBL2,NEK2,PCNT,PLK1,PPP2CB,PPP2R1B,PRKACA,CEP41,PRKAR2B,HAUS6,PSMA1,PSMA3,PSMA5,PSMA7,PSMB2,PSMB3,PSMB7,PSMC1,PSMC2,PSMC3,PSMD1,PSMD2,HAUS3,PSMD7,PSMD8,PSMD10,PSMD11,HAUS4,CEP192,BORA,CEP76,…
Pathway	1268677	Metabolism of proteins	BioSystems: REACTOME	6.525e-10	2.242e-06	5.9e-08	5.144e-07	493	1631	ACADVL,USP11,CLTRN,ACO2,SMC1A,TIMM23,ACTL6A,HIST1H4I,AXIN1,ADORA2B,HIST1H2AI,HIST1H2AK,HIST1H2AC,PARP1,HIST1H2AB,HIST1H2BG,HIST1H2BL,HIST1H2BM,HIST2H2BE,HIST1H3A,HIST1H3D,HIST1H3C,HIST1H3I,HIST1H3G,HIST1H3B,HIST1H4A,COG6,HIST1H4D,HIST1H4F,HIST1H4K,HIST1H4C,STAMBPL1,ALPL,ALPPL2,WDR48,LYPD4,BIRC5,APOA1,CBX4,SENP8,ARF1,KHSRP,CHCHD4,ARSA,ARSB,SLC25A12,RUVBL1,ASGR1,ASNA1,EIF3C,EIF3H,ATP5F1A,ATP5F1B,AT…
Pathway	1268744	SUMOylation of DNA damage response and repair proteins	BioSystems: REACTOME	8.736e-10	3.002e-06	7.542e-08	6.576e-07	44	78	SMC1A,PARP1,CBX4,BLM,BRCA1,NSMCE1,SMC3,CDKN2A,NUP155,MDC1,NUP93,POM121,STAG1,PIAS4,NUP50,CBX2,NUP54,NUP88,NUP43,NUP37,PML,RAD21,RNF2,RPA1,NUP85,NUP35,NDC1,NUP133,SUMO2,SMC5,NUP205,NUP210,NUP160,TDG,NUP188,TPR,WRN,XPC,NSMCE2,PCGF2,NUP107,NUP214,AAAS,CBX8
Pathway	1269854	Nucleosome assembly	BioSystems: REACTOME	9.184e-10	3.155e-06	7.542e-08	6.576e-07	42	73	HIST1H4I,CENPP,HIST1H2AC,HIST1H2AB,HIST1H2BG,HIST1H2BL,HIST1H2BM,HIST2H2BE,HIST1H4A,HIST1H4D,HIST1H4F,HIST1H4K,HIST1H4C,RUVBL1,HIST1H2BJ,CENPA,CENPC,CENPL,CENPS,CENPW,CENPI,HIST1H2AE,H2AFX,H2AFZ,OIP5,HIST1H2BK,H2AFV,NPM1,MIS18A,CENPM,CENPO,RBBP7,CENPU,CENPQ,MIS18BP1,HJURP,CENPT,CENPN,CENPK,ITGB3BP,CENPH,KNL1
Pathway	1269855	Deposition of new CENPA-containing nucleosomes at the centromere	BioSystems: REACTOME	9.184e-10	3.155e-06	7.542e-08	6.576e-07	42	73	HIST1H4I,CENPP,HIST1H2AC,HIST1H2AB,HIST1H2BG,HIST1H2BL,HIST1H2BM,HIST2H2BE,HIST1H4A,HIST1H4D,HIST1H4F,HIST1H4K,HIST1H4C,RUVBL1,HIST1H2BJ,CENPA,CENPC,CENPL,CENPS,CENPW,CENPI,HIST1H2AE,H2AFX,H2AFZ,OIP5,HIST1H2BK,H2AFV,NPM1,MIS18A,CENPM,CENPO,RBBP7,CENPU,CENPQ,MIS18BP1,HJURP,CENPT,CENPN,CENPK,ITGB3BP,CENPH,KNL1
Pathway	1270414	Cellular responses to stress	BioSystems: REACTOME	9.219e-10	3.168e-06	7.542e-08	6.576e-07	166	454	HIST1H4I,HIST1H2AC,HIST1H2AB,HIST1H2BG,HIST1H2BL,HIST1H2BM,HIST2H2BE,HIST1H3A,HIST1H3D,HIST1H3C,HIST1H3I,HIST1H3G,HIST1H3B,HIST1H4A,HIST1H4D,HIST1H4F,HIST1H4K,HIST1H4C,NUDT2,AQP8,CBX4,ARNT,CCAR2,CDC23,ATP7A,ATR,CCNA1,HIST1H3F,HIST1H2BJ,CAMK2D,CAT,CCNA2,CCNE1,CCNE2,CDC27,CDK2,CDK4,CDK6,CDKN1A,CDKN1B,CDKN2A,CDKN2B,CDKN2C,CDKN2D,CEBPB,ANAPC15,POT1,BAG4,BAG3,NOX4,PRDX6,NUP155,NUP93,ATG13,POM121,TINF2…
Pathway	1269095	Interactions of Rev with host cellular proteins	BioSystems: REACTOME	1.437e-09	4.938e-06	1.148e-07	1.001e-06	26	36	RCC1,NUP155,NUP93,POM121,NUP50,NUP54,NPM1,NUP88,NUP43,NUP37,RAN,RANBP1,RANGAP1,NUP85,NUP35,NDC1,NUP133,NUP205,NUP210,NUP160,NUP188,TPR,XPO1,NUP107,NUP214,AAAS
Pathway	814926	Carbon metabolism	BioSystems: KEGG	1.588e-09	5.458e-06	1.233e-07	1.075e-06	57	114	ACADM,ACADS,ACAT1,ACAT2,ACO2,AGXT,ALDOA,SUCLG1,CAT,RGN,H6PD,TKFC,PHGDH,DLAT,DLD,ECHS1,EHHADH,ENO1,ESD,G6PD,GAPDH,GCK,GPT2,GOT1,GOT2,HADHA,HK2,IDH1,IDH2,IDH3A,IDH3B,IDH3G,MDH2,ME1,MTHFR,OGDH,PDHA1,PDHA2,PDHB,PFKM,PGAM1,PGD,PGK1,PKM,PSAT1,PRPS1,PRPS2,PSPH,SDHA,SDHB,SDHC,SDHD,SHMT2,RPIA,OGDHL,TALDO1,TPI1
Pathway	1269085	Rev-mediated nuclear export of HIV RNA	BioSystems: REACTOME	1.615e-09	5.548e-06	1.233e-07	1.075e-06	25	34	RCC1,NUP155,NUP93,POM121,NUP50,NUP54,NUP88,NUP43,NUP37,RAN,RANBP1,RANGAP1,NUP85,NUP35,NDC1,NUP133,NUP205,NUP210,NUP160,NUP188,TPR,XPO1,NUP107,NUP214,AAAS
Pathway	1309102	HDR through Homologous Recombination (HRR)	BioSystems: REACTOME	1.694e-09	5.819e-06	1.265e-07	1.103e-06	40	69	ATR,BARD1,BLM,BRCA1,BRCA2,EXO1,CHEK1,RMI2,DNA2,RHNO1,RAD50,RAD51AP1,SLX4,RTEL1,TOPBP1,HUS1,MRE11,GEN1,POLE3,PCNA,POLD2,POLE,POLE2,POLH,RAD51,RAD51B,RFC1,RFC2,RFC4,RFC5,PALB2,RPA1,RPA3,RPS27A,SPIDR,TOP3A,WRN,XRCC2,XRCC3,EME1
Pathway	1269773	Activation of the pre-replicative complex	BioSystems: REACTOME	1.762e-09	6.053e-06	1.275e-07	1.112e-06	24	32	CDC7,CDC45,CDC6,CDK2,MCM8,DBF4,MCM2,MCM3,MCM4,MCM5,MCM7,POLE3,ORC5,POLA1,POLE,POLE2,PRIM1,PRIM2,RPA1,RPA3,MCM10,ORC6,ORC3,POLA2
Pathway	1309100	HDR through Homologous Recombination (HR) or Single Strand Annealing (SSA)	BioSystems: REACTOME	1.781e-09	6.119e-06	1.275e-07	1.112e-06	64	134	HIST1H4I,HIST1H2BG,HIST1H2BL,HIST1H2BM,HIST2H2BE,HIST1H4A,HIST1H4D,HIST1H4F,HIST1H4K,HIST1H4C,ATR,BARD1,BLM,BRCA1,BRCA2,CCNA1,HIST1H2BJ,CCNA2,EXO1,CDK2,CHEK1,RMI2,MDC1,DNA2,RHNO1,RAD50,ABRAXAS1,PIAS4,RAD51AP1,SLX4,RTEL1,TOPBP1,H2AFX,HIST1H2BK,HUS1,MRE11,BABAM1,GEN1,POLE3,PCNA,POLD2,POLE,POLE2,POLH,RAD51,RAD51B,RFC1,RFC2,RFC4,RFC5,PALB2,RPA1,RPA3,RPS27A,SUMO2,CLSPN,SPIDR,TOP3A,TP53BP1,NSD2,WRN,XRC…
Pathway	1269799	G2/M Transition	BioSystems: REACTOME	1.848e-09	6.351e-06	1.296e-07	1.13e-06	81	184	LIN9,HAUS1,CCNA1,CCNA2,CCNB1,PKMYT1,CCNB2,CDK1,CDC25A,CDC25B,CDC25C,CDK2,CDKN1A,CENPF,CSNK1E,CEP135,LIN54,CKAP5,OPTN,PSME3,EP300,TUBB4B,TUBGCP3,FOXM1,GTSE1,PLK4,TUBGCP2,CNTRL,HMMR,HSP90AA1,HSP90AB1,MYBL2,NEK2,PCNT,PLK1,PPP2CB,PPP2R1B,PRKACA,CEP41,PRKAR2B,HAUS6,PSMA1,PSMA3,PSMA5,PSMA7,PSMB2,PSMB3,PSMB7,PSMC1,PSMC2,PSMC3,PSMD1,PSMD2,HAUS3,PSMD7,PSMD8,PSMD10,PSMD11,HAUS4,CEP192,BORA,CEP76,RPS27A,HAU…
Pathway	1269757	Activation of ATR in response to replication stress	BioSystems: REACTOME	3.725e-09	1.28e-05	2.56e-07	2.232e-06	26	37	CDC7,CDC45,ATR,CDC6,CDC25A,CDC25C,CDK2,CHEK1,MCM8,DBF4,HUS1,MCM2,MCM3,MCM4,MCM5,MCM7,ORC5,RFC2,RFC4,RFC5,RPA1,RPA3,MCM10,CLSPN,ORC6,ORC3
Pathway	138007	PLK1 signaling events	BioSystems: Pathway Interaction Database	4.756e-09	1.634e-05	3.204e-07	2.794e-06	29	44	CDC14B,SPC24,BUB1,BUB1B,CCNB1,CDK1,CDC20,CDC25B,CDC25C,CENPE,ROCK2,FBXO5,ECT2,KIF20A,FZR1,NDC80,GOLGA2,INCENP,SGO1,PLK1,ERCC6L,CENPU,BORA,TPX2,CLSPN,KIZ,AURKA,TUBG1,WEE1
Pathway	1269832	DNA Replication Pre-Initiation	BioSystems: REACTOME	9.886e-09	3.397e-05	6.409e-07	5.588e-06	46	88	CDC7,CDC45,CDC6,CDK2,E2F1,E2F3,GMNN,PSME3,MCM8,DBF4,MCM2,MCM3,MCM4,MCM5,MCM7,POLE3,ORC5,POLA1,POLE,POLE2,PRIM1,PRIM2,PSMA1,PSMA3,PSMA5,PSMA7,PSMB2,PSMB3,PSMB7,PSMC1,PSMC2,PSMC3,PSMD1,PSMD2,PSMD7,PSMD8,PSMD10,PSMD11,RPA1,RPA3,RPS27A,MCM10,ORC6,ORC3,POLA2,SEM1
Pathway	1269831	M/G1 Transition	BioSystems: REACTOME	9.886e-09	3.397e-05	6.409e-07	5.588e-06	46	88	CDC7,CDC45,CDC6,CDK2,E2F1,E2F3,GMNN,PSME3,MCM8,DBF4,MCM2,MCM3,MCM4,MCM5,MCM7,POLE3,ORC5,POLA1,POLE,POLE2,PRIM1,PRIM2,PSMA1,PSMA3,PSMA5,PSMA7,PSMB2,PSMB3,PSMB7,PSMC1,PSMC2,PSMC3,PSMD1,PSMD2,PSMD7,PSMD8,PSMD10,PSMD11,RPA1,RPA3,RPS27A,MCM10,ORC6,ORC3,POLA2,SEM1
Pathway	83039	DNA replication	BioSystems: KEGG	1.099e-08	3.776e-05	6.992e-07	6.097e-06	25	36	DNA2,RNASEH2C,FEN1,RNASEH2A,LIG1,MCM2,MCM3,MCM4,MCM5,MCM7,POLE3,PCNA,POLA1,POLD2,POLE,POLE2,PRIM1,PRIM2,RFC1,RFC2,RFC4,RFC5,RPA1,RPA3,POLA2
Pathway	1270129	Formation of ATP by chemiosmotic coupling	BioSystems: REACTOME	1.138e-08	3.91e-05	7.109e-07	6.198e-06	16	18	ATP5F1A,ATP5F1B,ATP5F1C,ATP5F1D,ATP5PB,ATP5MC1,ATP5MC2,ATP5MC3,ATP5ME,ATP5PF,ATP5PO,ATP5MF,ATP5PD,ATP5MG,MT-ATP6,MT-ATP8
Pathway	137935	FOXM1 transcription factor network	BioSystems: Pathway Interaction Database	2.612e-08	8.976e-05	1.603e-06	1.398e-05	25	37	BIRC5,BRCA2,CCNB1,CCNB2,CDK1,CDC25B,CDK2,CDK4,AURKB,CENPA,CENPF,CKS1B,EP300,FOXM1,GAS1,GSK3A,CHEK2,ONECUT1,LAMA4,MMP2,NEK2,NFATC3,PLK1,SKP2,XRCC1
Pathway	1270001	Metabolism of lipids and lipoproteins	BioSystems: REACTOME	2.862e-08	9.835e-05	1.725e-06	1.505e-05	263	816	A2M,NCOA3,ACACB,ACADL,ACADM,ACADS,ACADVL,ACAT1,ACAT2,ACLY,HACD4,PLIN2,AP2A1,OSBPL6,OSBPL9,OSBPL10,PIP5K1A,PLA2G6,NCEH1,ALB,ABCD1,ALDH3A2,ALOX12B,ALOX15B,GNPAT,MED30,PLEKHA4,GPAM,APOA1,AGPS,ARF1,ARNT,ARSA,ARSB,PLPP1,B3GALNT1,ABCC3,BAAT,BHMT,SPHK1,SGPL1,PIP4P1,SLC25A20,CERS5,SCARB1,CDS1,CGA,TMEM86B,CHAT,PCTP,CIDEA,CPNE6,AP2M1,LMF2,MID1IP1,PPT2,LIPG,FADS2,PLA2G4F,TNFAIP8,PRKD2,SUMF2,SPTLC2,TECR,PTGE…
Pathway	1269817	Nuclear Pore Complex (NPC) Disassembly	BioSystems: REACTOME	3.205e-08	0.0001101	1.898e-06	1.655e-05	24	35	CCNB1,CCNB2,CDK1,NEK7,NUP155,NUP93,POM121,NUP50,NUP54,NUP88,NUP43,NUP37,NUP85,NUP35,NDC1,NUP133,NUP205,NUP210,NUP160,NUP188,TPR,NUP107,NUP214,AAAS
Pathway	1269096	Nuclear import of Rev protein	BioSystems: REACTOME	3.87e-08	0.000133	2.254e-06	1.965e-05	23	33	RCC1,NUP155,NUP93,POM121,NUP50,NUP54,NPM1,NUP88,NUP43,NUP37,RAN,NUP85,NUP35,NDC1,NUP133,NUP205,NUP210,NUP160,NUP188,TPR,NUP107,NUP214,AAAS
Pathway	1269856	Telomere Maintenance	BioSystems: REACTOME	4.202e-08	0.0001444	2.407e-06	2.098e-05	43	83	HIST1H4I,HIST1H2AC,HIST1H2AB,HIST1H2BG,HIST1H2BL,HIST1H2BM,HIST2H2BE,HIST1H4A,HIST1H4D,HIST1H4F,HIST1H4K,HIST1H4C,RUVBL1,HIST1H2BJ,POT1,TINF2,DNA2,FEN1,RUVBL2,HIST1H2AE,H2AFX,H2AFZ,HIST1H2BK,LIG1,H2AFV,POLE3,PCNA,POLA1,POLD2,POLE,POLE2,PRIM1,PRIM2,RFC1,RFC2,WRAP53,RFC4,RFC5,RPA1,RPA3,TERF1,TERF2,POLA2
Pathway	1269123	NEP/NS2 Interacts with the Cellular Export Machinery	BioSystems: REACTOME	4.584e-08	0.0001575	2.582e-06	2.251e-05	22	31	NUP155,NUP93,POM121,NUP50,NUP54,NUP88,NUP43,NUP37,RAN,NUP85,NUP35,NDC1,NUP133,NUP205,NUP210,NUP160,NUP188,TPR,XPO1,NUP107,NUP214,AAAS
Pathway	142269	superpathway of cholesterol biosynthesis	BioSystems: BIOCYC	6.443e-08	0.0002214	3.571e-06	3.114e-05	19	25	ACAT1,ACAT2,CYP51A1,NSDHL,DHCR24,FDFT1,FDPS,HSD17B7,HMGCR,HMGCS1,HMGCS2,IDI1,LBR,LSS,MVD,MVK,MSMO1,SQLE,TM7SF2
Pathway	1309103	Homologous DNA Pairing and Strand Exchange	BioSystems: REACTOME	7.471e-08	0.0002567	4.075e-06	3.553e-05	27	43	ATR,BARD1,BLM,BRCA1,BRCA2,EXO1,CHEK1,RMI2,DNA2,RHNO1,RAD50,RAD51AP1,TOPBP1,HUS1,MRE11,RAD51,RAD51B,RFC2,RFC4,RFC5,PALB2,RPA1,RPA3,TOP3A,WRN,XRCC2,XRCC3
Pathway	1269723	Transcriptional regulation by small RNAs	BioSystems: REACTOME	8.465e-08	0.0002909	4.545e-06	3.963e-05	51	107	HIST1H4I,HIST1H2AC,HIST1H2AB,HIST1H2BG,HIST1H2BL,HIST1H2BM,HIST2H2BE,HIST1H3A,HIST1H3D,HIST1H3C,HIST1H3I,HIST1H3G,HIST1H3B,HIST1H4A,HIST1H4D,HIST1H4F,HIST1H4K,HIST1H4C,HIST1H3F,HIST1H2BJ,NUP155,NUP93,POM121,IPO8,NUP50,TNRC6A,HIST1H2AE,H2AFX,H2AFZ,HIST1H2BK,H2AFV,NUP54,NUP88,NUP43,NUP37,POLR2A,POLR2B,POLR2J,RAN,NUP85,NUP35,NDC1,NUP133,NUP205,NUP210,NUP160,NUP188,TPR,NUP107,NUP214,AAAS
Pathway	1269774	E2F mediated regulation of DNA replication	BioSystems: REACTOME	9.23e-08	0.0003171	4.879e-06	4.254e-05	23	34	CDC45,CCNA1,CCNB1,CCNE1,CDK1,CDC6,CDC25A,FBXO5,DHFR,E2F1,MCM8,ORC5,PCNA,POLA1,PPP2CB,PPP2R1B,PRIM1,PRIM2,RRM2,ORC6,ORC3,POLA2,TYMS
Pathway	1269121	Export of Viral Ribonucleoproteins from Nucleus	BioSystems: REACTOME	1.133e-07	0.0003891	5.896e-06	5.141e-05	22	32	NUP155,NUP93,POM121,NUP50,NUP54,NUP88,NUP43,NUP37,RAN,NUP85,NUP35,NDC1,NUP133,NUP205,NUP210,NUP160,NUP188,TPR,XPO1,NUP107,NUP214,AAAS
Pathway	82927	Citrate cycle (TCA cycle)	BioSystems: KEGG	1.366e-07	0.0004692	7.003e-06	6.106e-05	21	30	ACLY,ACO2,SUCLG1,DLAT,DLD,IDH1,IDH2,IDH3A,IDH3B,IDH3G,MDH2,OGDH,PCK2,PDHA1,PDHA2,PDHB,SDHA,SDHB,SDHC,SDHD,OGDHL
Pathway	1269109	Influenza Life Cycle	BioSystems: REACTOME	1.497e-07	0.0005145	7.566e-06	6.597e-05	64	147	CALR,CANX,RPL14,NUP155,NUP93,POM121,RPS27L,NUP50,RPL35,HSP90AA1,RPSA,NUP54,RPL10A,NUP88,NUP43,NUP37,POLR2A,POLR2B,POLR2J,RAN,RPL3,RPL4,RPL5,RPL6,RPL7A,RPL9,RPL10,RPL11,RPL12,RPL13,RPL18,RPL27,RPL28,RPL29,RPL31,RPL35A,RPL36AL,RPL41,NUP85,RPS2,RPS3,RPS11,RPS13,RPS16,RPS17,RPS18,RPS19,RPS23,RPS25,RPS26,RPS27A,NUP35,NDC1,NUP133,NUP205,NUP210,NUP160,NUP188,RPL13A,TPR,XPO1,NUP107,NUP214,AAAS
Pathway	1270128	Respiratory electron transport	BioSystems: REACTOME	1.626e-07	0.0005588	8.098e-06	7.061e-05	49	103	COX5A,COX5B,COX6A1,COX6B1,COX7B,COX7C,COX8A,COX11,CYC1,ETFA,ETFB,ETFDH,TIMMDC1,UQCRQ,UQCR11,MT-CO1,MT-CO2,MT-CO3,MT-ND3,MT-ND4,NDUFA3,NDUFA4,NDUFA5,NDUFA9,NDUFA10,NDUFB5,NDUFB6,NDUFB7,NDUFB10,NDUFC1,NDUFS1,NDUFS2,NDUFS3,NDUFV1,NDUFS4,NDUFV3,UQCR10,NDUFS7,SCO1,SDHA,SDHB,SDHC,SDHD,NUBPL,NDUFA12,UQCRC1,UQCRC2,UQCRFS1,UQCRH
Pathway	1269859	Telomere C-strand (Lagging Strand) Synthesis	BioSystems: REACTOME	2.053e-07	0.0007053	1.008e-05	8.786e-05	18	24	DNA2,FEN1,LIG1,POLE3,PCNA,POLA1,POLD2,POLE,POLE2,PRIM1,PRIM2,RFC1,RFC2,RFC4,RFC5,RPA1,RPA3,POLA2
Pathway	1269056	Infectious disease	BioSystems: REACTOME	2.197e-07	0.0007549	1.063e-05	9.271e-05	139	393	AP2A1,AP1G1,SLC25A5,ARF1,CCNK,BANF1,AP1S2,CALM1,CALR,CANX,RPL14,CBL,RCC1,AP2M1,AP1S1,NUP155,NUP93,CTNNB1,CTNND1,POM121,DOCK2,RPS27L,EEF2,TAF3,PSME3,EPS15,FEN1,ANTXR1,NELFCD,FYN,XRCC6,NUP50,GTF2B,GTF2E1,GTF2E2,PSIP1,SUPT16H,RPL35,HSP90AA1,HSP90AB1,KPNA2,KPNA3,RPSA,LIG1,NUP54,RPL10A,NMT1,NPM1,NUP88,NUP43,NUP37,POLR2A,POLR2B,POLR2J,PPIA,MAP2K3,PSMA1,PSMA3,PSMA5,PSMA7,PSMB2,PSMB3,PSMB7,PSMC1,PSMC2,PS…
Pathway	1269108	Influenza Infection	BioSystems: REACTOME	2.583e-07	0.0008875	1.233e-05	0.0001075	67	158	CALR,CANX,RPL14,NUP155,NUP93,POM121,RPS27L,NUP50,RPL35,HSP90AA1,KPNA2,KPNA3,RPSA,NUP54,RPL10A,NUP88,NUP43,NUP37,POLR2A,POLR2B,POLR2J,RAN,RPL3,RPL4,RPL5,RPL6,RPL7A,RPL9,RPL10,RPL11,RPL12,RPL13,RPL18,RPL27,RPL28,RPL29,RPL31,RPL35A,RPL36AL,RPL41,NUP85,RPS2,RPS3,RPS11,RPS13,RPS16,RPS17,RPS18,RPS19,RPS23,RPS25,RPS26,RPS27A,NUP35,NDC1,NUP133,NUP205,NUP210,NUP160,TGFB1,NUP188,RPL13A,TPR,XPO1,NUP107,NUP2…
Pathway	1269094	Vpr-mediated nuclear import of PICs	BioSystems: REACTOME	2.624e-07	0.0009015	1.235e-05	0.0001077	22	33	BANF1,NUP155,NUP93,POM121,NUP50,PSIP1,NUP54,NUP88,NUP43,NUP37,NUP85,NUP35,NDC1,NUP133,NUP205,NUP210,NUP160,NUP188,TPR,NUP107,NUP214,AAAS
Pathway	1269654	Transcriptional Regulation by TP53	BioSystems: REACTOME	2.827e-07	0.0009712	1.312e-05	0.0001144	133	374	GATAD2B,CNOT6,AKT2,APAF1,BIRC5,ATR,BARD1,CCNK,PRDM1,BLM,BNIP3L,BRCA1,PIP4P1,CCNA1,CASP6,CCNA2,CCNB1,CCNE1,CCNG1,CNOT9,CCNE2,EXO1,CDK1,CDC25C,CDK2,AURKB,CDKN1A,CDKN1B,CDKN2A,CHD3,CHD4,CHEK1,COX5A,COX5B,COX6A1,COX6B1,RMI2,COX7B,COX7C,COX8A,COX11,ZNF385A,MDC1,DAXX,SESN2,DNA2,RHNO1,ARID3A,E2F1,RAD50,TAF3,EP300,FANCD2,NDRG1,PRMT5,PRKAG2,NELFCD,G6PD,PRELID1,PPP1R13L,SESN1,TNRC6A,KMT5A,TOPBP1,SUPT16H,CH…
Pathway	1268678	Translation	BioSystems: REACTOME	3.256e-07	0.001119	1.459e-05	0.0001273	69	165	EIF3C,EIF3H,EIF2S2,RPL14,EIF5B,SPCS2,DDOST,RPS27L,EEF1A1,EEF2,EIF2S1,EIF2B1,EIF2S3,EIF4B,EIF4EBP1,EIF3L,EIF3M,TRMT112,PABPC1,SEC61B,GSPT1,RPL35,EIF3E,RPSA,N6AMT1,RPL10A,SEC61A1,SEC61A2,RPL3,RPL4,RPL5,RPL6,RPL7A,RPL9,RPL10,RPL11,RPL12,RPL13,RPL18,RPL27,RPL28,RPL29,RPL31,RPL35A,RPL36AL,RPL41,RPS2,RPS3,RPS11,RPS13,RPS16,RPS17,RPS18,RPS19,RPS23,RPS25,RPS26,RPS27A,SRP9,SRP54,SRP68,SRP72,SRPRA,SSR1,SSR…
Pathway	1269857	Extension of Telomeres	BioSystems: REACTOME	3.271e-07	0.001124	1.459e-05	0.0001273	21	31	RUVBL1,DNA2,FEN1,RUVBL2,LIG1,POLE3,PCNA,POLA1,POLD2,POLE,POLE2,PRIM1,PRIM2,RFC1,RFC2,WRAP53,RFC4,RFC5,RPA1,RPA3,POLA2
Pathway	1269922	Regulation of Glucokinase by Glucokinase Regulatory Protein	BioSystems: REACTOME	3.271e-07	0.001124	1.459e-05	0.0001273	21	31	NUP155,NUP93,POM121,NUP50,GCK,NUP54,NUP88,NUP43,NUP37,NUP85,NUP35,NDC1,NUP133,NUP205,NUP210,NUP160,NUP188,TPR,NUP107,NUP214,AAAS
Pathway	1270426	Cellular Senescence	BioSystems: REACTOME	3.818e-07	0.001312	1.672e-05	0.0001458	79	197	HIST1H4I,HIST1H2AC,HIST1H2AB,HIST1H2BG,HIST1H2BL,HIST1H2BM,HIST2H2BE,HIST1H3A,HIST1H3D,HIST1H3C,HIST1H3I,HIST1H3G,HIST1H3B,HIST1H4A,HIST1H4D,HIST1H4F,HIST1H4K,HIST1H4C,CBX4,CDC23,CCNA1,HIST1H3F,HIST1H2BJ,CCNA2,CCNE1,CCNE2,CDC27,CDK2,CDK4,CDK6,CDKN1A,CDKN1B,CDKN2A,CDKN2B,CDKN2C,CDKN2D,CEBPB,ANAPC15,POT1,TINF2,E2F1,E2F3,RAD50,ETS1,EZH2,FZR1,ANAPC11,TNRC6A,CBX2,UBE2C,H1F0,HIST1H1C,HIST1H1D,HIST1H1E,…
Pathway	1269115	Influenza Viral RNA Transcription and Replication	BioSystems: REACTOME	3.844e-07	0.001321	1.672e-05	0.0001458	60	138	RPL14,NUP155,NUP93,POM121,RPS27L,NUP50,RPL35,HSP90AA1,RPSA,NUP54,RPL10A,NUP88,NUP43,NUP37,POLR2A,POLR2B,POLR2J,RPL3,RPL4,RPL5,RPL6,RPL7A,RPL9,RPL10,RPL11,RPL12,RPL13,RPL18,RPL27,RPL28,RPL29,RPL31,RPL35A,RPL36AL,RPL41,NUP85,RPS2,RPS3,RPS11,RPS13,RPS16,RPS17,RPS18,RPS19,RPS23,RPS25,RPS26,RPS27A,NUP35,NDC1,NUP133,NUP205,NUP210,NUP160,NUP188,RPL13A,TPR,NUP107,NUP214,AAAS
Pathway	1339112	SUMOylation of RNA binding proteins	BioSystems: REACTOME	3.952e-07	0.001358	1.697e-05	0.000148	28	48	CBX4,NUP155,NUP93,POM121,NUP50,CBX2,HNRNPC,HNRNPK,NUP54,NUP88,NUP43,NUP37,RNF2,NUP85,NUP35,NDC1,NUP133,SUMO2,NUP205,NUP210,NUP160,NUP188,TPR,PCGF2,NUP107,NUP214,AAAS,CBX8
Pathway	1269092	Interactions of Vpr with host cellular proteins	BioSystems: REACTOME	4.442e-07	0.001526	1.884e-05	0.0001643	23	36	SLC25A5,BANF1,NUP155,NUP93,POM121,NUP50,PSIP1,NUP54,NUP88,NUP43,NUP37,NUP85,NUP35,NDC1,NUP133,NUP205,NUP210,NUP160,NUP188,TPR,NUP107,NUP214,AAAS
Pathway	1269091	Host Interactions of HIV factors	BioSystems: REACTOME	5.249e-07	0.001803	2.199e-05	0.0001918	59	136	AP2A1,AP1G1,SLC25A5,ARF1,BANF1,AP1S2,RCC1,AP2M1,AP1S1,NUP155,NUP93,POM121,DOCK2,PSME3,FYN,NUP50,PSIP1,NUP54,NPM1,NUP88,NUP43,NUP37,PPIA,PSMA1,PSMA3,PSMA5,PSMA7,PSMB2,PSMB3,PSMB7,PSMC1,PSMC2,PSMC3,PSMD1,PSMD2,PSMD7,PSMD8,PSMD10,PSMD11,RAC1,RAN,RANBP1,RANGAP1,NUP85,RPS27A,NUP35,NDC1,NUP133,NUP205,NUP210,NUP160,ELOC,NUP188,TPR,XPO1,NUP107,SEM1,NUP214,AAAS
Pathway	M17770	Cyclins and Cell Cycle Regulation	MSigDB C2 BIOCARTA (v6.0)	6.456e-07	0.002218	2.673e-05	0.000233	17	23	CCNA1,CCNB1,CCND3,CCNE1,CDK1,CDC25A,CDK2,CDK4,CDK6,CDKN1A,CDKN1B,CDKN2A,CDKN2B,CDKN2C,CDKN2D,E2F1,RBL1
Pathway	83100	Huntington's disease	BioSystems: KEGG	6.794e-07	0.002335	2.779e-05	0.0002423	77	193	AP2A1,SLC25A5,APAF1,ATP5F1A,ATP5F1B,ATP5F1C,ATP5F1D,ATP5PB,ATP5MC1,ATP5MC2,ATP5MC3,ATP5PF,ATP5PO,BDNF,CASP3,AP2M1,COX5A,TBPL1,COX5B,COX6A1,COX6B1,COX7A2,COX7B,COX7C,COX8A,SIN3A,CYC1,DLG4,PPIF,EP300,ATP5PD,CREB3,UQCRQ,GNAQ,UQCR11,GRIN1,COX6B2,MT-ATP6,MT-ATP8,MT-CO1,MT-CO2,MT-CO3,NDUFA3,NDUFA4,NDUFA5,NDUFA9,NDUFA10,NDUFB5,NDUFB6,NDUFB7,NDUFB10,NDUFC1,NDUFS1,NDUFS2,NDUFS3,NDUFV1,NDUFS4,NDUFV3,UQCR10…
Pathway	SMP00023	Steroid Biosynthesis	SMPDB	7.041e-07	0.002419	2.84e-05	0.0002476	16	21	ACAT2,CYP51A1,NSDHL,DHCR24,FDFT1,FDPS,HSD17B7,HMGCR,HMGCS1,IDI1,LSS,MVD,MVK,MSMO1,SQLE,TM7SF2
Pathway	1383071	TP53 Regulates Transcription of Cell Cycle Genes	BioSystems: REACTOME	7.107e-07	0.002442	2.84e-05	0.0002476	28	49	CNOT6,CCNA1,CCNA2,CCNB1,CCNE1,CNOT9,CCNE2,CDK1,CDC25C,CDK2,CDKN1A,CDKN1B,ZNF385A,ARID3A,E2F1,EP300,PRMT1,TNKS1BP1,RGCC,CNOT3,NPM1,PCNA,E2F7,PLAGL1,RBL1,CNOT1,CENPJ,AURKA
Pathway	MAP00650_Butanoate_metabolism	MAP00650 Butanoate metabolism	GenMAPP	7.245e-07	0.002489	2.861e-05	0.0002495	15	19	ABAT,ACADS,ACAT1,ALDH1B1,ALDH3A2,ECHS1,EHHADH,HADHA,HMGCL,HMGCS1,HMGCS2,PDHA1,PDHA2,PDHB,ALDH5A1
Pathway	1268854	Disease	BioSystems: REACTOME	8.135e-07	0.002795	3.176e-05	0.000277	269	867	AMER1,ADAM10,AXIN1,AP2A1,AP1G1,AKT2,ALB,SLC25A5,KIAA1549,AP3B1,ARF1,TICAM1,CCNK,BANF1,BGN,SYNGAP1,KAT2B,AP1S2,THSD7A,CALM1,CALR,CANX,CAPN1,CAST,SEMA5A,RPL14,CBL,PAPSS1,CDC25A,CDC25B,CDC25C,CDKN1A,CDKN1B,RCC1,AP2M1,AP1S1,DERL3,QKI,ADAMTS4,ADAMTS3,ADAMTS2,RNF185,BAG4,MMACHC,NUP155,CSK,VCAN,NUP93,CTNNB1,CTNND1,CUX1,ADAMTSL2,HDAC4,CYP11A1,GAB2,POM121,FGF19,DOCK2,BCL2L11,GPC6,RPS27L,EEF2,TAF3,APH1A,PS…
Pathway	1269754	G2/M DNA damage checkpoint	BioSystems: REACTOME	8.683e-07	0.002984	3.352e-05	0.0002923	45	96	HIST1H4I,HIST1H2BG,HIST1H2BL,HIST1H2BM,HIST2H2BE,HIST1H4A,HIST1H4D,HIST1H4F,HIST1H4K,HIST1H4C,ATR,BARD1,BLM,BRCA1,HIST1H2BJ,CCNB1,EXO1,CDK1,CDC25C,CHEK1,RMI2,MDC1,DNA2,RHNO1,RAD50,ABRAXAS1,PIAS4,TOPBP1,CHEK2,H2AFX,HIST1H2BK,HUS1,MRE11,BABAM1,RFC2,RFC4,RFC5,RPA1,RPA3,TOP3A,TP53BP1,WEE1,NSD2,WRN,YWHAE
Pathway	1269794	Regulation of DNA replication	BioSystems: REACTOME	8.978e-07	0.003085	3.428e-05	0.0002989	39	79	CCNA1,CCNA2,CDC6,CDK2,CDKN1A,CDKN1B,E2F1,E2F3,GMNN,PSME3,FZR1,MCM8,MCM2,MCM3,MCM4,MCM5,MCM7,ORC5,PSMA1,PSMA3,PSMA5,PSMA7,PSMB2,PSMB3,PSMB7,PSMC1,PSMC2,PSMC3,PSMD1,PSMD2,PSMD7,PSMD8,PSMD10,PSMD11,RPS27A,MCM10,ORC6,ORC3,SEM1
Pathway	1269696	Transport of the SLBP Dependant Mature mRNA	BioSystems: REACTOME	1.194e-06	0.004103	4.509e-05	0.0003931	22	35	NUP155,NUP93,POM121,ALYREF,NUP50,NUP54,NUP88,NUP43,NUP37,NUP85,NUP35,NDC1,NUP133,NUP205,NUP210,NUP160,NUP188,TPR,SLBP,NUP107,NUP214,AAAS
Pathway	1309104	Presynaptic phase of homologous DNA pairing and strand exchange	BioSystems: REACTOME	1.321e-06	0.004538	4.933e-05	0.0004301	24	40	ATR,BARD1,BLM,BRCA1,BRCA2,EXO1,CHEK1,RMI2,DNA2,RHNO1,RAD50,TOPBP1,HUS1,MRE11,RAD51,RAD51B,RFC2,RFC4,RFC5,RPA1,RPA3,TOP3A,WRN,XRCC2
Pathway	1270037	Cholesterol biosynthesis	BioSystems: REACTOME	1.715e-06	0.005892	6.336e-05	0.0005525	17	24	ACAT2,CYP51A1,NSDHL,DHCR24,FDFT1,FDPS,HSD17B7,HMGCR,HMGCS1,IDI1,LBR,LSS,MVD,MVK,MSMO1,SQLE,TM7SF2
Pathway	1383076	Regulation of TP53 Activity	BioSystems: REACTOME	1.766e-06	0.006069	6.457e-05	0.000563	66	162	GATAD2B,AKT2,ATR,BARD1,PRDM1,BLM,BRCA1,PIP4P1,CCNA1,CCNA2,CCNG1,EXO1,CDK1,CDK2,AURKB,CDKN2A,CHD3,CHD4,CHEK1,RMI2,ZNF385A,DAXX,DNA2,RHNO1,RAD50,TAF3,EP300,PRMT5,PRKAG2,PPP1R13L,KMT5A,TOPBP1,SUPT16H,CHEK2,HUS1,TP53INP1,MDM2,MRE11,HIPK2,PIN1,PML,MAPKAP1,POU4F2,PPP2CB,PPP2R1B,PRKAA2,PRKAB2,RBBP7,RFC2,RFC4,RFC5,RPA1,RPA3,RPS27A,SGK1,PRR5,TPX2,SSRP1,AURKA,TAF2,TAF5,TAF6,TBP,PPP1R13B,TOP3A,WRN
Pathway	1269865	Meiosis	BioSystems: REACTOME	1.858e-06	0.006385	6.657e-05	0.0005804	53	122	SMC1A,HIST1H4I,HIST1H2AC,HIST1H2AB,HIST1H2BG,HIST1H2BL,HIST1H2BM,HIST2H2BE,HIST1H3A,HIST1H3D,HIST1H3C,HIST1H3I,HIST1H3G,HIST1H3B,HIST1H4A,HIST1H4D,HIST1H4F,HIST1H4K,HIST1H4C,ATR,BLM,BRCA1,BRCA2,HIST1H3F,HIST1H2BJ,SMC3,CDK2,CDK4,SUN2,POT1,TINF2,RAD50,STAG1,MND1,SYCE2,HIST1H2AE,H2AFX,H2AFZ,HSPA2,HIST1H2BK,LMNB1,H2AFV,MLH1,MRE11,MSH5,RAD21,RAD51,RPA1,RPA3,TERF1,TERF2,TOP3A,SPO11
Pathway	1269904	ABC-family proteins mediated transport	BioSystems: REACTOME	1.874e-06	0.00644	6.657e-05	0.0005804	49	110	ABCB7,ABCA4,ABCD1,APOA1,ABCC3,EIF2S2,DERL3,RNF185,ABCC5,EIF2S1,EIF2S3,PSME3,ABCA7,ABCA9,ABCA8,ERLIN1,ERLEC1,OS9,ERLIN2,ABCB8,DERL1,PSMA1,PSMA3,PSMA5,PSMA7,PSMB2,PSMB3,PSMB7,PSMC1,PSMC2,PSMC3,PSMD1,PSMD2,PSMD7,PSMD8,PSMD10,PSMD11,PEX19,RNASEL,RNF5,RPS27A,SEL1L,ABCG5,ABCB9,ABCA6,ABCA5,VCP,ABCC10,SEM1
Pathway	1268689	SRP-dependent cotranslational protein targeting to membrane	BioSystems: REACTOME	1.879e-06	0.006457	6.657e-05	0.0005804	51	116	RPL14,SPCS2,DDOST,RPS27L,SEC61B,RPL35,RPSA,RPL10A,SEC61A1,SEC61A2,RPL3,RPL4,RPL5,RPL6,RPL7A,RPL9,RPL10,RPL11,RPL12,RPL13,RPL18,RPL27,RPL28,RPL29,RPL31,RPL35A,RPL36AL,RPL41,RPS2,RPS3,RPS11,RPS13,RPS16,RPS17,RPS18,RPS19,RPS23,RPS25,RPS26,RPS27A,SRP9,SRP54,SRP68,SRP72,SRPRA,SSR1,SSR2,SSR3,SSR4,SEC61G,RPL13A
Pathway	1269800	Cyclin A/B1 associated events during G2/M transition	BioSystems: REACTOME	2.002e-06	0.006878	7.019e-05	0.000612	16	22	CCNA1,CCNA2,CCNB1,PKMYT1,CCNB2,CDK1,CDC25A,CDC25B,CDC25C,CDK2,FOXM1,PLK1,PPP2CB,PPP2R1B,WEE1,XPO1
Pathway	1269114	Transport of Ribonucleoproteins into the Host Nucleus	BioSystems: REACTOME	2.029e-06	0.006972	7.043e-05	0.0006141	20	31	NUP155,NUP93,POM121,NUP50,NUP54,NUP88,NUP43,NUP37,NUP85,NUP35,NDC1,NUP133,NUP205,NUP210,NUP160,NUP188,TPR,NUP107,NUP214,AAAS
Pathway	167325	Protein processing in endoplasmic reticulum	BioSystems: KEGG	2.188e-06	0.007518	7.518e-05	0.0006556	67	166	BAK1,CALR,CANX,CAPN1,PLAA,DERL3,RNF185,ATF6B,CRYAA,PDIA4,CRYAB,SEC24C,EDEM1,DDOST,FBXO6,PDIA6,BCAP31,EIF2S1,ERN1,UBE4B,DNAJA2,SEC23A,UBE2J1,ERLEC1,SEC61B,OS9,LMAN2,CKAP4,PDIA3,MAN1B1,HSPA2,HSP90AA1,HSP90AB1,STT3A,LMAN1,MAP3K5,NFE2L2,STT3B,P4HB,DNAJC10,SEC61A1,UBQLN2,DERL1,PRKCSH,DNAJB12,RAD23B,LMAN1L,SEC61A2,RNF5,RRBP1,SEL1L,NPLOC4,EDEM2,SSR1,SSR2,SSR3,SSR4,GANAB,NSFL1C,DNAJC1,SIL1,SEC61G,HSP90B1…
Pathway	1269788	Lagging Strand Synthesis	BioSystems: REACTOME	2.249e-06	0.007728	7.651e-05	0.0006671	15	20	DNA2,FEN1,LIG1,PCNA,POLA1,POLD2,PRIM1,PRIM2,RFC1,RFC2,RFC4,RFC5,RPA1,RPA3,POLA2
Pathway	1309105	Resolution of D-Loop Structures	BioSystems: REACTOME	2.372e-06	0.008152	7.833e-05	0.000683	22	36	BARD1,BLM,BRCA1,BRCA2,EXO1,RMI2,DNA2,RAD50,RAD51AP1,SLX4,RTEL1,MRE11,GEN1,RAD51,RAD51B,PALB2,SPIDR,TOP3A,WRN,XRCC2,XRCC3,EME1
Pathway	PW:0000454	cholesterol biosynthetic	Pathway Ontology	2.396e-06	0.008232	7.833e-05	0.000683	14	18	ACAT2,CYP51A1,NSDHL,DHCR24,FDFT1,FDPS,HMGCR,HMGCS1,IDI1,LBR,LSS,MVD,MVK,SQLE
Pathway	SMP00192	Hypoacetylaspartia	SMPDB	2.396e-06	0.008232	7.833e-05	0.000683	14	18	AARS,ABAT,ADSL,AGXT,ASS1,CAD,CRAT,DLD,GOT1,NARS,PDHA1,PDHB,ASRGL1,ADSSL1
Pathway	SMP00057	Citric Acid Cycle	SMPDB	2.396e-06	0.008232	7.833e-05	0.000683	14	18	ACO2,SUCLG1,DLAT,IDH3A,IDH3B,IDH3G,MDH2,OGDH,PDHA1,PDHB,SDHA,SDHB,SDHC,SDHD
Pathway	137934	E2F transcription factor network	BioSystems: Pathway Interaction Database	2.416e-06	0.008303	7.833e-05	0.000683	36	73	APAF1,KAT2B,BRCA1,CCNA2,CCND3,CCNE1,CCNE2,CDK1,CDC6,CDC25A,CDK2,CDKN1A,CDKN1B,CDKN2C,DHFR,E2F1,E2F3,EP300,PRMT5,HBP1,TOPBP1,MCM3,MYBL2,SERPINE1,E2F7,PLAU,POLA1,RANBP1,RBL1,RRM1,RRM2,RYBP,TK1,CBX5,TYMS,XRCC1
Pathway	1309101	Processing of DNA double-strand break ends	BioSystems: REACTOME	2.494e-06	0.00857	8.01e-05	0.0006984	45	99	HIST1H4I,HIST1H2BG,HIST1H2BL,HIST1H2BM,HIST2H2BE,HIST1H4A,HIST1H4D,HIST1H4F,HIST1H4K,HIST1H4C,ATR,BARD1,BLM,BRCA1,CCNA1,HIST1H2BJ,CCNA2,EXO1,CDK2,CHEK1,RMI2,MDC1,DNA2,RHNO1,RAD50,ABRAXAS1,PIAS4,TOPBP1,H2AFX,HIST1H2BK,HUS1,MRE11,BABAM1,RFC2,RFC4,RFC5,RPA1,RPA3,RPS27A,SUMO2,CLSPN,TOP3A,TP53BP1,NSD2,WRN
Pathway	1269796	Removal of licensing factors from origins	BioSystems: REACTOME	2.605e-06	0.00895	8.287e-05	0.0007226	37	76	CCNA1,CCNA2,CDC6,CDK2,CDKN1A,CDKN1B,GMNN,PSME3,FZR1,MCM8,MCM2,MCM3,MCM4,MCM5,MCM7,ORC5,PSMA1,PSMA3,PSMA5,PSMA7,PSMB2,PSMB3,PSMB7,PSMC1,PSMC2,PSMC3,PSMD1,PSMD2,PSMD7,PSMD8,PSMD10,PSMD11,RPS27A,MCM10,ORC6,ORC3,SEM1
Pathway	1269697	Transport of the SLBP independent Mature mRNA	BioSystems: REACTOME	3.16e-06	0.01086	9.96e-05	0.0008685	21	34	NUP155,NUP93,POM121,ALYREF,NUP50,NUP54,NUP88,NUP43,NUP37,NUP85,NUP35,NDC1,NUP133,NUP205,NUP210,NUP160,NUP188,TPR,NUP107,NUP214,AAAS
Pathway	1309107	Resolution of D-loop Structures through Synthesis-Dependent Strand Annealing (SDSA)	BioSystems: REACTOME	3.317e-06	0.0114	0.0001036	0.0009034	18	27	BARD1,BLM,BRCA1,BRCA2,EXO1,RMI2,DNA2,RAD50,RAD51AP1,RTEL1,MRE11,RAD51,RAD51B,PALB2,TOP3A,WRN,XRCC2,XRCC3
Pathway	1270429	DNA Damage/Telomere Stress Induced Senescence	BioSystems: REACTOME	4.071e-06	0.01399	0.000126	0.001099	38	80	HIST1H4I,HIST1H2AC,HIST1H2AB,HIST1H2BG,HIST1H2BL,HIST1H2BM,HIST2H2BE,HIST1H4A,HIST1H4D,HIST1H4F,HIST1H4K,HIST1H4C,CCNA1,HIST1H2BJ,CCNA2,CCNE1,CCNE2,CDK2,CDKN1A,CDKN1B,POT1,TINF2,RAD50,H1F0,HIST1H1C,HIST1H1D,HIST1H1E,HIST1H1B,HIST1H2AE,H2AFX,H2AFZ,HIST1H1A,HIST1H2BK,LMNB1,H2AFV,MRE11,TERF1,TERF2
Pathway	1270244	Extracellular matrix organization	BioSystems: REACTOME	4.439e-06	0.01525	0.0001348	0.001175	106	298	A2M,ACTN1,ADAM8,ADAM10,ITGA8,ADAM9,BGN,CEACAM1,BMP2,BSG,CAPN5,P4HA2,CAPN1,CAPN6,CAST,CASP3,SERPINH1,CD47,CD151,COL1A1,COL1A2,COL4A1,COL4A5,COL5A2,COL8A1,COL8A2,COL9A1,COL11A1,ADAMTS4,ADAMTS3,ADAMTS2,HAPLN1,VCAN,CTSG,CTSK,CTSL,COL24A1,DMD,PCOLCE2,ELN,FBLN1,FBN2,FGA,FGB,FGF2,TRAPPC4,LOXL4,FGG,CAPNS2,CAPN9,COL25A1,LOXL3,PHYKPL,ICAM4,ITGA1,ITGA2,ITGA3,ITGA5,ITGAL,ITGAV,ITGAX,ITGB5,CAPN8,LAMA4,LAMA5,L…
Pathway	1270351	Base Excision Repair	BioSystems: REACTOME	4.523e-06	0.01554	0.0001348	0.001175	22	37	PARP1,MBD4,PARP2,FEN1,LIG1,LIG3,MPG,MUTYH,POLE3,PCNA,POLD2,POLE,POLE2,RFC1,RFC2,RFC4,RFC5,RPA1,RPA3,TDG,NEIL2,XRCC1
Pathway	1270359	Resolution of Abasic Sites (AP sites)	BioSystems: REACTOME	4.523e-06	0.01554	0.0001348	0.001175	22	37	PARP1,MBD4,PARP2,FEN1,LIG1,LIG3,MPG,MUTYH,POLE3,PCNA,POLD2,POLE,POLE2,RFC1,RFC2,RFC4,RFC5,RPA1,RPA3,TDG,NEIL2,XRCC1
Pathway	1269838	APC/C-mediated degradation of cell cycle proteins	BioSystems: REACTOME	4.551e-06	0.01564	0.0001348	0.001175	41	89	CDC23,BUB1B,CCNA1,CCNA2,CCNB1,CDK1,CDC20,BUB3,CDC27,CDK2,AURKB,PTTG1,ANAPC15,FBXO5,PSME3,FZR1,ANAPC11,UBE2C,MAD2L1,NEK2,PLK1,PSMA1,PSMA3,PSMA5,PSMA7,PSMB2,PSMB3,PSMB7,PSMC1,PSMC2,PSMC3,PSMD1,PSMD2,PSMD7,PSMD8,PSMD10,PSMD11,RPS27A,SKP2,AURKA,SEM1
Pathway	1269837	Regulation of mitotic cell cycle	BioSystems: REACTOME	4.551e-06	0.01564	0.0001348	0.001175	41	89	CDC23,BUB1B,CCNA1,CCNA2,CCNB1,CDK1,CDC20,BUB3,CDC27,CDK2,AURKB,PTTG1,ANAPC15,FBXO5,PSME3,FZR1,ANAPC11,UBE2C,MAD2L1,NEK2,PLK1,PSMA1,PSMA3,PSMA5,PSMA7,PSMB2,PSMB3,PSMB7,PSMC1,PSMC2,PSMC3,PSMD1,PSMD2,PSMD7,PSMD8,PSMD10,PSMD11,RPS27A,SKP2,AURKA,SEM1
Pathway	1269813	Condensation of Prophase Chromosomes	BioSystems: REACTOME	5.363e-06	0.01843	0.0001562	0.001362	36	75	HIST1H4I,HIST1H2AC,HIST1H2AB,HIST1H2BG,HIST1H2BL,HIST1H2BM,HIST2H2BE,HIST1H3A,HIST1H3D,HIST1H3C,HIST1H3I,HIST1H3G,HIST1H3B,HIST1H4A,HIST1H4D,HIST1H4F,HIST1H4K,HIST1H4C,HIST1H3F,HIST1H2BJ,CCNB1,CDK1,SMC4,SMC2,KMT5A,HIST1H2AE,H2AFX,H2AFZ,HIST1H2BK,H2AFV,NCAPH2,PLK1,NCAPG2,MCPH1,PHF8,NCAPD3
Pathway	1383018	AURKA Activation by TPX2	BioSystems: REACTOME	5.363e-06	0.01843	0.0001562	0.001362	36	75	HAUS1,CDK1,CSNK1E,CEP135,CKAP5,TUBB4B,PLK4,CNTRL,HMMR,HSP90AA1,NEK2,PCNT,PLK1,PRKACA,CEP41,PRKAR2B,HAUS6,HAUS3,HAUS4,CEP192,CEP76,HAUS7,CEP290,CEP72,TPX2,CEP70,CDK5RAP2,CEP152,CENPJ,NEDD1,AURKA,CLASP1,HAUS5,TUBG1,YWHAE,ALMS1
Pathway	1269695	Transport of Mature mRNAs Derived from Intronless Transcripts	BioSystems: REACTOME	5.611e-06	0.01928	0.000162	0.001413	25	45	NUP155,NUP93,POM121,ALYREF,NUP50,NUP54,NUP88,NUP43,NUP37,NUP85,WDR33,NUP35,NDC1,NUP133,NUP205,NUP210,NUP160,NUP188,TPR,FIP1L1,SLBP,NUP107,NUP214,AAAS,SYMPK
Pathway	1309106	Resolution of D-loop Structures through Holliday Junction Intermediates	BioSystems: REACTOME	6.108e-06	0.02099	0.0001735	0.001513	21	35	BARD1,BLM,BRCA1,BRCA2,EXO1,RMI2,DNA2,RAD50,RAD51AP1,SLX4,MRE11,GEN1,RAD51,RAD51B,PALB2,SPIDR,TOP3A,WRN,XRCC2,XRCC3,EME1
Pathway	835389	adenosine ribonucleotides de novo biosynthesis	BioSystems: BIOCYC	6.111e-06	0.021	0.0001735	0.001513	15	21	AK1,AK2,ATP5F1A,ATP5F1B,ATP5F1C,ATP5F1D,ATP5ME,ATP5MF,AK5,ATP5PD,ATP5MG,MT-ATP6,MT-ATP8,AK7,ADSSL1
Pathway	1383080	Regulation of TP53 Activity through Phosphorylation	BioSystems: REACTOME	6.534e-06	0.02245	0.000184	0.001605	42	93	ATR,BARD1,BLM,BRCA1,CCNA1,CCNA2,EXO1,CDK2,AURKB,CHEK1,RMI2,DNA2,RHNO1,RAD50,TAF3,PRKAG2,TOPBP1,SUPT16H,CHEK2,HUS1,TP53INP1,MDM2,MRE11,HIPK2,PIN1,PRKAA2,PRKAB2,RFC2,RFC4,RFC5,RPA1,RPA3,RPS27A,TPX2,SSRP1,AURKA,TAF2,TAF5,TAF6,TBP,TOP3A,WRN
Pathway	M648	Cell Cycle: G1/S Check Point	MSigDB C2 BIOCARTA (v6.0)	7.194e-06	0.02472	0.000201	0.001752	18	28	ATR,CCNA1,CCNE1,CDK1,CDC25A,CDK2,CDK4,CDK6,CDKN1A,CDKN1B,CDKN2A,CDKN2B,DHFR,E2F1,SKP2,TGFB1,TGFB2,TGFB3
Pathway	1383072	TP53 Regulates Transcription of Genes Involved in G1 Cell Cycle Arrest	BioSystems: REACTOME	7.394e-06	0.0254	0.0002032	0.001772	11	13	CCNA1,CCNA2,CCNE1,CCNE2,CDK2,CDKN1A,CDKN1B,ZNF385A,ARID3A,E2F1,E2F7
Pathway	SMP00051	Fatty acid Metabolism	SMPDB	7.394e-06	0.0254	0.0002032	0.001772	11	13	ACADL,ACADM,ACADS,ACADVL,ACAT1,CPT1A,CPT2,ECHS1,ACAA2,HADHA,HADHB
Pathway	1269804	Polo-like kinase mediated events	BioSystems: REACTOME	7.81e-06	0.02683	0.000213	0.001857	13	17	LIN9,CCNB1,PKMYT1,CCNB2,CDC25A,CDC25C,CENPF,LIN54,EP300,FOXM1,MYBL2,PLK1,WEE1
Pathway	1268745	Mitochondrial protein import	BioSystems: REACTOME	8.333e-06	0.02863	0.0002255	0.001966	31	62	ACO2,TIMM23,CHCHD4,SLC25A12,ATP5F1A,ATP5F1B,ATP5MC1,COX19,BCS1L,SAMM50,PMPCB,CYC1,SLC25A13,TIMM17B,TOMM40,TIMM44,CHCHD5,MTX2,TIMM50,HSCB,HSPA9,HSPD1,IDH3G,TIMM21,CHCHD7,CHCHD3,GRPEL1,PMPCA,VDAC1,CMC2,TOMM22
Pathway	1269782	Orc1 removal from chromatin	BioSystems: REACTOME	1.089e-05	0.03743	0.0002901	0.00253	35	74	CCNA1,CCNA2,CDC6,CDK2,CDKN1A,CDKN1B,PSME3,FZR1,MCM8,MCM2,MCM3,MCM4,MCM5,MCM7,ORC5,PSMA1,PSMA3,PSMA5,PSMA7,PSMB2,PSMB3,PSMB7,PSMC1,PSMC2,PSMC3,PSMD1,PSMD2,PSMD7,PSMD8,PSMD10,PSMD11,RPS27A,ORC6,ORC3,SEM1
Pathway	1269781	Switching of origins to a post-replicative state	BioSystems: REACTOME	1.089e-05	0.03743	0.0002901	0.00253	35	74	CCNA1,CCNA2,CDC6,CDK2,CDKN1A,CDKN1B,PSME3,FZR1,MCM8,MCM2,MCM3,MCM4,MCM5,MCM7,ORC5,PSMA1,PSMA3,PSMA5,PSMA7,PSMB2,PSMB3,PSMB7,PSMC1,PSMC2,PSMC3,PSMD1,PSMD2,PSMD7,PSMD8,PSMD10,PSMD11,RPS27A,ORC6,ORC3,SEM1
Pathway	1268722	N-glycan trimming in the ER and Calnexin/Calreticulin cycle	BioSystems: REACTOME	1.134e-05	0.03896	0.0002997	0.002613	21	36	CALR,CANX,RNF185,EDEM1,MLEC,OS9,PDIA3,MAN1B1,DERL1,PRKCSH,PSMC1,RAD23B,RNF5,RPS27A,SEL1L,EDEM2,GANAB,VCP,ENGASE,UGGT1,MOGS
Pathway	1269866	Meiotic recombination	BioSystems: REACTOME	1.241e-05	0.04262	0.0003229	0.002816	40	89	HIST1H4I,HIST1H2AC,HIST1H2AB,HIST1H2BG,HIST1H2BL,HIST1H2BM,HIST2H2BE,HIST1H3A,HIST1H3D,HIST1H3C,HIST1H3I,HIST1H3G,HIST1H3B,HIST1H4A,HIST1H4D,HIST1H4F,HIST1H4K,HIST1H4C,BLM,BRCA1,BRCA2,HIST1H3F,HIST1H2BJ,CDK2,CDK4,RAD50,MND1,HIST1H2AE,H2AFX,H2AFZ,HIST1H2BK,H2AFV,MLH1,MRE11,MSH5,RAD51,RPA1,RPA3,TOP3A,SPO11
Pathway	1268844	Mitochondrial translation elongation	BioSystems: REACTOME	1.241e-05	0.04262	0.0003229	0.002816	40	89	MRPL33,ERAL1,MRPS16,TSFM,MRPL4,MRPS7,MRPS2,MRPL46,MRPL37,MRPL51,MRPL30,MRPL27,MRPL10,MRPS36,MRPL28,MRPL45,MRPL48,MRPS23,MRPS33,MRPL3,GFM1,MRPS28,MRPL13,MRPL18,MRPL50,MRPL55,PTCD3,MRPL12,MRPS12,MRPL17,MRPS27,MRPL14,MRPS5,MRPL40,MRPL36,MRPL34,MRPL11,MRPL9,MRPS22,MRPL47
Pathway	1269698	Transport of Mature mRNA Derived from an Intronless Transcript	BioSystems: REACTOME	1.316e-05	0.04522	0.00034	0.002965	24	44	NUP155,NUP93,POM121,ALYREF,NUP50,NUP54,NUP88,NUP43,NUP37,NUP85,WDR33,NUP35,NDC1,NUP133,NUP205,NUP210,NUP160,NUP188,TPR,FIP1L1,NUP107,NUP214,AAAS,SYMPK
Interaction	int:NTRK1	NTRK1 interactions		4.463e-60	6.851e-56	6.851e-56	6.999e-55	762	1956	AARS,ABCB7,ABL2,ACADM,ACADVL,ACAT1,ACAT2,USP11,ACLY,ACO2,SMC1A,ACTN4,ACTL6A,ACTN1,GPRIN1,STK11IP,FMNL2,GATAD2B,CDC45,LRRC47,PARP1,HIST1H2BL,KIDINS220,GRK3,ADSL,AP2A1,AP1G1,MAD1L1,AHCY,OSBPL9,OSBPL11,AK2,ABCD1,ALDH1B1,ALDOA,GNPAT,WDR48,CUL4B,CUL3,ISLR2,SLC25A5,PPFIBP1,CIP2A,HAT1,BEND3,COPS3,AGPS,AP3B1,KHSRP,RUVBL1,ARVCF,ASNA1,UNC5C,CCAR2,EIF3C,EIF3H,ATP1A3,ATP2B1,ATP5F1A,ATP5F1B,ATP5F1C,ATP6V0A1,G…
Interaction	int:CDK2	CDK2 interactions		1.714e-36	2.631e-32	1.316e-32	1.344e-31	305	677	CHAF1B,AARS,SMC1A,ACP1,ACTG1,ACTL6A,ACTN1,CDC7,CDC45,PARP1,HIST1H2AB,HIST2H2BE,HIST1H4A,AHCY,TAGLN2,ALDOA,CUL4B,BIRC5,ARF1,KHSRP,RHOC,EIF3C,EIF3H,ATP5F1A,ATP5F1B,ATP5F1D,ATP5PB,ATP5PO,BARD1,CCNK,KAT2B,BRCA1,BRCA2,BUB1,CCNA1,CAD,CALR,CAPZB,CASP3,RPL14,PRC1,SERPINH1,CCNA2,CCNB1,CCND3,CCNE1,CCNG1,SMC3,CCNB2,CCNE2,CDK1,CDC5L,CDC6,CDC20,CDC25A,CDC25B,CDC25C,CDK2,CDK6,CDKN1A,CDKN1B,CDKN1C,CDKN3,CFL1,DH…
Interaction	int:EED	EED interactions		2.789e-36	4.281e-32	1.427e-32	1.458e-31	504	1316	AARS,ACLY,SMC1A,TIMM23,ACTG1,ACTN4,ACTN1,ARID1A,GATAD2B,PARP1,HIST1H3A,AP2A1,AP1G1,CGN,MAD1L1,ALB,ZNF687,CUL4B,CUL3,SLC25A5,CIP2A,GPAM,TRIM71,COPS3,CBX4,AP3B1,KHSRP,RHOC,SLC25A12,RUVBL1,ASNA1,CCAR2,EIF3C,EIF3H,ATP5F1A,ATP5F1B,ATP5F1C,ATP6V0A1,ATP5PO,BRCA1,SGPL1,H1FX,P4HA2,SELENBP1,CAPN1,CAPN6,CAPZB,RPL14,CBLB,SERPINH1,FMNL3,USP14,MTA1,ATP6V0D1,SMC3,CDK1,CDC5L,ZW10,BUB3,CFL1,CHD2,CHD4,TRIP12,GTF3C…
Interaction	int:FANCD2	FANCD2 interactions		5.784e-34	8.878e-30	2.219e-30	2.267e-29	597	1659	A2M,SERPINA3,AARS,ACAT1,ACLY,SMC1A,ACP1,APOOL,TIMM23,ACTN4,ACTL6A,ACTN1,EPX,FMNL2,PARP1,HIST1H2AB,HIST1H3A,ADSL,HIST1H3D,HIST1H4A,AHCY,ALB,SLC25A29,ALDH1B1,ALDH3A2,ALDOA,STK24,SLC25A5,SLC43A1,HAT1,BIRC5,APOA1,ARF1,KHSRP,YIF1B,SLC25A12,RUVBL1,ASS1,EIF3C,RAP2C,ATP2B1,ATP5F1A,ATP5F1B,ATP5F1C,ATP5PB,ATP5PO,ATR,BAK1,DLK1,SUCLG1,BLM,BNIP3,BRCA1,BRCA2,BSG,SGPL1,EIF2S2,C3,SLC25A20,CAD,CALU,CANX,CAPG,CAPN…
Interaction	int:FBXO6	FBXO6 interactions		2.086e-26	3.202e-22	6.405e-23	6.543e-22	264	624	A2M,ACAT1,SMC1A,TIMM23,ACTG1,ACTL6A,HIST1H4I,ADAM10,CDC45,LRRC47,HIST1H4A,HIST1H4D,AHCY,ALDH1B1,ALPL,SLC25A5,CACHD1,COPS3,ARF1,SLC25A12,RUVBL1,ASGR1,ASS1,ATP5F1A,ATP5F1B,ATP5F1C,VWDE,GGH,BSG,BTD,CAD,CALU,CANX,CAPZB,SERPINH1,SMC3,AIFM1,SCARB1,ENTPD5,CDK1,TRIP13,LMF2,PPT2,CLU,TPP1,COPA,H6PD,CPT1A,CSE1L,NUP155,TTI1,NUP93,EMC2,CTPS1,CYC1,CKAP5,DDOST,PHGDH,HEPH,DHX9,DHX15,FBXO6,MRC2,PIGK,SMC4,ECE1,EEF…
Interaction	int:CCDC8	CCDC8 interactions		8.33e-26	1.279e-21	2.131e-22	2.177e-21	239	551	CHAF1B,ACADVL,ACLY,SMC1A,ACTG1,ACTN4,PARP1,CGN,ALB,IRS4,GEMIN2,AGPS,KHSRP,RUVBL1,CCAR2,EIF3C,ATP2B1,ATP5F1A,CDC23,ATP5F1B,ATP5F1C,ATP5PB,CAD,CANX,CAPZB,CAT,RPL14,SERPINH1,SMC3,AIFM1,CDK1,AURKB,CHD3,CHD4,TRIP13,TRIP12,VAMP3,EFTUD2,ATXN10,COPA,PDIA4,CSE1L,RPAP1,NUP155,SOGA1,PLEKHG3,CTNNA1,NUP93,CTNNB1,CTNND1,EMC2,CKAP5,CUL7,PHGDH,DHX9,FBXW8,ERAL1,SMC4,EEF1A1,CNNM3,PDIA6,EFNB1,G3BP1,EIF2S1,SLC25A13,…
Interaction	int:CUL7	CUL7 interactions		4.506e-24	6.917e-20	9.882e-21	1.01e-19	269	659	ACAT1,ACLY,SMC1A,ACTN4,ACTN1,HIST1H4I,PARP1,HIST2H2BE,HIST1H4A,HIST1H4D,HIST1H4F,HIST1H4K,HIST1H4C,AHCY,TAGLN2,SLC25A5,ARF1,KHSRP,RUVBL1,ASNA1,ATP5F1A,ATP5F1B,ATP5PB,ATP5PO,SQSTM1,H1FX,CAD,CALR,CANX,CAPZB,RPL14,SERPINH1,SMC3,CDK1,CDC5L,AURKB,LRWD1,CENPF,CFL1,RCC1,CHD4,EFTUD2,LONP1,RAB9A,COX5A,SNRNP40,DDX23,COPA,TECR,TMEM59,PRDX6,PDIA4,NUP155,MDC1,NUP93,HDAC4,CUL7,DDB1,DDOST,PHGDH,HP1BP3,DHX9,DHX1…
Interaction	int:CDK1	CDK1 interactions		2.679e-23	4.112e-19	5.14e-20	5.251e-19	152	309	CHAF1B,HIST1H2AB,HIST1H4A,SLC25A5,BIRC5,BARD1,CCNK,BRCA1,BRCA2,SQSTM1,BUB1,CCNA1,RUNX2,RUNX1,PRC1,CCNA2,CCNB1,PKMYT1,CCND3,CCNE1,CCNF,ATP6V0D1,CCNB2,CDK1,CDC6,CDC20,CDC25A,CDC25B,CDC25C,CDK2,CDKN1A,CDKN1B,CDKN1C,CDKN3,DLG5,PTTG1,RCC1,CHEK1,CKS1B,CKS2,BAG3,COX15,SAMHD1,KIF20B,ESPL1,CUX1,DLGAP5,DAB2,CUL7,CDCA2,FBXO6,FBXO5,NCAPD2,DLD,DUT,E2F1,E2F3,ECT2,GMNN,G3BP1,ALYREF,EP300,ERH,FBL,EZH2,FANCA,FANC…
Interaction	int:ITGA4	ITGA4 interactions		5.962e-23	9.151e-19	1.017e-19	1.039e-18	222	520	AARS,ACAT1,ACO2,ACP1,ACTG1,ACTN4,HIST1H4I,HIST1H2AC,PARP1,HIST1H2AB,HIST1H2BG,HIST1H2BL,HIST1H2BM,HIST1H3A,HIST1H3D,HIST1H3C,AP2A1,HIST1H3I,HIST1H3G,HIST1H3B,HIST1H4A,HIST1H4D,HIST1H4F,HIST1H4K,HIST1H4C,TAGLN2,ALDOA,SLC25A5,ARF1,KHSRP,CCAR2,ATP5F1B,ATP5ME,ATP5PO,HIST1H3F,HIST1H2AG,CAD,CAPN1,CAPZB,RPL14,CBL,CD81,CDK1,BUB3,CFL1,RCC1,CHD4,EFTUD2,LONP1,AP2M1,COPA,PTPN23,CPA2,PRDX6,CSE1L,SEC24C,VCAN,N…
Interaction	int:FN1	FN1 interactions		1.191e-22	1.829e-18	1.829e-19	1.868e-18	301	776	AARS,ACLY,ACP1,ACTG1,ACTN4,COLQ,HIST1H4I,PARP1,KIDINS220,AP2A1,HIST1H4A,HIST1H4D,HIST1H4F,HIST1H4K,HIST1H4C,ALB,TAGLN2,ALDH1B1,ALDOA,AMBP,SLC25A5,ITGA8,APOA1,KHSRP,CCAR2,ATP5F1A,ATP5F1B,ATP5F1C,C3,HIST1H2BJ,CAPN1,CAPZB,RPL14,SERPINA6,ARHGEF1,CDK1,ZW10,BUB3,CDKN2A,RPS6KA5,CFL1,RCC1,EFTUD2,AP2M1,ATXN10,QKI,COL1A1,COL1A2,COL4A1,COL4A5,COL8A2,ADAMTS4,VPS26A,PRDX6,CSE1L,NUP155,SEC24C,EIF5B,CKAP5,DAB2,…
Interaction	int:MYC	MYC interactions		1.269e-21	1.948e-17	1.771e-18	1.809e-17	265	668	NCOA3,KIF18A,ACTG1,ACTL6A,AXIN1,ADM,HIST1H2BL,KIDINS220,GRK3,ALDH1B1,ALDOA,SUPT3H,IRS4,CIP2A,SLC25A12,RUVBL1,ASS1,CCAR2,ATP5F1C,ATP5F1D,BCAT2,SUCLG1,CCNK,KAT2B,BRCA1,SQSTM1,CAD,CALM1,CAMK2D,RUNX1,PRC1,CBFB,SERPINH1,CCNB1,CDK1,CDC6,CDC25A,CDH5,CDK2,CDK4,CDK6,CDKN1A,CDKN1B,CDKN2A,CDKN2B,CEBPB,CENPF,CHD4,TRIP13,SQOR,TRIP12,GTF3C3,EFTUD2,LONP1,NRXN3,ATXN10,ATP5MF,CSE1L,CSNK1E,RAB11FIP5,NUP93,UBE3C,CT…
Interaction	int:HUWE1	HUWE1 interactions		1.403e-20	2.153e-16	1.794e-17	1.833e-16	215	517	ACACB,ACLY,ACTN4,PARP1,HIST2H2BE,AHCY,AK2,ALDH3A2,ALDOA,CUL4B,CUL3,SLC25A5,ARF1,KHSRP,RUVBL1,RFXANK,ASNA1,ATP5F1A,ATP5F1B,ATP5F1C,BRCA1,CALM1,CALR,CANX,CAPZB,CDK1,CDC5L,CDC6,CDC20,BUB3,CDKN2A,EFTUD2,LSM4,CPT1A,PRDX6,CSE1L,CTNNB1,DDB1,DDOST,PHGDH,FBXO6,MFN2,DLD,USP15,CHAF1A,PDIA6,EEF2,EIF2S1,EIF5A,PSME3,ENO1,IPO11,AP3S2,EPRS,DNAJA2,WDR81,EZH2,FANCD2,TUBB4B,UCHL5,PPIH,EIF3M,ANP32B,PRDX4,AGR2,RPP30,…
Interaction	int:HDAC5	HDAC5 interactions		3.463e-20	5.316e-16	4.089e-17	4.178e-16	162	357	ACAT1,ACLY,SMC1A,ACTN4,PARP1,HIST1H3A,CGN,AHCY,ALDOA,IRS4,RUVBL1,RFXANK,CCAR2,EIF3C,ATP5F1A,ATP5F1B,CAD,CANX,RUNX2,NFS1,RUNX3,SMC3,CDK1,CDC5L,AURKB,EFTUD2,CBY1,PRKD2,SIN3A,PRDX6,CSE1L,NUP93,HDAC4,CUL7,DDB1,DDOST,PHGDH,DHX9,DHX15,ZBTB7B,RAD50,PDIA6,KCTD3,EPRS,ETFA,TUBB4B,PRMT5,EIF3L,RBM14,PRDX4,LARS,CCT7,CCT4,CCT2,PRPF8,PABPC1,IGF2BP1,CCT8,XRCC6,GATA2,GATA3,RUVBL2,RBMX,PRDX3,HNRNPLL,SF3B2,GOT2,HIS…
Interaction	int:OBSL1	OBSL1 interactions		5.417e-20	8.315e-16	5.939e-17	6.067e-16	252	641	CHAF1B,ACLY,SMC1A,ACTN4,ACTN1,HIST1H4I,ADPRH,PARP1,HIST2H2BE,AP2A1,HIST1H4A,HIST1H4D,HIST1H4F,HIST1H4K,HIST1H4C,CGN,ALB,TAGLN2,SLC25A5,RRP1,KHSRP,RUVBL1,CCAR2,ATP5F1A,ATP5F1B,ATP5PO,H1FX,CAD,CALU,CAPZB,RPL14,SERPINH1,SMC3,CDK1,CDC5L,DNAAF1,CENPF,RCC1,CHD4,TRIP12,EFTUD2,SNRNP40,DDX23,COPA,PDIA4,NUP155,SEC24C,MDC1,EIF5B,CTNNA1,NUP93,CTNNB1,CUL7,DDB1,PHGDH,HP1BP3,DHX8,DHX9,DHX15,URB1,FBXW8,POM121,MY…
Interaction	int:CDC5L	CDC5L interactions		7.83e-20	1.202e-15	8.012e-17	8.186e-16	238	597	SMC1A,ARID1A,PARP1,MAD1L1,STK24,CUL3,PPM1D,RUVBL1,CDC23,ATR,BUB1,BUB1B,EIF2S2,CALM1,KALRN,CAPG,CCNB1,SMC3,ARHGEF1,CDC5L,CDC20,BUB3,CDC25B,CDC27,CDK2,AURKB,CDKN1A,CDKN2A,LRWD1,CHEK1,TRIP13,EFTUD2,SNRNP40,SH3BP5,ROCK2,COPA,CHD1L,CSE1L,NUP155,SEC24C,MDC1,CLINT1,CTNNA1,NUP93,BZW1,CTNND1,DEPDC7,TANC2,CKAP5,NUF2,CUL7,MELK,DDB1,PHGDH,DHX8,DHX9,DHX15,ERAL1,NCAPD2,TLN2,PTBP3,SMC4,VPS36,TSSC4,ECT2,RAD50,EI…
Interaction	int:POU5F1	POU5F1 interactions		1.018e-19	1.563e-15	9.766e-17	9.977e-16	229	569	ACACB,SMC1A,ACTG1,ACTL6A,ARID1A,GATAD2B,LRRC47,PARP1,HIST1H3I,SIPA1L2,CUL4B,CCAR2,ATP5F1A,ATR,KLF5,CAD,CALU,SERPINH1,ASH2L,MTA1,SMC3,SCAF11,CDK1,CDC5L,CDC20,CHD3,CHD4,TRIP13,GTF3C3,AP2M1,ATXN10,CNN3,COPA,SIN3A,IBTK,MDC1,EIF5B,TTI1,NUP93,CTNNB1,TCF7L1,ZFP42,CKAP5,DDB1,DHX9,DHCR24,NCAPD2,HELZ,USP15,L3MBTL2,SMC4,EEF1A1,EEF2,DYNC1LI1,DNAJA2,PAK4,EZH2,ARMCX1,FANCD2,BPTF,TUBB4B,TUBGCP3,FEN1,RBM14,AMOTL…
Interaction	int:VCAM1	VCAM1 interactions		3.376e-19	5.182e-15	2.898e-16	2.961e-15	192	456	AARS,ACAT1,ACO2,ACP1,ACTN4,HIST1H4I,PARP1,AP2A1,HIST1H4A,HIST1H4D,HIST1H4F,HIST1H4K,HIST1H4C,TAGLN2,ALDOA,APOA1,ARF1,KHSRP,ATP5F1A,ATP5F1B,ATP5F1C,ATP5ME,ATP5PO,BCS1L,HIST1H2BJ,CAPN1,CAPZB,RPL14,CDK1,BUB3,CFL1,RCC1,CHD4,EFTUD2,AP2M1,COPA,PRDX6,CSE1L,NUP93,CTSG,DHX9,DHX15,UBAP2L,EEF1A1,EEF2,DAZAP1,G3BP1,EIF2S1,ALYREF,PSME3,ENO1,STOM,EPRS,EPS15,FBL,FANCD2,TUBA1B,TUBB4B,PRMT5,EIF3L,RBM14,PPIH,FKBP4,…
Interaction	int:MCM2	MCM2 interactions		3.399e-19	5.217e-15	2.898e-16	2.961e-15	337	935	ACADVL,ACLY,SMC1A,ACP1,TIMM23,ACTG1,ACTG2,ACTN4,ACTN1,HIST1H4I,CDC7,HIST1H2AI,HIST1H2AK,HIST1H2AC,HIST1H2AB,HIST1H2BG,HIST1H2BL,HIST1H2BM,HIST2H2BE,HIST1H3A,ADSL,HIST1H3D,HIST1H3C,AP2A1,HIST1H3I,HIST1H3G,HIST1H3B,HIST1H4A,HIST1H4D,HIST1H4F,HIST1H4K,HIST1H4C,AHCY,TAGLN2,ALDH1A3,ALDOA,CUL4B,SLC25A5,AGPS,KHSRP,EIF3C,ATP5F1A,ATP5F1B,ATP5F1C,ATP5PB,ATP5PO,ATR,GGH,HIST1H3F,HIST1H2AG,HIST1H2BJ,CAD,CALM1…
Interaction	int:PCNA	PCNA interactions		4.469e-19	6.86e-15	3.611e-16	3.689e-15	142	305	CHAF1B,KDM5C,CDC45,PARP1,ALDOA,WDR48,CUL4B,CUL3,FANCM,BRCA1,BRCA2,CALR,CALU,CCNA2,CCNB1,CCND3,CCNE1,CCNE2,EXO1,CDK1,CDC6,CDC20,CDC25C,CDC27,CDK2,CDK4,CDK6,CDKN1A,CDKN1C,CDKN2A,CHEK1,PLAA,ASB8,MAGED1,PRDX6,POLDIP2,PCLAF,CUL7,DDB1,DHX9,DDX11,DHX15,FBXO6,DNMT1,GNPDA1,CHAF1A,E2F3,EEF1A1,MRPL4,FAM13A,G3BP1,KCTD10,ENO1,EP300,TRAIP,ZRANB3,FANCA,FANCD2,FEN1,FOXO3,ACOT1,USP39,SLX4,XRCC6,GAPDH,GCK,RUVBL2,S…
Interaction	int:VDAC1	VDAC1 interactions		2.075e-18	3.185e-14	1.592e-15	1.627e-14	131	277	ACADM,HIST1H2AB,HIST1H2BG,SLC25A5,ARF1,RUVBL1,ATP1A3,ATP1B3,ATP5F1A,ATP5F1B,ATP5F1C,ATP5F1D,ATP5PB,ATP5ME,ABCC3,ATP5PO,BAK1,BANF1,BSG,SGPL1,TSPO,H1FX,CANX,SERPINH1,ATP6V0D1,AIFM1,CDK1,CDK2,COX5A,TECR,BAG3,COX7A2,COX15,ATP5MF,PRDX6,MDC1,CYC1,DDOST,HP1BP3,THRAP3,BCL2L11,PPIF,EEF2,BCAP31,SLC25A13,PLIN3,STOM,EPRS,ERH,FBL,SAP18,ETFA,MAGT1,TUBA1B,ACAA2,TOMM40,ATP5PD,LARS,PABPC1,ERLIN1,MYL12A,CCT8,XRCC6…
Interaction	int:TP53	TP53 interactions		1.123e-17	1.723e-13	8.206e-15	8.384e-14	373	1080	NCOA3,ABR,USP11,CYP20A1,ACTL6A,ARID1A,TRIM59,AXIN1,PARP1,WDR48,CUL4B,SUPT3H,IRS4,ANG,SLC25A5,PPFIBP1,ANXA3,COPS3,BHLHE40,CDC14B,EPG5,HAUS1,ATP5F1A,ATR,ATRX,BACH1,BAK1,BARD1,BLM,KAT2B,BNIP3L,BRCA1,BRCA2,SQSTM1,KLF5,EIF2S2,PTTG1IP,CAD,CAPG,CAPN1,CAPZB,RPL14,RUNX2,SERPINH1,ASH2L,CCNA2,CCNG1,CCNG2,MTA1,EXO1,CDK1,CDC25C,CDK2,AURKB,CDKN1A,CDKN1C,CDKN2A,CDKN2C,PTTG1,CENPA,RCC1,CHD3,CHEK1,GTF3C3,RECQL4,T…
Interaction	int:SIRT7	SIRT7 interactions		1.347e-17	2.068e-13	9.398e-15	9.601e-14	252	665	AARS,ACAT1,USP11,ACLY,ACTN4,ACTN1,ARID1A,LRRC47,HIST1H2BL,HIST2H2BE,HIST1H3A,HIST1H4A,CGN,CUL4B,IRS4,BEND3,RRP1,KHSRP,CCAR2,BLM,HIST1H2BJ,H1FX,CAD,CALR,CANX,CAPN1,RPL14,SERPINH1,SCAF11,ZMYM3,CENPF,CHD2,CHD4,TRIP12,GTF3C3,LONP1,DDX23,KIF23,MAGED1,COPA,VIRMA,PDIA4,CSE1L,NUP155,SEC24C,SOGA1,MDC1,EIF5B,CTNNA1,NUP93,SART3,DHX38,BMS1,CKAP5,CUL7,DDB1,HP1BP3,DHX8,DHX15,URB1,UBAP2L,NCAPD2,KIF14,DLAT,DLD,H…
Interaction	int:SNW1	SNW1 interactions		2.346e-17	3.601e-13	1.566e-14	1.6e-13	213	539	SMC1A,ARID1A,LRRC47,MAD1L1,CUL3,COPS3,AP3B1,RUVBL1,CDC23,ATR,ATRX,BLM,BUB1,BUB1B,BUD31,CAPG,CCNB1,SMC3,ARHGEF1,CDK1,CDC5L,BUB3,CDC27,AURKB,LRWD1,CHD3,CHD4,CHEK1,TRIP13,TRIP12,EFTUD2,WIZ,SNRNP40,DDX23,ROCK2,COPA,CHD1L,SIN3A,CSE1L,GNA14,NUP155,CSK,BZW1,DEPDC7,LDLRAP1,KIF1BP,DHX38,CKAP5,DAXX,NUF2,CUL7,DDB1,PHGDH,DHX8,DHX9,DHX15,NCAPD2,DOCK2,SMC4,TSSC4,EEF1A1,RAD50,ELAVL2,CTTN,DDX39A,EP300,STAG1,PAK4…
Interaction	int:RPA1	RPA1 interactions		9.051e-17	1.389e-12	5.789e-14	5.914e-13	194	483	SMC1A,PARP1,AP2A1,TAGLN2,FANCM,CCAR2,ATR,ATRX,BLM,BRCA1,BRCA2,EIF2S2,CCNA1,SELENBP1,CALR,CANX,CCNA2,CCNB1,ATP6V0D1,SMC3,CDK1,CDC5L,BUB3,CDK2,CENPA,RPS6KA5,RCC1,CHD4,TRIP12,EFTUD2,SNRNP40,DDX23,COPA,SMARCAL1,CHD1L,MDC1,LTN1,CLINT1,CKAP5,CUL7,DDB1,DHX9,DHX15,FBXO6,WASHC5,PAN2,DLD,DNA2,CHAF1A,SMC4,CENPS,EEF1A1,ARPC2,RAD50,MYOF,BCAP31,DAZAP1,EIF2S1,CTTN,EPRS,FBL,EYA1,FANCA,FANCD2,FANCG,TUBB4B,RBM14,L…
Interaction	int:PDHA1	PDHA1 interactions		3.091e-16	4.745e-12	1.898e-13	1.939e-12	136	306	ACAT1,ACTN4,HIST1H2AB,KIDINS220,HIST1H3A,HIST1H3D,HIST1H3C,HIST1H3I,HIST1H3G,HIST1H3B,AK2,CUL3,IRS4,AGPS,ATP5PO,HIST1H3F,HIST1H2BJ,H1FX,CALM1,SERPINH1,AIFM1,CHD4,COPA,CPT1A,CTNNA1,NUP93,DDOST,HP1BP3,DES,DLAT,DLD,RBM8A,THRAP3,DAZAP1,G3BP1,EIF2S1,SLC25A13,ALYREF,CTTN,DNAJA2,TOMM40,ECI2,ATP5PD,LIMA1,FMR1,POLDIP3,GINS4,CCT2,SARNP,PABPC1,TRIM3,SND1,CCT8,RUVBL2,USP19,CKAP4,TMED10,IMMT,GOLGA2,CNTRL,PDIA…
Interaction	int:ZNF746	ZNF746 interactions		1.661e-15	2.55e-11	9.806e-13	1.002e-11	129	290	ACLY,ACTN1,LRRC47,PARP1,AP2A1,AP1G1,ALDH1B1,IRS4,SLC25A5,SLC25A12,ATP5F1A,ATP5F1B,ATP5F1C,ATP5PO,H1FX,CAD,RPL14,AIFM1,CDK1,CDC5L,EFTUD2,AP2M1,COPA,CYC1,SART3,DDB1,DHX9,DHX15,RPS27L,EEF2,MRPS2,SLC25A13,FBL,EIF3L,TIMM44,POLDIP3,CCT4,PRPF8,AHSA1,MYL12A,IGF2BP1,TIMM50,MRPS23,WBP11,GALK1,TUBGCP2,MAGED2,RBMX,RPS6KA6,HIST1H1C,HIST1H1A,HADHA,HADHB,RPL35,PHB2,HSP90AB1,IDH2,ILF2,ILF3,EIF3E,RPSA,LDHB,SFXN1,…
Interaction	int:RNF2	RNF2 interactions		6.853e-15	1.052e-10	3.896e-12	3.98e-11	276	778	USP11,KDM5C,SMC1A,APOOL,ACTG1,ACTL6A,GATAD2B,ADD3,HIST1H2AB,ZNF687,JCAD,CBX4,RRP1,KHSRP,RUVBL1,ATP2B1,ATP5F1B,ATP5F1C,ATP5PB,ATP5ME,ATP5PO,ADAM9,EIF2S2,H1FX,CALM1,CALR,CANX,CASP3,RPL14,RUNX1,CBFB,ASH2L,MTA1,SMC3,AIFM1,CDK1,CDC5L,ZMYM3,AURKB,CDKN2A,CENPA,RCC1,CHD3,CHD4,UBE2U,EFTUD2,PLAA,WIZ,ITM2A,COPA,TECR,POT1,SAMHD1,CPT1A,CSE1L,BRI3BP,CSRP2,CLINT1,NUP93,SART3,ZFP42,BMS1,PHGDH,TIAM2,HP1BP3,DHX9,P…
Interaction	int:CYLD	CYLD interactions		7.242e-15	1.112e-10	3.97e-12	4.056e-11	230	621	ACAT1,PARP1,HIST1H4A,ARHGAP31,ALB,ALOX12B,SLC25A5,CCAR2,EIF3C,EIF3H,ATP5F1A,ATP5F1B,MYH13,BSG,SPHK1,SQSTM1,EIF2S2,H1FX,CAD,TRPA1,CALM1,CAMK2D,CAT,RPL14,SERPINH1,AIFM1,CDC5L,AURKB,CDSN,CFL1,EFTUD2,COL1A1,COL1A2,ROCK2,RAB3D,CSE1L,IKBKE,CEP135,CSTA,PPIP5K1,CTPS1,DHX38,BMS1,DDB1,DHX9,DHX15,USP15,THRAP3,ECM1,MRPL4,PDIA6,EEF2,OPTN,LATS2,G3BP1,EIF2S1,EIF2S3,SLC25A13,EIF4B,ALYREF,MRPL46,CPA4,EPRS,ERH,TRA…
Interaction	int:DLD	DLD interactions		8.373e-15	1.285e-10	4.432e-12	4.528e-11	156	379	ACAT1,ACP1,ACTN4,ACTN1,HIST1H2AB,HIST1H2BG,AK2,IRS4,ARF1,RUVBL1,ASS1,EIF3C,ATP1B3,BANF1,GGH,AP1S2,H1FX,CAPZB,NFS1,SERPINH1,SMC3,AIFM1,CDK1,BUB3,DDX23,ATXN10,TNFAIP8,COPA,CXCL14,PRDX6,PARS2,CSTF1,CTNNA1,UBAP2L,DLAT,DLD,THRAP3,DPP3,ECHS1,TSFM,PDIA6,EEF2,G3BP1,EIF2S1,EIF2B1,DYNC1LI1,PSME3,EPRS,ERH,FBL,MRPL37,DNAJA2,ETFA,ETFB,MRPS36,FANCD2,FEN1,TOMM40,EIF3M,SEC23A,ISYNA1,FMR1,LARS,CCT7,CCT2,PABPC1,SN…
Interaction	int:EGFR	EGFR interactions		1.368e-14	2.1e-10	7e-12	7.151e-11	403	1234	ABL2,ACACB,SMC1A,ACP1,TIMM23,ACTN4,PARP1,AP2A1,AP1G1,COG6,AGTR1,AKT2,ALDH3A2,ALDOA,CUL4B,SORBS2,IRS4,CIP2A,APBB2,ATP2B1,DCBLD2,ATP5F1A,ATP5F1C,ATP5PB,SNX4,GBF1,ATR,CEACAM1,BLM,SGPL1,AP1S2,H1FX,CALM1,CALR,CALU,CANX,RPL14,AIP,CBL,CBLB,USP8,CNOT9,SMC3,AIFM1,CDK1,ZW10,BUB3,CDC25A,CDC25C,CDH5,LRWD1,CEBPB,NUMBL,CFL1,LONP1,AP2M1,AP1S1,PLAA,CLU,CBY1,TPP1,FADS2,SAMM50,ATXN10,COG4,COL1A1,COL1A2,COPA,TECR,P…
Interaction	int:CUL3	CUL3 interactions		1.551e-14	2.381e-10	7.681e-12	7.847e-11	400	1224	NCOA3,ACADM,ACAT1,ACLY,SMC1A,ACTL6A,ARID1A,HIST1H4I,CDC45,HIST1H2BG,HIST2H2BE,HIST1H4A,HIST1H4D,HIST1H4F,HIST1H4K,HIST1H4C,AHCY,AK2,SRPX,ALDH1B1,ALDH3A2,ALDOA,WDR48,CUL4B,CUL3,IRS4,SLC25A5,HAT1,COPS3,KHSRP,RUVBL1,CCAR2,EIF3C,KRT36,ATP5F1A,ATP5F1B,ATP5F1C,SYNGAP1,BSG,SQSTM1,WDR90,CAD,CALM1,CANX,RPL14,CCNE1,SMC3,AIFM1,CDC5L,BUB3,CDC25A,CDK4,AURKB,DLG5,TRIP13,EFTUD2,AP2M1,ATXN10,MAGED1,TECR,BAG4,SAM…
Interaction	int:HIST1H2BG	HIST1H2BG interactions		2.182e-14	3.35e-10	1.047e-11	1.07e-10	105	226	KIF18A,LIN9,HIST1H2BG,TAGLN2,CUL3,RNF169,HIRIP3,BIRC5,CBX4,BARD1,BRCA1,PRC1,CCNA2,AURKB,CENPC,TRIP12,KIF23,COX15,CHD1L,JADE3,DLGAP5,ZNF362,ARHGAP11A,CDCA2,DLD,PARP2,KIF20A,ESCO2,CKAP2,ENO1,PLIN3,NUSAP1,USP48,FOXM1,RNASEH2A,RAD51AP1,BRD8,ACOT2,CBX2,KIF2C,TOPBP1,KAT7,NUDT5,NFATC2IP,HDGF,HELLS,PDAP1,HMGB2,ELAC2,IGBP1,INCENP,SGO2,KIFC1,KIF22,LIG3,MCM2,SGO1,MEN1,MPG,ATAD2,RACGAP1,UHRF1,CCDC71L,ANLN,NS…
Interaction	int:MIS12	MIS12 interactions		1.779e-13	2.73e-09	8.146e-11	8.322e-10	29	35	SPC25,APOA1,SPC24,BUB1,BUB1B,CDKN2A,CENPC,NSL1,NUF2,CKAP2,NDC80,FGA,FGB,ZWINT,PMF1,CBX3,HP,HSP90AA1,TJAP1,SERPINA1,MIS12,PIGR,ATAD5,DSN1,CBX5,SKA1,MAFF,XPO1,KNL1
Interaction	int:H2AFX	H2AFX interactions		1.804e-13	2.77e-09	8.146e-11	8.322e-10	127	299	A2M,USP11,PARP1,HIST1H2BM,HIST2H2BE,HIST1H3A,HIST1H3B,HIST1H4A,ALDOA,CRAMP1,PPM1D,HAT1,BIRC5,RUVBL1,ATR,BARD1,BLM,KAT2B,BRCA1,BRCA2,EIF2S2,P4HA2,CALM1,CALR,AIFM1,CENPA,CFL1,CLU,CFAP45,SUMF2,CHD1L,PRDX6,PDIA4,MDC1,TIAM2,DHX9,PARP2,TXNDC12,EEF1A1,RAD50,PDIA6,ELAVL2,ALYREF,ENO1,SS18L2,EYA1,FANCD2,EIF3L,FOXO3,PRDX4,GINS4,PABPC1,CTCF,GINS2,XRCC6,GLB1,PRDX3,CBX2,PSIP1,BAZ1A,HIST1H1C,SUPT16H,HIST1H1T,H2…
Interaction	int:RPA2	RPA2 interactions		2.621e-13	4.023e-09	1.149e-10	1.174e-09	174	451	SMC1A,PARP1,AP2A1,TAGLN2,CUL3,FANCM,CCAR2,ATR,BLM,EIF2S2,CALU,CANX,UNC119,ATP6V0D1,SMC3,CDK1,CDC5L,BUB3,CHD4,TRIP12,EFTUD2,SNRNP40,DDX23,COPA,PMPCB,SMARCAL1,CHD1L,MDC1,CLINT1,CKAP5,DDB1,DHX9,DHX15,WASHC5,PAN2,DLD,DNA2,PARP2,SMC4,CENPS,ARPC1B,EEF1A1,ARPC2,RAD50,MYOF,BCAP31,DAZAP1,EIF2S1,CTTN,CALCOCO2,EPRS,EYA4,FBL,GOLM1,EYA1,TUBB4B,RBM14,LIMA1,CHERP,SMC2,PRPF8,PABPC1,PELP1,XRCC6,GAPDH,RTEL1,RUVBL2…
Interaction	int:AURKA	AURKA interactions		3.161e-13	4.851e-09	1.348e-10	1.377e-09	135	326	AMER1,OSBPL6,CUL3,IRS4,CALCOCO1,BIRC5,ATRX,BARD1,BRCA1,CALU,CCND3,CNOT9,CDC20,CDC25B,AURKB,CDKN2A,PTTG1,PTPN23,OSBPL3,CTNNB1,CTNND1,CTPS1,DLGAP5,CKAP5,DAB2,NUF2,DDB1,DHX9,BCL2L11,GMNN,ARPC1B,EEF1A1,ARPC2,EEF2,LATS2,MECR,ANGPTL4,CTTN,NIN,EPRS,EPS15,CNTROB,FANCA,TUBB4B,SCGB3A1,FBN2,NDC80,TACC3,SNX9,MRPL28,UQCC2,SMC2,ELOF1,LARP7,IGF2BP1,FTH1,FTL,MAPRE2,PSRC1,KIF2C,TUBA1C,WIF1,CBX3,HMMR,HNRNPA1,HNRNP…
Interaction	int:MDC1	MDC1 interactions		6.062e-13	9.305e-09	2.515e-10	2.569e-09	92	197	SMC1A,TAGLN2,BIRC5,CDC23,BARD1,BANF1,BRCA1,CAPZB,CASP3,CDC5L,CDC20,CDC27,CENPC,TRIP13,CLU,SNRNP40,MDC1,CSRP2,CUL7,PHGDH,THRAP3,RAD50,ENO1,EP300,PDZD11,FANCD2,FZR1,ABRAXAS1,FLNB,MYL12A,PIAS4,VAMP5,IMMT,TOPBP1,GTF2E2,CHEK2,H2AFX,COPE,PHB2,CBX3,EXOSC8,HNRNPC,HNRNPU,MDM2,MKI67,MPG,MRE11,BABAM1,MYO1D,NDUFA10,PDHB,C2orf49,SEC61A1,PLRG1,POLR2A,POLR2B,POU5F1,PPP1CA,PRIM1,CHCHD3,PYCR1,RAD51,MCPH1,RFC2,WRA…
Interaction	int:KNL1	KNL1 interactions		6.328e-13	9.713e-09	2.556e-10	2.611e-09	28	34	KIF18A,SPC25,SPC24,BUB1,BUB1B,ADGRE5,CDC5L,CDC20,BUB3,COL4A5,NSL1,NUF2,ETFB,NDC80,GAPDH,ZWINT,PMF1,NCAPH2,MIS12,PML,POLH,CENPO,PPP1CA,PPP1CC,DSN1,DYNLT1,TTK,KNL1
Interaction	int:MRPL58	MRPL58 interactions		6.747e-13	1.036e-08	2.656e-10	2.713e-09	108	245	ABCB7,ACADVL,SLC25A5,SLC25A12,ATP5F1A,ATP5F1B,ATP5F1C,ATP5PB,CALU,RPL14,LONP1,AP2M1,PPT2,CLPTM1,PMPCB,CPT2,PARS2,POLDIP2,CYC1,ERAL1,MRPS16,MRPL4,MRPS7,MRPS2,AASS,SLC25A13,MRPL46,MTG1,C6orf203,MRPL37,MRPL51,ETFA,MRPL27,MRPL10,ATP5PD,PRDX4,MRPL28,MRPL45,ATP5MG,MRPL48,MRPS23,CLPX,IMMT,ERLIN2,HSD17B10,HADHA,MRPL3,PHB2,HNRNPA1,HNRNPU,HSPA9,HSPD1,ILF2,KARS,LAMB3,SFXN1,MOV10,MRPS28,MRPL13,MRPL18,MT-CO2,…
Interaction	int:NANOG	NANOG interactions		1.092e-12	1.676e-08	4.19e-10	4.281e-09	179	474	ACACB,ARID1A,GATAD2B,PARP1,MAD1L1,ZNF616,SIPA1L2,KHSRP,RUVBL1,CCAR2,BRCA1,BRCA2,KLF5,CAPZB,PRC1,RUNX3,ASH2L,MTA1,SMC3,SCAF11,CENPF,CHD4,TRIP12,GTF3C3,WIZ,MAGED1,SIN3A,VIRMA,KIF20B,IBTK,CTNNB1,TCF7L1,ZFP42,DDB1,DHX9,FBXW8,DHCR24,NCAPD2,MED12,ARID3A,L3MBTL2,SLC25A13,HASPIN,ALYREF,EP300,STAG1,MRPL37,EZH2,AMZ2,BPTF,TUBB4B,UCHL5,PRMT5,TUBGCP3,RBM14,FOXM1,CHERP,IPO8,GTSE1,SPECC1,PABPC1,IGF2BP1,PELP1,GA…
Interaction	int:HIST1H3E	HIST1H3E interactions		1.279e-12	1.963e-08	4.787e-10	4.89e-09	93	202	CHAF1B,SMC1A,ACTG1,ACTL6A,GATAD2B,PARP1,HIST1H2AB,HIST2H2BE,HIST1H3B,HIST1H4A,HIST1H4F,HAT1,RPL14,SMC3,CD81,BUB3,CENPA,RPS6KA5,CHD4,CSTB,BMS1,THRAP3,DNMT1,CHAF1A,EEF1A1,RAD50,EIF4B,ERH,PRMT5,LIMA1,CHERP,PABPC1,XRCC6,SF3A3,CBX1,CKAP4,SF3B2,PHF5A,HIST1H1C,SUPT16H,RPL35,HDGF,CBX3,HNRNPK,HNRNPL,HSPD1,ILF3,MCM2,MCM3,MCM4,MCM5,MCM7,MRE11,MRPS28,NASP,NPM1,PCNA,PDHA1,E2F7,PHF1,RAD21,RAN,RBBP7,UBR7,PBRM1,…
Interaction	int:KPNB1	KPNB1 interactions		1.677e-12	2.574e-08	6.128e-10	6.26e-09	110	254	ALDH3A2,CUL4B,CUL3,PPM1D,RUVBL1,BARD1,CCNK,SMC3,EXO1,CDC5L,BUB3,CDK2,RCC1,CHD3,SAMHD1,VIRMA,CSE1L,NUP155,MDC1,NUP93,DLGAP5,CUL7,HP1BP3,RUSC2,CDCA2,FBXO6,DLD,ECT2,TAF3,G3BP1,STOM,NUSAP1,ERBB2,FANCD2,RAPGEF3,FGFR1,FMR1,IPO8,AHSA1,PIAS4,NUP50,RUVBL2,PAPOLA,GLE1,GRK5,NR3C1,H1F0,HIST1H1C,TMEM209,HSD17B10,HADHB,HSP90AA1,IGFBP3,KIFC1,KPNA2,KPNA3,MCM2,NUP54,MLH1,NOS2,NOTCH1,NSF,NTRK1,NUP88,NUP43,PDHA1,UQ…
Interaction	int:NDUFS3	NDUFS3 interactions		3.189e-12	4.896e-08	1.139e-09	1.163e-08	77	158	CUL3,ATP1B3,ATP5F1C,ATP5PB,ATP5ME,ATP5PF,ATP5PO,SQSTM1,SAMM50,PMPCB,COX6A1,COX7A2,COX15,CPT2,POLDIP2,CYC1,CUL7,DLD,TSFM,MRPL46,ETFA,TIMMDC1,FANCD2,ECI2,TIMM44,ATP5PD,PITRM1,C15orf48,UQCRQ,CLPX,LMAN2,IMMT,HTRA2,MRPL3,PARK7,GFM1,TMEM17,MOV10,MRPL13,MT-ND4,NDUFA3,NDUFA4,NDUFA5,NDUFA9,NDUFA10,NDUFB5,NDUFB6,NDUFB7,NDUFB10,NDUFS1,NDUFS2,NDUFS3,NDUFV1,NDUFS4,NDUFV3,NONO,NTRK1,OXCT1,UQCR10,POU5F1,NDUFS7,…
Interaction	int:KCNMA1	KCNMA1 interactions		3.396e-12	5.213e-08	1.185e-09	1.21e-08	88	190	SERPINA3,ACO2,ACTG1,ACTG2,AK1,ALB,ALDOA,ANXA3,APOA1,ARHGDIB,RUVBL1,ATP1A3,ATP5F1A,ATP5F1B,CADM3,CALB2,CALR,CAPG,ATP6V0D1,CFL1,COL1A1,COL1A2,CRYAB,PHGDH,DLD,EEF1A1,ENO1,ETFB,NDRG1,TUBGCP3,FGB,ACAA2,ISYNA1,FMR1,CCT2,GAPDH,TUBGCP2,GGT1,GLO1,CBX1,STIP1,GOT1,PDIA3,ERLIN2,INMT,PARK7,HNRNPK,HPCAL1,HPX,HSPA2,HSPA9,HSPD1,IDH3A,IDI1,KCNMA1,KNG1,STMN1,LDHB,LRPAP1,MAP1A,MDH2,MGST1,NEFH,NUCB1,PCNA,PDHB,SERPIN…
Interaction	int:ATF2	ATF2 interactions		3.634e-12	5.578e-08	1.239e-09	1.266e-08	100	226	ACADVL,ACTN1,HIST2H2BE,AHCY,TAGLN2,ALDOA,UTF1,CUL3,ANXA3,ARF1,RHOC,SLC25A12,ATP5F1B,ATP5PO,BACH1,BRCA1,BSG,CALR,CALU,CANX,SERPINH1,CCNA2,CEBPB,RPS6KA5,CFL1,SQOR,PDIA4,CTNNB1,CTNND1,CYC1,HDAC4,DDOST,DLD,PPIF,EEF2,BCAP31,SLC25A13,EIF5A,CTTN,ENO1,EP300,ETS1,BASP1,FOSL2,CCT4,CCT2,GAPDH,RUVBL2,STIP1,TMED10,IMMT,PDIA3,H2AFX,HADHA,HADHB,PHB2,EXOSC8,HSPB1,HSP90AA1,HSPD1,ITGA2,KIFC3,LDHB,SFXN1,TACSTD2,MDH…
Interaction	int:SPICE1	SPICE1 interactions		4.498e-12	6.904e-08	1.501e-09	1.533e-08	76	156	KNSTRN,SPC24,HAUS1,BANF1,CEP95,CCNB1,TGM5,CCDC138,SAMHD1,C2CD3,CSNK1E,CEP135,KIF14,TROAP,LATS2,MPHOSPH9,CKAP2,PDZD11,NDC80,NSA2,FAM161A,GPC4,FMR1,IPO8,GTSE1,CCDC77,SPAG5,PLK4,GARS,RBMX,MAP7D2,RAB32,GOLGA2,GSK3A,SUPT16H,CKAP2L,HMGN1,HMMR,TBC1D31,CEP295,MAPT,SKA2,MED4,MIS18A,MTPN,HAUS6,HAUS3,HAUS4,PHIP,PTCD3,RFC5,KIF7,CEP55,CEP128,HAUS7,TRA2B,MAP7D1,CEP72,CENPJ,SRP72,SRPRA,SSRP1,NEDD1,RPGRIP1L,CLAS…
Interaction	int:BRCA1	BRCA1 interactions		4.822e-12	7.402e-08	1.575e-09	1.609e-08	202	559	NCOA3,SMC1A,ACTG1,ACTN3,GATAD2B,PARP1,HIST1H2AB,HIST1H2BG,AP2A1,ALDH9A1,WDR48,RNF169,ARNT,CCAR2,ATP1B3,ATR,BACH1,BARD1,BLM,BRCA1,BRCA2,CCNA1,CAPZB,CASP3,RUNX1,ASH2L,CCNA2,CCNB1,CCNE1,SMC3,CDK1,CDC25C,CDK2,CDK4,CDKN2A,CDKN2D,CEBPB,CHEK1,WIZ,DDX23,COL1A1,ZDHHC5,ANKRD44,MDC1,EIF5B,CSTF1,CTNNB1,PCLAF,DDB1,DHX9,CDCA2,DES,POM121,FBXO5,DNMT1,CHAF1A,E2F1,RAD50,KIF20A,DAZAP1,DDX39A,ENO1,HSPA14,GPN3,EP300,…
Interaction	int:CDC73	CDC73 interactions		5.432e-12	8.339e-08	1.706e-09	1.743e-08	111	261	ACTN4,ACTN1,KIDINS220,HIST2H2BE,HIST1H3A,ALB,TAGLN2,ALDOA,AP3B1,ARF1,CCDC155,ATP5F1A,ATP5F1B,GBF1,CALR,CANX,CAPZB,ASH2L,CDC5L,AURKB,CFL1,CHEK1,CNN3,CSE1L,CTNNB1,PHGDH,DHFR,EEF1A1,PDIA6,EEF2,G3BP1,EIF2S1,EIF2S3,ENO1,EPRS,CNTROB,FKBP4,FLNB,ANP32B,CCT4,CCT2,MYL12A,GNA13,CCT8,UQCRQ,G6PD,GAPDH,RUVBL2,RAB30,GOLGA2,HIST1H1C,CHEK2,HIST1H1A,HADHA,HNRNPK,HSPA2,HSPA9,HSPB1,HSP90AA1,HSP90AB1,HSPD1,IMPDH1,KAR…
Interaction	int:RPA3	RPA3 interactions		5.447e-12	8.36e-08	1.706e-09	1.743e-08	152	392	SMC1A,PARP1,AP2A1,TAGLN2,CUL3,CCAR2,ATR,BLM,EIF2S2,CALR,CANX,ATP6V0D1,SMC3,CDC5L,BUB3,CHD4,TRIP12,EFTUD2,SNRNP40,DDX23,COPA,SMARCAL1,CHD1L,MDC1,LTN1,CLINT1,CKAP5,DDB1,DHX9,DHX15,WASHC5,DLD,DNA2,SMC4,ARPC5,EEF1A1,RAD50,MYOF,BCAP31,DAZAP1,EIF2S1,CTTN,EPRS,EYA4,FBL,EYA1,TUBB4B,RBM14,LIMA1,CHERP,SMC2,PRPF8,PABPC1,PELP1,XRCC6,GAPDH,RTEL1,RUVBL2,POLL,LMAN2,SF3B2,NUDT21,TUBA1C,HNRNPUL1,FBH1,PSIP1,WDHD1,…
Interaction	int:MCM5	MCM5 interactions		6.323e-12	9.705e-08	1.941e-09	1.983e-08	105	243	ACTN1,CDC7,HIST1H2AC,HIST1H2AB,HIST1H2BL,HIST1H2BM,HIST2H2BE,HIST1H3A,HIST1H4A,SLC25A5,ATP5F1A,HIST1H2AG,HIST1H2BJ,CD81,CDC5L,CDKN2A,CFL1,BAG3,MLEC,DDB1,DHX9,DHX15,FBXO6,THRAP3,EEF1A1,RAD50,G3BP1,ENO1,EP300,FBL,FANCA,FANCD2,TUBB4B,PRMT5,FKBP5,FLNB,GINS4,PRPF8,PELP1,RBMXL1,GAPDH,MAGED2,RBMX,SF3A3,NR3C1,GSPT1,HIST1H1C,HIST1H1D,HIST1H1E,H2AFX,H2AFZ,HSD17B10,COPE,PHB2,HNRNPA1,HNRNPA2B1,HNRNPC,HNRNPU,…
Interaction	int:PRKN	PRKN interactions		6.873e-12	1.055e-07	2.069e-09	2.113e-08	162	426	ALB,SLC25A5,BIRC5,AGPS,RUVBL1,ATP2B1,ATP5F1A,ATP5F1C,ATP5PO,BACH1,BNIP3,SQSTM1,CCNA1,CALML3,CALR,CALU,CCNB1,CCNE1,AIFM1,CDC20,AURKB,PTTG1,TRIP13,ATP5MF,CPT1A,PDIA4,CTNNB1,HDAC4,MFN2,DLG4,DLX2,RBM8A,EEF1A1,MRPS7,PDIA6,OPTN,SLC25A13,EIF4B,PSME3,CALCOCO2,EPS15,FZR1,TUBB4B,TOMM40,UBE2J1,CCT2,MYL12A,IGF2BP1,MRPS23,XRCC6,GAPDH,GBA,CLPX,RUVBL2,CBX1,CKAP4,HTRA2,TUBA1C,GRIK2,H1F0,HIST1H1C,HSD17B10,HADHB,H…
Interaction	int:HIST1H3A	HIST1H3A interactions		7.531e-12	1.156e-07	2.223e-09	2.271e-08	118	284	CHAF1B,GATAD2B,CDC45,PARP1,HIST1H2AB,HIST1H3A,HIST1H4A,AKT2,RNF169,HAT1,ATRX,BARD1,BANF1,KAT2B,HIST1H3F,HIST1H2AG,PRC1,ASH2L,AURKB,RCC1,CHD3,CHD4,KIF23,KDM4A,DAXX,ARHGAP11A,DDB1,CDCA2,L3MBTL2,CHAF1A,PARP2,HASPIN,EP300,NUSAP1,EZH2,FANCD2,BPTF,PRMT5,USP48,ANP32B,PELP1,XRCC6,C15orf41,CBX1,CBX2,KAT7,BAZ1A,HIST1H1C,SUPT16H,HIST1H1E,HIST1H1B,H2AFX,H2AFZ,HDGF,CBX3,HMGB3,PRMT1,INCENP,KIF11,KIFC1,KIF22,LA…
Interaction	int:UQCRB	UQCRB interactions		1.418e-11	2.176e-07	4.106e-09	4.195e-08	40	63	ACAT1,APOOL,ALDH1B1,ATP1B3,ATP5PB,RPL14,COX5A,COX6B1,CYC1,DDOST,MYL12A,C15orf48,UQCRQ,ACCS,HSPB1,MT-CO1,UHRF1,NDUFA4,NDUFA10,NDUFS1,NDUFS3,NDUFV1,NDUFS4,UQCR10,PRKCA,RPL6,RPL9,RPL11,RPS2,RPS16,CEP76,SDHA,SDHB,NDUFA12,TJP1,UQCRC1,UQCRC2,UQCRFS1,UQCRH,VDAC1
Interaction	int:RAD21	RAD21 interactions		1.595e-11	2.448e-07	4.534e-09	4.632e-08	113	271	ACAT1,SMC1A,HIST1H4I,HIST1H4A,HIST1H4D,HIST1H4F,HIST1H4K,HIST1H4C,PIP5K1A,PPM1D,PHACTR4,CCAR2,EIF3C,BRCA1,BRCA2,C3,CAD,THSD7A,CALML3,CAPN1,SMC3,CFL1,CHD3,CHD4,CLU,CSTA,CSTB,UBE3C,CTPS1,CTSG,DDB1,DHX9,NCAPD2,SMC4,ARPC5,G3BP1,EIF2S1,EIF2S3,ALYREF,CTTN,STAG1,TRAIP,TUBB4B,FEN1,WFDC5,EVL,FLNB,CCT7,CCT2,SMC2,CTCF,CCT8,SF3A3,PPP1R15B,HIST1H1D,HIST1H1B,HNRNPU,HSP90AA1,HSP90AB1,MCM2,MCM3,MCM4,MCM7,MSH2,MT…
Interaction	int:BTRC	BTRC interactions		1.693e-11	2.598e-07	4.724e-09	4.826e-08	152	397	AMER1,PLEKHG5,AXIN1,LRRC47,ALDH3A2,CACHD1,FANCM,BHLHE40,GBF1,NKX3-2,ALDH1A2,BUB1B,CASP3,CCNB1,CCNE1,CNOT9,CDK1,CDC20,CDC25A,CDC25B,DLG5,PTTG1,FOXN3,TXNL1,CLU,SUN2,CCDC138,MAGED1,TCP11L2,CTNNA1,CTNNB1,CTNND1,DHX38,DLGAP5,MTSS1,CKAP5,DDB1,FBXW8,FBXO5,DLD,USP15,BCL2L11,RCAN1,E2F1,KIF20A,MRPL4,CTTN,ENO1,EP300,UBE4B,MRPL37,EZH2,DACT1,FZR1,TUBGCP3,FGD1,FOXO3,CCT7,CCT4,CCT2,PDLIM5,IGF2BP1,MRPL48,PLK4,TU…
Interaction	int:UBL4A	UBL4A interactions		1.852e-11	2.842e-07	5.076e-09	5.185e-08	122	300	ACAT1,ACTG1,ACTG2,SLC25A5,KHSRP,RFXANK,ASNA1,ATP5F1A,ATP5F1B,ATP5PO,CANX,RPL14,SERPINH1,CDC5L,TECR,RNF185,VPS26A,DHCR24,DUT,EEF1A1,EEF2,BCAP31,CTTN,ERH,TUBA1B,TUBB4B,FDFT1,PRMT5,ATP5PD,PRDX4,SARNP,PABPC1,SEC61B,TMED2,LMAN2,TMED10,TMED1,TUBA1C,RER1,ATP5MD,ERLIN2,DDX20,PHB2,HNRNPA2B1,HNRNPC,HNRNPK,HNRNPL,HNRNPU,HSPA2,HSPA9,HSPB1,HSP90AA1,HSP90AB1,HSPD1,ILF2,ILF3,JAK1,KPNA2,RPSA,LDHB,PRICKLE3,MOV10,…
Interaction	int:SOD1	SOD1 interactions		2.329e-11	3.575e-07	6.272e-09	6.408e-08	132	333	AARS,ACAT1,ACO2,ACTN4,PRR12,HIST1H2AB,ADSL,AK2,ALB,TAGLN2,ALDOA,ALS2,RUVBL1,CCAR2,EIF3H,ATP6V1B1,BANF1,SQSTM1,H1FX,CAT,NFS1,CBFB,SERPINH1,RGN,CFL1,RAB9A,COPA,PRDX6,PDIA4,CRYAB,CRYZ,NUP93,DES,RBM8A,SAE1,GLOD4,PPIF,PDIA6,EEF2,OPTN,DAZAP1,EIF2S1,EIF5A,ENO1,EPRS,ETFB,PHF21A,FABP7,BASP1,FEN1,FKBP1B,PRDX4,LARS,CCT7,CCT2,SND1,CCT8,FKBP7,XRCC6,GAPDH,RUVBL2,GLO1,GLRX,STIP1,GOT1,LMNB2,PDIA3,MAP4K1,H1F0,HIS…
Interaction	int:UBC	UBC interactions		2.429e-11	3.729e-07	6.429e-09	6.568e-08	249	732	USP11,ACTN4,ACTN1,AXIN1,PARP1,AP2A1,HIST1H4C,AK1,AKT2,ALPL,CUL3,SLC25A5,TRIM71,AP3B1,EIF3C,ATP5F1A,ATP5F1C,BARD1,BHMT,BRCA1,SQSTM1,SGPL1,EIF2S2,CANX,CASP3,RPL14,RUNX2,CBL,CBLB,CCNE1,USP14,USP8,CDC27,CDKN1A,CDKN2A,CEBPB,TRIP12,AP2M1,PLAA,SAMM50,COPA,RNF185,COX11,IBTK,IKBKE,KLHDC3,CSNK1E,UBXN7,N4BP1,UBE3C,CTNND1,SART3,MLEC,DES,DLAT,USP15,DNMT1,DOCK2,BCL2L11,TOM1L1,DUT,VPS36,LPAR1,RPS27L,MRPS7,EIF2S…
Interaction	int:OFD1	OFD1 interactions		4.122e-11	6.328e-07	1.073e-08	1.096e-07	110	265	SPC25,ADSL,CC2D2A,ALDH1B1,CIP2A,SPC24,RUVBL1,TRAK2,WDR90,AIP,CCNA2,CCNB1,CDK2,AURKB,CENPE,LONP1,CCDC138,COPA,C2CD3,CSNK1E,WDR92,CEP135,CTPS1,KIF1BP,PAN2,SAE1,TSFM,RAD50,LATS2,MPHOSPH9,NIN,CNTROB,TUBA1B,NDC80,FKBP4,LARS,CCDC77,SPAG5,PLK4,GARS,STIP1,CNTRL,PDIA3,CEP89,EXOC4,SAV1,POC5,FBF1,IDH3B,TBC1D31,CEP295,KARS,KIFC3,MRE11,MED4,NTRK1,MIS18A,PCNT,NCAPH2,PGD,PLK1,PRKAR2B,HAUS6,AHI1,PSMD2,HAUS3,PSMD…
Interaction	int:AURKB	AURKB interactions		4.893e-11	7.511e-07	1.252e-08	1.279e-07	78	168	AARS,ABR,PARP1,HIST1H2BG,HIST2H2BE,HIST1H3A,CUL3,IRS4,BIRC5,CDC14B,BARD1,BRCA2,BUB1B,CALM1,CDC5L,CDC20,CDC27,AURKB,CENPA,NSL1,CLINT1,NUF2,CUL7,DDB1,DES,BCL2L11,KIF20A,LATS2,HASPIN,EP300,MICU1,FZR1,NDC80,FKBP5,FTH1,PPP1R13L,LNX1,MAPRE2,TUBA1C,CNTRL,RAVER1,CBX3,HNRNPA1,HNRNPU,HSPA9,HSP90AA1,HSP90AB1,HSPD1,DOCK7,INCENP,SGO1,RACGAP1,PKM,PPP1CA,PSMA3,RASA1,CDCA8,RNF2,RPL10,FBXW7,RPS16,RPS25,SKP2,TPX2,…
Interaction	int:HNRNPA1	HNRNPA1 interactions		5.12e-11	7.859e-07	1.288e-08	1.316e-07	191	534	HIST1H2AB,ALB,ALDOA,CUL4B,CUL3,ARHGAP23,KHSRP,CCAR2,EIF3H,ATP5F1A,ATP5F1B,ATP5PB,BRCA1,C3,H1FX,CALML3,CANX,CARS,CD81,CDC5L,CDK2,AURKB,CENPC,CFL1,DDX23,COX15,CLIC4,RPAP1,CSTF1,CTNNB1,CUL7,PHGDH,DHX9,DHX15,FBXO6,PAN2,DUT,EEF1A1,RAD50,MRPL4,MRPS7,EEF2,NAMPT,G3BP1,MRPS2,EIF2B1,EIF4EBP1,ALYREF,MRPL46,ENO1,MRPL37,MRPL27,MRPL10,FDPS,TUBGCP3,FEN1,RBM14,ACAA2,POLDIP3,MRPL28,MRPL45,PRPF8,AHSA1,PABPC1,LARP7…
Interaction	int:DLST	DLST interactions		5.202e-11	7.985e-07	1.288e-08	1.316e-07	111	269	ACAT1,ACTL6A,HIST1H2AB,CGN,TAGLN2,SLC25A5,ATP5F1B,ATP5F1C,ATP5PO,SQSTM1,H1FX,CALM1,CANX,SERPINH1,MTA1,CDK1,DLG5,DDX23,TECR,MDC1,NUP93,MLEC,HP1BP3,DHX8,RUSC2,DES,DLAT,DLD,RBM8A,THRAP3,TSFM,RAD50,PDIA6,EEF2,SLC25A13,EIF5A,DUSP13,EPRS,FBL,SAP18,PAK4,ETFB,FANCD2,BPTF,TUBB4B,NDRG1,FMR1,CCT7,CCT2,PABPC1,SND1,XRCC6,GART,MAGED2,RNPS1,PRDX3,CKAP4,IMMT,GRK5,LMNB2,NR3C1,PDIA3,GSN,H1F0,HIST1H2AE,HSD17B10,HBA…
Interaction	int:VCP	VCP interactions		5.486e-11	8.421e-07	1.337e-08	1.366e-07	216	621	ACTN4,ACTN1,CUL3,IRS4,PPFIBP1,CIP2A,APOA1,ALS2,COPS3,SPC24,HAUS1,ABCC3,GBF1,BLM,BRCA1,BSG,CALR,CALU,CANX,CASR,CCNB1,CNOT9,CDK1,CDC25A,CDC27,CDK2,CDK4,CDKN1A,CDKN1B,CLGN,CHEK1,TRIP12,GTF3C3,PLAA,RAB3GAP2,ATXN10,COG4,PTPN23,TBC1D10B,CSK,IKBKE,UBXN7,CTNNA1,CTNND1,ESPL1,KIF1BP,CUL7,FCHSD2,FBXO6,DLD,SESN2,TOM1L1,DUSP9,ARPC2,KIF20A,G3BP1,EIF5A,INSIG2,DYNC1LI1,TMPRSS13,UBE4B,SAP18,EZH2,FANCD2,TUBB4B,NDR…
Interaction	int:SDHA	SDHA interactions		6.607e-11	1.014e-06	1.585e-08	1.619e-07	95	220	ACAT1,ACLY,HIST1H2AB,HIST1H2BG,CUL3,SLC25A5,ATP5PB,SUCLG1,BANF1,SQSTM1,CANX,SERPINH1,ATP6V0D1,SMC3,CDK1,SAMM50,COPA,CPT1A,EMC2,CYC1,FBXO6,DLD,DUSP9,GLOD4,PDIA6,EEF2,NAMPT,EIF2S1,EPRS,FANCD2,ATP5PD,CCT7,CCT2,MYL12A,TIMM50,CCT8,UQCRQ,XRCC6,RUVBL2,PRDX3,CKAP4,TMED10,COPS6,LMNB2,PDIA3,MAP4K1,HIST1H2AE,HSD17B10,HDLBP,RAVER1,HMGB3,HNRNPA1,HSPA9,HSPB1,IDH3A,LDHB,SFXN1,LMNB1,MCM3,MCM5,MDH2,NDUFS2,NDUFS3,…
Interaction	int:TOP1	TOP1 interactions		7.428e-11	1.14e-06	1.754e-08	1.792e-07	86	193	ARID1A,PARP1,CUL3,APAF1,BARD1,BRCA1,BRCA2,H1FX,CASP3,CASP6,CDC5L,CDC6,BUB3,CDK2,CDK4,CDKN2A,CHEK1,EFTUD2,DDX23,LSM4,COX15,CKAP5,CUL7,DHX9,ELK3,TUBD1,ERBB2,FBL,RBM14,PRPF8,PDE10A,NR3C1,GTF2E2,GTF3C1,HIST1H1C,SUPT16H,HDGF,HNRNPA1,HNRNPA2B1,HNRNPC,HNRNPK,HNRNPL,JAK1,LAMB3,APLF,PRICKLE3,MCM5,MDM2,MAP3K4,MKI67,MSH2,HNRNPM,NKX3-1,NONO,NPM1,NTRK1,ROR1,PCNA,PDGFRA,PDHA1,CDK14,POU5F1,RBL1,PALB2,PBRM1,RNF2…
Interaction	int:HDGF	HDGF interactions		9.15e-11	1.405e-06	2.128e-08	2.174e-07	94	218	ACTL6A,HIST1H4I,PARP1,HIST1H2BG,HIST2H2BE,HIST1H3A,HIST1H3D,HIST1H3C,HIST1H3I,HIST1H3G,HIST1H3B,HIST1H4A,HIST1H4D,HIST1H4F,HIST1H4K,HIST1H4C,AHCY,SLC25A5,RUVBL1,EIF2S2,HIST1H3F,H1FX,SMC3,CDK1,CDC5L,BUB3,RCC1,EFTUD2,EGFL6,EIF5B,BMS1,HP1BP3,DHX9,DHX15,EEF2,EIF2S1,EIF2S3,ALYREF,PSME3,ENO1,FBL,PRMT5,POLDIP3,THOC3,XRCC6,SUB1,RBMX,CKAP4,PSIP1,H1F0,HIST1H1C,SUPT16H,HIST1H1D,HIST1H1E,HSD17B10,RPL35,HDGF,…
Interaction	int:SENP3	SENP3 interactions		9.565e-11	1.468e-06	2.191e-08	2.239e-07	61	121	PARP1,AP1G1,MAD1L1,CUL3,CHCHD4,ASH2L,CDC5L,ZW10,CDK4,CDK6,CDKN2A,MAGED1,NUP93,DAXX,DHX15,USP15,EEF2,EP300,COPG2,PELP1,TRIM63,IMMT,HNRNPUL1,HIF1A,ELAC2,HSP90AA1,HSP90AB1,ILF3,FOXQ1,MCM3,MCM4,MCM5,MCM7,MDM2,MEN1,MOV10,MRE11,NPM1,NTRK1,PSMD2,TEX10,PYGL,CDCA8,RNF2,RPL13,ZC3H14,NANOG,RPS11,RPS18,RRM1,VPS35,SUMO2,RRP1B,SSRP1,GANAB,NCAPH,TFRC,HSP90B1,VCP,TRIM25,MOGS
Interaction	int:RPN1	RPN1 interactions		9.841e-11	1.511e-06	2.221e-08	2.269e-07	77	167	ABCB7,ACADM,CUL3,SLC25A5,ATP5F1A,ATP5F1C,TMEM258,CANX,ATP6V0D1,CDC5L,CLGN,TECR,RNF185,COX15,CYC1,DDOST,FBXO6,ECT2,PDIA6,EIF2S1,INSIG2,DDX39A,FANCD2,EIF3M,CCT7,ATP5MG,SND1,CCT8,KDSR,OS9,LNX1,TUBA1C,RPL35,HNRNPU,IDH3A,ILF3,RPSA,MCM2,MT-CO2,OST4,NTRK1,STT3B,PDHA1,SLC25A3,PKM,UBQLN2,DERL1,POU5F1,PPP2R1B,PSMC1,PSMC2,PSMC3,SLX4IP,RNF2,RDH13,SDHA,SEL1L,SGTA,IPO9,WSB2,SSR1,SSR2,SSR3,SSR4,NDUFA12,BCAP29,T…
Interaction	int:RAD23B	RAD23B interactions		1.047e-10	1.607e-06	2.306e-08	2.355e-07	62	124	ABAT,HIST1H2BG,HIST1H3A,ADSL,BLM,BRCA1,CALM1,CDKN3,RNF185,UBXN7,PHGDH,RBM8A,EEF1A1,KCTD10,KCTD3,PLIN3,UBE4B,UCHL5,TACC3,AHSA1,PDLIM5,G6PD,PDIA3,UBL7,HIF1A,HMGB1,HMGCS1,IGBP1,MLH1,MPG,NTRK1,NUCB1,NANS,USP25,PKM,UBQLN2,POU5F1,PPIA,PSMA3,PSMB2,PSMB7,PSMC1,PSMC2,PSMD1,PSMD2,RAD23B,RPA1,NANOG,NPLOC4,SPR,SPTA1,SPART,STAT6,TDG,KIAA0368,UBA1,VCP,XPC,XPNPEP1,TRIM25,SEM1,CORO1B
Interaction	int:NCL	NCL interactions		1.051e-10	1.614e-06	2.306e-08	2.355e-07	138	359	ACLY,SMC1A,ACTN4,ACTL6A,PARP1,HIST2H2BE,CUL4B,CUL3,PPM1D,RRP1,EIF3C,H1FX,RPL14,SMC3,CD81,CDK1,CDC5L,CDC27,CDKN1A,CDKN2A,CHD4,BAG3,MDC1,EIF5B,DAXX,CUL7,DHX9,DHX15,PAN2,MRPS7,ALYREF,ERH,FBL,ETS1,EZH2,NDRG1,PRMT5,EIF3L,FMR1,ANP32B,SMC2,PRPF8,PABPC1,IGF2BP1,CTCF,USP39,XRCC6,MAGED2,COPS6,GRK5,NR3C1,PHF5A,GTF3C1,HIST1H1C,H2AFX,HDGF,HNRNPA1,HNRNPD,HNRNPK,HNRNPU,PRMT1,HSP90AA1,IFIT1,IFIT3,ILF2,ILF3,ITGAV…
Interaction	int:CDC6	CDC6 interactions		1.165e-10	1.788e-06	2.518e-08	2.572e-07	44	76	B3GALNT1,ATR,CCNA2,CCNB1,CCNE1,CCNF,CDK1,CDC6,CDC20,CDK2,CDK4,CDK6,CDKN1A,CDKN2A,CHEK1,E2F1,E2F3,FZR1,MCM8,KAT7,CHEK2,UBE2K,ISLR,MCM2,MCM3,MCM7,IL20RA,ORC5,PCNA,POLA1,PON2,PPP2R3A,PSKH1,RPS27A,MCM10,GLMP,TERF1,TNFRSF1A,TOP1,TOP2A,TOP3A,ORC6,ORC3,WEE1
Interaction	int:XPO1	XPO1 interactions		1.382e-10	2.122e-06	2.938e-08	3.001e-07	384	1237	NCOA3,AMER1,KDM5C,LIN9,ADD3,AXIN1,CDC7,AP2A1,AP1G1,STK24,GNPAT,HIRIP3,GEMIN2,CIP2A,BIRC5,ERI1,AP3B1,BLZF1,RUVBL1,HAUS1,CCAR2,EIF3C,TRAK2,EIF3H,CDC23,TICAM1,BACH1,CDC123,SQSTM1,KLF5,BUB1B,EIF2S2,AP1S2,CAD,CBL,ASH2L,CCNB1,USP14,CNOT9,CCNB2,ARHGEF1,CDA,CDC20,BUB3,CDC25A,CDC25B,CDC27,EVI5L,AURKB,CDKN1B,PTTG1,CEBPB,NUMBL,RCC1,CHEK1,GTF3C3,AP2M1,AP1S1,CLU,SNRNP40,LSM4,SH3BP5,PRKD2,COPA,CSE1L,RPAP1,SEC2…
Interaction	int:FZR1	FZR1 interactions		1.397e-10	2.144e-06	2.938e-08	3.001e-07	66	136	CDC14B,LRRC46,CDC23,BUB1B,CCNA1,CCNA2,CCNB1,CDK1,CDC6,CDC20,CDC25A,CDC27,CDK2,AURKB,PTTG1,CHEK1,CKS1B,CKS2,ANAPC15,MDC1,CDCA3,PCLAF,DAXX,DDB1,FBXO5,E2F1,E2F3,GMNN,CKAP2,EPHA4,EYA1,FANCD2,FZR1,MAD2L2,TACC3,FOXM1,FMR1,ANAPC11,GLB1,UBE2S,KMT5A,UBE2C,EMILIN1,CHEK2,UBE2K,HSPA2,HSP90AA1,DCPS,RACGAP1,NEDD9,NEK2,PIM1,PLK1,RRM2,SKP2,TPX2,CLSPN,BEX1,SRP68,PHF8,TK1,TTK,USP1,WEE1,TRIM25,SMURF1
Interaction	int:U2AF2	U2AF2 interactions		1.572e-10	2.413e-06	3.261e-08	3.332e-07	145	384	AK2,TAGLN2,CUL3,SLC25A5,GEMIN2,APOA1,KHSRP,ARHGDIB,RUVBL1,BARD1,HIST1H2AG,CALM1,CALR,CANX,CAPZB,SCAF11,CDC5L,CFL1,EFTUD2,QKI,POC1A,SAMHD1,VIRMA,CUL7,PHGDH,DHX9,DHX15,FAM107B,THRAP3,DVL2,ARPC1B,EEF1A1,PDIA6,EEF2,NAMPT,EIF5A,ALYREF,CALCOCO2,NUSAP1,EPRS,FBL,SAP18,EZH2,FANCD2,EVL,CHERP,POLDIP3,CCT2,PRPF8,SARNP,PABPC1,KHDRBS3,SND1,CCT8,XRCC6,RNPS1,RBMX,STIP1,SF3B2,GOT2,PDIA3,HDGF,PARK7,PHB2,PDAP1,HMGB…
Interaction	int:BRCA2	BRCA2 interactions		1.697e-10	2.605e-06	3.474e-08	3.549e-07	54	103	USP11,KDM5C,CDC45,PARP1,RFXANK,ATR,BACH1,BARD1,KAT2B,BRCA1,BRCA2,BUB1B,SERPINH1,CCNA2,CCNE1,SMC3,CDK1,CDK2,AURKB,MAGED1,BAG4,NSL1,HSPB8,PARP2,HMG20B,FANCD2,FANCG,RABL2A,CHEK2,H2AFX,HNRNPC,NEDD4,PCNA,NCAPH2,PLK1,POLH,RAD21,RAD51,RAD51B,MCPH1,PALB2,FANCI,UQCC1,RPA1,NANOG,DSN1,SMARCB1,TOP1,TOP2A,TOP3A,TP53BP1,XRCC3,KIF4A,SEM1
Interaction	int:TCTN3	TCTN3 interactions		1.899e-10	2.915e-06	3.836e-08	3.918e-07	125	319	CC2D2A,ALDH1B1,ALDH3A2,YIF1B,ATP6V0A1,SGPL1,CALR,CALU,CANX,CLGN,LMF2,SUN2,FADS2,DHRS7B,PDIA4,BRI3BP,CSTA,EMC2,TLCD1,MLEC,SPCS2,DDOST,NSDHL,FBXO6,PIGK,PDIA6,BCAP31,CPA4,BET1,RTN3,ERGIC2,MAGT1,UBE2J1,ERGIC3,GARS,YIF1A,TMED2,CKAP4,RER1,PDIA3,TMEM209,COPE,HMGCR,MMGT1,IDH3B,SELENOI,SAMD8,PIGS,LBR,LMAN1,LRPAP1,MGST1,MOV10,ORMDL2,CNIH4,RACGAP1,NDUFA5,NDUFA9,NDUFS1,NDUFS2,NDUFS3,TMTC3,SLC11A2,NUCB2,HACD2…
Interaction	int:ELAVL1	ELAVL1 interactions		2.168e-10	3.328e-06	4.322e-08	4.415e-07	527	1783	CCDC58,NCOA3,AMER1,ACACB,ACTN4,ARID1A,REXO1,LRRC47,CNOT6,PARP1,OSBPL11,ABCD1,ALDH1A3,STK24,CUL4B,CUL3,KLF11,SLC25A5,GEMIN2,PPFIBP1,APAF1,BIRC5,BHLHE40,KHSRP,ARNT,ARSB,RUVBL1,PHACTR4,RERE,TRAK2,RAP2C,STX11,DCBLD2,RNF182,CDC23,ATP7B,PXDC1,BARD1,CCNK,BDNF,PRDM1,PROSER3,SGPL1,KLF5,AP1S2,CALM1,CALR,CANX,CAST,CASP3,RUNX1,CBFB,SERPINH1,MTA1,SLC16A5,CNOT9,CD47,PCSK7,MTURN,CDC5L,BUB3,CDH9,CDK6,XPR1,CDKN1B…
Interaction	int:UQCRC2	UQCRC2 interactions		2.38e-10	3.653e-06	4.683e-08	4.784e-07	69	146	ACADM,ALDH1B1,ATP5F1A,ATP5F1B,ATP5F1C,ATP5PF,ATP5PO,CAD,CANX,TECR,COX15,DDOST,FBXO6,DLD,STOM,MRPL37,ETFA,FANCD2,CCT7,C15orf48,CCT8,UQCRQ,HADHB,HNRNPK,HSP90AA1,HSP90AB1,IDH3A,RPSA,LMAN1,MT-CO2,HNRNPM,NDUFA4,NDUFA9,NDUFB5,NDUFB7,NDUFS1,NDUFS3,NDUFS4,NTRK1,P4HB,PDHA1,PHB,SEC61A1,PRKCSH,PSMC1,ZNF326,SCD5,SCD,SDHA,SDHB,SFPQ,SSR1,SSR2,SSR3,SSR4,GANAB,FAF2,NDUFA12,TCP1,HSP90B1,CCT3,UQCRC1,UQCRC2,UQCRH,V…
Interaction	int:POLA1	POLA1 interactions		2.443e-10	3.75e-06	4.727e-08	4.829e-07	35	55	SERPINA3,SMC1A,CDC45,PARP1,CCNA2,CCNB1,CCNE1,CDK1,CDC6,CDK2,CHEK1,ENO1,GINS4,HELB,RABL2A,WDHD1,LIG1,MCM2,MCM3,MOV10,MRE11,NTRK1,PCNA,POLA1,POLE,PPP2R1B,PRIM1,PRIM2,PURA,RBMS1,RPA1,RPA3,SHMT2,POLA2,TRIM25
Interaction	int:H3F3A	H3F3A interactions		2.464e-10	3.782e-06	4.727e-08	4.829e-07	70	149	KDM5C,PARP1,HIST2H2BE,HIST1H4A,HIST1H4F,ALB,HAT1,CBX4,ASCL2,ATRX,KAT2B,CD81,AURKB,CENPA,RPS6KA5,CHD4,VPS26A,KDM4A,CKAP5,DAXX,THRAP3,CHAF1A,PARP2,TSPAN32,TSSC4,RAD50,EIF2S3,EP300,FBL,EZH2,BPTF,XRCC6,CBX1,SF3B2,CBX2,SUPT16H,HIST1H1B,CBX3,HMGB1,HNRNPA1,HNRNPK,KCNQ1,KIF11,MCM2,MCM5,MLLT3,UHRF1,NASP,NFKB2,PDGFRA,PDHA1,PML,RNF2,NANOG,RPS6KA3,ASF1B,DNAJC11,VPS35,SMARCA4,CDCA5,SNX2,SSRP1,AURKA,SUV39H1,CB…
Interaction	int:CDC20	CDC20 interactions		3.804e-10	5.839e-06	7.121e-08	7.275e-07	73	159	KIF18A,MAD1L1,CILP,CDC23,BUB1,BUB1B,CCNA1,CCNA2,CCNB1,CDK1,CDC5L,CDC6,CDC20,BUB3,CDC25A,CDC25B,CDC27,CDK2,AURKB,CDKN1A,PTTG1,TRIP13,CKS1B,CKS2,ANAPC15,SOSTDC1,MDC1,DAXX,FBXO5,E2F1,GMNN,EP300,FZR1,TUBB4B,FGFR1,MAD2L2,ANAPC11,CCT7,CCT4,CCT2,CCT8,UBE2S,TUBA1C,UBE2C,RAVER1,HSPA9,HSPD1,MAD2L1,MOV10,DCPS,MXI1,NEK2,PCNA,PIM1,PLK1,POU5F1,PPP2CB,PBRM1,RPS3,CEP128,SKP2,PLEKHO2,CLSPN,PHF8,AURKA,USP22,TCP1,T…
Interaction	int:SUPT16H	SUPT16H interactions		3.804e-10	5.839e-06	7.121e-08	7.275e-07	73	159	PARP1,HIST1H2AB,HIST1H3A,HIST1H4A,CUL3,ATRX,BRCA1,CD81,CDK2,CENPA,COX15,CHD1L,DAXX,CUL7,DHX15,DLD,EEF1A1,SAP18,CNTROB,FANCD2,FMR1,PRPF8,FTH1,USP39,XRCC6,POLL,GTF2E2,PSIP1,SUPT16H,H2AFX,HDGF,HMGB1,HMGB2,HMGB3,HNRNPU,APLF,MCM3,MCM4,POC1B,MOV10,MSH2,MED4,UHRF1,HNRNPM,NPM1,NTRK1,PDHA1,ETAA1,POU5F1,QRICH1,CENPQ,RNF2,NAA40,RPA3,RPL10,NANOG,WDR76,STIL,SUMO2,SRPK2,SSRP1,RTF1,NCSTN,TOP1,TOP2B,MAFF,VCP,VDA…
Interaction	int:CAND1	CAND1 interactions		3.923e-10	6.022e-06	7.256e-08	7.413e-07	236	704	ACADM,USP11,ACLY,ACTL6A,HIST1H4I,HIST1H2AI,HIST1H2AK,PARP1,HIST1H2AB,HIST1H2BL,HIST2H2BE,HIST1H4A,HIST1H4D,HIST1H4F,HIST1H4K,HIST1H4C,AHCY,OSBPL11,ALDH3A2,CUL4B,CUL3,SLC25A5,KHSRP,RUVBL1,ATP5F1A,ATP5F1B,SYNGAP1,BLM,BSG,EIF2S2,HIST1H2AG,H1FX,CANX,CARS,RPL14,CCNB1,AIFM1,SCARB1,CDC5L,CDK2,TECR,BAG4,IBTK,TENM4,SEC24C,EIF5B,CTPS1,SART3,DDB1,PHGDH,HP1BP3,DHX8,DHX9,DHX15,ERAL1,DLG4,USP15,THRAP3,CHAF1A,M…
Interaction	int:PSMA3	PSMA3 interactions		3.999e-10	6.138e-06	7.308e-08	7.465e-07	112	280	NCOA3,SERPINA3,ACTN4,ALB,ALDOA,WDR48,KHSRP,RUVBL1,RERE,STX11,ATP5F1B,APLN,BUB1B,CALR,USP14,AURKB,CDK6,CDKN1A,PTTG1,NUMBL,EFTUD2,LONP1,BAG3,PTPN23,CLIC4,CRYAB,CTPS1,SART3,FBXO6,DLAT,YPEL3,EEF1A1,EEF2,PSME3,ENO1,FANCD2,TUBA1B,UCHL5,CCT4,CCT2,CCT8,XRCC6,GAPDH,GARS,GATA2,GATA3,SF3A3,STIP1,HNRNPLL,GTF2B,HADHB,HNRNPA1,HNRNPA2B1,HNRNPC,HSPA2,HSPA9,HSPB1,HSP90AA1,HSP90AB1,HSPD1,IREB2,KARS,LASP1,MCM3,MCM5…
Interaction	int:CDH1	CDH1 interactions		4.453e-10	6.835e-06	8.041e-08	8.214e-07	220	648	ACADVL,ACTG1,ACTN4,ACTN1,GPRIN1,FMNL2,ADD3,KIDINS220,HIST1H3A,CGN,TAGLN2,ALDOA,STK24,JCAD,ARHGAP23,VASN,PPFIBP1,CIP2A,ARHGDIB,RUVBL1,ARVCF,PHACTR4,ATP2B1,ADAM9,SCEL,BRCA1,BSG,H1FX,CAPG,CAST,CAPZB,CASP3,RPL14,CBL,USP8,CCNB2,SCARB1,CDC27,CDH3,MAGI1,DLG5,NUMBL,VAMP3,SLC9A3R2,AP2M1,CNN3,BAG3,ZDHHC5,PRDX6,CRYAB,TBC1D10B,CSE1L,N4BP1,CLINT1,CTNNA1,CTNNA2,BZW1,CTNNB1,CTNND1,CDCA3,PHACTR2,CKAP5,CANT1,USP1…
Interaction	int:HSP90B1	HSP90B1 interactions		5.515e-10	8.465e-06	9.843e-08	1.006e-06	77	172	ACADM,AK9,CUL4B,CUL3,APAF1,ASGR1,CALR,CALU,CANX,CDC5L,CDK2,CLGN,CLU,RNF185,COX15,KIF20B,CUL7,DDOST,FBXO6,DLD,ERBB2,FANCA,FANCD2,CCT2,GABRA1,GBA,ERLEC1,OS9,COPS6,ERLIN2,H2AFX,HSD17B10,HNRNPU,HSPA9,KPNA3,LDLR,LIMK2,LIPC,LRP1,MARS,MCM2,MCM3,MDM2,MLLT3,MT-CO2,NKX3-1,NTRK1,P4HB,PCNA,USP25,SLC25A3,DERL1,PRKCSH,MAPK6,PSMA3,PTPRN,RFWD3,SDHA,SEL1L,IPO9,SMARCA4,SMARCC1,GANAB,FAF2,NCSTN,TERF1,TERF2,SIRT3,TL…
Interaction	int:FANCA	FANCA interactions		5.865e-10	9.003e-06	1.035e-07	1.057e-06	57	114	ALDOA,FANCM,ATP5F1B,ATR,BLM,BRCA1,BSG,CAPN1,CDK1,CENPE,CHRM4,LIPG,FAAP24,RMI2,CTNNB1,DAXX,DDX11,CENPS,NAMPT,ENO1,FANCA,FANCD2,FANCB,FANCG,PIAS4,HSP90AA1,HSP90AB1,HUS1,IFIT3,RBPJ,MCM5,MCM7,MEN1,MSH2,MSH5,NEK2,NOTCH1,NPM1,PCNA,PSMA5,RAD51,RPA1,RPL18,SGK1,CHTF18,SMARCA4,SMARCC1,SPTA1,SPTAN1,AURKA,TCP1,TDG,TOP3A,HSP90B1,CCT3,TUBG1,XRCC3
Interaction	int:FUS	FUS interactions		6.243e-10	9.584e-06	1.089e-07	1.113e-06	128	334	ACAT1,HIST2H2BE,AHCY,ALB,ALDOA,CUL4B,CUL3,SLC25A5,FANCM,ATP5F1A,ATP5F1B,BCS1L,SQSTM1,RPL14,CDC5L,CDH4,CDK2,CFL1,CHEK1,RAD54B,TBPL1,CSE1L,CTNNB1,EMC2,CUL7,PHGDH,NSDHL,DHX15,UBAP2L,ERAL1,DLD,SAE1,EEF1A1,EEF2,ENO1,PLCE1,EZH2,TUBA1B,LARS,CCT7,CCT4,CCT2,SARNP,KHDRBS3,TIMM50,CCT8,GAPDH,RBMX,SF3A3,FAM71F1,CKAP4,COPS6,PSRC1,GOT2,NUDT21,GRIN1,PDIA3,RAVER1,CFAP300,HNRNPA1,HNRNPD,HNRNPK,HNRNPL,HNRNPU,PRMT1,…
Interaction	int:CUL1	CUL1 interactions		6.657e-10	1.022e-05	1.148e-07	1.173e-06	235	704	ACAT1,USP11,ARID1A,HIST1H2AI,HIST1H2AK,HIST1H2AB,HIST1H2BL,HIST2H2BE,HIST1H4A,AHCY,OSBPL10,CUL3,IRS4,SLC25A5,COPS3,SENP8,KHSRP,ATP5F1A,SQSTM1,CCNA1,HIST1H2AG,H1FX,CALM1,RPL14,CCNA2,CCNF,AIFM1,SCARB1,CDC5L,CDC25A,CDC25B,CDK2,CDK4,CDKN1A,CDKN1B,PTTG1,CENPE,CHEK1,CKS1B,LONP1,CLU,BAG4,PRDX6,UBXN7,KDM4A,CTNNB1,CTPS1,CDCA3,MTSS1,CUL7,DCX,DDB1,HP1BP3,DHX9,DHX15,FBXW8,FBXO24,FBXO8,FBXO6,DLAT,DRG2,E2F1,EC…
Interaction	int:SSR1	SSR1 interactions		7.203e-10	1.106e-05	1.228e-07	1.255e-06	42	74	CUL3,ATP5F1C,ATP6V0D1,TECR,MDC1,LTN1,EDEM1,CYC1,DDOST,FBXO6,EEF1A1,MAGT1,EZH2,FANCD2,CCT4,CCT2,ATP5MG,ERGIC3,SEC61B,HDGF,PHB2,ILF3,SFXN1,LMAN1,NUP54,MT-CO2,HNRNPM,NDUFA9,NTRK1,ODC1,PHB,SERPINA1,PSAP,PTN,DUSP23,SSR1,SSR3,SSR4,HSPA13,TCP1,UQCRC2,TMX1
Interaction	int:ATP5PB	ATP5PB interactions		8.279e-10	1.271e-05	1.397e-07	1.427e-06	56	112	ACO2,ATP1B3,ATP5F1A,ATP5F1B,ATP5F1C,ATP5F1D,ATP5PB,ATP5ME,ATP5PF,ATP5PO,SGPL1,TSPO,ATP6V0D1,ZMYM3,CDK2,DSTYK,EMC2,CUL7,LPAR1,ASB3,FANCD2,ATP5PD,ATP5MG,C15orf48,UQCRQ,FAM136A,HNRNPA1,HSPD1,LMAN1,ZFYVE27,MCM2,MED4,MT-ATP8,MT-CO2,NDUFA4,NDUFA9,NDUFB5,NDUFB7,NDUFS1,NDUFS2,NDUFS3,NDUFV1,NDUFS4,SLC25A3,NDUFS7,RNF2,RPS2,SDHA,SPP1,RETREG3,VDAC1,VDAC2,MRPL40,TRIM25,TOMM22,COQ9
Interaction	int:MT-CO2	MT-CO2 interactions		8.857e-10	1.36e-05	1.478e-07	1.51e-06	33	52	ATP5F1C,ATP5PB,CANX,CCNG1,CDK2,COX5B,CUL7,DDOST,ECT2,BCAP31,STOM,RIDA,MAGT1,FANCD2,NELFCD,MT-CO1,MT-CO2,NDUFS1,PHB,SLC25A3,PSMA1,PTPRN,RAD21,SDHB,SSR1,SSR4,FAF2,HSP90B1,UQCRC2,VDAC1,VDAC2,YWHAE,RAB1B
Interaction	int:TUBG1	TUBG1 interactions		9.458e-10	1.452e-05	1.561e-07	1.595e-06	100	245	CUL4B,IRS4,BRCA1,CAD,RPL14,CCNE1,SCAF11,CDC5L,CDC20,CDK2,LRWD1,SQOR,LONP1,WIZ,ROCK2,PTPN23,SAMHD1,CPT1A,FBXO6,KIF14,HELZ,ARPC1B,TXNDC12,EEF1A1,MRPS7,FANCA,FANCD2,TUBA1B,TUBB4B,TUBGCP3,FGF2,LIMA1,PRDX4,CCT7,CCT4,CCT2,TIMM50,CCT8,TUBGCP2,MAGED2,STIP1,TUBA1C,LMNB2,HADHA,HADHB,RAVER1,HNRNPU,HSPA9,HSP90AA1,HSP90AB1,HSPD1,KCNMA1,LAMC1,PRICKLE3,H2AFV,RACGAP1,RPL10A,NTRK1,PCNT,XRN1,PLK1,POU5F1,PRKACA,LAM…
Interaction	int:P4HB	P4HB interactions		9.621e-10	1.477e-05	1.571e-07	1.605e-06	66	141	CUL3,ATP5F1A,ATP5F1B,P4HA2,CALR,CALU,SERPINH1,CD1D,CDK2,TXNL1,COL1A1,COL1A2,BAG3,NEK7,CLIC4,PDIA4,EDEM1,CUL7,FBXO6,RBM8A,PDIA6,EIF2S1,ENO1,PLIN3,DUSP13,EZH2,FANCD2,ACAA2,CCT7,CCT4,PABPC1,PDIA3,H2AFX,HSD17B10,HNRNPA1,HNRNPD,HSP90AA1,HSP90AB1,HSPD1,LMAN1,MCM2,NTRK1,GXYLT1,P4HB,PCNA,PDHA1,PGD,UBQLN2,PRKCSH,PRNP,PSMA3,PSMA7,PTN,PTPRN,RNF2,GANAB,BCAP29,P3H1,SURF4,SUZ12,HSP90B1,UQCRC2,VCP,CXCR4,FIP1L1,…
Interaction	int:NXF1	NXF1 interactions		1.04e-09	1.596e-05	1.68e-07	1.716e-06	350	1128	AARS,EFCAB11,ABR,USP11,KDM5C,ACTL6A,ARID1A,LIN9,PPM1H,PARP1,HIST1H2BG,ADSL,PIP5K1A,AK1,TAGLN2,CUL4B,CUL3,KNSTRN,PPFIBP1,CIP2A,SFMBT2,RUVBL1,RFXANK,GATAD1,ATP5F1A,CDC23,ATP5MC3,BACH1,CEP95,SQSTM1,BUB1,MBD4,CALM1,CCNG1,USP14,AIFM1,CDC25A,ZMYM3,CDKN2A,MAGI1,RCC1,CHD3,GRHPR,ASB8,SNRNP40,SH3BP5,KIF23,COPA,SLC31A1,PMPCB,COX5B,BAG4,BAG3,SIN3A,CPT1A,ATF6B,ANKRD44,SEC24C,KLHDC3,OSBPL3,DZIP3,KDM4A,NUP93,PO…
Interaction	int:SUMO4	SUMO4 interactions		1.119e-09	1.718e-05	1.79e-07	1.829e-06	44	80	ACADM,ACO2,ACTG1,ALDOA,ARHGDIB,ATP5F1B,CALR,CAT,TXNL1,PRDX6,PHGDH,PDIA6,ENO1,PRDX4,CCT7,CCT2,G6PD,GAPDH,PRDX3,STIP1,TUBA1C,NR3C1,PDIA3,HNRNPD,HNRNPL,HSPA9,HSPD1,IDH1,IDH3A,RPSA,LDHB,LMNB1,NTRK1,PGK1,PHB,PPA1,PRPS1,PSMC2,PRDX2,TFAP2A,TOP2A,VCP,VDAC1,MRPS22
Interaction	int:COQ9	COQ9 interactions		1.427e-09	2.191e-05	2.244e-07	2.293e-06	79	181	ABCB7,ACADVL,TIMM23,NCEH1,RDH14,ATP5F1C,ATP5PB,ATP5ME,ATP5PF,COX19,ATP5PO,BCS1L,NFS1,TAMM41,SQOR,COX5A,PMPCB,COX6A1,COX7A2,COX11,COX15,CPT1A,CPT2,DHRS7B,POLDIP2,EMC2,ERAL1,DHCR24,CLNK,COQ6,RDH11,COQ4,MRPL46,COQ7,ETFDH,TIMMDC1,MICU1,TOMM40,ECI2,TIMM44,ATP5PD,COQ5,HTATIP2,FAM213A,TIMM50,C15orf48,PRELID1,COQ3,CLPX,RAB32,RTN4IP1,ATP5MD,HK2,SFXN1,MGST1,MOV10,TIMM21,NDUFA5,NDUFS1,NDUFS2,NDUFS3,SFXN4,OP…
Interaction	int:SUMO2	SUMO2 interactions		1.433e-09	2.199e-05	2.244e-07	2.293e-06	90	215	CHAF1B,USP11,GATAD2B,ALDOA,CUL3,RUVBL1,ATRX,BLM,BRCA1,CAD,SELENBP1,KALRN,CARS,MTA1,CCNE2,ZMYM3,CENPC,CHD3,CHD4,MDC1,CTNND1,CUX1,HDAC4,DAXX,HP1BP3,CHAF1A,SAE1,EEF1A1,RAD50,ENO1,EP300,TUBA1B,TUBB4B,ABRAXAS1,SEC23A,MAF1,TDP2,PIAS4,PELP1,SLX4,XRCC6,GLI3,TRIM63,PHF5A,BAZ1A,SUPT16H,HSD17B10,HNRNPK,HSPA9,HSP90AB1,IGBP1,IRF7,MDM2,MKI67,MRE11,HIPK2,MSH2,NFE2L2,NPM1,USP25,PFKM,PGD,AHNAK,PML,EXOSC9,PSAP,TEX…
Interaction	int:COPS5	COPS5 interactions		1.49e-09	2.286e-05	2.31e-07	2.36e-06	262	807	ACAT1,ACP1,HIST1H4I,LRRC47,HIST1H2AI,HIST1H2AK,PARP1,HIST1H2AB,HIST2H2BE,HIST1H4A,HIST1H4D,HIST1H4F,HIST1H4K,HIST1H4C,AHCY,CUL4B,CUL3,IRS4,SLC25A5,HAT1,COPS3,KHSRP,RUVBL1,CCAR2,EIF3H,BLM,GGH,CCNA1,HIST1H2AG,CAST,RPL14,CCNA2,USP14,SMC3,AIFM1,CDC5L,CDC20,BUB3,CDK2,CDK4,CDKN1B,CDKN1C,CDKN2A,CHEK1,EFTUD2,CKS1B,HAND2,DCAF12,BAG4,NUP155,MDC1,CTNNA1,CTNNB1,CTPS1,DCAF4,SART3,DDB1,DHX9,DHX15,FBXO6,RHOBTB1…
Interaction	int:NUMA1	NUMA1 interactions		1.65e-09	2.533e-05	2.533e-07	2.588e-06	54	108	SMC1A,RUVBL1,EIF3H,BANF1,BRCA1,SMC3,CDK2,CDK6,PTTG1,RPAP1,MDC1,GPSM1,PCLAF,CUL7,DDB1,DVL2,ECT2,KIF20A,ENO1,EPB41L2,EZH2,FANCD2,EIF3L,FMR1,EMILIN1,HSP90AA1,HSP90AB1,EIF3E,MOV10,NPM1,NTRK1,PDHA1,PIM1,ASPM,GPSM2,POU5F1,RAD21,RNF2,RPA1,RPA3,RPL35A,RPS13,SMARCA4,SUMO2,RTF1,NCSTN,TERF1,TERF2,BRD4,SUZ12,TP53BP1,VCP,SMURF1,CBX8
Interaction	int:FOXP3	FOXP3 interactions		1.716e-09	2.634e-05	2.608e-07	2.664e-06	151	416	ACACB,USP11,ARID1A,ADD3,ADSL,AP2A1,ALB,CUL3,KNSTRN,BEND3,CBX4,CCAR2,CDC23,ATR,EIF2S2,CAD,CAMK2D,RUNX1,CBFB,ASH2L,CCNB1,SMC3,ARHGEF1,SCAF11,CDC5L,CDC27,CDK6,CHD4,WIZ,QKI,CNN3,ARHGEF6,CHD1L,VIRMA,KIF20B,CSE1L,NUP155,SEC24C,SIPA1L1,CTPS1,LDLRAP1,HDAC4,CKAP5,HELZ,RBM8A,PTBP3,ARPC1B,DERA,DYNC1LI1,ELF4,PSME3,EP300,NUSAP1,SAP18,BPTF,TUBGCP3,FEN1,GTSE1,COPG2,CCT4,SMC2,THOC3,SPECC1,TAF6L,RBMX2,GATA3,TUBGC…
Interaction	int:WRN	WRN interactions		1.818e-09	2.791e-05	2.737e-07	2.796e-06	33	53	PARP1,WDR48,ATR,ATRX,BLM,CDC5L,CDKN2A,PTTG1,CHEK1,RAD54B,POT1,MDC1,DHX9,TINF2,CHAF1A,FEN1,XRCC6,POLL,SUPT16H,CHEK2,H2AFX,NTRK1,PCNA,PML,POLD2,RAD51,RPA1,RPA3,SUMO2,TERF2,VCP,WEE1,WRN
Interaction	int:STAU1	STAU1 interactions		1.866e-09	2.864e-05	2.754e-07	2.813e-06	131	349	ACLY,SMC1A,CC2D2A,CUL3,IRS4,SLC25A5,ARF1,KHSRP,ATP5F1A,ATP5F1B,ATP5F1C,ATP5PO,BAAT,CAD,CANX,RPL14,SERPINH1,CCNB1,ATP6V0D1,AIFM1,CDK1,CDC5L,CDC20,AP2M1,DDX23,SCLT1,ROCK2,COPA,PRDX6,CSE1L,NUP155,MDC1,CUL7,DDOST,DHX9,DHX15,EEF1A1,G3BP1,ALYREF,ENO1,EPRS,ETFB,FZR1,FMR1,LARS,COPG2,CCT4,CCT2,PRPF8,PABPC1,IGF2BP1,GAPDH,GARS,RBMX,SF3B2,GOLGA2,NUDT21,HIST1H1E,HIST1H1A,HDGF,RAVER1,PHB2,HNRNPA1,HNRNPA2B1,HNR…
Interaction	int:BUB1B	BUB1B interactions		1.866e-09	2.864e-05	2.754e-07	2.813e-06	47	89	PARP1,AP3B1,CDC23,KAT2B,BRCA2,BUB1,BUB1B,CCNA2,CDC5L,CDC20,BUB3,CDC27,AURKB,PTTG1,CENPE,TRIP13,NSL1,DAXX,NUF2,EEF2,FZR1,NDC80,CCT2,PNMA2,UBE2C,ZWINT,HIST1H1C,PMF1,HSPB1,MAD2L1,MDM2,SGO1,MAP3K4,MED4,MXI1,NEK2,MIS12,PLK1,PRKCSH,PSMA3,FBXW7,DSN1,GANAB,DNMBP,MTREX,XPO1,KNL1
Interaction	int:MDM2	MDM2 interactions		1.92e-09	2.947e-05	2.807e-07	2.867e-06	166	468	ABL2,HIST2H2BE,CUL4B,SORBS2,ANG,PPM1D,AGPS,RRP1,CCAR2,KAT2B,BUB1B,HIST1H2BJ,CANX,CASP3,RUNX3,CCNG1,MTA1,MS4A1,CDKN1A,CDKN2A,CEBPB,UBE2U,EFTUD2,CLU,RAD54B,POT1,MDC1,DAXX,DDB1,DHX9,DHCR24,DHFR,DLAT,DLG4,SESN2,USP15,E2F1,RPS27L,EEF1A1,RAD50,EEF2,LATS2,RLIM,ELF4,PSME3,EP300,RIDA,ERBB4,UBE4B,EZH2,FKBP3,FOXO3,PHF7,CMSS1,SND1,MTBP,XRCC6,GAPDH,GATA3,RUVBL2,TUBA1C,NR3C1,PDIA3,GSN,GTF2E2,TBRG1,CHEK2,HIF1A,…
Interaction	int:CDKN2A	CDKN2A interactions		1.982e-09	3.042e-05	2.87e-07	2.932e-06	78	179	ACLY,ACTG1,ACTN4,CDC7,CDC45,ZNF410,ATR,KAT2B,BRCA1,CCNG1,CCNG2,CDC5L,CDC6,CDK4,CDK6,CDKN2A,CDKN2C,TRIP12,DAXX,E2F1,GMNN,EEF2,ANGPTL4,PSME3,UBE4B,TUBB4B,FKBP2,MYL12A,LSM8,GAPDH,RUVBL2,TUBA1C,GSPT1,TBRG1,HIF1A,HNRNPA2B1,HNRNPC,HNRNPU,HSPA9,HSP90AA1,HSP90AB1,IGF1R,MCM2,MCM5,MDM2,MOV10,MYCN,NPM1,PCNA,MIS12,AHNAK,RIN2,PML,NOP53,POLR2A,CRELD2,PPP1CA,PPP1CC,PRKCA,PSMC3,NSD3,PEX19,RNF2,RPL9,RPL11,MCM10,R…
Interaction	int:GOLT1B	GOLT1B interactions		2.012e-09	3.089e-05	2.887e-07	2.949e-06	77	176	KIDINS220,ATP5F1A,ATP5F1B,ATP5PF,ATP6V0A1,ATP5PO,PIP4P1,CALU,ATP6V0D1,ADGRE5,XPR1,COX5A,SUN2,INTS7,RNF185,PTGES,DHRS7B,CYC1,MYADM,MLEC,SPCS2,MYOF,BCAP31,STOM,ETFB,FANCD2,CHCHD6,ERLIN1,ATP2C1,UQCRQ,SARAF,CKAP4,IMMT,GOLGA2,PDIA3,ERLIN2,PHB2,MMGT1,LBR,MAP3K4,NDUFA5,NDUFA9,NDUFA10,NDUFB7,NDUFS1,NDUFS2,NDUFS3,NDUFV1,NDUFS4,NDUFV3,PCDH7,PHB,SLC38A2,PHKA2,VKORC1,MBOAT7,CHCHD3,RECQL,DNAJC11,REEP4,SNTB2,P…
Interaction	int:EEF2	EEF2 interactions		2.113e-09	3.244e-05	3.004e-07	3.068e-06	87	207	TAGLN2,CUL4B,CUL3,ATP1B3,ABCC3,BUB1B,CALR,CAPN1,CASP3,RPL14,CDK2,CDKN2A,CSE1L,BZW1,DLD,EEF1A1,ARPC2,EEF2,ENO1,EP300,FANCD2,NDRG1,UCHL5,TOMM40,ISYNA1,CCT2,PABPC1,GINS2,XRCC6,COPS6,GRK5,GSPT1,ERLIN2,HSD17B10,HCFC1,HDGF,PARK7,HNRNPA1,HNRNPD,HNRNPL,HSP90AA1,HSP90AB1,HSPD1,LIMK2,MCM2,MDM2,MLH1,MLLT3,NDUFV1,RPL10A,NPM1,NTRK1,OPA1,PGD,PGK1,AHNAK,POU5F1,PPP2R1B,TRPM7,PSMA3,RNF2,RPL4,RPL5,RPL6,RPL7A,RPL11…
Interaction	int:COX15	COX15 interactions		2.395e-09	3.677e-05	3.347e-07	3.419e-06	83	195	ACTN1,HIST1H2AB,HIST1H2BG,IRS4,SLC25A5,ARF1,ATP5F1C,BANF1,BLM,H1FX,CANX,CAPZB,SERPINH1,CDK1,TECR,COX7A2,COX15,ATP5MF,PRDX6,CYC1,DDOST,THRAP3,ALYREF,ERH,FBL,SAP18,ETFA,ATP5PD,PRDX4,PABPC1,ERLIN1,XRCC6,GART,RNPS1,PRDX3,TMED10,IMMT,LMNB2,HNRNPUL1,GSN,ERLIN2,H1F0,SUPT16H,HIST1H2AE,RPL35,HNRNPA1,ILF2,SFXN1,LMNB1,H2AFV,MYO1D,NDUFA4,NDUFA5,NDUFA9,NDUFS1,NDUFS3,NDUFS4,RPL10A,PDHB,SLC25A3,MRPL50,PPIA,PTBP…
Interaction	int:TCTN1	TCTN1 interactions		2.406e-09	3.693e-05	3.347e-07	3.419e-06	60	126	CC2D2A,CHID1,CALR,CALU,CANX,SERPINH1,PDIA4,BRI3BP,MLEC,DDOST,PDIA6,BCAP31,CNPY2,MAGT1,FKBP2,PRDX4,GARS,ERLEC1,OS9,GML,TMED2,CKAP4,TMED10,PDIA3,ERLIN2,FKBP10,KNG1,LMAN1,LRPAP1,TMTC3,NUCB2,STT3B,P4HB,SIAE,DNAJC10,PLOD2,PRKCSH,PRPS1,PRPS2,AHI1,PSG1,MKS1,SUSD4,SEL1L,EMC3,NUP205,GANAB,P3H1,NUP210,SIL1,HSP90B1,SDF2L1,UGGT1,NCLN,TMX1,TXNDC5,MOGS,MANF,SLC39A7,APMAP
Interaction	int:TARDBP	TARDBP interactions		2.42e-09	3.715e-05	3.347e-07	3.419e-06	121	317	CUL3,SLC25A5,KHSRP,CCAR2,EIF3C,EIF3H,ATP5F1A,BRCA1,SQSTM1,H1FX,RPL14,USP8,CDC5L,CDK4,TRIP13,CSTF1,CUL7,PHGDH,DHX9,FBXO6,HELZ,EEF2,G3BP1,EIF2S3,ELAVL2,FBL,FANCD2,TUBA1B,NDRG1,FLNB,PABPC1,SND1,MRPL48,XRCC6,RUVBL2,RBMX,GMFB,HNRNPUL1,PDIA3,GTF2E1,GTF2E2,HIST1H1D,HSD17B10,RPL35,HNRNPA1,HNRNPA2B1,HNRNPC,HNRNPK,HNRNPU,HSPB1,HSP90AA1,ILF2,ILF3,KPNA2,RPSA,MCM2,MOV10,MYH9,HNRNPM,NCAM1,NCF2,RPL10A,NPM1,NTRK…
Interaction	int:SYNCRIP	SYNCRIP interactions		2.588e-09	3.972e-05	3.546e-07	3.623e-06	120	314	STK24,CUL4B,CUL3,UVSSA,APBB2,SLC25A20,CAPN1,MTA1,PCSK7,CD81,CDK2,PTTG1,COX5A,LSM4,QKI,INTS7,MRPL33,TBC1D10B,PNPLA8,CUL7,C2CD5,DHX15,FBXO6,DLAT,TLN2,HMGXB4,ECHS1,RPS27L,G3BP1,EIF2B1,SORBS3,ELAVL2,CTTN,EPRS,ABCA7,FANCD2,FKBP3,TRMT112,PABPC1,MYL12A,IGF2BP1,KHDRBS3,PPIL1,TIMM50,GAA,RBMXL1,GAPDH,UBE2S,COPS6,HNRNPUL1,FBH1,H2AFX,HDLBP,HEXA,HNRNPA1,HNRNPD,HNRNPK,HNRNPL,HNRNPU,PRMT1,ILF2,ILF3,RPSA,MAPT,SY…
Interaction	int:MTCH2	MTCH2 interactions		2.628e-09	4.033e-05	3.569e-07	3.647e-06	46	87	APOOL,ALDH3A2,ATP1B3,ATP5F1A,ATP5F1B,ATP5F1C,ATP5PB,ATP5PO,SGPL1,ATP6V0D1,ADGRE5,FBXO6,PLIN3,MRPL37,TOMM40,ATP5MG,C15orf48,PHB2,HNRNPU,IMPDH1,LMAN1,MCM2,NDUFA4,NDUFB5,NDUFS1,NDUFS2,NDUFS3,NTRK1,PDHA1,WNT4,PHB,SLC25A3,XRN1,DUSP23,RIC3,RNF2,SLC38A6,SDHB,SDHC,VAC14,NDUFA12,UQCRC2,VDAC1,VDAC2,TOMM22,COQ9
Interaction	int:ESR1	ESR1 interactions		2.872e-09	4.408e-05	3.867e-07	3.95e-06	251	772	NCOA3,SMC1A,ACTN4,ACTN1,ARID1A,TRIM59,PRR12,PARP1,HIST1H2BG,AKT2,CUL4B,CUL3,SLC25A5,ARNT,ARSB,RUVBL1,ATP5F1B,BARD1,BDNF,BRCA1,KLF5,EIF2S2,SLC25A20,CALM1,CAPZB,CAT,RPL14,SERPINH1,ASH2L,MTA1,SMC3,AIFM1,CDC25B,CDK2,CDKN1A,CEBPB,CFL1,CHD4,TRIP12,EFTUD2,AP2M1,TECR,SIN3A,BRI3BP,IKBKE,CSNK1E,KDM4A,UBE3C,CTNNB1,TCF7L1,HDAC4,DHX9,DHX15,UBAP2L,NCAPD2,THRAP3,MED12,DUT,SMC4,E2F1,RAD50,EEF2,G3BP1,ANGPTL4,RLIM…
Interaction	int:CENPA	CENPA interactions		3.02e-09	4.636e-05	4.032e-07	4.119e-06	47	90	PARP1,HIST1H2AB,HIST2H2BE,HIST1H3C,HIST1H4A,HIST1H4F,RUVBL1,AURKB,CENPA,CENPC,KIF23,VIRMA,DDB1,PARP2,FBL,ATP5PD,CENPI,RUVBL2,HIST1H1C,SUPT16H,H2AFX,H2AFZ,HIST1H1A,MRPL3,CBX3,OIP5,HNRNPU,MCM4,NPM1,MIS18A,PGK1,CENPM,CENPO,PHIP,CENPU,RNF2,SHCBP1,RPA1,HJURP,CENPT,CENPN,MRPS27,SSRP1,CENPK,CENPH,DIAPH3,CBX8
Interaction	int:FOXM1	FOXM1 interactions		3.063e-09	4.701e-05	4.053e-07	4.14e-06	41	74	KIF18A,ACAT1,LIN9,AXIN1,HIST1H2BG,PRC1,CCNB1,CCNE1,CDK1,CDC25B,CDC27,CDK2,CDK4,CDK6,LRWD1,CENPF,PARS2,CTNNB1,LIN54,BMS1,ECT2,FZR1,FOXM1,LARS,SMC2,PRPF8,RBMX,OS9,DDX52,GSK3A,CHEK2,HSP90AA1,KIF22,MYBL2,FBXW7,NANOG,DEPDC1,SNRNP200,DNAJC9,TERF1,TRIM25
Interaction	int:HIST3H3	HIST3H3 interactions		3.424e-09	5.256e-05	4.493e-07	4.59e-06	100	250	NCOA3,CHAF1B,PARP1,SUPT3H,HIRIP3,HAT1,BIRC5,CBX4,GATAD1,KAT2B,ASH2L,MTA1,CD81,AURKB,LRWD1,RPS6KA5,CHD4,SIN3A,ZNF516,JADE3,DAXX,DNMT1,L3MBTL2,CHAF1A,PARP2,HMGXB4,RAD50,TAF3,EP300,EZH2,PHF21A,BPTF,PRMT5,TADA3,PHF7,TAF6L,KDM3B,AHDC1,CBX1,CBX2,KIF2C,CBX3,HNRNPA1,HNRNPA2B1,HNRNPK,HNRNPL,HSP90AA1,JAK1,APLF,MAGOH,MCM2,MCM5,MCM7,MDM2,MEF2A,MEN1,MRE11,ATAD2,UHRF1,NONO,NPM1,ORC5,PDHA1,PGR,PHF1,PIM1,PRKCA,T…
Interaction	int:RPS8	RPS8 interactions		3.475e-09	5.334e-05	4.52e-07	4.618e-06	112	289	PARP1,CUL4B,CUL3,SLC25A5,ATP1B3,CALM1,RPL14,CD81,CDK2,POT1,IBTK,SART3,CUL7,HP1BP3,PAN2,RPS27L,EEF1A1,MRPS7,MRPL46,FBL,MRPL51,MRPL30,MRPL27,MRPL10,FANCD2,NDRG1,NSA2,TUBGCP3,EIF3L,CHERP,MRPL28,MRPL45,PABPC1,LARP7,RBMX2,MRPS33,SF3B2,MRPL3,HADHB,RPL35,HNRNPA1,HNRNPU,ILF2,ILF3,EIF3E,RPSA,MAGOH,MCM2,MRPL13,MRPL18,HNRNPM,RPL10A,NPM1,NTRK1,PSMC1,PSMD1,PSMD8,PSMD11,PURA,PTCD3,GPATCH1,RNF2,RPA1,RPA3,RPL3,R…
Interaction	int:CTNNB1	CTNNB1 interactions		3.524e-09	5.41e-05	4.546e-07	4.644e-06	139	379	AMER1,ACP1,ACTN4,AXIN1,PARP1,CUL3,CALCOCO1,COPS3,RUVBL1,SYNGAP1,KAT2B,BRCA1,KLF5,CCNA1,CASP3,CBL,ASH2L,CCNA2,CCNE1,CDC27,CDH3,CDH5,CDH7,CDH9,CDH11,CDH16,CDK2,CDK6,MAGI1,DLG5,SLC9A3R2,AP2M1,CBY1,CRYAB,CSNK1E,CTNNA1,CTNNA2,CTNNB1,CTNND1,TCF7L1,BOC,HDAC4,DCX,DDB1,DHX9,DLG4,USP15,CDON,DVL2,PTPRU,LATS2,EP300,EPAS1,ERBB2,EZH2,FANCA,FANCD2,FANCG,NDRG1,FGFR1,TADA3,FOXM1,FOXO3,FMR1,IGF2BP1,GNA13,FYN,RUVBL…
Interaction	int:YWHAZ	YWHAZ interactions		3.649e-09	5.601e-05	4.647e-07	4.747e-06	191	559	HS6ST2,SMC1A,ACTG1,ARID1A,PLEKHG5,PPM1H,ADRA2B,HIST1H3A,HIST1H4A,CGN,CUL3,KLF11,SORBS2,IRS4,PPFIBP1,CBX4,AP3B1,PRPF18,ATP2B1,ATP5F1A,BARD1,SYNGAP1,BRCA1,SQSTM1,CAMK2D,CAPZB,CBL,USP8,EXO1,CDC5L,CDC25A,CDC25B,CDC25C,CDK2,CDKN1B,RPS6KA5,CFL1,SNRNP40,ARHGEF6,FAM163A,KIF23,BAG3,CLIC4,NSL1,RIN1,MDC1,RAB11FIP5,CTNNB1,CTNND1,TANC2,HDAC4,CUL7,GAB2,DFFA,FBXO6,AK5,DLAT,DLD,DLG4,CHAF1A,ISOC1,ECHS1,ECT2,EEF1A…
Interaction	int:EDEM3	EDEM3 interactions		3.676e-09	5.642e-05	4.647e-07	4.747e-06	37	64	CALR,CANX,SERPINH1,COPA,PDIA4,EMC2,DDOST,FBXO6,SAE1,ALOXE3,ERGIC2,ERLIN1,ERLEC1,OS9,PDIA3,ERLIN2,HSPB1,HSPD1,STT3A,LMAN1,MAN2A1,NTRK1,STT3B,DNAJC10,PRKCSH,PSMD1,SEL1L,EDEM2,EMC3,ERP44,SRPRA,SSR1,GANAB,KIAA0368,HSP90B1,UBA1,MOGS
Interaction	int:FBXW11	FBXW11 interactions		3.693e-09	5.669e-05	4.647e-07	4.747e-06	146	403	CHAF1B,AMER1,STK11IP,PLEKHG5,AXIN1,SIPA1L2,CACHD1,FANCM,BHLHE40,ATP5F1B,GBF1,CASP3,CDC25A,CDC25B,FOXN3,WIZ,SUN2,QKI,BAG4,BAG3,CSNK1E,SIPA1L1,LPIN2,CTNNA1,CTNNA2,CTNNB1,KIAA0355,MTSS1,DHX9,FBXO5,UBAP2L,DLD,HELZ,THRAP3,BCL2L11,RCAN1,KIF20A,MRPL4,NAMPT,EIF4B,EPRS,UBE4B,EZH2,TUBGCP3,FKBP4,ISYNA1,RNASEH2A,HBP1,PABPC1,KHDRBS3,MRPS23,CCT8,PLK4,NUP50,GALK1,RBMXL1,CLPX,RNF115,GHR,GLI3,RBMX,SF3B2,HNRNPUL1,…
Interaction	int:NDUFA4	NDUFA4 interactions		3.989e-09	6.123e-05	4.978e-07	5.085e-06	73	166	ABCB7,ACADVL,CUL3,SLC25A12,ATP5F1C,ATP5PB,ATP5PF,ATP5PO,NFS1,TAMM41,COX5A,SAMM50,COX6A1,COX7A2,COX7C,COX8A,COX11,COX15,ATP5MF,CPT1A,CPT2,POLDIP2,CYC1,ERAL1,DHCR24,TIMMDC1,FANCD2,TOMM40,TIMM44,ATP5PD,UQCC2,MTX2,TIMM50,UQCRQ,IMMT,ATP5MD,HK2,PARK7,SFXN1,MPV17,TIMM21,NDUFA4,NDUFA5,NDUFA9,NDUFA10,NDUFB5,NDUFB7,NDUFB10,NDUFS1,NDUFS2,NDUFS3,NDUFV1,NDUFS4,SFXN4,SLC25A3,PI4KA,POU5F1,NDUFS7,CHCHD3,TMEM70,R…
Interaction	int:RAD23A	RAD23A interactions		4.085e-09	6.27e-05	5.057e-07	5.166e-06	69	154	A2M,PARP1,BRCA2,SQSTM1,CCNA2,USP14,CDC25A,CDKN3,PTTG1,CHEK1,TXNL1,LSM4,PHGDH,DLG4,GNPDA1,EEF1A1,EEF2,EP300,EPS15,UBE4B,BASP1,UCHL5,LOXL4,TACC3,RNF115,UBL7,HEXA,FKBP9,HSPB1,IFIT3,MDM2,MPG,PCMT1,PCNA,PDE6D,USP25,DCTPP1,UBQLN2,PSEN1,PSMA1,PSMA3,PSMA5,PSMA7,PSMB2,PSMB3,PSMB7,PSMC1,PSMC2,PSMC3,PSMD1,PSMD2,PSMD7,PSMD8,PSMD11,PYGL,RAD23B,ZBTB8A,PI4K2A,CEP76,MINDY3,SORD,UBA1,VAV2,VCP,XPC,TRIM25,SEM1,SMUR…
Interaction	int:RPS16	RPS16 interactions		4.695e-09	7.207e-05	5.765e-07	5.89e-06	80	188	CUL4B,CUL3,ATP5ME,RPL14,ATP6V0D1,CD81,CDC5L,CDK2,AURKB,CDKN1A,PPT2,MLEC,CKAP5,PAN2,RBM8A,RPS27L,EEF1A1,EEF2,FANCD2,NDRG1,EIF3L,AHSA1,PABPC1,LARP7,SND1,HIST1H1E,H2AFX,RPL35,HNRNPU,HSP90AA1,HSP90AB1,ILF2,ILF3,RPSA,MCM2,HNRNPM,RPL10A,BHLHA15,NPM1,DDX56,RAD21,RARA,CENPQ,RPL3,RPL4,RPL5,RPL6,RPL7A,RPL9,RPL10,RPL11,RPL12,RPL13,RPL18,RPL27,RPL28,RPL29,RPL31,RPL35A,RPS2,RPS3,RPS11,RPS13,RPS16,RPS17,RPS18,…
Interaction	int:SDHB	SDHB interactions		5.417e-09	8.315e-05	6.6e-07	6.742e-06	53	108	ACAT1,ACLY,CUL3,ATP5F1B,SUCLG1,UAP1L1,PREPL,PRDX6,DLAT,DLD,DUSP13,FANCD2,ACAD11,RBM14,TOMM40,MRPL45,MRPL48,TIMM50,CLPX,MMADHC,TMED2,GSN,KCNMA1,PIGS,MDH2,MT-CO2,NDUFA4,NDUFA9,NDUFA10,NDUFB6,NDUFS1,NDUFV1,NDUFS4,PDHA1,PDHA2,SLC25A3,XRN1,POLG,SDHA,SDHB,SDHC,NDUFA12,LARS2,SIRT3,TOP3A,TP53BP1,UQCRC2,UQCRFS1,D2HGDH,MRPS5,MRPL40,COQ9,HNRNPUL2
Interaction	int:RPL13	RPL13 interactions		5.631e-09	8.644e-05	6.806e-07	6.954e-06	90	220	CUL4B,CUL3,RPL14,CD81,CDC5L,CDK2,GTF3C3,SART3,DAXX,CUL7,PAN2,RPS27L,EIF2S1,MRPL30,MRPL27,FANCD2,NSA2,MRPL28,AHSA1,PABPC1,MYL12A,PELP1,MRPL48,MRPS33,GTF3C1,RPL35,HNRNPU,ILF3,RPSA,MAGOH,MARS,MCM2,MOV10,MRPL13,MRPL18,RPL10A,NFX1,NPM1,NTRK1,MRPL50,MRPL55,PPP1CA,PPP1CC,MAP2K3,TEX10,RAD21,PTCD3,RPL3,RPL4,RPL5,RPL6,RPL7A,RPL9,RPL10,RPL11,RPL12,RPL13,RPL18,RPL27,RPL28,RPL31,RPL35A,RPS2,RPS3,RPS11,RPS13,R…
Interaction	int:PARP1	PARP1 interactions		5.68e-09	8.719e-05	6.812e-07	6.959e-06	104	265	PARP1,HIST1H3A,HIST1H4A,HIST1H4C,CBX4,ATP5F1A,BARD1,BANF1,BLM,KAT2B,BRCA1,BRCA2,KLF5,BUB1B,CASP3,RPL14,CDC5L,BUB3,CDK2,AURKB,CDKN1A,CENPA,CHD4,CHEK1,BAG3,CHD1L,CTNNB1,CTSG,DAXX,CUL7,NCAPD2,PAN2,THRAP3,DNMT1,L3MBTL2,PARP2,E2F1,DDX39A,EP300,FANCD2,ABRAXAS1,FEN1,RBM14,PIAS4,CTCF,XRCC6,IMMT,CBX2,NR3C1,GZMB,H1F0,HIST1H1C,SUPT16H,HIST1H1B,H2AFX,HIST1H1A,RPL35,HDGF,KLF8,HIF1A,HMGB1,HMGN1,HMGN2,PRMT1,HSP…
Interaction	int:FH	FH interactions		6.005e-09	9.217e-05	7.145e-07	7.299e-06	45	86	ACAT2,AHCY,ALDH1B1,ALDOA,ASS1,PAPSS1,CDK2,DHX15,DLD,GNPDA1,FAHD2A,GLOD4,DAZAP1,TATDN1,ENO1,GOT1,H2AFZ,KCNMA1,LDHB,H2AFV,MDH2,MTRR,NDUFV1,OXCT1,NANS,PGK1,PGM1,PIM1,PKM,PSAT1,PTMA,PYGL,UBR7,ISOC2,GPD1L,NSFL1C,RPGRIP1L,TOP1,TOP2A,TOP3A,UBA1,WEE1,XPNPEP1,XPO1,ALDH5A1
Interaction	int:MEPCE	MEPCE interactions		6.286e-09	9.649e-05	7.423e-07	7.583e-06	80	189	ACTG1,PARP1,AK2,CUL3,ARHGAP23,RUVBL1,CCAR2,LSM2,BARD1,CAPZB,CNOT9,ARHGEF1,TRIP13,TRIP12,EFTUD2,DDX23,LSM4,AKAP7,RPAP1,SART3,CKAP5,PHGDH,DHX9,USP15,ALYREF,FBL,PPIH,ANP32B,CCT4,CCT2,PRPF8,LARP7,IGF2BP1,CCT8,USP39,RUVBL2,LSM3,GLB1,MAGED2,RBMX,UBE2S,SF3B2,HNRNPUL1,HNRNPA1,HNRNPA2B1,HNRNPC,HNRNPD,HNRNPK,HNRNPU,HSPA2,HSP90AB1,ILF2,ILF3,KIF11,KPNA2,KPNA3,NPM1,NTRK1,PCBP2,PURA,RANGAP1,RFC4,RFC5,LIN28A,RP…
Interaction	int:ILF3	ILF3 interactions		6.524e-09	0.0001001	7.645e-07	7.81e-06	128	345	ACTG1,HIST2H2BE,SERINC1,CUL3,CHCHD4,PLPP1,LSM2,RPL14,CDC5L,CDK2,PPT2,PDIA4,RPAP1,SPCS2,CUL7,DHX9,FBXO6,PTBP3,RPS27L,EEF1A1,RAD50,MRPL4,EP300,STOM,MRPL10,EZH2,FANCD2,NDRG1,MRPL45,PABPC1,XRCC6,GAA,GDF9,LSM3,RNPS1,LNX1,GRK5,HIST1H1E,PHB2,HNRNPA1,HNRNPC,HNRNPK,HNRNPL,HNRNPU,PRMT1,HSP90AA1,IFIT2,IFIT3,ILF2,ILF3,KRT17,SFXN1,LMNB1,MAGOH,MCM2,MCM5,MDFI,MDM2,MOV10,MYH10,NDUFV1,NDUFV3,RPL10A,NTRK1,OPA1,NFX…
Interaction	int:XRCC5	XRCC5 interactions		6.636e-09	0.0001019	7.693e-07	7.859e-06	97	243	NCOA3,USP11,PARP1,CUL3,ATR,ATRX,BARD1,BRCA1,RUNX2,CBL,CDK2,CENPA,CHEK1,COX6B1,SAMHD1,CHD1L,MDC1,CUL7,DHX9,DLD,CHAF1A,ECT2,EIF4B,NDRG1,RBM14,AHSA1,XRCC6,RTEL1,GRK5,LMNB2,BAZ1A,GZMB,SUPT16H,H2AFX,HSD17B10,HBB,HDGF,HDLBP,HNRNPA1,HNRNPC,HSPB1,IGF2R,ILF2,APLF,LIG3,MCM2,SGO1,MSH2,MSH5,NARS,NOS2,NTRK1,POLE3,PCDH7,PCNA,PGR,PHF1,DERL1,POLA1,POLE,POLR2A,POU2F1,POU5F1,PRIM1,PSMA3,RFC1,RNF2,RPA1,RPA3,NANOG,W…
Interaction	int:RPL10A	RPL10A interactions		6.666e-09	0.0001023	7.693e-07	7.859e-06	78	183	CUL3,SLC25A5,RPL14,CDK2,COX15,SART3,CUL7,DHX8,URB1,PAN2,DLD,RPS27L,EEF1A1,EEF2,FANCD2,TUBB4B,PABPC1,RNPS1,HIST1H1E,HIST1H1T,HIST1H1A,HSD17B10,RPL35,HNRNPU,HSP90AB1,ILF2,ILF3,RPSA,MCM2,MDM2,SGO1,HNRNPM,RPL10A,NPM1,NTRK1,PDHA1,NOP53,CENPU,CENPQ,RNF2,RPL3,RPL4,RPL5,RPL6,RPL7A,RPL9,RPL10,RPL11,RPL12,RPL13,RPL18,RPL27,RPL29,RPL31,RPL35A,RPL36AL,RPS2,RPS3,RPS11,RPS13,RPS16,RPS18,RPS19,RPS23,RPS25,RPS26…
Interaction	int:MRE11	MRE11 interactions		6.978e-09	0.0001071	7.963e-07	8.135e-06	58	123	USP11,CDC45,AK1,ATR,ATRX,BACH1,BARD1,BLM,BRCA1,CCNE1,CDC5L,MDC1,CUL7,GINS1,DHX9,TINF2,PAN2,CHAF1A,RAD50,EP300,FANCD2,FEN1,TACC3,SLX4,XRCC6,RAB32,H2AFX,HNRNPA2B1,HNRNPU,PRMT1,ILF2,LIG1,MCM2,MDM2,MLH1,MRE11,MSH2,HNRNPM,NEK1,NMT1,NTRK1,POLA1,POU5F1,RFC1,RFC4,RPA1,RPA3,RPL27,NANOG,SKP2,SMARCC1,SUMO2,FAM219A,SPTA1,TERF2,TMPO,MAPK8IP2,TPR
Interaction	int:AHSA1	AHSA1 interactions		7.019e-09	0.0001077	7.963e-07	8.135e-06	76	177	ACADM,ACLY,ALDOA,CUL3,ARF1,ATP5F1C,ARHGEF1,EFTUD2,CLCN1,PRDX6,CKAP5,POM121,FBXO6,THRAP3,EEF1A1,EIF4B,CKAP2,DDX39A,ENO1,EPRS,FANCD2,PRMT5,EIF3L,FKBP4,FKBP5,CCT4,CCT2,AHSA1,CCT8,GINS2,XRCC6,GCH1,RBMX,STIP1,HNRNPA1,HNRNPA2B1,HNRNPK,HNRNPU,HSP90AA1,HSP90AB1,HSPD1,IDH3G,LDHB,MCM2,MCM7,UHRF1,FLCN,MYH2,NTRK1,PGD,PLK1,PPP5C,PSMD2,RAD23B,RPL6,RPL9,RPL11,RPL13,RPL31,RPS2,RPS3,RPS11,RPS13,RPS16,RPS18,RPS23,…
Interaction	int:PAN2	PAN2 interactions		7.055e-09	0.0001083	7.963e-07	8.135e-06	135	369	PARP1,HIST1H4A,ALB,IRS4,RRP1,RUVBL1,EIF3H,ATP5F1A,SQSTM1,CALM1,CAPZB,RPL14,AIFM1,CFL1,EFTUD2,CNN3,COL1A2,CLINT1,CTNNA2,NUP93,DHX9,POM121,PAN2,HELZ,THRAP3,ARID3A,ARPC1B,RAD50,EIF4B,ALYREF,CTTN,FBL,DNAJA2,PCGF3,TUBA1B,TUBB4B,BASP1,PRMT5,LIMA1,POLDIP3,CCT7,CCT4,CCT2,SPECC1,PABPC1,IGF2BP1,TIMM50,CCT8,NUP50,RUVBL2,SMPDL3B,GLG1,RBMX,TNRC6A,LMNB2,HIST1H1E,H2AFZ,HADHA,HADHB,RPL35,HBB,HNRNPA1,HNRNPA2B1,HN…
Interaction	int:DNM1L	DNM1L interactions		7.256e-09	0.0001114	8.13e-07	8.306e-06	84	202	ACLY,ACTN4,ACTN1,HIST1H2AB,AHCY,TAGLN2,ALDOA,ARF1,RUVBL1,SYNGAP1,CALM1,CARS,CDK1,CDC5L,BUB3,RCC1,VPS26A,PRDX6,RBM8A,SAE1,PDIA6,EEF2,EIF2S1,EIF5A,ERH,SAP18,FZR1,FGL1,LARS,CCT7,CCT2,AHSA1,PABPC1,MYL12A,CCT8,XRCC6,RUVBL2,RNPS1,SUB1,STIP1,HIST1H2AE,HSD17B10,PARK7,PRMT1,ILF2,LDHB,MDH2,NTRK1,PCMT1,PDHB,PEX14,PGAM1,MIEF1,PPIA,PSMC1,PSMC2,PSMC3,PSMD2,PTBP1,DUSP23,RANBP1,RARS,RPA3,RPL12,RPL27,RPL28,RRM2,S…
Interaction	int:NEDD1	NEDD1 interactions		7.894e-09	0.0001212	8.771e-07	8.961e-06	64	141	IRS4,CILP,TRAK2,CAMK2D,SCAF11,SCLT1,ATP5MF,CEP135,ECHS1,ALYREF,MRPL46,EP300,NIN,TMPRSS13,MAGT1,CNTROB,FBLN1,TUBGCP3,CCT7,CCT4,CCT2,CCDC77,CCT8,PLK4,TUBGCP2,TUBA1C,CNTRL,ZWINT,HELLS,RAVER1,HNRNPA1,HNRNPA2B1,HNRNPU,HSPA9,FBF1,FAM117B,MAP3K4,NUP54,NCAPH2,DERL1,HAUS6,PSMC3,CEP192,CDCA8,RPL3,RPL13,RPL27,RPS2,RPS3,RPS19,CEP128,CEP290,STIL,CEP72,CEP152,CENPJ,NEDD1,MTCL1,TCP1,CEP44,CCT3,TUBG1,XPO1,SASS6
Interaction	int:LDHB	LDHB interactions		7.943e-09	0.0001219	8.771e-07	8.961e-06	65	144	ACADM,ADSL,AHCY,ALDH1B1,CUL4B,CUL3,ARF1,ASS1,ALDH4A1,CAT,CDK2,CFL1,CKS1B,CKS2,POT1,BZW1,CTNNB1,NANP,CKAP5,PHGDH,DLD,PPP4R1,ECT2,G3BP1,ENO1,ETFA,FAM210A,GINS4,AHSA1,G6PD,GAA,NUP50,H2AFX,PARK7,PHB2,HMGB2,HNRNPA2B1,HSPA9,KCNMA1,LDHB,MCM2,NTRK1,PCMT1,PDHA1,PGD,PGK1,PGM1,PKM,PPIA,PRCP,PSMC2,RNF2,SDHA,CEP290,SORD,TALDO1,KIAA0368,TERF1,SUZ12,TPI1,CCT3,TRIM25,TXNDC5,SMURF1,RAB1B
Interaction	int:CDKN1A	CDKN1A interactions		8.577e-09	0.0001317	9.404e-07	9.607e-06	112	293	A2M,ABR,USP11,CDC7,CDC45,PARP1,AKT2,IRS4,ANGPT2,PPFIBP1,ATP5F1B,KAT2B,CCNA1,CAMK2D,CASP3,CCNA2,CCNB1,CCND3,CCNE1,UNC119,CCNB2,CCNE2,CDK1,CDC5L,CDC6,CDC20,CDC27,CDK2,CDK4,CDK6,CDKN1A,CDKN1B,CHEK1,EFTUD2,CKS1B,CKS2,CPNE6,WIZ,COL4A5,CLINT1,HDAC4,DDB1,RUSC2,E2F1,GMNN,EEF1A1,OPTN,LATS2,PSME3,EP300,FGB,FOXO3,CCT7,PRPF8,TRIM3,IGF2BP1,XRCC6,GAPDH,GDF9,COPS6,HIST1H1B,HADHB,RPL35,RAVER1,HIF1A,HNRNPA2B1,HNR…
Interaction	int:TMPO	TMPO interactions		9.063e-09	0.0001391	9.866e-07	1.008e-05	55	115	HIRIP3,ATRX,BANF1,ATP6V0D1,CD81,CDC5L,RNF185,CUL7,HP1BP3,FBXO6,DLD,STOM,NUSAP1,EYA1,FANCD2,LARS,LMNB2,ZWINT,KAT7,RPL35,HDGF,PHB2,OIP5,EXOSC8,ILF3,LIG3,LMNB1,MRE11,NTRK1,PDHA1,PHB,SGTB,POU5F1,PHIP,RAD21,RPA1,RPA3,RRBP1,SDC2,SGTA,NUP35,NUP133,SUMO2,SRPK2,SUPT6H,NUP160,MTMR14,TMPO,TP53BP1,TUBG1,VARS,XRCC3,YWHAE,PCGF2,SMURF1
Interaction	int:DERL1	DERL1 interactions		9.818e-09	0.0001507	1.061e-06	1.084e-05	57	121	ACLY,SMC1A,PARP1,HIST1H4A,AHCY,ALB,IRS4,YIF1B,CAD,CANX,USP14,RNF185,EDEM1,DDB1,DDOST,BCAP31,ERN1,UBE2J1,GART,RUVBL2,USP19,ERLIN2,HIST1H1C,HIST1H1E,HMOX1,MMGT1,MCM2,MDH2,MELTF,PNP,SERPINA1,DERL1,PSMA1,PSMB7,PSMC2,PSMD1,PSMD2,PSMD11,PTGS2,CLN6,RHO,RNF5,RPA1,SEL1L,MBOAT1,NEDD1,GANAB,FAF2,TCP1,SMCHD1,HSP90B1,UCHL1,VARS,VCP,XRCC3,TRIM25,ANP32A
Interaction	int:MRPL37	MRPL37 interactions		1.027e-08	0.0001576	1.102e-06	1.126e-05	39	71	CUL3,AGPS,CYC1,DLD,MRPL4,MRPL46,ENO1,MRPL37,MRPL51,MRPL30,MRPL27,MRPL28,MRPL45,ATP5MG,ACOT2,MRPL3,HNRNPA1,HSPD1,MOV10,MRPL13,MRPL18,HNRNPM,NPM1,NTRK1,MRPL50,MRPL55,MRPL12,NANOG,SHMT2,MRPL17,FAF2,TK1,UQCRC2,MRPL14,MRPL40,MRPL11,MRPL9,TRIM25,MRPL47
Interaction	int:FOXL1	FOXL1 interactions		1.04e-08	0.0001597	1.109e-06	1.133e-05	59	127	SMC1A,GBF1,SMC3,COPA,CHD1L,CKAP5,NSDHL,DHFR,NCAPD2,ARID3A,SMC4,RAD50,DDX39A,HSPA14,STOM,STAG1,FEN1,TOMM40,COG5,NELFCD,MRPL45,SMC2,DDX52,LMNB2,NR3C1,GTF3C1,BAZ1A,HELLS,HK2,RINT1,KIF22,NSF,NFXL1,PI4KA,POLE,MAP2K3,RANGAP1,DARS2,NAA40,RRBP1,PPP6R1,MAP7D1,NUP133,SNX2,UTP6,NUP205,NCAPG,NEMP1,NCAPD3,KIAA0368,NCAPH,NR2F1,TLE3,SPIDR,ORC3,VARS,NUP107,HNRNPUL2,SYMPK
Interaction	int:VHL	VHL interactions		1.052e-08	0.0001615	1.114e-06	1.138e-05	127	344	KDM5C,ARID1A,PARP1,HIST1H2BL,AKT2,TAGLN2,RHOC,KAT2B,BSG,SQSTM1,CAPZB,RPL14,PAPSS2,CDK2,CDK4,CDK6,CDKN1B,CDKN2A,CHEK1,TRIP12,CLU,COL4A1,COL4A5,COL9A1,UBXN7,CSTB,KNTC1,BCL2L11,DVL2,E2F1,RPS27L,RASGRP1,EIF5A,EP300,EPAS1,EPHA4,DNAJA2,DACT1,FZR1,TUBB4B,FGFR3,CCT7,CCT4,CCT2,SARNP,MYL12A,PIAS4,CCT8,CBX1,UBE2S,HNRNPLL,KIF2C,GPLD1,MKNK2,GRN,KIF3A,HIST1H1C,CHEK2,HIF1A,PARK7,CBX3,EXOSC8,HNRNPA1,HNRNPA2B1,HN…
Interaction	int:NPM1	NPM1 interactions		1.06e-08	0.0001627	1.115e-06	1.139e-05	202	605	PARP1,HIST2H2BE,HIST1H3A,HIST1H4A,CUL3,SLC25A5,CBX4,ARF1,CHCHD4,UNC5C,EIF3C,EIF3H,ATP5F1A,BARD1,BRCA1,SQSTM1,EIF2S2,H1FX,CALU,RPL14,CD81,CDK1,CDK2,CDKN1A,CDKN2A,CENPA,CENPC,CENPF,CFL1,SAMM50,HAND2,ROCK2,COX8A,PRDX6,DOCK4,JADE3,CUL7,HP1BP3,DHX9,DHX15,URB1,FBXO6,PAN2,USP15,CHAF1A,PARP2,TXNDC12,RPS27L,EEF1A1,EEF2,TAF3,G3BP1,EIF2S1,EIF5A,ELF4,PSME3,MRPL46,CTTN,ENO1,EP300,EPAS1,FBL,MRPL37,DNAJA2,MRPL1…
Interaction	int:LDHA	LDHA interactions		1.072e-08	0.0001645	1.119e-06	1.143e-05	70	160	ABAT,ACADM,ALDH1B1,ALDOA,CUL3,ARF1,ALDH4A1,SQSTM1,CAT,CDK2,CFL1,POT1,COX15,CSE1L,BZW1,CKAP5,CUL7,GAB2,FBXO6,TINF2,DLD,ECT2,ENO1,ETFA,FANCD2,NDRG1,AHSA1,GAA,PDIA3,PARK7,HNRNPA1,HNRNPD,HSPA9,HSP90AA1,HSP90AB1,KCNMA1,KIF11,LDHB,MCM2,NTRK1,PCNA,PDHA1,PGD,PGK1,PGM1,XRN1,PKM,PPIA,PRCP,PRKCSH,ERCC6L,PSMA3,PSMC2,RNF2,RPA1,RPA3,SDHA,SDHB,NAGK,CEP290,SORD,SPR,TALDO1,PRDX2,TERF1,TPI1,CCT3,VDAC1,TRIM25,RAB1B
Interaction	int:TP53BP1	TP53BP1 interactions		1.086e-08	0.0001667	1.126e-06	1.15e-05	69	157	NCOA3,HIST1H3A,HIST1H4A,HAT1,BEND3,CDC23,BLM,BRCA1,BRCA2,BUB1,CAPZB,CCNB1,CDK1,CDC27,CHEK1,SUN2,DHRS7B,MDC1,CUX1,HDAC4,ARID3A,CHAF1A,E2F1,MRPS7,ENO1,EP300,ACAA2,FMR1,MYL12A,PIAS4,XRCC6,NUP50,SUB1,KMT5A,GRIN1,CHEK2,H2AFX,CBX3,KPNA3,MOV10,FLCN,NEK1,PCMT1,PCNT,PLK1,POU5F1,PSMD8,MCPH1,DPF2,RFC2,PALB2,DPPA4,RPA1,NANOG,SDHB,SHMT2,VAC14,SMARCD1,SUMO2,TERF1,TERF2,TMPO,TP53BP1,UBE2L3,VCP,RAD18,UGGT1,DEK,N…
Interaction	int:RPL17	RPL17 interactions		1.11e-08	0.0001705	1.14e-06	1.165e-05	66	148	HIST1H2AB,CUL3,ATP1B3,RPL14,CD81,SART3,DES,PAN2,RPS27L,EEF1A1,MRPL4,MRPS7,FBL,FANCD2,AHSA1,PABPC1,GFM2,RPL35,HDGF,HNRNPU,HSP90AA1,HSP90AB1,ILF2,ILF3,KARS,RPSA,MAGOH,MCM2,RPL10A,NFX1,NPM1,NTRK1,SEC61A1,RAD21,RNF2,RPL3,RPL4,RPL5,RPL6,RPL7A,RPL9,RPL10,RPL11,RPL12,RPL13,RPL18,RPL29,RPL31,RPL35A,RPS2,RPS3,RPS11,RPS13,RPS16,RPS18,RPS19,RPS23,CEP76,RPS25,RPS26,RPS27A,RPL13A,TUBG1,MRPS5,TRIM25,SMURF1
Interaction	int:PKM	PKM interactions		1.114e-08	0.000171	1.14e-06	1.165e-05	80	191	ACAT2,ALDOA,CUL3,SORBS2,ASS1,BANF1,CD81,CDC25A,CDK2,CDK4,AURKB,CDKN1A,CFL1,RCC1,RNF185,PRDX6,CTNNB1,CTPS1,CUL7,FBXO6,TINF2,PAN2,EEF1A1,DAZAP1,EP300,PLIN3,IPO11,ETS1,EZH2,FANCD2,NDRG1,UCHL5,FGFR1,PDLIM5,GAPDH,TRIM63,LNX1,H2AFX,OLFM2,HIF1A,HNRNPA1,HNRNPD,HNRNPK,HSPB1,HSP90AA1,HSP90AB1,LDHB,MCM2,MCM5,MDM2,ME1,MPG,MYOC,NPM1,NTRK1,NANS,PFKM,PGK1,PIN1,PKM,PML,POLE2,PPP1CA,PSMA3,RAC1,RAD23B,NAGK,NPLOC4,…
Interaction	int:MRPL46	MRPL46 interactions		1.165e-08	0.0001789	1.185e-06	1.21e-05	29	46	CDC14B,ATP5F1A,ATP6V0A1,MRPL4,SLC25A13,MRPL46,C6orf203,MRPL37,MRPL10,FANCD2,MRPL28,MRPL48,MGME1,MRPL3,HNRNPA1,HNRNPU,NDUFS3,NPM1,ETFRF1,MRPL50,MRPL55,RPL6,RPL10,NEDD1,MRPL40,MRPL9,TRIM25,COQ9,MRPL47
Interaction	int:HDAC1	HDAC1 interactions		1.219e-08	0.0001872	1.231e-06	1.258e-05	195	581	ACADM,KDM5C,ARID1A,GATAD2B,PARP1,HIST1H3A,HIST1H4A,MAD1L1,ALDH1B1,ZNF687,BAHCC1,CUL4B,CUL3,KLF11,BEND3,GPAM,BHLHE40,GATAD1,RERE,C2orf69,ATR,ATRX,BACH1,NKX3-2,BANF1,PRDM1,BNIP3,BRCA1,KLF5,BUB1,BUB1B,MBD4,RUNX2,RUNX1,RUNX3,CCNB1,CCNE1,MTA1,CDC20,BUB3,ZMYM3,CDK4,CDKN1A,CDKN2A,CEBPB,CHD3,CHD4,WIZ,RECQL4,COG4,SIN3A,CRYAB,ZNF516,DZIP3,KDM4A,CTNNB1,DAXX,DDB1,DNMT1,L3MBTL2,CHAF1A,PARP2,SMC4,E2F1,E2F3,ESC…
Interaction	int:NDUFA12	NDUFA12 interactions		1.455e-08	0.0002233	1.46e-06	1.491e-05	41	77	APOOL,ABCD1,ATP1B3,ATP5F1B,ATP5F1C,YIPF3,COX15,CYC1,TIMMDC1,ATP5PD,ERLIN1,C15orf48,IMMT,MMGT1,MPV17,NDUFA4,NDUFA5,NDUFA9,NDUFA10,NDUFB5,NDUFB6,NDUFB7,NDUFB10,NDUFS1,NDUFS2,NDUFS3,NDUFV1,NDUFS4,NDUFV3,SLC25A3,NDUFS7,SDHB,NDUFA12,UQCRC1,UQCRC2,UQCRFS1,UQCRH,VDAC2,GDPD5,TOMM22,IL1R2
Interaction	int:CDC45	CDC45 interactions		1.509e-08	0.0002317	1.495e-06	1.528e-05	25	37	CDC45,HIST1H3A,ALB,CUL3,BRCA2,CDK2,CDK4,CDKN1A,CDKN2A,FBXO6,TRAPPC3,TOPBP1,MCM3,MCM4,MCM7,MRE11,NTRK1,ORC5,PCNA,POLA1,RFC1,CEP55,MCM10,ORC6,ORC3
Interaction	int:CRY2	CRY2 interactions		1.51e-08	0.0002318	1.495e-06	1.528e-05	68	155	USP11,ACLY,HAT1,KHSRP,ATP1A3,BRCA1,EFTUD2,AP2M1,COPA,CSE1L,CSNK1E,DDB1,PHGDH,DHX15,SMC4,EEF1A1,EEF2,EPRS,EZH2,CCT4,CCT2,SMC2,TXNIP,CCT8,XRCC6,GARS,RUVBL2,CKAP4,DDX20,HNRNPK,PRMT1,HSP90AA1,HSP90AB1,HSPD1,KPNA2,MARS,MCM4,MCM5,MCM7,HNRNPM,NONO,PER1,DCTPP1,PPP2CB,PPP2R1B,PPP2R5D,PPP5C,PSMC2,PSMC3,PSMD1,PSMD2,PSMD11,RAN,RPL10,FBXW7,RPS2,RPS3,RPS17,SDHA,SNRNP200,PPP2R2D,NXN,QPRT,TMPO,KPNA6,VCP,XPO1,YWH…
Interaction	int:CCNB1	CCNB1 interactions		1.54e-08	0.0002364	1.505e-06	1.537e-05	66	149	BRCA1,SQSTM1,RUNX2,PRC1,CCNB1,PKMYT1,CCNF,USP14,CCNB2,CDK1,CDC5L,CDC6,CDC20,CDC25A,CDC25B,CDC25C,CDC27,CDK2,CDKN1A,CDKN1B,CKS1B,CKS2,UBE3C,ESPL1,DNMT1,E2F3,EP300,NIN,FZR1,NDC80,CHST15,RNASEH2C,FOXM1,ANAPC11,GAPDH,PRDX3,HNRNPLL,CNTRL,HIST1H1B,HIST1H1A,UBE2K,FBF1,KIF22,GADD45B,PCNA,PIN1,PLK1,POLA1,PPP1CA,PPP1CC,PRPSAP2,ZADH2,PTMA,PURA,ARID4A,RPA1,RPS3,RPS18,CEP128,SKP2,PBK,USP22,TP53BP1,VCP,XPO1,DI…
Interaction	int:ENO1	ENO1 interactions		1.542e-08	0.0002367	1.505e-06	1.537e-05	113	299	AARS,ABAT,HIST1H4I,HIST1H2BG,TAGLN2,ALDOA,CUL4B,AMBP,CUL3,KNSTRN,PPFIBP1,BHLHE40,GATAD1,ALDH4A1,ATP5PF,BRCA1,SERPING1,CALR,CAT,CDK2,CFL1,RCC1,CHD3,KIF23,PMPCB,CPT1A,KLHDC3,OSBPL3,MDC1,CUL7,DHX8,DHX15,FBXO6,FBXO5,DLG4,DUT,EEF2,BCAP31,INSIG2,ENO1,FBL,MRPL37,WDR81,FANCA,FANCD2,ACAA2,FKBP1B,FKBP2,PRDX4,CCT7,AHSA1,SLC25A39,FKBP7,FYN,XRCC6,GAPDH,ASCC3,ERG28,CHEK2,H2AFX,HSD17B10,HDGF,PARK7,HNRNPA1,HNRNP…
Interaction	int:SLC25A3	SLC25A3 interactions		1.549e-08	0.0002378	1.505e-06	1.537e-05	65	146	ACADM,ALDH3A2,CUL3,ATP5PB,ATP6V1B1,ATP6V0A1,CAD,CANX,AIFM1,CDK2,SQOR,TECR,COX15,CYC1,DDOST,FBXO6,MRPL30,MRPL10,FANCD2,TOMM40,CCT4,MYL12A,MTX2,C15orf48,UQCRQ,TUBA1C,HDGF,IDH3A,LIPC,MCM2,MOV10,MRPL13,MT-CO2,NDUFA4,NDUFB5,NDUFB10,NDUFS1,NDUFV3,NOS2,NPM1,NTRK1,PDHA1,SLC25A3,MRPL50,PPP2R1B,QSOX2,RPL10,RPL27,SCD,SDHA,SDHB,MRPL17,SSR4,NDUFA12,TMEM177,HSP90B1,CCT3,VCP,VDAC1,MRPL9,TRIM25,TOMM22,COQ9,SMURF…
Interaction	int:HSD17B10	HSD17B10 interactions		1.64e-08	0.0002517	1.583e-06	1.617e-05	102	263	AARS,ACAT1,HIST1H2AB,TAGLN2,ALDOA,CUL4B,CUL3,RUVBL1,CCAR2,ATP1B3,ATP5F1A,BSG,CALU,SERPINH1,CDK1,BUB3,CHD3,PRDX6,CTNNA1,BZW1,CTPS1,CUL7,DLD,EEF1A1,PDIA6,EEF2,NAMPT,ALYREF,PSME3,ENO1,ETFDH,FANCD2,FEN1,ACAA2,TOMM40,FKBP1B,FKBP2,ISYNA1,CCT7,CCT2,PABPC1,MYL12A,CCT8,XRCC6,RUVBL2,RNPS1,PRDX3,STIP1,TMED10,HTRA2,MAP4K1,HIST1H2AE,H2AFX,HSD17B10,HADHA,HADHB,HBA2,HBB,HDGF,PARK7,COPE,HMGCL,HMGCS2,HNRNPA2B1,EL…
Interaction	int:CD81	CD81 interactions		1.716e-08	0.0002633	1.646e-06	1.681e-05	83	202	ACTN4,ACTN1,LRRC47,HIST1H2BL,HIST1H2BM,IFITM1,KHSRP,EIF3C,EIF3H,ATP5F1A,ATP5PO,HIST1H2BJ,CD63,CD81,DLG5,CFL1,SAMHD1,CR2,IBTK,DHX15,EEF1A1,PDIA6,NAMPT,ALYREF,TUBE1,TUBA1B,TUBB4B,EIF3L,ANP32B,CCT4,PABPC1,GAPDH,GGT1,IMMT,NUDT21,TUBA1C,HIST1H1C,SUPT16H,HIST1H1D,HIST1H1E,HIST1H1A,RPL35,HNRNPA1,HNRNPA2B1,HNRNPD,HNRNPK,HNRNPU,HIST1H2BK,EIF3E,LASP1,MCM5,MYOC,HNRNPM,NONO,NPM1,PCBP2,SERPINB9,VKORC1,PKM,RPL…
Interaction	int:ATP5MG	ATP5MG interactions		1.817e-08	0.0002789	1.721e-06	1.759e-05	32	54	ACADVL,ALDH3A2,ATP5F1A,ATP5F1B,ATP5F1C,ATP5F1D,ATP5PB,ATP5ME,ATP5PO,SGPL1,TSPO,CDK2,RHOU,CPT2,CYC1,DDOST,SAP18,MRPL37,ATP5PD,ATP5MG,UQCRQ,TUBA1C,RER1,PHB2,POC5,SFXN1,LMAN1,MYH9,PHB,SSR1,SSR3,PHLDA3
Interaction	int:NIPSNAP2	NIPSNAP2 interactions		1.817e-08	0.0002789	1.721e-06	1.759e-05	32	54	PARP1,OSBPL10,ALDH9A1,CUL3,SQSTM1,LONP1,SCLT1,NAMPT,DDX39A,CD96,FKBP4,FOXO3,LARS,WBP11,KLHL22,HADHA,GABARAPL2,HSPD1,TMEM17,MOV10,NDUFA4,NTRK1,PGK1,PRKCI,PPP1R3B,GANAB,GABARAPL1,AMOT,VCP,XPO1,COQ9,MAP1LC3B
Interaction	int:CHAF1A	CHAF1A interactions		1.853e-08	0.0002844	1.736e-06	1.773e-05	87	215	CHAF1B,ACTL6A,ARID1A,CDC7,CNOT6,HIST1H3A,HIST1H3B,HIST1H4A,HIST1H4F,COPS3,RUVBL1,EIF3C,EIF3H,CDC23,BLM,BRCA1,SQSTM1,CAD,MTA1,AIFM1,CDK2,CHD4,TRIP12,GTF3C3,EFTUD2,SIN3A,SEC24C,WDR92,CTNNA1,CTPS1,CHAF1A,RAD50,NUSAP1,EIF3L,EIF3M,SEC23A,ANP32B,PRPF8,PABPC1,PELP1,XRCC6,RUVBL2,DBF4,SF3A3,CBX1,COPS6,KAT7,GTF2E2,DDX20,CBX3,HMGB2,EIF3E,LIG1,MCM2,MCM4,MRE11,MSH2,NONO,NPM1,PCNA,PPP1CA,RBBP7,RFC1,RFC2,RFC5,R…
Interaction	int:SOAT1	SOAT1 interactions		1.855e-08	0.0002847	1.736e-06	1.773e-05	73	171	ALDOA,SLC25A5,ARF1,ATP5F1C,BANF1,BSG,H1FX,CANX,AIFM1,YIPF3,TECR,COX7A2,ATP5MF,PRDX6,DLD,EEF2,SLC25A13,EIF5A,ALYREF,STOM,EPRS,EYA4,FBL,ETFA,GART,PRDX3,CNTRL,PDIA3,ERLIN2,IDH2,ILF2,HRNR,PIGS,LDHB,SFXN1,TMEM17,MDH2,MT-CO2,NDUFA5,NDUFA9,NDUFA10,NDUFS1,NDUFS3,PDHB,SLC25A3,MBOAT7,PPIA,PEX19,PYCR1,RANBP1,RARS,RPL27,RPL28,MRPL12,SHMT2,SLC3A2,GANAB,EHBP1,PIP5K1C,TERF1,MTMR14,CARNMT1,TPI1,HSP90B1,TXN,UQCRC…
Interaction	int:CKS2	CKS2 interactions		1.884e-08	0.0002892	1.753e-06	1.791e-05	24	35	BLZF1,CCNA1,CCNA2,CCNB1,PKMYT1,CCNE1,UNC119,CCNB2,CDK1,CDC20,CDK2,CDKN1A,CDKN1B,CFL1,CKS1B,CKS2,ESPL1,DUT,GMNN,EEF1A1,FZR1,HSP90AA1,LDHB,ZADH2
Interaction	int:CCNE1	CCNE1 interactions		1.917e-08	0.0002943	1.773e-06	1.811e-05	43	83	CUL4B,CUL3,BRCA1,BRCA2,CALM1,PRC1,CCNE1,CDK1,CDC6,CDC25A,CDK2,CDK4,CDK6,CDKN1A,CDKN1B,CKS1B,CKS2,CTNNB1,E2F1,E2F3,FOXM1,CCT4,CCT2,H1F0,HIST1H1B,HIST1H1A,MCM3,MRE11,MYBL2,NFYB,PCNA,PIN1,POLA1,PPP1CA,PURA,ARID4A,RBL1,FBXW7,SKP2,SMARCA4,SMARCB1,SMARCC1,TUBG1
Interaction	int:CDC27	CDC27 interactions		1.944e-08	0.0002983	1.787e-06	1.825e-05	55	117	USP11,MAD1L1,CDC23,BUB1B,CASP3,CCNA2,CCNB1,CDC5L,CDC20,BUB3,CDC27,AURKB,CDKN1A,PTTG1,CKS1B,ANAPC15,MDC1,CTNNB1,FBXO5,E2F1,UBE4B,FZR1,FDPS,MAD2L2,TACC3,FOXE1,FOXM1,FOXO3,FMR1,ANAPC11,UBE2S,EMILIN1,RBPJ,MAD2L1,FOXQ1,DCPS,NEK2,NOTCH1,NTRK1,PCNA,PENK,PIN1,PPP5C,EPN3,MCPH1,RPL5,RRM2,SRP68,PHF8,TAF5,GKN1,TP53BP1,TTK,VCP,XPO1
Interaction	int:ALDOA	ALDOA interactions		2.093e-08	0.0003212	1.901e-06	1.942e-05	58	126	ACO2,ACTN4,OSBPL10,TAGLN2,ALDOA,CUL4B,CUL3,ASS1,ATP5PF,BCAT2,CDK2,CFL1,USP15,DUT,ECHS1,ENO1,FANCA,FANCD2,ACAA2,FKBP2,ISYNA1,AHSA1,PIAS4,FKBP7,GAPDH,GLO1,TRIM63,H2AFX,HSD17B10,HNRNPA1,HSP90AA1,HSP90AB1,HSPD1,IMPA2,KCNMA1,LMAN1,LTA4H,MCM2,MLH1,MYOC,NDUFS4,NTRK1,PCNA,PGK1,XRN1,PKM,PSMA3,SUMO2,SRPK2,GPD1L,TALDO1,NCSTN,NCAPH,TERF1,SUZ12,TNPO3,UMPS,TRIM25
Interaction	int:ATP5F1C	ATP5F1C interactions		2.093e-08	0.0003212	1.901e-06	1.942e-05	58	126	ACADM,CUL3,ATP5F1A,ATP5F1B,ATP5F1C,ATP5F1D,ATP5PB,ATP6V1B1,ATP5PO,EIF2S2,CCND3,ATP6V0D1,NGEF,TECR,COX15,DDOST,FBXO6,COQ6,DPP3,ASB3,COQ7,ETFA,EZH2,FANCD2,CCT7,AHSA1,ELOF1,ATP5MG,C15orf48,UQCRQ,IMMT,SAV1,ITIH2,LMAN1,ZFYVE27,MCM2,MED4,MT-CO2,NDUFA4,NDUFS1,NDUFS3,NDUFS4,NTRK1,SERPINA1,GDPD2,PTBP1,PTN,RNF2,SSR1,SSR4,NDUFA12,SUZ12,POLA2,UQCRC1,UQCRC2,VDAC1,VDAC2,COQ9
Interaction	int:NDUFS1	NDUFS1 interactions		2.151e-08	0.0003303	1.943e-06	1.985e-05	49	100	CUL3,ATP1B3,ATP5F1B,ATP5F1C,ATP5PB,CASP3,ATP6V0D1,TECR,COX6B1,COX15,CPT1A,SEC24C,FBXO6,STOM,FANCD2,TOMM40,C15orf48,MMGT1,PIGS,MCM2,MDH2,MRPL13,MT-CO2,NDUFA4,NDUFA9,NDUFB5,NDUFB10,NDUFS1,NDUFS2,NDUFS3,NDUFV1,NDUFS4,NDUFV3,NTRK1,OPA1,SLC25A3,PML,MBOAT7,NDUFS7,FAM19A3,RNF2,RPL27,SDHB,NDUFA12,EHBP1,UQCRC2,VDAC1,TRIM25,COQ9
Interaction	int:HNRNPU	HNRNPU interactions		2.345e-08	0.00036	2.105e-06	2.151e-05	178	525	HIST1H2BL,CUL3,SLC25A5,GAS7,EIF3C,ATP5F1A,ATP6V1B1,KAT2B,H1FX,CALR,CASP3,CD81,CDC5L,CDK2,AURKB,CDKN2A,CENPA,EFTUD2,BAG3,CR2,MDC1,ESPL1,CUL7,HP1BP3,DHX9,PAN2,THRAP3,MRPS16,G3BP1,MRPS2,EIF2B1,ALYREF,MRPL46,EP300,FBL,SAP18,MRPL51,MRPL27,MRPL10,FANCD2,NDRG1,TUBGCP3,FKBP3,PRPF8,AHSA1,PABPC1,ESF1,IGF2BP1,SND1,MRPL48,MRPS33,USP39,RUVBL2,MAGED2,RNPS1,GRK5,GRIN1,NR3C1,GTF3C1,SUPT16H,HIST1H1B,RPL35,HDGF,HN…
Interaction	int:POC5	POC5 interactions		2.374e-08	0.0003644	2.119e-06	2.165e-05	41	78	HAUS1,CALML3,CCDC138,POC1A,DDOST,MPHOSPH9,NIN,CPA4,FAM161A,IPO8,ATP5MG,GARS,GM2A,KDELR2,POC5,IDH3B,MCM2,POC1B,MED4,PRKACA,PRPS1,HAUS6,HAUS3,HAUS4,CEP192,CEP128,SDHC,HAUS7,CEP72,CEP152,TTLL12,TALDO1,HAUS5,TFRC,CCDC18,TYMS,UQCRC1,VARS,CCDC14,XPO1,ALMS1
Interaction	int:KIAA0753	KIAA0753 interactions		2.419e-08	0.0003713	2.146e-06	2.193e-05	51	106	HAUS1,SQSTM1,CDK1,CCDC138,MAGED1,CSNK1E,CEP135,KIAA0586,DVL2,MPHOSPH9,CKAP2,FAM161A,GTSE1,CCDC77,SPAG5,MAP7D2,STIP1,CNTRL,CEP89,SAV1,POC5,TBC1D31,SKA2,MED4,MIS18A,XRN1,HAUS6,HAUS3,HAUS4,KIF7,CEP55,CEP128,CCDC15,CEP290,MAP7D1,UBE2O,CEP72,CEP152,CENPJ,KIZ,UNC45A,RPGRIP1L,HAUS5,TEAD4,CEP44,SKA1,TTK,CCDC14,LUZP1,ALMS1,SKA3
Interaction	int:HIST1H4A	HIST1H4A interactions		2.489e-08	0.000382	2.196e-06	2.243e-05	73	172	CHAF1B,ACACB,GATAD2B,PARP1,HIST2H2BE,HIST1H3A,HIST1H4A,CUL3,HIRIP3,HAT1,ATRX,KAT2B,CARS,CDK1,CDK2,CENPA,RCC1,KDM4A,DAXX,CUL7,FBXO6,PAN2,L3MBTL2,CHAF1A,EP300,FANCD2,UCHL5,PRMT5,SEC23A,ANP32B,PELP1,GARS,KMT5A,KMT5C,KAT7,BAZ1A,SUPT16H,H2AFX,H2AFZ,HDGF,CBX3,PRMT1,MAGOH,MCM2,MCM3,MCM4,MCM5,MCM7,NASP,NPM1,ETAA1,DERL1,MBTD1,NSD3,PTMA,RAD21,RBBP7,CENPQ,PBRM1,HJURP,ASF1B,XPO7,HDAC8,PHF8,SSRP1,DNAJC9,BRD4,…
Interaction	int:IGSF8	IGSF8 interactions		2.557e-08	0.0003925	2.243e-06	2.291e-05	80	194	A2M,ACTN4,ACTN1,HIST1H2BL,HIST1H2BM,EIF3C,EIF3H,HIST1H2BJ,CD81,CFL1,IBTK,SART3,DHX15,FBXO6,PDIA6,EFNB3,ALYREF,TUBE1,TUBA1B,EIF3L,ANP32B,CCT4,PRPF8,PABPC1,FTH1,FTL,XRCC6,LSM3,HIST1H1C,SUPT16H,HIST1H1D,HIST1H1E,HIST1H1A,HADHB,RPL35,HBA2,HNRNPA1,HNRNPA2B1,HNRNPD,HNRNPK,HNRNPU,HIST1H2BK,ILF2,ILF3,EIF3E,MCM5,HNRNPM,NPM1,PCBP2,SERPINB9,PKM,PRNP,PURA,RPL4,RPL5,RPL6,RPL7A,RPL9,RPL11,RPL12,RPL13,RPL18,RPL…
Interaction	int:DDOST	DDOST interactions		2.612e-08	0.0004009	2.269e-06	2.318e-05	46	92	ACADM,RFXANK,ATP5F1C,ATP5F1D,TMEM258,CANX,TECR,COX15,CUL7,DDOST,FBXO6,DDX39A,SAP18,MAGT1,FANCD2,ATP5MG,UQCRQ,HADHB,POC5,HSP90AA1,HSP90AB1,IGBP1,ILF2,MCM2,TMEM173,MOV10,MT-CO2,NTRK1,STT3B,PDHA1,PHB,SLC25A3,SEC61A1,DERL1,MAPK6,PTPRN,FANCI,RDH13,SSR1,SSR3,SSR4,SUZ12,HSP90B1,UQCRC2,VDAC1,VDAC2
Interaction	int:RPSA	RPSA interactions		2.627e-08	0.0004033	2.269e-06	2.318e-05	90	226	ACADVL,ABCD1,SLC25A5,BRCA1,RPL14,POT1,BAG3,CTNNB1,BMS1,CUL7,DHX9,TINF2,RBM8A,ECE1,RPS27L,EEF1A1,FANCD2,LIMA1,CHERP,CCT4,PABPC1,LARP7,XRCC6,RBMX,SF3B2,HIST1H1A,RPL35,HNRNPA1,HNRNPD,HNRNPU,HSPB1,HSP90AA1,HSP90AB1,KARS,RPSA,MCM2,HNRNPM,NEDD4,RPL10A,NKX3-1,NPM1,NTRK1,PCNA,PDHB,PROS1,PTBP1,PURB,RARA,RNF2,RPL3,RPL4,RPL5,RPL6,RPL7A,RPL9,RPL10,RPL11,RPL12,RPL13,RPL18,RPL27,RPL29,RPL31,RPL35A,RPS2,RPS3,RP…
Interaction	int:PSMC2	PSMC2 interactions		2.631e-08	0.0004039	2.269e-06	2.318e-05	71	166	ACADM,SMC1A,CUL3,SQSTM1,CAD,CANX,NFS1,USP14,SMC3,CDC5L,TXNL1,RNF185,BAG3,COX7A2,VPS26A,FBXO6,MRPS16,INSIG2,PSME3,FANCD2,NDRG1,NDC80,UCHL5,SEC23A,CCT4,CCT2,CCT8,GRK5,UBE2C,GTF2B,UBLCP1,LDHB,MAPT,MAP3K5,NOS2,NTRK1,UBQLN2,DERL1,PSMA1,PSMA3,PSMA5,PSMA7,PSMB2,PSMB3,PSMB7,PSMC1,PSMC2,PSMC3,PSMD1,PSMD2,PSMD7,PSMD8,PSMD10,PSMD11,RAD21,RAD23B,RNF2,DNAJA4,SDHA,ZCCHC8,SHMT2,SNRNP200,TBP,UBR2,RPGRIP1L,KIAA03…
Interaction	int:CYC1	CYC1 interactions		2.706e-08	0.0004154	2.321e-06	2.371e-05	42	81	ACTN4,ACTN1,ATP1B3,ATP5F1A,ATP5ME,ATP5PO,SGPL1,CANX,COX5A,SAMM50,COX15,CYC1,FBXO6,DLAT,ECT2,MRPL4,MRPL37,FANCD2,TOMM40,ATP5PD,ATP5MG,PHB2,LMAN1,MOV10,NDUFA4,NDUFB10,NDUFS3,NDUFS4,NTRK1,OGDH,UQCR10,PHB,SLC25A3,PEX19,SDHA,SSR1,NDUFA12,UQCRFS1,UQCRH,VDAC1,VDAC2,RAB1B
Interaction	int:PLK1	PLK1 interactions		2.84e-08	0.000436	2.409e-06	2.461e-05	104	272	SMC1A,OSBPL6,SRPX,TRAK2,ATP7A,BRCA1,BRCA2,BTN1A1,BUB1,BUB1B,PRC1,CCNB1,PKMYT1,SMC3,CDC5L,CDC20,CDC25C,GTF3C3,CLU,KIF23,MAGED1,NEK7,CHD1L,ANKRD44,CEP135,CTNNB1,FBXO6,FBXO5,USP15,ECT2,NIN,VRK3,CNTROB,FZR1,NDC80,FOXO3,AHSA1,SPAG5,PLK4,SLX4,PRRC1,GLB1,KIF2C,CNTRL,TOPBP1,KLHL22,CHEK2,FBF1,MCM2,MCM3,MCM4,MCM7,MDM2,SGO1,RGCC,BABAM1,NDUFA10,NEDD4,NPM1,NTRK1,PIN1,ASPM,PLK1,DCTPP1,MRPL55,POU5F1,MAPK6,ERCC6…
Interaction	int:RPL6	RPL6 interactions		2.84e-08	0.000436	2.409e-06	2.461e-05	104	272	ALDH1B1,CUL4B,CUL3,SLC25A5,RPL14,CD81,CDK2,IBTK,LTN1,SART3,CUL7,DHX9,FBXO6,PAN2,RPS27L,EEF1A1,MRPS7,EEF2,MRPS2,MRPL46,EPRS,FBL,MRPL30,MRPL27,MAGT1,FANCD2,FGF2,MRPL45,PRPF8,AHSA1,PABPC1,LARP7,MRPS23,MRPS33,RNPS1,SEC61B,COPS6,PSIP1,RPL35,HNRNPC,HNRNPU,HSP90AB1,ILF2,ILF3,RPSA,MAGOH,MDM2,MOV10,MRPL13,HNRNPM,RPL10A,NFKB2,NFX1,NPM1,NTRK1,RAD21,PTCD3,RNF2,RPA1,RPA3,RPL3,RPL4,RPL5,RPL6,RPL7A,RPL9,RPL10,R…
Interaction	int:CCNA2	CCNA2 interactions		2.936e-08	0.0004506	2.476e-06	2.529e-05	57	124	HIST1H2BG,TICRR,KAT2B,BRCA1,BRCA2,BUB1B,SCAPER,CCNA1,CALM1,PRC1,CCNA2,PKMYT1,CDK1,CDC6,CDC20,CDC25A,CDC25C,CDC27,CDK2,CDK4,CDK6,CDKN1A,CDKN1B,CDKN1C,CKS1B,CKS2,SAMHD1,CTNNB1,E2F1,E2F3,GMNN,EP300,FZR1,FEN1,ANAPC11,MTBP,HELB,COPS6,HIST1H1B,HIST1H1A,MAD2L1,MYBL2,NFYB,PCNA,PGR,POLA1,PTMA,PURA,ARID4A,RBL1,RPA1,SKP2,PHF8,TAF6,ITGB3BP,PLEKHG2,SLBP
Interaction	int:WEE1	WEE1 interactions		3.04e-08	0.0004666	2.55e-06	2.605e-05	43	84	KDM5C,CGN,BLM,BRCA1,CASP3,CDK1,CDC6,CDK2,CDKN1B,CHEK1,CBY1,CDCA3,RUSC2,DHFR,USP15,EEF2,KCTD3,FZR1,GATA3,BRD8,CHEK2,HSP90AA1,IMPDH1,MCM2,MCM4,NEDD4,PIN1,PLK1,ATAD5,RRM2,SKP2,SPTBN1,NUP160,BRD4,TOP1,TOP2A,TOP3A,WEE1,WRN,XPO1,XRCC3,TRIM25,SMURF1
Interaction	int:PHF6	PHF6 interactions		3.167e-08	0.0004862	2.642e-06	2.699e-05	28	45	HIST1H2BG,CUL3,CHD3,CHD4,UBXN7,EDEM1,FBL,PRPF8,TUBA1C,HIST1H1C,H2AFZ,HDGF,HNRNPA2B1,HNRNPC,HNRNPU,MAGOH,NPM1,NTRK1,PCBP2,PDHA1,PIP,RBBP7,RPL4,RPL10,RPS18,RPS25,SNRNP200,SRPK2
Interaction	int:EEF1A1	EEF1A1 interactions		3.226e-08	0.0004952	2.677e-06	2.734e-05	144	408	ACAT1,ACTG1,AXIN1,ALPL,CUL3,RUVBL1,CCAR2,ATP5F1B,BBS2,CAD,CARS,CBL,PAPSS1,CD81,CDC25A,CDK2,CDKN1A,EFTUD2,TXNL1,CKS2,AP2M1,SAMHD1,CSRP2,CUL7,PHGDH,FBXO6,DLG4,THRAP3,DUT,EEF1A1,MRPS7,EEF2,EP300,PLIN3,FBL,RSRC1,FANCD2,AHSA1,PABPC1,GAPDH,GART,TUBGCP2,RUVBL2,LSM3,MAGED2,RBMX,IMMT,HTRA2,KMT5C,GRK5,TUBA1C,STMN2,HNRNPUL1,SUPT16H,H2AFX,HSD17B10,HNRNPA1,HNRNPK,HNRNPL,HSPA2,HSPA9,HSPB1,HSP90AA1,ILF2,ILF3,KC…
Interaction	int:NDC80	NDC80 interactions		3.348e-08	0.0005139	2.763e-06	2.823e-05	40	76	SMC1A,SPC25,MAD1L1,CALCOCO1,SPC24,HAUS1,STX11,ATP5PO,CCNK,BUB1,BUB1B,CCNB1,CDC5L,AURKB,CENPC,NSL1,CKAP5,NUF2,TOM1L1,WASHC3,NDC80,AMOTL2,ZWINT,PMF1,MAD2L1,MED4,NEK2,NTRK1,MIS12,PLK1,PPP1CC,PSMC2,DSN1,SHMT2,CCDC68,RUFY4,AURKA,SKA1,CENPH,KNL1
Interaction	int:WDR76	WDR76 interactions		3.368e-08	0.000517	2.765e-06	2.824e-05	32	55	PARP1,HIST1H2BG,HIST1H3A,CUL4B,CUL3,CAMK2D,PARP2,EZH2,FEN1,CCT7,CCT4,CCT2,CCT8,XRCC6,NUDT21,SUPT16H,HELLS,HMGB1,HSP90AA1,IMPDH1,RPSA,LIG3,MYH9,RPS17,RPS18,LRRC59,RPS23,RPS25,WDR76,SSRP1,CCT3,XPC
Interaction	int:PRKDC	PRKDC interactions		3.461e-08	0.0005313	2.826e-06	2.887e-05	101	263	PARP1,HIST1H3A,AKT2,CUL3,BIRC5,RUVBL1,ATRX,BRCA1,EIF2S2,CASP3,CCNB1,CDC5L,CDK2,CDK4,CENPA,CHEK1,EFTUD2,AP2M1,ARHGEF6,POT1,BAG3,CHD1L,MDC1,TTI1,DHX38,CUL7,PHGDH,DHX9,FBXO6,TINF2,PAN2,CHAF1A,EIF4EBP1,EP300,FANCD2,FZR1,PRPF8,AHSA1,XRCC6,EHD1,LPAR4,GRK5,NR3C1,GSK3A,GZMB,HIST1H1C,CHEK2,H2AFX,HIST1H1A,HDGF,HDLBP,HMGB1,HMGB2,HNRNPA1,HNRNPC,HSP90AA1,HSP90AB1,IGF1R,ILF2,ILF3,MCM2,SGO1,METTL1,MLH1,MRE11,NC…
Interaction	int:NSL1	NSL1 interactions		3.758e-08	0.0005768	3.052e-06	3.118e-05	20	27	SPC25,SPC24,BRCA2,BUB1,BUB1B,AURKB,NSL1,NUF2,NDC80,CBX1,ZWINT,PMF1,CBX3,HSP90AA1,MAD2L1,SGO1,MIS12,DSN1,CBX5,KNL1
Interaction	int:E2F4	E2F4 interactions		3.956e-08	0.0006072	3.196e-06	3.265e-05	54	116	ARID1A,LIN9,BIRC5,BARD1,BRCA1,HIST1H2AG,HIST1H2BJ,ASH2L,CCNA2,CCNE1,CDK1,CDC6,CDC25A,CDK2,CDK4,CHEK1,SIN3A,LIN54,CYP27B1,ARHGAP11A,DHFR,ARID3A,E2F1,GMNN,POLR1D,ENO1,AP3S2,METAP2,HCFC1,ID3,MAD2L1,TP53INP1,MLH1,MOV10,MSH2,ATAD2,MYBL2,PML,POMC,PPIA,RAD51,RBL1,RECQL,SLC3A2,PRR11,PBK,PPP1R13B,RYBP,TK1,CBX5,TOP2A,TTK,TYMS,XPO1
Interaction	int:HSPA9	HSPA9 interactions		4.046e-08	0.000621	3.252e-06	3.322e-05	91	231	CCDC58,CUL4B,CUL3,ASS1,PRDM1,CAPN1,AIP,CBL,AIFM1,CDC20,CDK2,AURKB,CDKN1A,CDKN2A,CFL1,AP2M1,TNFAIP8,TBPL1,CKAP5,CUL7,FBXO6,PAN2,DUT,ECHS1,EEF1A1,G3BP1,ALYREF,ENO1,EPS15,DNAJA2,FANCD2,FGF1,TIMM44,LSM8,G6PD,GAA,GAPDH,TUBGCP2,COPS6,H2AFX,HSD17B10,HDGF,HNRNPA1,HNRNPD,HNRNPL,HNRNPU,HSPA2,HSPA9,HSPB1,HSP90AA1,HSPD1,METTL21A,KCNMA1,STMN1,LDHB,MAGOH,MCM2,MCM5,MOV10,MVD,NOS2,NTRK1,AHNAK,POU5F1,DNAJB12,AHI1…
Interaction	int:DBF4	DBF4 interactions		4.137e-08	0.0006351	3.295e-06	3.366e-05	19	25	CDC7,BRCA1,CDK2,DAXX,CHAF1A,NME6,LSM8,DBF4,CHEK2,MCM2,MCM3,MCM4,MCM7,MEN1,ORC5,ORC6,ORC3,XPO1,RAD18
Interaction	int:LMNA	LMNA interactions		4.143e-08	0.0006359	3.295e-06	3.366e-05	108	287	ACTG1,PARP1,CC2D2A,TAGLN2,ALDH3A2,ALOX12B,SLC25A5,ANXA3,RUVBL1,RFXANK,BANF1,CASP6,CDK1,CDC5L,ZW10,CDK2,SUN2,CNN3,ROCK2,NUP155,MDC1,CTNNB1,CUL7,HP1BP3,POM121,FBXO6,WASHC5,USP15,THRAP3,ARPC1B,NARF,G3BP1,CTTN,ENO1,DUSP13,ESD,FANCD2,UCHL5,CTCF,PPIL1,XRCC6,NUP50,PAPOLA,LMNB2,HNRNPUL1,GZMB,MASTL,H2AFX,HCFC1,PDAP1,CBX3,HNRNPA1,HNRNPA2B1,KCNMA1,LBR,LIMK2,LMNB1,MCM2,MCM5,MKI67,MOV10,MRE11,TMEM230,MYH9,HNR…
Interaction	int:IQCB1	IQCB1 interactions		4.329e-08	0.0006646	3.426e-06	3.5e-05	116	314	ACTG1,ACTN4,ACTN1,CDC45,ALB,ALDOA,ANGPT2,HIRIP3,GEMIN2,TRAK2,ATP5F1A,ATP5F1C,BSG,SGPL1,CAD,CALM1,CALU,SERPINH1,AIFM1,CDH5,SQOR,ATXN10,CSE1L,LTN1,ERC2,KNTC1,DDB1,EEF1A1,EEF2,EIF5A,NIN,CALCOCO2,EPRS,DNAJA2,FANCD2,TUBA1B,TUBB4B,FCGRT,GPC4,ACAA2,FLNB,GAPDH,RUVBL2,TMED1,TUBA1C,GRB10,HADHA,HADHB,HBA2,EXOC4,HEXA,UBE2K,HNRNPA2B1,HSPA9,HSPB1,HSP90AA1,HSP90AB1,IGF2R,HRNR,KRT15,KRT17,LOX,MAD2L1,MYH9,MYH10,H…
Interaction	int:SIRT6	SIRT6 interactions		4.426e-08	0.0006794	3.484e-06	3.56e-05	73	174	ACLY,SMC1A,ACTN1,GATAD2B,RUVBL1,CCAR2,HIST1H2AG,CAPZB,SMC3,CDC27,CDKN1B,CHD3,CHD4,EFTUD2,WIZ,ANAPC15,EMC2,SART3,DDB1,NCAPD2,MED12,TROAP,PARP2,SMC4,EEF1A1,RAD50,EEF2,G3BP1,HASPIN,FANCA,PRMT5,USP48,FLNB,SMC2,PRPF8,PDLIM5,LARP7,CCT8,XRCC6,GAPDH,RUVBL2,MAP7D2,WDHD1,HNRNPK,HSPA2,MDM2,MSH2,NPM1,PCDHGC3,PCDH7,PEX14,IQGAP3,POLD2,POU5F1,BCOR,RAD21,RBBP7,TBL1XR1,PI4K2B,S100A8,SKP2,SNRNP200,PALLD,SUPT5H,TCO…
Interaction	int:YBX1	YBX1 interactions		4.651e-08	0.000714	3.643e-06	3.721e-05	84	209	CUL4B,CUL3,BARD1,BRCA1,CALM1,CDC20,BUB3,COX5A,SART3,CUL7,FBXO6,UBAP2L,ANKRD2,PAN2,EEF1A1,G3BP1,EIF2S1,ALYREF,EP300,EZH2,FANCD2,FKBP3,FMR1,SMC2,CTCF,LSM3,SF3B2,PHF5A,HIST1H1C,H2AFX,HDLBP,HNRNPA2B1,HNRNPD,HNRNPK,HNRNPU,IFIT2,IFIT1,IFIT3,ILF2,IREB2,RPSA,LMAN1,MAGOH,MCM5,NDUFA9,BHLHA15,NFX1,NFYB,NMT1,NOS2,NPM1,NTRK1,PCBP2,PCNA,EXOSC9,NOP53,POU5F1,PSMB2,PSMC2,PTBP1,PURA,RAD21,KHDRBS2,VPS37B,RNF2,RPL6,…
Interaction	int:RFC5	RFC5 interactions		4.806e-08	0.0007377	3.726e-06	3.806e-05	36	66	CUL3,UNC119,CDC5L,MDC1,FBXO6,CHAF1A,ECT2,EEF1A1,FANCD2,RUVBL2,COPS6,GTF2B,HDGF,HNRNPU,IL13RA2,NAB2,NTRK1,PCNA,DSCC1,POU5F1,MKS1,CHTF8,RPAP3,RFC1,RFC2,RFC4,RFC5,RPA1,RPA3,RPL10,ATAD5,NANOG,CHTF18,CENPJ,BRD4,VCP
Interaction	int:ORC2	ORC2 interactions		4.806e-08	0.0007377	3.726e-06	3.806e-05	36	66	CDC45,BLZF1,BRCA1,CCNA2,CDC5L,CDC6,CDK2,LRWD1,RBM8A,EP300,FOXE1,FOXM1,XRCC6,MCM8,DBF4,LMNB2,KAT7,HBB,ILF2,KIF11,FOXQ1,MCM2,MCM3,MCM4,MCM5,MCM7,ORC5,POU5F1,RPA1,MCM10,TERF2,CBX5,ORC6,ORC3,NUCKS1,RAD18
Interaction	int:RAD50	RAD50 interactions		5.238e-08	0.000804	4.02e-06	4.107e-05	51	108	USP11,GEMIN2,ATRX,BARD1,BLM,BRCA1,CDC5L,MDC1,CUL7,FBXO6,PAN2,CHAF1A,RAD50,EP300,MAF1,FMR1,GATA3,CHEK2,H2AFX,HNRNPA1,RINT1,ILF2,ILF3,FAM196A,MCM5,MDM2,MLH1,MRE11,MSH2,NTRK1,PHF1,USP53,DUSP23,RFC1,RNF2,RPA1,RPA3,CEP128,CCDC150,SKP2,RNF126,SUMO2,FAM219A,SPTA1,SMC5,PASK,RPGRIP1L,HS1BP3,NCSTN,TERF1,TERF2
Interaction	int:FOXQ1	FOXQ1 interactions		5.238e-08	0.000804	4.02e-06	4.107e-05	51	108	SMC1A,GATAD2B,CCAR2,ASH2L,CDC27,ZMYM3,LRWD1,RCC1,CHD4,GTF3C3,COPA,CUX1,SART3,KIF1BP,SMC4,DDX39A,LARS,SMC2,PRPF8,PELP1,SF3A3,SF3B2,GTF3C1,HELLS,HOXD13,KIF22,FOXQ1,MOV10,MYO1A,NDUFV1,NSF,POLE,POLRMT,TEX10,RANGAP1,ZNF326,NUP85,NUP133,SNRNP200,SRPK2,NUP205,FAM120A,NUP160,TLE3,ORC3,SSBP2,SSBP3,VARS,NUP107,HNRNPUL2,SYMPK
Interaction	int:RFC1	RFC1 interactions		5.395e-08	0.0008281	4.1e-06	4.188e-05	40	77	SMC1A,CDC45,HIST1H2BG,HIST1H3A,BLM,BRCA1,CASP3,CDK4,CHEK1,IBTK,EMC2,DAXX,CHAF1A,SMC4,RAD50,FANCD2,RBM14,SMC2,XRCC6,CHEK2,HDGF,HNRNPU,MLH1,MRE11,MSH2,RACGAP1,MYOC,NOTCH1,NTRK1,PCNA,POU5F1,RFC1,RFC2,RFC4,RFC5,RPA1,RPA3,CHTF18,BRD4,SSBP3
Interaction	int:FEN1	FEN1 interactions		5.395e-08	0.0008281	4.1e-06	4.188e-05	40	77	ACTL6A,PARP1,BLM,CCNA2,CDK1,CDC5L,CDK2,LTN1,DDX11,DLD,DNA2,PARP2,EP300,FEN1,FGB,GTF2E2,HSD17B10,HNRNPA1,ELAC2,HUS1,DUSP19,LIG1,FOXO4,MOV10,MRE11,MSH2,NTRK1,PCNA,POU5F1,PPP2R5D,RAD21,RECQL,WDR76,SHMT2,NCAPG,TERF1,TNPO3,VRK1,WRN,SEM1
Interaction	int:ACAA2	ACAA2 interactions		5.517e-08	0.0008469	4.172e-06	4.262e-05	34	61	ACAT1,ACO2,AK2,TAGLN2,ALDOA,ATP1B3,USP8,CFL1,CHAT,PREPL,ENO1,FANCD2,ACAA2,TOMM40,FKBP2,ISYNA1,H2AFZ,HSD17B10,HNRNPA1,HNRNPA2B1,KCNMA1,NTRK1,P4HB,PGD,PGK1,TAX1BP3,SCP2,SGTA,RPGRIP1L,LARS2,TP53BP1,VDAC1,VDAC2,TAF15
Interaction	int:LIG4	LIG4 interactions		5.91e-08	0.0009071	4.447e-06	4.543e-05	59	132	ACTG1,TAGLN2,ALDOA,ATR,GGH,UNC119,ATP6V0D1,GRHPR,CLU,COL1A2,CTSK,DPP3,TSFM,EEF1A1,ENO1,NPC2,SMC2,MYL12A,TRAPPC3,XRCC6,GAPDH,RUVBL2,KDELR1,KIF3A,ZWINT,HMGN1,HNRNPA1,HNRNPA2B1,IPP,LDHB,APLF,MCM4,OSTM1,MT-CO1,MT-CO2,MT-CO3,MT-ND4,NDUFB10,NEU1,VKORC1,ASPM,PPIA,WBP1L,OXR1,RPL11,UFSP2,BBOF1,PALLD,TERF1,TERF2,FAM214A,TLE4,PPP1R18,TOP1,TP53BP1,TPI1,UBE2L3,ALMS1,FIP1L1
Interaction	int:CEP128	CEP128 interactions		6.776e-08	0.00104	5.074e-06	5.184e-05	104	276	LRRC47,ADSL,AP2A1,SIPA1L2,CIP2A,SLC25A12,HAUS1,CDC123,PROSER3,CEP95,CBL,CCNB1,CCNB2,CDC20,DLG5,CCDC138,ATXN10,SCLT1,COPA,IBTK,C2CD3,CSNK1E,SIPA1L1,CEP135,CTNNB1,CKAP5,WASHC5,KIF14,DVL2,WASHC3,RAD50,LATS2,MPHOSPH9,IPO11,NIN,PDZD11,CNTROB,IPO8,NEBL,SORBS1,CCDC77,PDLIM5,PLK4,TMED2,ASCC3,CNTRL,C1orf198,ERLIN2,CEP89,EXOC4,VPS45,DHX35,POC5,FBF1,TBC1D31,TANC1,PEF1,MED4,MB21D2,NARS,NDUFA5,NFATC3,PCBP3,XR…
Interaction	int:CNTRL	CNTRL interactions		6.934e-08	0.001064	5.167e-06	5.279e-05	68	160	SQSTM1,SGPL1,CALR,CCNB1,AURKB,DLG5,LONP1,RAB9A,CCDC138,PDIA4,C2CD3,SEC24C,CKAP5,KIF14,MPHOSPH9,CKAP2,NIN,TUBGCP3,GTSE1,SORBS1,TUBGCP2,TNRC6A,KDELR2,CNTRL,PDIA3,ERLIN2,CEP89,EXOC4,IDH3B,TBC1D31,TANC1,MAP3K4,MED4,MT-CO3,PCNT,PDHA1,MTPN,PLK1,PRKACA,MAPK6,HAUS6,HAUS3,PSMD7,HAUS4,GPATCH1,CEP192,KIF7,ZNF326,CEP128,S100A4,HAUS7,CEP152,SRP9,SSR3,NEDD1,NUP205,TTLL12,GANAB,RPGRIP1L,CLASP1,HAUS5,TJP1,TTK,CC…
Interaction	int:RPS3	RPS3 interactions		7.692e-08	0.001181	5.704e-06	5.828e-05	99	260	ATP6V0D2,CUL4B,CUL3,SLC25A5,ATP5F1A,CAD,RPL14,CCNB1,CD81,CDC5L,CDC20,CDK2,IBTK,SART3,CUL7,FBXO6,PAN2,CHAF1A,RPS27L,FBL,FANCD2,NDRG1,TUBGCP3,CCT2,AHSA1,SND1,TUBGCP2,NUDT21,HIST1H1E,HIST1H1T,H2AFX,HIST1H1A,MRPL3,RPL35,HNRNPA1,HNRNPU,HSP90AA1,ILF2,ILF3,EIF3E,CAPN8,RPSA,MAGOH,MCM2,MDM2,MOV10,RPL10A,BHLHA15,NOS2,NPM1,NTRK1,RAD21,RARA,KHDRBS2,RPL3,RPL4,RPL5,RPL6,RPL7A,RPL9,RPL10,RPL11,RPL12,RPL13,RPL18…
Interaction	int:NDUFV1	NDUFV1 interactions		7.983e-08	0.001225	5.891e-06	6.018e-05	44	89	ATP5PB,ATP6V0D1,SLC9A3R2,COX5A,COX6B1,CPT1A,EEF2,C6orf203,TIMMDC1,TOMM40,MRPL45,C15orf48,HTRA2,PHB2,ILF3,STMN1,FOXQ1,NDUFA4,NDUFA9,NDUFA10,NDUFB6,NDUFB10,NDUFS1,NDUFS2,NDUFS3,NDUFV1,NDUFS4,NDUFV3,PNP,OXCT1,PDHA1,NDUFS7,PSMD7,RRM1,SDHA,SDHB,PALLD,NDUFA12,TCOF1,TPI1,UQCRFS1,VDAC2,TRIM25,PAK5
Interaction	int:HSPA4	HSPA4 interactions		8.177e-08	0.001255	5.984e-06	6.114e-05	123	341	TAGLN2,CUL3,IRS4,APAF1,RUVBL1,ATR,BARD1,KAT2B,SQSTM1,CALM1,CARS,CBL,CDK1,ZW10,CDC25C,CDK2,CDKN2A,SCLT1,BAG4,BAG3,CRYAB,TTI1,FBXW8,DLD,DNMT1,BCL2L11,G3BP1,EPAS1,ERBB2,DNAJA2,NDRG1,ABRAXAS1,TOMM40,FGFR3,FKBP4,FKBP5,SEC23A,APPBP2,CCT2,USP39,HOPX,GART,GBA,USP19,STIP1,LNX1,KMT5C,GRK5,NR3C1,ERLIN2,GZMB,SEC23IP,HCFC1,HIF1A,PARK7,HNRNPD,HNRNPK,HSPA9,HSPB1,HSP90AA1,HSP90AB1,HSPD1,KARS,METTL21A,KCNQ1,KPNA2…
Interaction	int:C15orf48	C15orf48 interactions		8.187e-08	0.001257	5.984e-06	6.114e-05	55	121	ABL2,APOOL,TIMM23,ATP5F1C,ATP5PB,ATP5ME,ATP5PF,ATP5PO,NFS1,TAMM41,COX5A,SAMM50,PMPCB,COX6A1,COX7A2,COX7C,COX8A,CPT2,DHRS7B,POLDIP2,RDH11,TIMM44,ATP5PD,PITRM1,UQCC2,TIMM50,C15orf48,UQCRQ,IMMT,RTN4IP1,ATP5MD,HK2,LAMC1,SFXN1,TIMM21,NDUFA5,NDUFA9,NDUFA10,NDUFS1,NDUFS2,NDUFS3,NDUFV1,SFXN4,UQCR10,SLC25A3,NDUFS7,CHCHD3,TMEM70,NDUFA12,PMPCA,UQCRC2,UQCRFS1,CLPB,COQ8A,COQ9
Interaction	int:MCM7	MCM7 interactions		8.363e-08	0.001284	6.084e-06	6.215e-05	71	170	SMC1A,CDC7,CDC45,HIST1H3A,HIST1H4A,CUL3,ATR,CAD,CDC6,CDK2,CDKN1B,ASB8,BAG3,VPS26A,CUL7,GINS1,FBXO6,RBM8A,USP15,G3BP1,EPAS1,FANCA,FANCD2,NELFCD,GINS4,CCT4,AHSA1,GINS2,PRRC1,MCM8,DBF4,MAPRE2,GOLGA2,KMT5C,HIF1A,PRMT1,HSP90AB1,ILF2,KIFC3,MCM2,MCM3,MCM4,MCM5,MCM7,NAB2,NTRK1,ORC5,PCNA,PLK1,POLR2A,PSMD2,RAD21,RBL1,RNF2,RPA1,MCM10,CEP290,ASF1B,VPS35,SP2,SSRP1,CLUH,ELOC,TERF1,TERF2,SUZ12,CCT3,ORC6,ORC3,TR…
Interaction	int:MSH6	MSH6 interactions		8.557e-08	0.001314	6.196e-06	6.33e-05	45	92	SMC1A,CUL3,CDC14B,ATR,BARD1,BLM,BRCA1,SMC3,CDC5L,CHEK1,SAMHD1,RUSC2,CHAF1A,PARP2,RAD50,G3BP1,EP300,FANCD2,FEN1,SLX4,XRCC6,TOPBP1,SUPT16H,HDGF,HUS1,MLH1,MRE11,MSH2,MSH3,MUTYH,NTRK1,PCNA,POLE,POU5F1,RAD21,RAD51,RFC1,NANOG,RNF126,CLSPN,GANAB,FAF2,SUPT5H,PRDX2,TRIM25
Interaction	int:DSN1	DSN1 interactions		8.794e-08	0.00135	6.337e-06	6.474e-05	29	49	SPC25,SPC24,BRCA2,BUB1,BUB1B,CENPC,COPA,NSL1,NUF2,ETFB,NDC80,ZWINT,PMF1,CBX3,HSP90AA1,SKA2,MOV10,MYH9,PCNA,MIS12,PML,PPP1CC,ICE2,DSN1,POLR3B,EXOC7,CBX5,TTC3,KNL1
Interaction	int:MED4	MED4 interactions		8.89e-08	0.001365	6.377e-06	6.515e-05	129	362	A2M,LRRC47,ADSL,AP2A1,PIP5K1A,ALB,MED30,CIP2A,BIRC5,RRP1,SPC24,HAUS1,ATP5F1C,ATP5PB,SQSTM1,BUB1B,C3,WDR90,DLG5,AP2M1,CCDC138,TNFAIP8,QKI,ARHGEF6,C2CD3,CEP135,DZIP3,CLINT1,CKAP5,UBAP2L,KIF14,USP15,THRAP3,MED12,DVL2,PDIA6,PSME3,MPHOSPH9,EPAS1,NIN,CNTROB,NDC80,RBM14,ATP5PD,EIF3M,FLNB,CCDC77,PDLIM5,LARP7,SPAG5,RNPS1,CNTRL,KIF3A,GTF2B,CEP89,SUPT16H,HADHA,HADHB,HBA2,HBB,EXOC4,PDAP1,EXOSC8,HPX,POC5,TBC1…
Interaction	int:XRCC6	XRCC6 interactions		9.353e-08	0.001436	6.676e-06	6.82e-05	111	301	PARP1,HIST1H3A,BIRC5,ATRX,BARD1,KAT2B,BRCA1,CCNA1,RUNX2,CDK2,CDKN1A,PTTG1,CHEK1,CLU,KIF23,POT1,COX15,SAMHD1,CHD1L,CTNNA1,KIAA0408,CUL7,DHX9,TINF2,DLD,DLX2,CHAF1A,PARP2,ECT2,EEF2,DYNC1LI1,ENO1,EP300,NDRG1,TADA3,AHSA1,XRCC6,GART,CBX1,PDIA3,BAZ1A,GZMB,SUPT16H,H2AFX,HSD17B10,HDGF,CBX3,HNRNPA1,HNRNPK,ILF2,ILF3,IMPDH1,RPSA,APLF,LIG3,SMAD7,MCM2,MDM2,SGO1,MOV10,MRE11,MSH2,NARS,NOTCH1,NTRK1,PCNA,PGAM1,PGR…
Interaction	int:MRPL13	MRPL13 interactions		9.394e-08	0.001442	6.676e-06	6.82e-05	37	70	CDC14B,CUL7,DLD,COQ6,MRPL4,COQ4,C6orf203,MRPL37,MRPL10,MRPL28,MRPL45,MRPL3,HNRNPA1,HNRNPU,MOV10,MPV17,MRPS28,MRPL13,MRPL18,NDUFB10,NDUFS1,NDUFS3,OGDH,PDHA1,SLC25A3,MRPL50,MRPL55,RPL6,RPL13,RPL18,MRPL12,MRPL17,ZC3H3,MRPL14,MRPL11,MRPL9,MRPL47
Interaction	int:RPS3A	RPS3A interactions		9.731e-08	0.001494	6.884e-06	7.033e-05	92	238	PARP1,CUL3,SLC25A5,EIF3C,ATP5F1B,RPL14,CD81,CDK2,CHN1,PPT2,SART3,CUL7,PAN2,RPS27L,EEF1A1,EEF2,SAP18,CREB3,AHSA1,PABPC1,SND1,HIST1H1E,HIST1H1T,H2AFX,HIST1H1A,RPL35,HNRNPA1,HNRNPU,HSP90AA1,HSP90AB1,ILF3,EIF3E,KIF11,RPSA,MAD2L1,MCM2,NEDD4,RPL10A,BHLHA15,NFX1,NOS2,NPM1,NTRK1,NOP53,DDX56,RAD21,RNF2,RPA1,RPA3,RPL3,RPL4,RPL5,RPL6,RPL7A,RPL9,RPL10,RPL11,RPL12,RPL13,RPL18,RPL27,RPL28,RPL29,RPL31,RPL35A,RP…
Interaction	int:ECT2	ECT2 interactions		9.851e-08	0.001512	6.937e-06	7.087e-05	66	155	ABR,USP11,ARID1A,ALDH1B1,FANCM,SUCLG1,CAPN1,CDK1,CDC5L,CFL1,TRIP13,CSTB,EIF5B,NUP93,UBE3C,CUX1,CYC1,PHGDH,ERAL1,ECT2,FOXM1,COPG2,NPC2,MYL12A,PELP1,XRCC6,GALK1,KLHL20,CKAP4,IMMT,WDHD1,GGN,COPE,PHB2,HNRNPC,LDHB,MT-CO2,RACGAP1,MYO1D,PCOLCE,PDHB,GPSM2,PLK1,PML,PPP1CA,CHCHD3,RFC2,RFC5,CCDC91,LPCAT1,UBE2O,IPO9,SNRNP200,SRPK2,STRN,ELOC,ELOA,RPGRIP1L,TCOF1,NOMO1,PPP1R18,NUP188,PARD3,VDAC2,RAD18,SKA3
Interaction	int:RPS11	RPS11 interactions		1.018e-07	0.001563	7.136e-06	7.29e-05	73	177	CDC7,CUL3,RPL14,CDC5L,CDK2,DHX9,PAN2,RPS27L,EEF1A1,FBL,FANCD2,NELFCD,AHSA1,SND1,RUVBL2,COPS6,PSIP1,RPL35,HDGF,HNRNPU,MMGT1,IMPDH1,RPSA,MAGOH,MCM2,MDM2,MRPL18,HNRNPM,RPL10A,NPM1,DDX56,RAD21,CENPQ,RNF2,RPL3,RPL4,RPL5,RPL6,RPL7A,RPL9,RPL10,RPL11,RPL12,RPL13,RPL18,RPL27,RPL28,RPL31,RPL35A,RPS2,RPS3,RPS11,RPS13,RPS16,RPS17,RPS18,RPS19,RPS23,CEP76,RPS25,RPS26,RPS27A,AURKA,NCSTN,RPL13A,TOP1,TOP2A,TOP3A,…
Interaction	int:RPL22	RPL22 interactions		1.062e-07	0.00163	7.409e-06	7.569e-05	63	146	CUL3,ATP1B3,CALM1,RPL14,CD81,CDK2,CSE1L,DHX15,PAN2,RPS27L,FANCD2,AHSA1,RPL35,HDGF,HNRNPU,ILF3,RPSA,MCM2,MYH9,HNRNPM,RPL10A,NFX1,NPM1,POU5F1,RAD21,RNF2,RPL3,RPL4,RPL5,RPL6,RPL7A,RPL9,RPL10,RPL11,RPL12,RPL13,RPL18,RPL27,RPL31,RPL35A,RPS2,RPS3,RPS11,RPS13,RPS16,RPS17,RPS18,RPS19,RPS23,CEP76,RPS25,RPS26,RPS27A,WDR76,SRPK2,AURKA,NSFL1C,RPL13A,TUBG1,VCP,TRIM25,SMURF1,CBX8
Interaction	int:PSMD12	PSMD12 interactions		1.071e-07	0.001644	7.439e-06	7.599e-05	50	107	EIF3C,EIF3H,SQSTM1,CAD,CALM1,USP14,CDC5L,TXNL1,RNF185,BAG3,INSIG2,PSME3,FANCD2,UCHL5,EIF3L,EIF3M,FLNB,KDELR1,HSD17B10,HDLBP,COPE,HMGB2,UBLCP1,EIF3E,ITGAV,MCM7,NOS2,NPM1,PSMA1,PSMA3,PSMA5,PSMA7,PSMB2,PSMB3,PSMB7,PSMC1,PSMC2,PSMC3,PSMD1,PSMD2,PSMD7,PSMD8,PSMD10,PSMD11,RNF2,NANOG,SGTA,KIAA0368,UGGT1,SEM1
Interaction	int:CEP250	CEP250 interactions		1.145e-07	0.001757	7.916e-06	8.087e-05	93	242	AMER1,ABR,SIPA1L2,IRS4,PPFIBP1,RUVBL1,HAUS1,KAT2B,H1FX,CALU,RPL14,GTF3C3,MAGED1,CLINT1,TCAF1,CUL7,DDB1,HP1BP3,DHX9,DHX15,EEF1A1,MRPS2,ALYREF,ENO1,FBL,TUBA1B,TUBB4B,RBM14,PABPC1,IGF2BP1,MRPS23,FTL,PLK4,MAGED2,TNRC6A,TUBA1C,HIST1H1C,RPL35,HBB,RAVER1,HNRNPC,HNRNPU,HSPA2,HSPA9,HSP90AA1,HSP90AB1,DOCK7,MCM7,NUP54,MOV10,MYH9,HNRNPM,RPL10A,NEK2,NUP43,PCBP2,PTCD3,RPL3,RPL4,RPL5,RPL6,RPL7A,RPL10,RPL11,RPL1…
Interaction	int:RAD51	RAD51 interactions		1.151e-07	0.001767	7.925e-06	8.097e-05	57	128	WDR48,CBX4,ATRX,BARD1,BLM,BRCA1,BRCA2,CASP3,CHD3,CHEK1,RAD54B,MDC1,DNA2,HMGXB4,E2F1,EIF2D,FANCA,FANCD2,RNASEH2A,RAD51AP1,RTEL1,TUBGCP2,FBH1,H2AFX,HNRNPA2B1,HNRNPC,HSP90AA1,IGBP1,LMNB1,SGO1,MSH2,PCNA,PML,HID1,NSD3,PARPBP,RAD51,RAD51B,MCPH1,PALB2,RPA1,RPA3,CXXC4,FIGNL1,SPTA1,TEAD1,SWI5,TUBG1,UGDH,UMPS,WRN,XRCC2,XRCC3,RAD18,UGGT1,LRP8,SEM1
Interaction	int:CENPC	CENPC interactions		1.261e-07	0.001936	8.644e-06	8.831e-05	23	35	HIST1H2BG,CDC14B,CENPA,CENPC,RPAP1,MDC1,DAXX,NUF2,NDC80,FGL1,ZWINT,PMF1,HNRNPA1,NPM1,MIS12,CENPM,CENPO,CENPU,CENPQ,RPL18,DSN1,SUMO2,ELOC
Interaction	int:TUBA1C	TUBA1C interactions		1.275e-07	0.001957	8.696e-06	8.884e-05	74	181	ALDH3A2,CUL4B,CUL3,SLC25A5,ATP2B1,ATP5F1A,ATP5F1B,BSG,CAD,CBL,CD81,CDC5L,CDC20,CDK2,AURKB,CDKN2A,AP2M1,ATXN10,ATP5MF,TCP11L2,PHGDH,FBXO6,LPGAT1,KIF14,EEF1A1,G3BP1,DNAJA2,FANCD2,TUBA1B,TUBB4B,CCT7,CCT4,CCT2,ATP5MG,TIMM50,CCT8,GAPDH,BBS9,MAGED2,SEC61B,STIP1,COPS6,TUBA1C,ATP5MD,TMEM209,HSPB1,HSP90AB1,HSPD1,MCM2,MDM2,NPM1,PDE3A,SLC25A3,AHNAK,POU5F1,RNF5,RPA1,RPA3,RPL4,FBXW7,GLMP,SHC1,MAP7D1,CEP72,SSR…
Interaction	int:RPS6	RPS6 interactions		1.327e-07	0.002037	9.014e-06	9.209e-05	83	210	CUL4B,CUL3,SLC25A5,VASN,RPL14,CD81,POT1,EIF5B,CLINT1,CUL7,DHX9,FBXO6,PAN2,RPS27L,EEF1A1,EEF2,FBL,FANCD2,NDRG1,TUBGCP3,PABPC1,SND1,FRS2,H2AFX,OLFM2,RPL35,HNRNPA1,HNRNPU,HSP90AA1,HSP90AB1,ILF2,ILF3,KIF11,RPSA,MAGOH,MDM2,HNRNPM,RPL10A,NPM1,NTRK1,MAPKAP1,PRKCSH,RAD21,RARA,RPL3,RPL4,RPL5,RPL6,RPL7A,RPL9,RPL10,RPL11,RPL12,RPL13,RPL18,RPL27,RPL28,RPL29,RPL31,RPL35A,RPS2,RPS3,RPS6KB1,RPS11,RPS13,RPS16,RP…
Interaction	int:MMS19	MMS19 interactions		1.36e-07	0.002088	9.196e-06	9.395e-05	78	194	NCOA3,SPC25,FMNL2,AP2A1,ALDH3A2,CUL3,GEMIN2,ARF1,CCNK,EIF2S2,FMNL3,SMC3,TRIP13,CSE1L,LTN1,EIF5B,EDEM1,ZNF536,DNA2,DUSP9,NARF,EIF2S1,KCTD3,ELP4,FANCA,FANCD2,EIF3M,FAM96B,USP39,RTEL1,MAGED2,DDX52,GRK5,GTF2E2,ERLIN2,PHB2,IDH3B,KPNA2,KPNA3,PIGS,MCM2,MLH1,MUTYH,NDUFS2,NOTCH1,NTRK1,PDE3A,PHKA2,POLA1,POLD2,POLE,THOC6,PRIM1,PRIM2,QSOX2,RANGAP1,RARA,RFC5,RNF2,FANCI,TYW1,GEMIN6,NUP35,SLC3A2,SMARCD1,MON2,LA…
Interaction	int:KDM1A	KDM1A interactions		1.498e-07	0.0023	1.009e-05	0.0001031	120	334	HIST1H3A,PPM1D,BLZF1,CCDC155,HAUS1,STX11,CDC23,ATP5PB,ATP6V1B1,PRDM1,BRCA1,MBD4,SLC25A20,UNC119,MTA1,NOSTRIN,CDC5L,ZMYM3,CHD3,CHD4,MTO1,SCLT1,ATP5MF,SIN3A,ZNF516,DZIP3,UBE3C,KIAA0408,SRGAP3,DNMT1,CHAF1A,WASHC3,E2F1,ECT2,ESCO2,ASB3,EP300,EPAS1,KLF3,EZH2,PHF21A,HMG20B,UCHL5,FGF1,LOXL4,ECI2,TADA3,FMR1,ELOF1,PELP1,TIMM50,FYN,GDF9,IMMT,SF3B2,GOLGA2,NR3C1,RASSF8,PMF1,OIP5,CCDC90B,IGFBP4,RBPJ,ISL1,KIFC3…
Interaction	int:PSMD4	PSMD4 interactions		1.515e-07	0.002325	1.015e-05	0.0001037	70	169	ACO2,ALB,ALDOA,PPM1D,ATP5F1A,ATP5F1B,SQSTM1,CAD,CCNA2,USP14,TXNL1,PDIA4,CRYAB,MDC1,KIF1BP,FBXO6,DLD,ECT2,PDIA6,INSIG2,PSME3,UCHL5,GJA1,KDELR1,TRIM63,GOT2,UBE2C,GSN,HADHA,RASSF8,IDH3A,UBLCP1,ITGA2,MCM5,MDH2,MDM2,NEDD4,NOS2,NPM1,NTRK1,SCHIP1,UBQLN2,POLE,PPIA,PSMA1,PSMA3,PSMA5,PSMA7,PSMB2,PSMB3,PSMB7,PSMC1,PSMC2,PSMC3,PSMD1,PSMD2,PSMD7,PSMD8,PSMD10,PSMD11,RAD23B,RPA1,SREBF2,NCAPD3,KIAA0368,TERF1,VCP…
Interaction	int:SUZ12	SUZ12 interactions		1.58e-07	0.002425	1.054e-05	0.0001077	124	348	ACTG1,GATAD2B,HIST1H2BG,HIST1H3D,ALDOA,SORBS2,KHSRP,ATP5F1B,ATP5F1C,ATP5PO,BRCA1,EIF2S2,H1FX,CALR,CANX,MTA1,SMC3,AIFM1,RCC1,CHD4,EFTUD2,SNRNP40,DDX23,SAMM50,COPA,CSE1L,NUP93,DDOST,PHGDH,HP1BP3,DHX9,RBM8A,THRAP3,DNMT1,DAZAP1,ALYREF,EPRS,ERH,FBL,SAP18,EZH1,EZH2,NDRG1,CDC40,RBM14,FLNB,LIMA1,FMR1,PRPF8,PDLIM5,ERLIN1,CTCF,TIMM50,RUVBL2,RNPS1,SF3A3,IMMT,SF3B2,KMT5A,LMNB2,PDIA3,PHF5A,H1F0,HIST1H1C,HIST1…
Interaction	int:RPL31	RPL31 interactions		1.819e-07	0.002792	1.209e-05	0.0001235	65	154	CUL4B,CUL3,SLC25A5,BRCA1,RPL14,CD81,CDK2,DHX9,DHX15,PAN2,RPS27L,EEF1A1,EEF2,TCEAL9,TUBGCP3,AHSA1,RBMX,COPS6,RPL35,IFIT2,ILF2,ILF3,RPSA,MCM2,MOV10,HNRNPM,RPL10A,NOS2,DDX56,POU5F1,RNF2,RPL3,RPL4,RPL5,RPL6,RPL7A,RPL9,RPL10,RPL11,RPL12,RPL13,RPL18,RPL27,RPL31,RPL35A,RPS2,RPS3,RPS11,RPS13,RPS16,RPS17,RPS18,RPS19,RPS23,CEP76,RPS25,RPS26,RPS27A,ASF1B,SRP68,RPL13A,TUBG1,TRIM25,MOGS,SMURF1
Interaction	int:ATP5ME	ATP5ME interactions		2.049e-07	0.003145	1.356e-05	0.0001385	24	38	APOOL,ATP5F1A,ATP5F1B,ATP5F1D,ATP5PB,ATP5ME,ATP5PF,ATP5PO,CYC1,KIF14,TIMMDC1,TOMM40,ATP5PD,ATP5MG,C15orf48,RER1,NDUFS3,RNF2,RPS16,FAM46A,VDAC1,VDAC2,CCDC14,COQ9
Interaction	int:SMARCA5	SMARCA5 interactions		2.084e-07	0.003199	1.367e-05	0.0001397	60	139	SMC1A,HIST1H3A,HIST1H4A,ALB,BEND3,COPS3,RUVBL1,BRCA1,SMC3,CDC5L,CDK2,CEBPB,CENPA,CHD3,COX15,SIN3A,CTNNB1,DAXX,CUL7,PHGDH,DNMT1,L3MBTL2,CHAF1A,SAP18,FANCD2,RBM14,FOXE1,FOXM1,RUVBL2,BAZ1A,HDGF,HNRNPU,RBPJ,MAF,FOXQ1,MCM3,MSH2,MXI1,HNRNPM,NOTCH1,NPM1,NTRK1,POLE3,PDHA1,POU5F1,PPP1CA,RAD21,RBBP7,RNF2,RPA1,RPA3,RPL10,NANOG,SFPQ,POLR3B,IPO9,SMARCC1,NCSTN,SUZ12,VCP
Interaction	int:IMMT	IMMT interactions		2.084e-07	0.003199	1.367e-05	0.0001397	60	139	APOOL,PARP1,ALB,SLC25A12,ATP5F1A,ATP5F1C,SGPL1,CALM1,CD81,CHD3,COX15,MDC1,CUL7,HP1BP3,FBXO6,ECT2,EEF1A1,SLC25A13,EP300,EZH2,FANCD2,TUBGCP3,TOMM40,PIAS4,MTX2,C15orf48,UQCRQ,CD244,IMMT,RER1,HIVEP1,HNRNPD,MMGT1,KIF22,KPNA2,MYH9,NDUFA4,NDUFA9,NDUFA10,NDUFS3,NEK2,NTRK1,PDHA1,HJURP,MSMO1,MINOS1,SFPQ,RNF126,DNAJC11,STX5,NDUFA12,NCSTN,TK1,SUZ12,SNAPIN,CLEC5A,VDAC1,VDAC2,PRRC2A,BAG6
Interaction	int:PTBP1	PTBP1 interactions		2.126e-07	0.003264	1.389e-05	0.0001419	59	136	ACAT1,CUL3,ATP5F1A,ATP5F1B,ATP5F1C,CANX,CASP3,CDC5L,CDK2,CHEK1,QKI,COX15,CUL7,FBXO6,DLD,G3BP1,CALCOCO2,EPRS,FANCD2,HSD17B10,RAVER1,PHB2,HNRNPA1,HNRNPA2B1,HNRNPD,HNRNPK,HNRNPL,HNRNPU,HSPA9,HSPB1,ILF2,RPSA,MCM2,MDM2,MOV10,NONO,NOS2,NOTCH1,NPM1,PCBP3,NTRK1,PCBP2,PDHA1,PDHB,PRKACA,PSMA3,PTBP1,RANGAP1,RNF2,RPA1,RPA3,SFPQ,SLC3A2,SNRPA,SPTAN1,SRPK2,TMEM177,SUZ12,TRIM25
Interaction	int:RPS23	RPS23 interactions		2.589e-07	0.003973	1.684e-05	0.000172	63	149	SLC25A5,VASN,RPL14,CD81,CDK2,SAMM50,PAN2,RPS27L,EEF1A1,EEF2,FANCD2,AHSA1,RPL35,HDGF,HNRNPU,HSP90AB1,ILF2,ILF3,EIF3E,KIF11,RPSA,MCM2,MDM2,HNRNPM,RPL10A,NPM1,MRPL55,POU5F1,RPL3,RPL4,RPL5,RPL6,RPL7A,RPL9,RPL10,RPL11,RPL12,RPL13,RPL18,RPL27,RPL28,RPL29,RPL31,RPS2,RPS3,RPS11,RPS13,RPS16,RPS17,RPS18,RPS19,RPS23,CEP76,RPS25,RPS26,RPS27A,WDR76,MRPL17,KIAA0368,RPL13A,TUBG1,XPO1,TRIM25
Interaction	int:NBN	NBN interactions		2.688e-07	0.004126	1.741e-05	0.0001779	44	92	HIST1H3A,ATR,ATRX,BACH1,BARD1,BLM,BRCA1,CCNE1,CDC5L,CHEK1,MDC1,RAD50,EP300,FANCD2,SLX4,TOPBP1,CHEK2,H2AFX,LIG3,MDM2,MLH1,MRE11,MSH2,MED4,PCNA,MAPKAP1,POU5F1,MCPH1,RFC1,DPPA4,RPA1,RPA3,NANOG,SKP2,SUMO2,FAM219A,TERF1,TERF2,TP53BP1,TUBG1,VRK1,WRN,RAD18,CBX8
Interaction	int:CDC7	CDC7 interactions		2.716e-07	0.004169	1.752e-05	0.000179	23	36	CDC7,CDK2,CDK4,CDKN1A,CDKN2A,GRHPR,CHAF1A,DBF4,MCM2,MCM3,MCM4,MCM5,MCM7,ORC5,RPS11,MCM10,CLSPN,CENPJ,KMT2E,BRD4,ORC6,XPO1,RAD18
Interaction	int:SEM1	SEM1 interactions		2.888e-07	0.004432	1.855e-05	0.0001895	59	137	CUL4B,EIF3C,BRCA1,BRCA2,USP14,TXNL1,INTS7,BAG3,SIN3A,LTN1,UBE3C,CKAP5,TLN2,USP15,EEF1A1,NARF,EEF2,PSME3,RNF181,UCHL5,FEN1,SND1,NUDT21,HNRNPU,UBLCP1,WDR63,UBQLN2,POLR2B,PSMA7,PSMC1,PSMC2,PSMC3,PSMD1,PSMD2,PSMD7,PSMD8,PSMD10,PSMD11,INTS11,RAD23B,RAD51,UBR7,RPA1,ATXN2,RNF126,INTS9,SUMO2,NSFL1C,PRRC2C,TAF2,KIAA0368,INTS5,TOP1,VCP,MAP1LC3B,PRRC2A,BAG6,SEM1,UBE3B
Interaction	int:ATP5F1D	ATP5F1D interactions		2.923e-07	0.004487	1.869e-05	0.000191	29	51	ATP5F1A,ATP5F1B,ATP5F1C,ATP5F1D,ATP5PB,ATP5MC3,ATP5ME,ATP5PF,ATP5PO,AUH,ATP6V0D1,CDK2,COX5A,ATP5MF,CPT2,DDOST,TSFM,FAM172A,ATP5PD,ATP5MG,RTN4IP1,MT-ATP8,NDUFB5,LARS2,SIRT3,TOP3A,VDAC1,VDAC2,ACKR3
Interaction	int:MSH2	MSH2 interactions		2.95e-07	0.004529	1.879e-05	0.000192	58	134	AARS,SMC1A,CDC14B,ATR,BARD1,BLM,BRCA1,EXO1,CDC5L,ZW10,CDK2,CDKN1A,CHEK1,TRIP13,DHX15,CHAF1A,E2F1,E2F3,RAD50,FANCA,FANCD2,FEN1,SEC23A,SLX4,XRCC6,SUPT16H,CHEK2,HNRNPD,HUS1,MLH1,MRE11,MSH2,MSH3,MUTYH,NTRK1,PCNA,PDE3A,POU5F1,RAD21,RAD51,RECQL,RFC1,RPA1,RPA3,NANOG,RNF126,SUMO2,FAF2,SUPT5H,DNAJC9,RPGRIP1L,TK1,TOP1,TOP2A,TOP2B,TOP3A,TRIM25,SNX27
Interaction	int:BLM	BLM interactions		3.006e-07	0.004615	1.907e-05	0.0001948	57	131	SMC1A,PPM1H,HIST1H2AI,PARP1,FANCM,ATR,ATRX,BLM,BRCA1,CASP3,RPL14,EXO1,CHEK1,RMI2,COX15,CHAF1A,CENPS,RAD50,FANCA,FANCD2,FANCG,FEN1,SF3B2,TOPBP1,CHEK2,H2AFX,HSP90AA1,MAGOH,MLH1,MRE11,MSH2,PSMD1,RAD23B,RAD51,RFC1,RPA1,RPA3,RPS19,RPS27A,RREB1,SUMO2,SNRNP200,PHF8,NEK4,SUPT5H,DYNLT1,TERF1,TERF2,TOP2A,TOP3A,TP53BP1,AIPL1,VCP,WEE1,WRN,XRCC2,MMS22L
Interaction	int:G3BP1	G3BP1 interactions		3.056e-07	0.004691	1.924e-05	0.0001966	145	425	ADD3,ADSL,CUL3,CIP2A,HAT1,EIF3C,EIF3H,ATP5F1A,BANF1,EIF2S2,H1FX,RPL14,CBFB,CDK1,CDC5L,CENPF,CFL1,RCC1,COX5A,CNN3,KIF23,MAGED1,BAG3,CLIC4,PRDX6,CRYAB,CSE1L,SEC24C,CSK,SIPA1L1,CSTF1,CTNNA2,CTNND1,UBAP2L,DLD,HELZ,PTBP3,SMC4,ARPC1B,RPS27L,DAZAP1,G3BP1,EIF4B,ELAVL2,FBL,PAK4,MEX3A,PRMT5,EIF3L,IFI30,EIF3M,FLNB,FMR1,SORBS1,MRPL45,PABPC1,PDLIM5,IGF2BP1,KHDRBS3,SND1,LSM3,MAGED2,CBX1,STIP1,ASCC3,TUBA1C,HNRN…
Interaction	int:CALCOCO1	CALCOCO1 interactions		3.058e-07	0.004695	1.924e-05	0.0001966	25	41	CALCOCO1,ARNT,CYTH3,AP2M1,CRYBA2,CTNNB1,ISOC1,EP300,DUSP13,NDC80,FAM161A,FOSL2,GRIK2,GABARAPL2,IPP,KRT15,NEDD4,TBC1D17,SRPK2,AURKA,CTNNBL1,MAFF,TBC1D15,SMURF1,FOSL1
Interaction	int:AP2B1	AP2B1 interactions		3.127e-07	0.0048	1.959e-05	0.0002002	50	110	ACVR1,AP2A1,AP1G1,OSBPL10,CUL3,BUB1,BUB1B,AP1S2,AP2M1,AP1S1,COX5B,SEC24C,CLINT1,KIAA0408,LDLRAP1,DAB2,POM121,NUSAP1,EPS15,ERBB2,RAPGEF3,TOMM40,SNX9,LIMA1,GTSE1,NUP50,RNPS1,HSPB1,KPNA2,MCM2,NUP54,MLH1,MYH9,NTRK1,ANLN,EPN1,PLOD2,FAM46C,RPA1,RPA3,CEP128,ITSN1,SHC1,XPO7,PIP5K1C,TFAP2A,TFRC,XPO1,TRIM25,SMURF1
Interaction	int:CHTF18	CHTF18 interactions		3.147e-07	0.004831	1.96e-05	0.0002003	19	27	SMC1A,P4HA2,DDX11,FANCA,HSP90AA1,LIG1,NTRK1,PCNA,DSCC1,CHTF8,RAD21,RFC1,RFC2,RFC4,RFC5,RPA1,RPA3,CHTF18,XRCC3
Interaction	int:SSR3	SSR3 interactions		3.158e-07	0.004847	1.96e-05	0.0002003	32	59	KLHL29,RPL14,SCLT1,DDOST,DDX39A,SAP18,MAGT1,FANCD2,ERLIN1,ATP5MG,SND1,CNTRL,ZWINT,HNRNPC,HSP90AA1,RPL10A,PHB,ASPM,SEC61A1,RPL5,SSR1,SSR3,SSR4,SF3B3,UQCRC2,VDAC1,VDAC2,XRCC3,TRIM25,YIPF5,TOMM22,PRRC2A
Interaction	int:FAF2	FAF2 interactions		3.167e-07	0.004862	1.96e-05	0.0002003	91	240	ABCB7,ACADM,TIMM23,ACTG1,ACTG2,ACTN1,KIDINS220,ALDH1B1,ALDH3A2,CUL3,ATP5F1B,PIP4P1,CALU,SERPINH1,EVI5L,XPR1,RAB9A,MAGED1,INTS7,CSE1L,UBXN7,UBE3C,DDB1,FBXO6,SAE1,ECE1,INSIG2,ENO1,STOM,TIMM17B,MRPL37,TIMMDC1,FANCD2,TUBA1B,TOMM40,UBE2J1,LARS,ERLIN1,ATP2C1,UQCRQ,SARAF,USP19,OS9,TMED2,TUBA1C,ERLIN2,HIF1A,HMGCR,INSIG1,STT3A,MCM2,MSH2,MT-CO2,NDUFS2,UBQLN2,DERL1,PSMD2,PTGS2,PEX19,RNF2,LPCAT1,NUP85,RRM2,V…
Interaction	int:CUL2	CUL2 interactions		3.371e-07	0.005174	2.078e-05	0.0002123	155	461	ACLY,ARID1A,HIST1H4I,HIST2H2BE,HIST1H4A,HIST1H4D,HIST1H4F,HIST1H4K,HIST1H4C,ALDOA,CUL4B,CUL3,IRS4,SLC25A5,COPS3,SENP8,KHSRP,ARNT,SQSTM1,RPL14,SMC3,AIFM1,CDKN2A,BAG4,SAMHD1,KLHDC3,CSNK1E,UBXN7,CSTA,CTNNA1,CTPS1,PHGDH,DHX9,DHX15,FBXW8,BCL2L11,EEF1A1,DAZAP1,EIF5A,ALYREF,ENO1,STOM,ANKRD39,ZRANB3,TUBB4B,NDRG1,RBM14,ZER1,SEC23A,APPBP2,TRMT112,PRDX4,PABPC1,IGF2BP1,XRCC6,GAPDH,RNPS1,PRDX3,COPS6,TUBA1C,MK…
Interaction	int:IVNS1ABP	IVNS1ABP interactions		3.793e-07	0.005822	2.329e-05	0.0002379	43	90	USP11,SMC1A,PARP1,GBF1,SMC3,CHD3,DHX9,FBXO6,PAN2,USP15,THRAP3,ENO1,FANCD2,IGF2BP1,KLHL20,RBMX,HNRNPUL1,HNRNPA1,HNRNPC,HNRNPD,HNRNPK,HNRNPL,HNRNPU,HSP90AB1,ILF2,ILF3,MCM2,MCM4,MYH9,HNRNPM,PLK1,POLR2A,PRPSAP2,CENPU,RPL6,ZNRD1,TRA2B,SHMT2,VPS35,DMRTC2,TRIM29,SMURF1,ELL
Interaction	int:FOXB1	FOXB1 interactions		4e-07	0.006139	2.446e-05	0.0002499	58	135	SMC1A,CCAR2,GBF1,SMC3,LRWD1,RCC1,GTF3C3,COPA,CHD1L,CTNNB1,CTNND1,NSDHL,DHFR,NCAPD2,ARID3A,PARP2,DUSP9,SMC4,DDX39A,MRPL51,MRPL27,TOMM40,COG5,LARS,MRPL45,SMC2,SF3A3,LMNB2,PHF5A,GTF3C1,MRPL3,HK2,HOXA10,HOXD13,LIG3,LRP1,MEN1,MRPL18,MRPL50,POLE,RANGAP1,DARS2,NAA40,RPA3,SKP2,XPO7,NUP205,NUP160,ELOA,KIAA0368,NCAPH,TFAP2A,TLE3,TLE4,VARS,XRCC1,HNRNPUL2,SYMPK
Interaction	int:SIRT2	SIRT2 interactions		4.169e-07	0.006399	2.539e-05	0.0002594	38	76	NCOA3,ACLY,HIST1H3A,GPAM,CDC14B,KAT2B,RUNX3,CBL,CBLB,CCNA2,CDC20,CDK2,RAB3GAP2,SCLT1,TINF2,DMD,TRAPPC12,EP300,FZR1,PAPOLA,NUDT21,CEP89,GYS1,PHB2,HOXA10,FBF1,FADS1,MDM2,SCFD2,AHI1,RAD51,SARS,SKP2,AURKA,RPGRIP1L,SSBP3,XPO1,ELL
Interaction	int:SET	SET interactions		4.231e-07	0.006495	2.567e-05	0.0002623	65	157	KDM5C,HIST1H3A,ALB,WDR48,HIRIP3,ATP5F1B,BANF1,KLF5,SELENBP1,CALM1,RUNX1,CCNB1,MTA1,CD81,CDK2,CDK4,CDKN1A,COX15,CSNK1E,DLD,CHAF1A,EEF1A1,EIF2S1,ELF4,ENO1,HSPA14,EP300,UCHL5,CCT2,CTCF,FTH1,CCT8,XRCC6,GAPDH,GART,SUB1,NR3C1,HIST1H1A,HMGB2,HNRNPA2B1,MCM2,MDM2,SGO1,NMT1,NTRK1,NUCB1,NUP88,PLOD2,POLD2,PPP2CB,PPP2R1B,PTMA,RAC1,RPL36AL,SHMT2,SUPT5H,SUPT6H,VPS72,TCP1,TERF1,TERF2,XPO1,MTERF1,SALL4,ANP32A
Interaction	int:SMC1A	SMC1A interactions		4.747e-07	0.007286	2.869e-05	0.0002931	62	148	SMC1A,CUL3,ATR,ATRX,BARD1,BLM,BRCA1,SMC3,CDC5L,CDK2,CDK4,OSBPL3,MDC1,NUF2,CUL7,FBXO6,USP15,L3MBTL2,SMC4,EP300,STAG1,FANCD2,BPTF,NDC80,RBM14,WFDC5,SMC2,CTCF,MGME1,FOXQ1,MCM2,MCM4,MCM7,MLH1,MSH2,NOTCH1,NTRK1,PHF1,PLK1,MRPL50,DERL1,POLA1,POLE,POLR2A,POU5F1,PRKAA2,PSMC2,HAUS3,RAD21,RFC1,RNF2,RPA1,RPA3,RNF126,CHTF18,CDCA5,HDAC8,ATG2A,SF3B3,BRD4,NSMCE2,SF3A2
Interaction	int:POLN	POLN interactions		4.882e-07	0.007494	2.939e-05	0.0003002	14	17	ATR,BARD1,BRCA1,BRCA2,POLDIP2,FANCA,FANCD2,FANCG,PCNA,RAD51,PALB2,FANCI,HELQ,RAD18
Interaction	int:CCNA1	CCNA1 interactions		5.129e-07	0.007873	3.075e-05	0.0003142	29	52	CCAR2,BRCA1,CCNA1,CCNA2,CDK1,CDC20,CDC25A,CDK2,CDKN1A,CDKN1B,CKS1B,CKS2,CTNNB1,CUX1,E2F1,FZR1,XRCC6,COPS6,HIST1H1B,HIST1H1A,KLHDC9,MCC,MCM4,MYBL2,PGR,PPP1CA,RBL1,RPA1,SKP2
Interaction	int:MLH1	MLH1 interactions		5.239e-07	0.008043	3.129e-05	0.0003197	59	139	SMC1A,ACTG1,ACTG2,HFM1,ALDOA,RUVBL1,ASS1,ATP5F1A,ABCC3,BACH1,BARD1,BLM,BRCA1,SQSTM1,CAPN5,MBD4,SELENBP1,CASP3,AIFM1,EXO1,NANP,DES,UBAP2L,E2F1,RAD50,EEF2,CTTN,FANCD2,NDRG1,ZER1,FLNB,AGR2,RUVBL2,CKAP4,HDLBP,DOCK7,KPNA2,LGALS4,MLH1,MRE11,MSH2,MSH3,NTRK1,PCNA,XRN1,SEC61A1,POLH,PPP3CC,PSMA1,RAD23B,RFC1,ACER3,WDR61,PPP2R2D,SPTAN1,PSD3,TRIM29,TXN,AMOT
Interaction	int:H2AFY	H2AFY interactions		5.352e-07	0.008215	3.184e-05	0.0003253	42	88	PARP1,HIST1H2AB,HIST2H2BE,HIST1H3A,HIST1H3B,HIST1H4A,CUL3,ATRX,BRCA1,CENPA,RCC1,CUL7,DLD,ERBB2,EZH2,FANCD2,FOXE1,FMR1,XRCC6,CBX1,H2AFX,HIST1H1A,HDGF,CBX3,HMGN2,RBPJ,APLF,MYH9,PDHA1,NSD3,RAN,RNF2,NAA40,ATXN1L,PHF8,CBX5,SUZ12,TOP1,VDAC1,XPC,TRIM25,DEK
Interaction	int:RPS25	RPS25 interactions		5.556e-07	0.008529	3.28e-05	0.0003351	65	158	CUL4B,CUL3,RPL14,CD81,CDC5L,AURKB,CDKN1A,CUL7,PAN2,RPS27L,FANCD2,TUBGCP3,EIF3L,PRPF8,AHSA1,KIF2C,RPL35,HNRNPU,ILF3,EIF3E,RPSA,MCM2,MDM2,HNRNPM,RPL10A,NPM1,NTRK1,POU5F1,RAD21,RARA,RPL3,RPL4,RPL5,RPL6,RPL7A,RPL9,RPL10,RPL11,RPL12,RPL13,RPL18,RPL27,RPL28,RPL29,RPL31,RPL35A,RPS2,RPS3,RPS11,RPS13,RPS16,RPS17,RPS18,RPS19,RPS23,CEP76,RPS25,RPS26,WDR76,RPL13A,TUBG1,VCP,XPO1,TRIM25,SMURF1
Interaction	int:XRCC3	XRCC3 interactions		5.556e-07	0.008529	3.28e-05	0.0003351	65	158	ATP5F1A,BRCA2,CALU,ZW10,SQOR,COPA,TECR,LTN1,EIF5B,GREB1,NUP93,ERAL1,MRC2,MYOF,SLC25A13,KCTD10,FANCA,FANCG,SCGB3A1,FKBP5,CHERP,ERLIN1,CCT8,UQCRQ,STIP1,CKAP4,SF3B2,COPE,PHB2,HNRNPA2B1,HSP90AB1,HSPD1,TNKS1BP1,IL13RA2,IMPDH1,SLCO4A1,ISLR,FAM196A,SFXN1,OPA1,PLAUR,DERL1,RAD51,PALB2,RNF5,RPL10,GLMP,IPO9,CHTF18,UNC45A,SSR3,NCAPD3,TCP1,TMPO,HSP90B1,CCT3,WEE1,XPO1,XRCC3,JPH1,TRIM25,NCLN,TOMM22,TOR1AIP2,NCO…
Interaction	int:PCM1	PCM1 interactions		5.593e-07	0.008585	3.289e-05	0.000336	92	246	CC2D2A,KNSTRN,SPC24,HAUS1,CDC123,CEP95,CCNB1,CCNB2,CENPE,CCDC138,SCLT1,MAGED1,IBTK,C2CD3,CSNK1E,CEP135,NUF2,PAN2,KIF14,WASHC3,KIF20A,LATS2,MPHOSPH9,CKAP2,NIN,NDC80,COG5,FMR1,CCDC77,ATP5MG,CNTRL,HNRNPUL1,CEP89,CKAP2L,RASSF8,EXOC4,SAV1,HMMR,POC5,FBF1,IDH3B,TBC1D31,LRRCC1,TANC1,KRT15,MED4,PCBP3,NTRK1,MIS18A,PCNT,XRN1,PLK1,SPATA24,PRKAR2B,HAUS6,AHI1,HAUS3,HAUS4,TTC12,GPATCH1,CEP192,KIF7,CEP55,MIS18BP…
Interaction	int:E2F1	E2F1 interactions		5.798e-07	0.0089	3.397e-05	0.000347	64	155	NCOA3,PARP1,BIRC5,ATR,BARD1,KAT2B,BRCA1,CCNA1,HIST1H2AG,HIST1H2BJ,ASH2L,CCNA2,CCNE1,CDK1,CDC6,CDC20,CDC25A,CDC27,CDK2,CDKN1A,CDKN2A,CHEK1,SERTAD2,DDB1,GAB2,DHFR,DNMT1,ARID3A,E2F1,EP300,FZR1,UCHL5,ANAPC11,TOPBP1,CHEK2,HCFC1,MAD2L1,TP53INP1,MDM2,MLH1,MOV10,MSH2,ATAD2,MYBL2,PHB,PURA,RAD51,RARA,MCPH1,RBL1,RECQL,SKP2,RNF126,SMARCA4,PRR11,SP2,SP4,TBP,PPP1R13B,TK1,CBX5,TP53BP1,TTK,TYMS
Interaction	int:NUP107	NUP107 interactions		6.089e-07	0.009347	3.554e-05	0.0003631	47	103	ACLY,CUL3,CDC5L,CENPF,RCC1,PNKD,NUP155,NUP93,CUL7,EIF4B,DUSP13,FANCD2,NUP50,GLE1,TMEM209,HSP90AB1,FOXQ1,H2AFV,NUP54,NTRK1,NUP88,NUP43,PDHA1,NUP37,SEC61A1,TMEM214,RAN,RANGAP1,NUP85,NUP35,NDC1,NUP133,RRP1B,NUP205,NUP210,NUP160,NUP188,SUZ12,TP53BP1,TPR,VCP,XPO1,TRIM25,NUP107,NUP214,CORO1B,AAAS
Interaction	int:HIST4H4	HIST4H4 interactions		6.139e-07	0.009423	3.565e-05	0.0003642	48	106	NCOA3,HIST1H3B,ALB,CUL3,HAT1,CBX4,KAT2B,CDKN1A,LRWD1,CENPA,DAXX,CUL7,FBXO6,L3MBTL2,CHAF1A,EP300,EPS15,EZH2,UCHL5,PRMT5,CBX2,KMT5A,H2AFX,HDGF,PRMT1,MCM2,MDM2,MEN1,ORC5,PGR,RAD21,RAD51B,RARB,ARID4A,RBBP7,RNF2,HJURP,DNTTIP2,ASF1B,HDAC8,CBX5,BRD4,CTNNBL1,SUZ12,ORC3,PSCA,ANP32A,CBX8
Interaction	int:VDAC3	VDAC3 interactions		6.154e-07	0.009446	3.565e-05	0.0003642	50	112	ATP1B3,ATP5F1A,ATP5F1B,ATP5F1C,ATP5F1D,ATP5PB,ATP5ME,ABCC3,ATP5PO,SGPL1,TSPO,SERPINH1,ATP6V0D1,ADGRE5,COX5A,TECR,COX15,CYC1,DDOST,FBXO6,PPIF,BCAP31,STOM,MAGT1,FANCD2,TOMM40,ATP5PD,SARNP,IMMT,PHB2,MT-CO2,NDUFA9,NDUFB7,NDUFS4,NTRK1,PHB,SLC25A3,RBM27,DUSP23,RIC3,RNF2,SCP2,SDHB,SSR1,SSR3,FAF2,VDAC1,VDAC2,TMX1,TOMM22
Interaction	int:SF3B1	SF3B1 interactions		6.262e-07	0.009612	3.607e-05	0.0003685	77	197	CUL3,CALM1,CCNE1,CDC5L,EFTUD2,LONP1,SNRNP40,COPA,EMC2,SART3,CUL7,MELK,DHX15,FBXO6,UBAP2L,EPRS,EZH2,FANCD2,TUBA1B,RBM14,TRMT112,PRPF8,USP39,RNPS1,RBMX,SF3A3,SF3B2,NUDT21,PHF5A,HIST1H1E,HIST1H1A,HNRNPK,MMGT1,ILF2,ILF3,KPNA2,PIGS,RPSA,SMAD9,MAGOH,FOXQ1,MCM2,MCM4,MCM5,MCM7,MDM2,FLCN,HNRNPM,NTRK1,PLRG1,RNF2,RPA1,RPA3,RPL3,RPL10,ZNF326,RPS2,SFPQ,TRA2B,PRR11,SNRPA,SNRNP200,SNRPG,SSR3,SSRP1,SURF4,TFPI,SF…
Interaction	int:CEP135	CEP135 interactions		6.297e-07	0.009666	3.607e-05	0.0003685	68	168	ADSL,SIPA1L2,ALDH3A2,STK24,HAUS1,ATP6V1B1,PROSER3,CEP95,SQSTM1,WDR90,CDK4,DLG5,CCDC138,MAGED1,RTTN,IBTK,C2CD3,NUP155,SIPA1L1,CEP135,CTNND1,KIF14,DVL2,ISOC1,MPHOSPH9,CCDC77,TNRC6A,GYS1,SEC23IP,TMEM209,DHX35,MIIP,TBC1D31,CEP295,NBR1,SMAD9,MED4,GEN1,MIS18A,MTPN,XRN1,PLD1,PLK1,SPATA24,PRKCI,HAUS6,HAUS3,HAUS4,GPATCH1,CEP192,KIF7,CEP55,CEP128,HAUS7,CEP290,CEP72,CEP152,TTLL5,SRP72,NEDD1,TJP1,CEP44,CCDC1…
Interaction	int:RPS10	RPS10 interactions		6.297e-07	0.009666	3.607e-05	0.0003685	68	168	CUL3,RAP2C,ATP5PO,EIF2S2,RPL14,CDK2,PTTG1,CHEK1,WIZ,CUL7,FBXO6,PAN2,FANCD2,TUBGCP3,AHSA1,XRCC6,TMED2,KAT7,HIST1H1E,CHEK2,HIST1H1T,H2AFX,HIST1H1A,RPL35,HNRNPU,EIF3E,RPSA,MCM2,MOV10,RPL10A,NPM1,RAD21,RNF2,RPL3,RPL4,RPL5,RPL6,RPL7A,RPL9,RPL10,RPL11,RPL12,RPL13,RPL18,RPL27,RPL28,RPL31,RPL35A,RPS2,RPS3,RPS11,RPS13,RPS16,RPS17,RPS18,RPS19,RPS23,RPS25,RPS26,RPS27A,AURKA,RPL13A,TRIM29,TUBG1,XPO1,TRIM25,T…
Interaction	int:CEP170	CEP170 interactions		6.575e-07	0.01009	3.752e-05	0.0003833	72	181	KNSTRN,CCAR2,CAMK2D,CBL,CCNB1,SMC3,TMSB10,AURKB,CBY1,DSTYK,CCDC138,SCLT1,CPN1,CEP135,PAN2,DRG2,CKAP2,NIN,TUBGCP3,FMR1,NEBL,GTSE1,CCDC77,SPAG5,ASCC3,KIF2C,CNTRL,EMILIN1,KIF3A,CEP89,OIP5,HMMR,FBF1,KIFC3,LASP1,MED4,MB21D2,NARS,NTRK1,MIS18A,MTPN,PPP1CA,PPP2R3A,PRKAR2B,HAUS6,HAUS3,WDR62,RFWD3,RRM2,CEP128,CEP290,SHC1,MAP7D1,CCDC68,CENPJ,SRPK2,UNC45A,NEDD1,RPGRIP1L,HS1BP3,CEP44,SKA1,SNAPIN,TTK,VAV2,XPO1…
Interaction	int:HSPA8	HSPA8 interactions		7.048e-07	0.01082	4.007e-05	0.0004094	180	556	ABL2,MAD1L1,ALB,CUL4B,CUL3,KNSTRN,APBB2,ARNT,RUVBL1,HAUS1,ASNA1,CCAR2,LRRC28,BRCA1,CAD,CAPG,CAPZB,NFS1,CBL,CDC5L,CDC20,CDK2,CDK4,CDKN1A,CDKN1B,CDKN2A,CENPA,CHI3L1,AP2M1,SAMM50,ATXN10,POC1A,TECR,BAG4,BAG3,CHD1L,RPAP1,SEC24C,CSNK1E,CTNNB1,ABHD15,CKAP5,FBXO6,VILL,PAN2,LPGAT1,DRG2,CHAF1A,DUT,DPP3,GMNN,EEF1A1,EEF2,INSIG2,ALOXE3,EP300,EPB42,EPS15,ERH,DNAJA2,CDKL3,FANCA,FANCD2,FDPS,TUBGCP3,FGFR3,TACC3,T…
Interaction	int:RPL10	RPL10 interactions		7.439e-07	0.01142	4.208e-05	0.0004299	120	343	CHAF1B,PARP1,PIP5K1A,CUL3,EIF3C,ATP1B3,BANF1,SGPL1,H1FX,RPL14,AURKB,CHD3,TBPL1,IBTK,JADE3,CUL7,HP1BP3,DHX9,PAN2,TFB1M,G3BP1,EIF2B1,ALYREF,MRPL46,FBL,CNTROB,FANCD2,TUBGCP3,EIF3L,FMR1,TRMT112,CMSS1,PABPC1,PELP1,SND1,MRPL48,FYN,POP4,GTF2B,PSIP1,SUPT16H,HIST1H1B,RPL35,HDGF,PDAP1,HNRNPU,ILF2,ILF3,EIF3E,KIF22,RPSA,MAGOH,MCM2,MKI67,MOV10,MPG,UHRF1,FLCN,HNRNPM,RPL10A,NPM1,NTRK1,NVL,SLC25A3,NOP53,POLRMT,P…
Interaction	int:TONSL	TONSL interactions		7.483e-07	0.01149	4.208e-05	0.0004299	22	35	HIST1H2BL,HIST1H3A,HIST1H4A,SLC25A5,BRCA1,AIFM1,XRCC6,HIST1H1C,SUPT16H,HIST1H1B,HIST1H2AE,H2AFX,MCM2,MCM3,MCM4,MCM5,MCM7,NTRK1,SLC25A3,ASF1B,SSRP1,MMS22L
Interaction	int:CENPQ	CENPQ interactions		7.483e-07	0.01149	4.208e-05	0.0004299	22	35	CENPP,HIST1H4A,CENPC,SEC24C,CENPI,SUPT16H,RPL10A,CENPM,PLK1,C19orf57,CENPO,CENPU,CENPQ,RPL9,RPL18,RPS11,RPS16,CENPT,CENPN,CENPK,ITGB3BP,CENPH
Interaction	int:RPL19	RPL19 interactions		7.6e-07	0.01167	4.258e-05	0.000435	64	156	PARP1,CUL3,SLC25A5,RPL14,CDK2,COX11,SART3,CUL7,PAN2,ECE1,RPS27L,FBL,FANCD2,SND1,H2AFX,RPL35,HDGF,HNRNPU,ILF2,ILF3,KARS,RPSA,MAGOH,HNRNPM,RPL10A,NMT1,NPM1,NTRK1,SEC61A1,RNF2,RPA1,RPA3,RPL3,RPL4,RPL5,RPL6,RPL7A,RPL9,RPL10,RPL11,RPL12,RPL13,RPL18,RPL27,RPL28,RPL31,RPL35A,MRPL12,RPS2,RPS3,RPS11,RPS13,RPS16,RPS17,RPS18,RPS19,RPS23,RPS25,RPS26,RPS27A,TERF1,RPL13A,TRIM25,NUP214
Interaction	int:VDAC2	VDAC2 interactions		7.661e-07	0.01176	4.261e-05	0.0004353	56	131	ACADM,SLC25A5,ATP1A3,ATP1B3,ATP5F1A,ATP5F1B,ATP5F1C,ATP5F1D,ATP5PB,ATP5ME,ABCC3,ATP5PO,BAK1,SGPL1,TSPO,ATP6V0D1,CDK2,TECR,COX15,MDC1,CYC1,DDOST,FBXO6,ECT2,BCAP31,MAGT1,FANCD2,ACAA2,TOMM40,MTX2,SND1,UQCRQ,IMMT,RER1,PHB2,HNRNPU,MMGT1,RPSA,MPV17,MT-CO2,NDUFA9,NDUFV1,NDUFS4,NTRK1,PDHA1,PHB,THOC6,SCP2,SSR3,FAF2,NDUFA12,UBE2L3,UQCRC2,VDAC1,VDAC2,TMX1
Interaction	int:STOM	STOM interactions		7.661e-07	0.01176	4.261e-05	0.0004353	56	131	CIP2A,RUVBL1,ATP6V1B1,ATP5PO,CALM1,ZW10,DNAAF1,ASIC3,ATXN10,PNKD,CSE1L,TTI1,BZW1,FBXO6,STARD3NL,STOM,IPO11,EPRS,FANCD2,ATP5PD,LIMA1,IPO8,ERLIN1,ERGIC3,CCT8,RUVBL2,ERLIN2,PHB2,ILF3,TMEM17,SPRED2,MT-CO2,MYH9,HNRNPM,NDUFS1,PHB,RNF26,MBOAT7,PON2,RAC1,SLC2A1,IPO9,MON2,NUP205,FAF2,SURF4,SF3B3,TMPO,RPL13A,TNPO3,CCT3,UQCRC1,UQCRC2,VDAC1,XPO1,TOMM22
Interaction	int:MRPL55	MRPL55 interactions		7.861e-07	0.01207	4.336e-05	0.000443	26	45	CBX4,MRPL4,MRPL46,MRPL37,MRPL51,MRPL10,TOMM40,MRPL28,MRPL48,MRPL3,HNRNPD,ILF2,ILF3,MRPL13,HNRNPM,PLK1,MRPL50,MRPL55,RPL13,MRPL12,RPS23,MRPL40,MRPL9,UGGT1,BAG6,MRPL47
Interaction	int:ATP5PF	ATP5PF interactions		7.861e-07	0.01207	4.336e-05	0.000443	26	45	ACO2,ALDOA,ATP5F1A,ATP5F1B,ATP5F1D,ATP5PB,ATP5ME,ATP5PF,ATP5PO,BANF1,ATP5MF,COQ6,ENO1,C15orf48,FKBP7,GBA,PRDX3,PARK7,NDUFA4,NDUFS3,MAPK6,RPS6KA3,ITGB3BP,UQCRC2,UQCRFS1,COQ9
Interaction	int:RPL23	RPL23 interactions		7.881e-07	0.0121	4.336e-05	0.000443	84	221	CUL3,SLC25A5,ASS1,PCDHGB4,RPL14,USP14,CDC20,CDK2,CLU,DAXX,CUL7,FBXO6,PAN2,DLD,RPS27L,EEF2,EPHA7,FBL,PCDH12,FANCD2,TUBGCP3,ANTXR1,EVL,AHSA1,RNPS1,LOXL3,COPS6,PDIA3,EMILIN1,RPL35,FKBP9,HNRNPU,ILF2,ILF3,RPSA,LRP1,MCM2,MDM2,MUC20,HNRNPM,NDUFS4,RPL10A,NOS2,MAPKAP1,PSMC3,RAD21,RARA,RPL3,RPL4,RPL5,RPL6,RPL7A,RPL9,RPL10,RPL11,RPL12,RPL13,RPL18,RPL27,RPL28,RPL31,RPL35A,MRPL12,RPS2,RPS3,RPS11,RPS13,RPS16,R…
Interaction	int:MCM4	MCM4 interactions		8.038e-07	0.01234	4.391e-05	0.0004486	54	125	SMC1A,CDC7,CDC45,HIST1H3A,HIST1H4A,CCNA1,SMC3,CDK1,CDC5L,CDK2,CENPA,DLD,USP15,CHAF1A,E2F3,G3BP1,EP300,FANCD2,FKBP4,FKBP5,MCM8,DBF4,SF3A3,MAPRE2,SF3B2,SUPT16H,H2AFX,HSD17B10,PRMT1,ILF2,KPNA3,MCM2,MCM3,MCM4,MCM5,MCM7,MOV10,NTRK1,ORC5,PCNA,PLK1,RAD21,RPA1,MCM10,RNF126,SLC4A1AP,ASF1B,SSRP1,CLUH,ORC6,ORC3,WEE1,TRIM25,MMS22L
Interaction	int:CAD	CAD interactions		8.038e-07	0.01234	4.391e-05	0.0004486	54	125	ACTG1,CUL3,RUVBL1,CAD,CASP3,CBL,CDK2,CUL7,FBXO6,CHAF1A,EEF1A1,EIF2S1,EIF2B1,EPRS,DNAJA2,FANCD2,TUBB4B,CCT4,CCT8,RUVBL2,HTRA2,TUBA1C,IDH3A,MAD2L1,MCM2,MCM7,POC1B,NEDD4,NOS2,NTRK1,SLC25A3,DERL1,POU5F1,PPP1CA,PRKACA,AHI1,PSMC2,PSMC3,PSMD1,PSMD2,MKS1,RAD21,RPS3,SARS,DNAJA4,SHC1,SMARCA4,SUMO2,CCT3,TRIM29,TUBG1,UQCRC2,VARS,XPO1
Interaction	int:LMAN1	LMAN1 interactions		8.349e-07	0.01282	4.544e-05	0.0004643	36	72	PPM1H,ALDOA,AGPS,ATP5F1A,ATP5F1C,ATP5PB,CANX,RAB3GAP2,CLPTM1,YIPF3,COPA,CYC1,DLAT,BCAP31,TUBB4B,ATP5MG,UQCRQ,TMED2,TMED10,NUDT21,COPE,PHB2,HNRNPU,HSP90AA1,PIGS,LMAN1,TMEM17,NTRK1,P4HB,PHB,SSR1,BCAP29,UQCRC1,UQCRC2,VCP,TMX1
Interaction	int:HIST1H2BA	HIST1H2BA interactions		8.438e-07	0.01295	4.569e-05	0.0004668	45	98	ACTL6A,PARP1,HIST1H2BL,CRAMP1,RUVBL1,CCNA1,HIST1H2AG,HIST1H2BJ,CD81,COX15,CHD1L,PARP2,FANCD2,ZNHIT1,ANP32B,PELP1,RUVBL2,BRD8,SUPT16H,HIST1H1T,H2AFZ,APLF,LIG3,MCM2,MCM4,MCM5,MCM7,MEF2A,PDHA1,MBTD1,TEX10,DNTTIP2,BAHD1,UBE2O,IPO9,SSRP1,DMAP1,TCF20,VPS72,SUZ12,XPC,XRCC1,ANP32E,MMS22L,CBX8
Interaction	int:NUP153	NUP153 interactions		8.454e-07	0.01298	4.569e-05	0.0004668	51	116	USP11,CUL3,PPM1D,BRCA1,CENPC,RCC1,NUP155,NUP93,CDCA2,POM121,NCAPD2,EIF4B,NUSAP1,FANCD2,NUP50,GLE1,NR3C1,TMEM209,KIFC1,KPNA2,KPNA3,MCM4,NUP54,NUP88,NUP43,NUP37,PPP1CA,PPP1CC,PRKCSH,TMEM214,RAN,RANGAP1,PPP1R3B,NUP85,NUP35,NDC1,NUP133,SUMO2,TDP1,XPO7,NUP205,NUP210,NUP160,NUP188,TPR,KPNA6,XPO1,FIP1L1,NUP107,NUP214,AAAS
Interaction	int:ATP5PO	ATP5PO interactions		8.599e-07	0.0132	4.631e-05	0.0004731	47	104	APOOL,ATP5F1A,ATP5F1B,ATP5F1C,ATP5F1D,ATP5PB,ATP5ME,ATP5PF,ATP6V0A1,ATP5PO,SGPL1,TSPO,ATP6V0D1,CD81,CDK2,CYC1,CUL7,STOM,C6orf203,FANCD2,NDC80,MAD2L2,ATP5PD,ATP5MG,C15orf48,RER1,PDIA3,KRT15,MCM2,NDUFA4,NDUFB10,NDUFS3,NDUFS4,PDHA1,RNF2,CEP70,BCAP29,SURF4,SUZ12,UQCRC2,VDAC1,VDAC2,YIPF5,COQ8A,ACKR3,COQ9,PAK5
Interaction	int:RPS4X	RPS4X interactions		8.78e-07	0.01348	4.703e-05	0.0004804	79	205	CUL4B,CUL3,SLC25A5,EIF3C,CAMK2D,RPL14,CD81,CDC5L,CDK2,AURKB,CDKN1A,CUL7,FBXO6,PAN2,RPS27L,EEF1A1,EEF2,EIF2S3,FBL,TUBGCP3,EIF3L,AHSA1,PABPC1,RUVBL2,COPS6,RPL35,HNRNPU,HSP90AA1,HSP90AB1,ILF2,ILF3,RPSA,MCM2,HNRNPM,RPL10A,NOS2,NPM1,NTRK1,PHB,XRN1,RAD21,RPL3,RPL4,RPL5,RPL6,RPL7A,RPL9,RPL10,RPL11,RPL12,RPL13,RPL18,RPL27,RPL29,RPL31,RPL35A,RPS2,RPS3,RPS11,RPS13,RPS16,RPS17,RPS18,RPS19,RPS23,CEP76,RPS25,…
Interaction	int:RRM2	RRM2 interactions		8.793e-07	0.0135	4.703e-05	0.0004804	29	53	PARP1,CCNF,CDK1,CDC27,CDKN2A,SCLT1,POC1A,ANAPC15,CSTF1,ERBB2,FZR1,RBMX,NONO,NTRK1,PCMT1,PDGFRA,PLK1,PPP2R5D,MKS1,TMEM248,RPS6KB1,RRM1,RRM2,STIL,SKP2,NPLOC4,FAF2,WEE1,TRIM25
Interaction	int:RPS19	RPS19 interactions		8.896e-07	0.01366	4.742e-05	0.0004844	71	179	CUL3,SLC25A5,ATP1B3,BLM,EIF2S2,RPL14,CBL,CD81,CDK2,POT1,PAN2,THRAP3,EEF1A1,PLEK2,EEF2,FANCD2,FGF2,TUBGCP2,HIST1H1E,RPL35,HNRNPA2B1,HNRNPU,EIF3E,RPSA,MCM2,MRPS28,RPL10A,NFX1,NPM1,STT3B,POU5F1,RAD21,RARA,RBMS1,RNF2,RPL3,RPL4,RPL5,RPL6,RPL7A,RPL9,RPL10,RPL11,RPL12,RPL13,RPL18,RPL27,RPL28,RPL31,RPL35A,RPS2,RPS3,RPS11,RPS13,RPS16,RPS17,RPS18,RPS19,RPS23,RPS25,RPS26,RPS27A,RRBP1,SHC1,NEDD1,AURKA,RPGRIP…
Interaction	int:CDK4	CDK4 interactions		9.407e-07	0.01444	4.996e-05	0.0005104	70	176	SMC1A,CDC7,CDC45,CUL4B,CUL3,BIRC5,ATP5F1B,BRCA1,CCNA2,CCND3,CCNE1,SMC3,CDC6,CDK4,CDK6,CDKN1A,CDKN1B,CDKN1C,CDKN2A,CDKN2B,CDKN2C,CDKN2D,CEP135,DUSP9,ERBB2,PRMT5,FKBP5,FOXM1,SORBS1,COPS6,MAPRE2,RCAN3,H1F0,HIST1H1C,HIST1H1D,CHEK2,HIST1H1A,HSP90AA1,HSP90AB1,LIMK2,MCM2,DBNL,NTRK1,PCNA,PGD,ASPM,PKM,PPP1CA,PPP2R1B,PSMD10,PTMA,PURA,ARID4A,RBL1,RFC1,RFC4,ZC3H14,WDR33,FNIP1,SHOX2,NUP133,DNAJC9,MTMR14,TK1,T…
Interaction	int:SSR4	SSR4 interactions		9.636e-07	0.01479	5.1e-05	0.0005211	38	78	CUL3,ATP5F1A,ATP5F1C,CDK2,PPT2,TECR,COX15,DDOST,FBXO6,ECE1,MAGT1,FANCD2,MAD2L2,CCT7,KDSR,TUBA1C,HSP90AA1,HSP90AB1,ILF2,ILF3,RPSA,LIPC,MCM2,MT-CO2,NOS2,SLC25A3,SCD,SFPQ,IPO9,SSR1,SSR3,SSR4,SUZ12,PHLDA3,UQCRC2,VDAC1,NCLN,TOMM22
Interaction	int:TKT	TKT interactions		1.049e-06	0.0161	5.533e-05	0.0005653	68	170	KDM5C,ACP1,SPC25,AK2,TAGLN2,ALDOA,CUL3,ASS1,ALDH4A1,SQSTM1,CALR,CALU,CAPG,CDK2,CFL1,GREB1,FBXO6,DUT,AASDH,GLOD4,DAZAP1,DYNC1LI1,ENO1,ESD,FABP7,FANCD2,ACAA2,FKBP7,XRCC6,GAPDH,GLO1,GLRX,STIP1,H2AFX,HSD17B10,HSPA9,HSPB1,IDH1,IGBP1,KCNMA1,LDHB,MCM2,MYOC,NTRK1,P4HB,NANS,PCMT1,PGK1,PKM,EXOSC9,PRKCD,BCOR,MOCOS,SMG8,SDHA,STIL,RPIA,FSCN1,FIGNL1,SPR,TALDO1,TERF1,TPI1,POLA2,UGDH,PITPNB,VCP,VDAC1
Interaction	int:PPP2CA	PPP2CA interactions		1.058e-06	0.01623	5.559e-05	0.0005679	102	283	ADCY8,AXIN1,AKT2,STK24,CUL3,BRCA1,BRCA2,CAD,CCNG1,CCNG2,CDC20,CDC27,CDK2,AURKB,CDK6,CDKN2C,TRIP13,BAG3,MDC1,KCTD20,ESPL1,HDAC4,PPP4R1,ECT2,EEF1A1,EEF2,EIF4EBP1,EP300,FANCD2,ISYNA1,CCT7,CCT4,CCT2,PABPC1,CCT8,TINAG,KISS1R,GOLGA2,GRN,GRIN1,NR3C1,CHEK2,HNRNPA2B1,DUSP19,FAM122B,IGBP1,SGO2,KNG1,MAPT,SGO1,MYH9,NOTCH1,NPM1,NTRK1,WDR86,PIM1,PIN1,XRN1,POLA1,PPP1CA,PPP2CB,PPP2R1B,PPP2R3A,PPP2R5D,PRKCD,AHI1,…
Interaction	int:UQCRQ	UQCRQ interactions		1.066e-06	0.01636	5.584e-05	0.0005705	40	84	ACAT1,ALDH1B1,ALDH3A2,ATP5F1C,ATP5PB,SGPL1,COX6B1,ATP5MF,CPT2,DDOST,OPTN,ATP5PD,ATP5MG,C15orf48,UQCRQ,UQCR11,IMMT,SFXN1,LMAN1,MT-CO1,NDUFA4,NDUFA10,NDUFB7,NDUFS3,PDHB,PHB,SLC25A3,PML,TMEM248,SDHA,FAF2,UQCRC1,UQCRC2,UQCRFS1,UQCRH,VDAC2,XRCC3,POLR2M,TOMM22,RAB1B
Interaction	int:CASP3	CASP3 interactions		1.071e-06	0.01644	5.592e-05	0.0005713	72	183	PARP1,PIP5K1A,STK24,APAF1,BIRC5,ARHGDIB,BLM,BRCA1,CAD,CAST,CASP3,CASP6,AIFM1,CDC27,CDK2,CDKN1A,PTTG1,BAG3,CRYAB,MDC1,CTNNB1,DFFA,GMNN,EEF2,BCAP31,EIF2S1,EIF4B,PSME3,CTTN,UBE4B,FYN,PDE10A,GLRX,COPS6,GSN,PSIP1,MAP4K1,GZMB,TNS4,HMGB1,HNRNPU,HSPB1,HSPD1,IDH3B,LMNB1,MAPT,MDM2,MEF2A,MLH1,DBNL,NDUFS1,NEDD4,NEO1,NFE2L2,PSEN1,PTBP1,PTMA,RAC1,RAD51,ARMT1,RASA1,RFC1,RNF2,KCNIP3,ERP44,SPTAN1,SREBF2,SRP72,TFA…
Interaction	int:VAPA	VAPA interactions		1.09e-06	0.01673	5.672e-05	0.0005794	94	256	ACO2,KIDINS220,OSBPL6,OSBPL9,OSBPL11,OSBPL10,ABCD1,SLC25A12,BCS1L,ATP6V0D1,CCNB2,XPR1,PCTP,RAB3GAP2,COX5B,COX6B1,SIN3A,OSBPL3,EMC2,NANP,PHGDH,FBXO6,UBAP2L,LPGAT1,DUSP9,EIF5A,STOM,RTN3,FANCD2,TOMM40,CHCHD6,ERLIN1,YIF1A,GLB1,CKAP4,IMMT,TMED1,TUBA1C,CCDC127,ERLIN2,MIGA2,HSD17B10,HELLS,PHB2,GABARAPL2,MMGT1,INSIG1,ISLR,ITPR3,ZFYVE27,MCM2,NDUFA5,NDUFA9,NDUFA10,NDUFS1,NDUFS2,NDUFV1,NDUFS4,NDUFV3,NEU1,NS…
Interaction	int:SND1	SND1 interactions		1.115e-06	0.01711	5.78e-05	0.0005905	53	123	CUL3,CDK2,IKBKE,EIF5B,CUL7,DHX9,DLD,ECHS1,G3BP1,FANCD2,PRPF8,SND1,SF3A3,PDIA3,GTF2E1,GTF2E2,RPL35,HNRNPU,IDH2,RBPJ,ILF2,MCM2,MDM2,MYBL2,HNRNPM,NPM1,NTRK1,NANS,PDHA1,PIM1,POLR2A,POU5F1,PYGL,RARA,LIN28A,RPL4,RPL10,MRPL12,RPS2,RPS3,RPS11,RPS16,RPS26,CNOT1,SRP68,SSR3,STAT6,USP22,VDAC2,TRIM25,TXNDC5,TOMM22,SEM1
Interaction	int:PHGDH	PHGDH interactions		1.16e-06	0.0178	5.993e-05	0.0006123	51	117	CUL3,VASN,ASS1,CDC5L,CDK2,NECAP1,MDC1,CUL7,PHGDH,FBXO6,THRAP3,ECT2,EEF1A1,KIF20A,PLIN3,SAP18,EZH2,FANCD2,GTSE1,PABPC1,PIAS4,STIP1,GOT1,TUBA1C,GTF3C1,HNRNPA1,KCNMA1,LDHB,MCM2,NUDT9,NTRK1,PGAM1,EPN1,PSAT1,MAPK6,PSPH,RAD23B,EPN3,RPAP3,RNF2,RPS27A,ITSN1,SSRP1,GPD1L,SURF4,NCSTN,SUZ12,TYMS,UQCRFS1,XPO1,TRIM25
Interaction	int:RPS20	RPS20 interactions		1.165e-06	0.01789	6.002e-05	0.0006132	66	164	CUL4B,CUL3,EIF3H,BARD1,RPL14,CDK2,SUN2,COG4,DHX38,FBXO6,ECT2,RPS27L,MPHOSPH6,FANCD2,NDRG1,EIF3L,AHSA1,SND1,HBS1L,TUBGCP2,COPS6,HIST1H1E,RPL35,HSP90AA1,ILF2,ILF3,EIF3E,RPSA,MCM2,MDM2,RPL10A,NPM1,POLR2A,RAD21,RPL3,RPL4,RPL5,RPL6,RPL7A,RPL9,RPL10,RPL11,RPL12,RPL13,RPL18,RPL27,RPL29,RPL31,RPL35A,RPS2,RPS3,RPS11,RPS13,RPS16,RPS17,RPS18,RPS19,RPS23,RPS25,RPS26,TCP1,RPL13A,MRPL14,TRIM25,SMURF1,CBX8
Interaction	int:ATP5F1A	ATP5F1A interactions		1.203e-06	0.01846	6.166e-05	0.0006299	70	177	PARP1,CUL3,ATP5F1A,ATP5F1B,ATP5F1C,ATP5F1D,ATP5PB,ATP5ME,ATP5PF,ATP5PO,TSPO,ATP6V0D1,CD81,CDK2,PMPCB,ATP5MF,POLDIP2,CYC1,CUL7,FBXO6,PAN2,G3BP1,MRPL46,ETFA,FANCD2,BASP1,ATP5PD,PABPC1,ATP5MG,CLPX,IMMT,TUBA1C,RER1,ATP5MD,HSD17B10,HNRNPA1,HNRNPU,HSP90AA1,HSP90AB1,KCNMA1,SFXN1,LMAN1,ZFYVE27,MCM2,MCM5,MDH2,MLH1,MOV10,MYH9,NDUFS4,NPM1,NTRK1,P4HB,PGK1,POU5F1,PTBP1,RPL18,RPS3,MBOAT1,SSR4,PMPCA,NCSTN,SIRT3…
Interaction	int:TPI1	TPI1 interactions		1.205e-06	0.0185	6.166e-05	0.0006299	47	105	ADSL,ASS1,CDK2,CDKN2A,CFL1,POT1,PRDX6,CUL7,PDIA6,ENO1,RIDA,ESD,EZH2,FANCD2,UCHL5,GAPDH,STIP1,GOT1,SEC23IP,HSD17B10,PARK7,KCNMA1,LDHB,MCM2,NDUFV1,NTRK1,OXCT1,PCNA,PGAM1,PGK1,PGM1,MAPK6,PSMA3,RNF2,NANOG,SDHA,SORD,GPD1L,PRDX2,TERF1,SUZ12,DNPEP,TPI1,UQCRFS1,VDAC1,TRIM25,ANP32E
Interaction	int:SMARCAD1	SMARCAD1 interactions		1.232e-06	0.01891	6.282e-05	0.0006418	59	142	SMC1A,ACTL6A,PARP1,BEND3,RUVBL1,CDC23,SMC3,CDC5L,CDC27,CHD4,GTF3C3,WIZ,RAB3GAP2,SIN3A,ZFP42,DHX9,L3MBTL2,CHAF1A,RAD50,DNAJA2,PELP1,XRCC6,RUVBL2,SF3B2,TOPBP1,GTF3C1,BAZ1A,SUPT16H,HELLS,CBX3,HNRNPD,HNRNPK,HNRNPL,HNRNPU,ILF3,LMNB1,MSH2,MSH3,HNRNPM,NONO,NTRK1,PCNA,PTBP1,RFC2,RFC4,RFC5,PBRM1,WDR33,DOK4,SMARCA4,SMARCB1,SMARCC1,SSRP1,DMAP1,SF3B3,TMPO,TOP2A,ANP32A,SYMPK
Interaction	int:NIPSNAP1	NIPSNAP1 interactions		1.277e-06	0.0196	6.49e-05	0.000663	36	73	SQSTM1,KNTC1,CUL7,HP1BP3,ENO1,CCT7,CCT4,CCT2,C15orf48,CCT8,HPSE,GABARAPL2,HSPD1,MOV10,NDUFA4,NDUFS3,NPM1,NTRK1,PRKAA2,PRKCI,HAUS6,TBC1D17,SHMT2,FNDC3A,GANAB,TCF20,TCP1,ARHGEF12,CCT3,GABARAPL1,AMOT,VCP,XPO1,NSMCE2,COQ9,MAP1LC3B
Interaction	int:CHEK1	CHEK1 interactions		1.353e-06	0.02077	6.855e-05	0.0007003	63	155	USP11,ARID1A,PARP1,ATR,BLM,BRCA1,CDK1,CDC5L,CDC6,CDC25A,CDC25B,CDC25C,CDKN1A,CHEK1,CBY1,SH3PXD2A,LDLRAP1,DDB1,DHFR,DNMT1,PTBP3,E2F1,LATS2,KCTD3,FANCD2,FZR1,XRCC6,TOPBP1,CHEK2,PIGM,HNRNPD,HSP90AA1,IGF1R,IL13RA2,IMPDH1,MEN1,MSH2,UBE2T,RACGAP1,NEK2,PCNA,POLA1,ERCC6L,PTBP1,RAD51,MCPH1,RFC1,ATAD5,SMARCA4,SMARCC1,CLSPN,BRD4,TOP1,TOP2A,TOP3A,TP53BP1,LRRC6,TYMS,UBA1,VCP,WEE1,WRN,XPO1
Interaction	int:PAXIP1	PAXIP1 interactions		1.385e-06	0.02127	6.996e-05	0.0007147	96	264	A2M,SMC1A,HIST1H3A,WDR48,EIF3H,ATP1B3,CATSPERG,CDC23,CCNK,BLM,EIF2S2,H1FX,CAPZB,ASH2L,SMC3,CCNB2,CDC5L,CDC20,CDC27,CLU,RAB3GAP2,DDX23,INTS7,TECR,MRPL33,PRDX6,MDC1,EIF5B,HP1BP3,POM121,NCAPD2,THRAP3,RAD50,G3BP1,ALYREF,CYB5R4,HSPA14,EP300,ERH,ABRAXAS1,PRMT5,FEN1,PPIH,LIMA1,NPC2,SMC2,LARP7,MYL12A,FAM96B,XRCC6,MAPRE2,HNRNPLL,KIF2C,DDX52,WDHD1,H2AFX,COPE,PHB2,FAM84A,LDHB,MRE11,BABAM1,MYO1D,PCBP2,PER1,P…
[truncated: 4,471 more rows]
