# Supplementary material for: Uterine glands coordinate on-time embryo implantation and impact endometrial decidualization for pregnancy success
Source: Nat Commun. 2018 Jun 22;9:2435. doi: 10.1038/s41467-018-04848-8 (PMC6015089; doi:10.1038/s41467-018-04848-8)
Supplement: Supplementary file 13 — Supplementary Data 10 [file 41467_2018_4848_MOESM13_ESM.xlsx]

## Sheet: cfe05f99-ddca-4424-a59b-5371ef1
Supplemental Dateset 10. TOPPFUN Analysis of Genes Decreased in Uteri from GD 4 to GD 6 in Control Mice
Category	ID	Name	Source	p-value	q-value Bonferroni	q-value FDR B&H	q-value FDR B&Y	Hit Count in Query List	Hit Count in Genome	Hit in Query List
GO: Molecular Function	GO:0005102	signaling receptor binding		4.302e-08	0.0001161	0.0001161	0.0009848	330	1601	NRIP1,ACTN2,FAM3D,ADCY6,ADCYAP1,FZD7,FZD8,ADORA2A,ADRA2A,ADRB1,JAG1,AGT,NR0B1,NLGN2,SEMA6A,C1QTNF4,ALCAM,LTBP4,ANXA7,DDO,APOB,APOE,AQP1,AREG,ARF4,ARRB1,ARRB2,STC2,CAPRIN2,OASL,PTCH2,SOCS1,RASL11B,ATP2B2,HYAL2,TNK1,TNFSF10,AVPR1A,ADAM15,FGF18,BICD1,SOCS2,WISP1,BMP3,BMP5,BMP7,BMX,CPNE3,IL33,OSTN,CXCL16,CAV1,CAV2,MAP7,CD8A,CD9,CD86,CD44,CD74,CEL,TSPOAP1,TICAM2,HMGN3,SLC9A3R1,ADIPOQ,SHC2,NRXN2,TGFBRA…
GO: Molecular Function	GO:0005516	calmodulin binding		5.48e-07	0.00148	0.0007398	0.006272	57	190	ADCY1,EEA1,CAMK1,PNCK,ATP2B2,ATP2B4,CACNA1A,CACNA1C,CALD1,CAMK4,SYT7,FBXL2,CNN1,AKAP5,CTH,DAPK1,EPB41,CAMKK1,CAMKK2,IQGAP2,GAP43,GEM,GRM7,MYLK2,KCNH1,KCNN1,KCNN3,MAP2,REM1,MYH11,MYLK,MYO1C,MYO1E,MYO5B,NOS1,NOS3,PCP4,PDE1A,PDE1C,CAMKV,PIK3R1,RGS1,RGS4,RGS16,RIT2,RIT1,RRAD,RYR2,RYR3,SLC8A2,SLC8A3,SNTB1,ENKUR,MYO5C,VAMP2,WFS1,MAPKAPK3
GO: Molecular Function	GO:0030165	PDZ domain binding		2.623e-06	0.007083	0.001569	0.0133	38	114	FZD7,FZD8,ADRB1,ATP2B2,ATP2B4,CACNA1D,LPAR2,CFTR,SLC9A3R1,CXADR,LZTS3,F11R,DLG3,TBC1D10A,PLEKHA1,BAIAP2,ARHGEF16,GRIA1,GRIA2,GRIK5,GRM7,KCNJ4,LLGL2,LRP2,MPP3,GRASP,SNTG2,PRKN,PTEN,CCDC88C,NLGN1,SLC22A4,SNTB1,LIN7B,TGFBR3,CADM1,SLC26A6,FZD3
GO: Molecular Function	GO:0044325	ion channel binding		2.72e-06	0.007344	0.001569	0.0133	41	127	ACTN2,ANK2,TCAP,ARRB1,CACNA1C,CAV1,CAV3,USP10,CBARP,AKAP6,RIMS2,RIMS3,DIAPH1,KCNE3,ABCC9,AKAP9,FGF12,CIB1,YWHAQ,KCNG4,HRC,ID2,RNF207,KCNB1,KCNC1,KCNH1,PYCARD,NOS1,KCNIP1,RYR2,SCN4B,TRAPPC2,PPP1R9A,RIMS1,VAMP2,NEDD4L,AGRN,TRPC1,KCNE4,YWHAH,KCNAB1
GO: Molecular Function	GO:0005509	calcium ion binding		3.1e-06	0.00837	0.001569	0.0133	157	708	SLC24A3,ACTN2,TC2N,SLC24A4,JAG1,AIF1,PLA2G10,SPARCL1,LTBP4,ANXA2,ANXA4,ANXA6,ANXA7,ANXA11,SCUBE2,AOC3,ATP2B2,BRAF,CALB1,S100G,CASQ2,SYT7,CDH1,CDH13,PGS1,CRP,CELSR1,PLCH2,RAB11FIP3,PCDHB5,DGKA,SPOCK2,DHH,SPOCK3,CALML4,NPNT,DSC2,DSG2,DSG3,EDIL3,SYT15,CELSR2,MEGF6,EML1,ADGRE1,RASGRP2,NCALD,FBN1,EFEMP1,HMCN2,MYL9,FBLN5,CIB1,SYT3,CAMKK2,RASEF,EGFLAM,EFCAB7,PADI3,CAB39,CAPSL,PCDH11X,CAPS2,CRACR2A,GRM7,…
GO: Molecular Function	GO:0005539	glycosaminoglycan binding		3.487e-06	0.009414	0.001569	0.0133	61	219	ACAN,LTBP4,APOB,APOE,HYAL2,WISP1,BMP7,CD44,CEL,ABI3BP,COL5A3,PODXL2,COL23A1,CTGF,SPOCK2,DCN,SPOCK3,FGFBP1,TENM1,NOD1,FGF12,FGFR2,EGFLAM,GNS,ADAMTS8,ADAMTS5,RSPO3,ADAMTSL5,ITGAM,LAMC2,LRPAP1,LTF,NELL1,NELL2,NOV,VIT,PLA2G5,PTCH1,PTPRF,NDNF,RSPO1,SAA1,TMEM184A,CCL2,CCL7,CCL8,SELL,SELP,HABP4,SOD3,ADAMTS15,FBLN7,TGFBR3,THBS1,THBS2,THBS3,CLEC3B,TNFAIP6,AGRN,TNXB,VTN
GO: Molecular Function	GO:0008092	cytoskeletal protein binding		9.975e-06	0.02693	0.003848	0.03262	187	886	ACTA1,ACTN2,ADORA2A,AIF1,MICAL3,ALDOC,NCK2,SHROOM3,ANK1,ANK2,MYH7B,ANXA2,ENC1,APOE,SHTN1,TCAP,PDLIM4,SPTBN4,PHACTR1,KIF1A,BICD1,WASF1,CACNA1C,CACNA1D,CACNB2,WASL,CALD1,SPAG9,PSTPIP2,CAV3,KIFC2,CDH1,RAB3C,MYO3B,CLTC,LMOD1,CCR5,HOMER2,CNN1,MAPK8IP1,AKAP5,MYRIP,FEZ1,MICAL2,NEXN,ACE,JAKMIP2,HDGFL3,DIAPH1,DYNC1I1,DPYSL2,TPGS1,ARL4C,EML1,EPB41,MTSS1L,GPHN,NCALD,CTTNBP2,NME8,FABP3,MYL9,HOOK1,FES,BAIAP2,…
GO: Molecular Function	GO:0022804	active transmembrane transporter activity		1.549e-05	0.04183	0.004602	0.03902	88	363	SLC24A3,SLC10A3,SLC24A4,SLC25A11,ATP6V1C2,SLC26A9,AQP9,SLC17A8,ABCB11,ATP1A2,SLC4A4,SLC41A1,ATP12A,ATP1A4,ATP1B1,ATP1B2,ATP2A3,ATP2B2,ATP2B4,SLC46A2,ATP6V0E1,SLC7A7,SLC5A11,SLC16A6,SLCO4C1,SLC16A7,CFTR,CLCN4,CLCN5,SLC4A7,SLC4A8,ABCA12,ATP2C2,SLC23A2,ABCC9,ABCC4,ATP6V1D,SLC12A7,SLC16A12,SLC6A14,SLC5A9,SLCO3A1,SLC16A14,ATP6V1G3,ABCC1,ABCB5,SLC16A13,ABCB1,SLC13A5,ABCD3,ATP13A3,MCUB,SLC25A22,SLC1A1,S…
GO: Molecular Function	GO:0042802	identical protein binding		1.627e-05	0.04394	0.004602	0.03902	270	1359	ACHE,ACPP,ACTN2,ADARB1,ADORA2A,ADRA2A,NR0B1,ALAD,C1QTNF3,ALDH1A1,EEA1,ANXA4,ANXA6,ZBTB4,APOE,BHLHE40,PDXK,SCUBE2,RDH16,STC2,AOC3,DYNLL1,ATF3,ATIC,MYOM1,BCAT1,BCHE,BCL2,BCL2A1,PEX11A,BRAF,GBP5,BST2,C1QB,SDK1,CASQ2,CAV1,CAV2,CBS,KYAT1,CLDN2,CLDN1,CLDN9,USP2,CD8A,P2RX6,ENTPD1,ENTPD2,CD74,CDH13,CEBPD,CEBPE,CEBPG,CHKA,PLEKHB1,ADIPOQ,HOMER2,WHRN,MAPK8IP1,COL7A1,OLFML2B,CLDN4,CLDN3,CLDN7,CRP,COL23A1,CTS…
GO: Molecular Function	GO:0046873	metal ion transmembrane transporter activity		1.783e-05	0.04814	0.004602	0.03902	100	426	SLC24A3,SLC10A3,SLC24A4,AQP1,ABCB11,ATP1A2,SLC4A4,SLC41A1,ATP12A,ATP1A4,ATP1B1,ATP1B2,ATP2A3,ATP2B2,ATP2B4,CACNA1H,CACNA1A,CACNA1C,CACNA1D,CACNA2D1,CACNB1,CACNB2,CACNB4,KCNQ4,KCNK6,MCOLN2,SLC4A7,SLC31A2,ATP2C2,SLC23A2,KCNE3,ABCC9,CNNM4,SLC25A37,KCNV1,CACNG4,SLC12A7,GPM6A,GRIN2B,GRM7,KCNG4,ORAI3,SLC6A14,SLC5A9,ITPR1,ITPR2,KCNA4,KCNB1,KCNC1,KCNC3,KCNC4,KCND2,KCNG1,KCNH1,KCNH2,KCNJ4,KCNJ8,KCNK1,KCNK…
GO: Biological Process	GO:0099537	trans-synaptic signaling		8.928e-16	8.737e-12	2.219e-12	2.167e-11	188	678	SYN3,ACHE,ADCYAP1,ADORA2A,ADRB1,LRFN2,TC2N,AGT,NLGN2,AMPH,PPFIA4,APOE,ARRB2,LYNX1,ATP1A2,ATP2B2,BCHE,LIN7A,PER2,BRAF,BSN,CA2,CA7,CACNA1A,CACNA1C,CACNB1,CACNB2,CACNB4,CALB1,CAMK4,CAV2,SYT7,KCNQ4,DGKI,DLGAP1,CEL,TSPOAP1,CHRNB3,ADIPOQ,NRXN2,CNP,AKAP5,CRHR2,CELSR1,NSMF,LRRTM2,RIMS2,SNPH,PCDHB5,RIMS3,DAPK1,DBH,SNAP91,SV2B,DLG3,DNM1,DMPK,SHANK1,DVL1,TPGS1,EDN1,EDN3,SYT15,AKAP9,EGR1,EGR2,EGR3,FLOT1,PTK2…
GO: Biological Process	GO:0007268	chemical synaptic transmission		8.928e-16	8.737e-12	2.219e-12	2.167e-11	188	678	SYN3,ACHE,ADCYAP1,ADORA2A,ADRB1,LRFN2,TC2N,AGT,NLGN2,AMPH,PPFIA4,APOE,ARRB2,LYNX1,ATP1A2,ATP2B2,BCHE,LIN7A,PER2,BRAF,BSN,CA2,CA7,CACNA1A,CACNA1C,CACNB1,CACNB2,CACNB4,CALB1,CAMK4,CAV2,SYT7,KCNQ4,DGKI,DLGAP1,CEL,TSPOAP1,CHRNB3,ADIPOQ,NRXN2,CNP,AKAP5,CRHR2,CELSR1,NSMF,LRRTM2,RIMS2,SNPH,PCDHB5,RIMS3,DAPK1,DBH,SNAP91,SV2B,DLG3,DNM1,DMPK,SHANK1,DVL1,TPGS1,EDN1,EDN3,SYT15,AKAP9,EGR1,EGR2,EGR3,FLOT1,PTK2…
GO: Biological Process	GO:0098916	anterograde trans-synaptic signaling		8.928e-16	8.737e-12	2.219e-12	2.167e-11	188	678	SYN3,ACHE,ADCYAP1,ADORA2A,ADRB1,LRFN2,TC2N,AGT,NLGN2,AMPH,PPFIA4,APOE,ARRB2,LYNX1,ATP1A2,ATP2B2,BCHE,LIN7A,PER2,BRAF,BSN,CA2,CA7,CACNA1A,CACNA1C,CACNB1,CACNB2,CACNB4,CALB1,CAMK4,CAV2,SYT7,KCNQ4,DGKI,DLGAP1,CEL,TSPOAP1,CHRNB3,ADIPOQ,NRXN2,CNP,AKAP5,CRHR2,CELSR1,NSMF,LRRTM2,RIMS2,SNPH,PCDHB5,RIMS3,DAPK1,DBH,SNAP91,SV2B,DLG3,DNM1,DMPK,SHANK1,DVL1,TPGS1,EDN1,EDN3,SYT15,AKAP9,EGR1,EGR2,EGR3,FLOT1,PTK2…
GO: Biological Process	GO:0040011	locomotion		9.072e-16	8.878e-12	2.219e-12	2.167e-11	396	1735	CYGB,ACVRL1,ADA,ADARB1,ADORA2A,ADORA3,ADRA2A,MTUS1,JAG1,AGT,OSBPL8,AIF1,PLA2G10,NLGN2,SEMA6A,ALCAM,RECK,C5orf30,NCK2,ANPEP,APEX1,APOB,APOE,SHTN1,AQP1,ARF4,SPTBN4,ARHGAP5,ARRB2,AOC3,ATP1A2,ATP1A4,ATP1B1,ATP1B2,ATP2B2,ATP2B4,HYAL2,LRRC15,PHACTR1,STARD13,ADAM15,BCL2,BCR,BDKRB1,FGF18,CD84,BMP5,BMP7,BRAF,BST2,BTG1,CPNE3,C3AR1,C5AR1,IL33,LDLRAD4,WASL,LURAP1,ESAM,CXCL16,SPAG9,CAV1,CAV2,PSTPIP2,SLC7A7,CL…
GO: Biological Process	GO:0051270	regulation of cellular component movement		2.918e-15	2.855e-11	5.711e-12	5.577e-11	224	860	CYGB,ACVRL1,ADA,ADARB1,ADORA3,ADRA2A,ADRB1,MTUS1,JAG1,AGT,OSBPL8,AIF1,SEMA6A,RECK,C5orf30,ANK2,APEX1,APOE,SHTN1,AQP1,ARHGAP5,AOC3,ATP1A2,HYAL2,LRRC15,STARD13,ADAM15,BCL2,BCR,BDKRB1,FGF18,BMP5,BRAF,BST2,CPNE3,C3AR1,C5AR1,IL33,LDLRAD4,CACNA1C,WASL,CASQ2,CXCL16,SPAG9,CAV1,CD74,CDH1,CDH13,SINHCAF,SLC9A3R1,ADIPOQ,NTN1,CCR5,AKAP6,NRG2,CLDN7,NSMF,SDC3,NEXN,DACH1,DCN,ACE,DIAPH1,MARVELD3,DSC2,DSG2,DSP,S1P…
GO: Biological Process	GO:0099536	synaptic signaling		3.651e-15	3.573e-11	5.955e-12	5.816e-11	188	687	SYN3,ACHE,ADCYAP1,ADORA2A,ADRB1,LRFN2,TC2N,AGT,NLGN2,AMPH,PPFIA4,APOE,ARRB2,LYNX1,ATP1A2,ATP2B2,BCHE,LIN7A,PER2,BRAF,BSN,CA2,CA7,CACNA1A,CACNA1C,CACNB1,CACNB2,CACNB4,CALB1,CAMK4,CAV2,SYT7,KCNQ4,DGKI,DLGAP1,CEL,TSPOAP1,CHRNB3,ADIPOQ,NRXN2,CNP,AKAP5,CRHR2,CELSR1,NSMF,LRRTM2,RIMS2,SNPH,PCDHB5,RIMS3,DAPK1,DBH,SNAP91,SV2B,DLG3,DNM1,DMPK,SHANK1,DVL1,TPGS1,EDN1,EDN3,SYT15,AKAP9,EGR1,EGR2,EGR3,FLOT1,PTK2…
GO: Biological Process	GO:0040012	regulation of locomotion		8.799e-14	8.611e-10	1.23e-10	1.201e-09	220	866	CYGB,ACVRL1,ADA,ADARB1,ADORA2A,ADORA3,ADRA2A,MTUS1,JAG1,AGT,OSBPL8,AIF1,SEMA6A,RECK,C5orf30,APEX1,APOE,SHTN1,AQP1,ARHGAP5,AOC3,HYAL2,LRRC15,STARD13,ADAM15,BCL2,BCR,BDKRB1,FGF18,BMP5,BRAF,BST2,CPNE3,C3AR1,C5AR1,IL33,LDLRAD4,WASL,CXCL16,SPAG9,CAV1,CD74,CDH1,CDH13,SINHCAF,SLC9A3R1,ADIPOQ,NTN1,CCR5,NRG2,CLDN7,NSMF,SDC3,NEXN,DACH1,DCN,ACE,DIAPH1,MARVELD3,S1PR1,EDN1,EDN3,EGR1,PLXNC1,GREM1,EMP2,TRIB1,EP…
GO: Biological Process	GO:0006928	movement of cell or subcellular component		1.347e-13	1.318e-09	1.559e-10	1.522e-09	413	1882	ACTA1,CYGB,ACTN2,ACVRL1,ADA,ADARB1,ADORA3,ADRA2A,ADRB1,AP2A2,MTUS1,JAG1,AGT,OSBPL8,AIF1,PLA2G10,SEMA6A,ALCAM,RECK,C5orf30,NCK2,ANK2,APEX1,APOB,APOE,SHTN1,AQP1,TCAP,ARF4,SPTBN4,ARHGAP5,ARRB2,AOC3,DYNLL1,ATP1A2,ATP1A4,ATP1B1,ATP1B2,ATP2B4,HYAL2,LRRC15,PHACTR1,STARD13,KIF1A,ADAM15,BCL2,BCR,BDKRB1,FGF18,BICD1,CD84,BMP5,BMP7,BRAF,BST2,BTG1,CPNE3,C3AR1,C5AR1,WASF1,IL33,LDLRAD4,CACNA1C,CACNA2D1,CACNB2,W…
GO: Biological Process	GO:0007267	cell-cell signaling		1.526e-13	1.493e-09	1.559e-10	1.522e-09	291	1233	SYN3,ACHE,FAM3D,ADCY5,ADCYAP1,ADORA2A,ADORA3,ADRA1D,ADRA2A,ADRB1,LRFN2,TC2N,AGT,C1QTNF3,NLGN2,LTBP4,AMPH,ANK2,PPFIA4,PKP4,APOE,AQP1,AREG,ARRB1,ARRB2,LYNX1,ATP1A2,ATP2B2,TNFSF10,BCHE,FGF18,LIN7A,WISP1,BMP3,PER2,BRAF,BST2,C1QA,BSN,CA2,CA7,CACNA1A,CACNA1C,CACNA1D,CACNB1,CACNB2,CACNB4,CALB1,CAMK4,MPZL1,CASQ2,CAV2,SYT7,KCNQ4,CD86,CD34,DGKI,DLGAP1,CEL,TSPOAP1,CFTR,HMGN3,CHRNB3,ADIPOQ,NRXN2,CCR5,CNP,AKA…
GO: Biological Process	GO:0043269	regulation of ion transport		1.593e-13	1.559e-09	1.559e-10	1.522e-09	179	669	ACTN2,ADCYAP1,ADCYAP1R1,AMIGO1,ADORA2A,ADRA2A,ADRB1,AGT,PLA2G10,NLGN2,ANK2,CYP4F2,APOE,SPTBN4,ARRB2,STC2,ATP1A2,ATP1B1,ATP1B2,ATP2B2,ATP2B4,AVPR1A,BCL2,BDKRB1,CD84,PER2,CACNA1H,CA2,CA7,CACNA1A,CACNA1C,CACNA1D,CACNA2D1,CACNB1,CACNB2,CACNB4,CASQ2,CAV1,CAV3,KCNQ4,ENTPD1,CFTR,CBARP,SLC9A3R1,CLCN4,CLCN5,KCNK6,GSTO1,CNTN1,AKAP6,AKAP5,SLC31A2,CRHR2,CRY2,FCRL5,CTSS,DAPK1,ACE,ATP2C2,DIAPH1,OXSR1,DMPK,SHAN…
GO: Biological Process	GO:0022610	biological adhesion		2.078e-13	2.034e-09	1.849e-10	1.806e-09	349	1542	ACHE,ACTN2,ACVRL1,ADA,AMIGO1,FZD7,FZD8,ADORA2A,SLAMF6,ACAN,AGT,AIF1,NLGN2,ALCAM,ALOX15,NCK2,PKP4,CNTNAP1,ARHGAP5,ARHGAP6,ARHGDIG,AOC3,PDE5A,ATP1B1,ATP1B2,LRRC15,SLC46A2,ADAM15,MPDZ,BCL2,BCL2A1,BCL3,CD84,WISP1,BMP7,BMX,GBP4,BRAF,ZFP36L1,ZFP36L2,SDK1,CACNB4,COL6A6,CAMK4,ESAM,CAV1,CLDN2,CLDN1,CLDN9,CD8A,CD9,CD86,CD34,ENTPD1,CD44,CD53,CD74,CDH1,HACD1,CDH13,CEL,CYTH1,CD83,JAM2,ADIPOQ,NRXN2,NTN1,CCR3,C…
GO: Biological Process	GO:0030334	regulation of cell migration		3.114e-13	3.048e-09	2.54e-10	2.48e-09	193	742	CYGB,ACVRL1,ADA,ADARB1,ADORA3,ADRA2A,MTUS1,JAG1,AGT,OSBPL8,AIF1,SEMA6A,RECK,C5orf30,APEX1,APOE,SHTN1,AQP1,ARHGAP5,AOC3,HYAL2,LRRC15,STARD13,ADAM15,BCL2,BCR,BDKRB1,FGF18,BMP5,BRAF,BST2,CPNE3,C3AR1,C5AR1,IL33,LDLRAD4,WASL,CXCL16,SPAG9,CD74,CDH1,CDH13,SINHCAF,SLC9A3R1,ADIPOQ,NTN1,CCR5,NSMF,SDC3,NEXN,DACH1,DCN,ACE,DIAPH1,MARVELD3,S1PR1,EDN1,EDN3,EGR1,PLXNC1,GREM1,EMP2,TRIB1,EPHA1,F2RL1,PTK2B,EFEMP1,F…
GO: Biological Process	GO:2000145	regulation of cell motility		3.874e-13	3.791e-09	2.916e-10	2.848e-09	203	793	CYGB,ACVRL1,ADA,ADARB1,ADORA3,ADRA2A,MTUS1,JAG1,AGT,OSBPL8,AIF1,SEMA6A,RECK,C5orf30,APEX1,APOE,SHTN1,AQP1,ARHGAP5,AOC3,HYAL2,LRRC15,STARD13,ADAM15,BCL2,BCR,BDKRB1,FGF18,BMP5,BRAF,BST2,CPNE3,C3AR1,C5AR1,IL33,LDLRAD4,WASL,CXCL16,SPAG9,CD74,CDH1,CDH13,SINHCAF,SLC9A3R1,ADIPOQ,NTN1,CCR5,NRG2,CLDN7,NSMF,SDC3,NEXN,DACH1,DCN,ACE,DIAPH1,MARVELD3,S1PR1,EDN1,EDN3,EGR1,PLXNC1,GREM1,EMP2,TRIB1,EPHA1,F2RL1,PTK…
GO: Biological Process	GO:0051049	regulation of transport		5.264e-13	5.151e-09	3.679e-10	3.593e-09	427	1975	SEH1L,CNST,ACHE,ACTN2,ADA,FAM3D,ADCY5,ADCYAP1,ADCYAP1R1,AMIGO1,FZD7,ADORA2A,ADORA3,ADRA2A,ADRB1,TC2N,AGT,OSBPL8,PLA2G10,C1QTNF3,NLGN2,ALOX15,ANK2,ANPEP,ANXA2,ANXA4,PIK3R3,CYP4F2,CAMK1,APOE,AQP1,SPTBN4,ARRB1,ARRB2,STC2,AOC3,SOCS1,DYNLL1,ATP1A2,ATP1B1,ATP1B2,ATP2B2,ATP2B4,HYAL2,AVPR1A,BCL2,BCL3,BCR,BDKRB1,INPP4B,BICD1,CD84,BMP7,PER2,BRAF,BST2,CACNA1H,C4BPA,IL33,CA2,CA7,CACNA1A,CACNA1C,CACNA1D,CACNA…
GO: Biological Process	GO:0016477	cell migration		6.772e-13	6.627e-09	4.418e-10	4.315e-09	301	1300	CYGB,ACVRL1,ADA,ADARB1,ADORA3,ADRA2A,MTUS1,JAG1,AGT,OSBPL8,AIF1,SEMA6A,RECK,C5orf30,NCK2,APEX1,APOB,APOE,SHTN1,AQP1,ARF4,ARHGAP5,ARRB2,AOC3,ATP1B1,ATP1B2,HYAL2,LRRC15,STARD13,ADAM15,BCL2,BCR,BDKRB1,FGF18,CD84,BMP5,BRAF,BST2,BTG1,CPNE3,C3AR1,C5AR1,IL33,LDLRAD4,WASL,LURAP1,ESAM,CXCL16,SPAG9,CAV1,PSTPIP2,SLC7A7,CD34,CD44,CD74,CDH1,CDH13,JAM2,OVOL2,SINHCAF,SLC9A3R1,ADIPOQ,CLN3,CTHRC1,NTN1,CCR3,CCR5,P…
GO: Biological Process	GO:0008015	blood circulation		1.06e-12	1.037e-08	6.482e-10	6.33e-09	153	557	ACTA2,ACVRL1,ADA,ADCY6,ADCYAP1,ADORA2A,ADRA1D,ADRA2A,ADRB1,AGT,AHR,ALOX5,ANK2,CYP4F2,APOE,TCAP,SPTBN4,AOC3,PDE5A,ATP1A2,ATP1A4,ATP1B1,ATP1B2,ATP2A3,ATP2B2,ATP2B4,AVPR1A,BCR,BDKRB1,PER2,C3AR1,CACNA1H,CACNA1C,CACNA1D,CACNA2D1,CACNB1,CACNB2,CACNB4,CASQ2,CAV1,CAV3,CBS,CD34,CFTR,ADIPOQ,KCNK6,GSTO1,AKAP6,COL4A3,CRHR2,CRP,CTGF,RASL10B,CXADR,DBH,ACE,F11R,TMEM65,DMPK,DSC2,RCAN1,DSG2,DSP,ABCC9,EDN1,EDN3,AC…
GO: Biological Process	GO:0048870	cell motility		1.236e-12	1.21e-08	6.721e-10	6.564e-09	324	1428	CYGB,ACVRL1,ADA,ADARB1,ADORA3,ADRA2A,MTUS1,JAG1,AGT,OSBPL8,AIF1,SEMA6A,RECK,C5orf30,NCK2,APEX1,APOB,APOE,SHTN1,AQP1,ARF4,ARHGAP5,ARRB2,AOC3,ATP1A4,ATP1B1,ATP1B2,ATP2B4,HYAL2,LRRC15,PHACTR1,STARD13,ADAM15,BCL2,BCR,BDKRB1,FGF18,CD84,BMP5,BRAF,BST2,BTG1,CPNE3,C3AR1,C5AR1,IL33,LDLRAD4,WASL,LURAP1,ESAM,CXCL16,SPAG9,CAV1,PSTPIP2,SLC7A7,CD34,CD44,CD74,CDH1,CDH13,JAM2,OVOL2,SINHCAF,SLC9A3R1,ADIPOQ,CLN3,C…
GO: Biological Process	GO:0051674	localization of cell		1.236e-12	1.21e-08	6.721e-10	6.564e-09	324	1428	CYGB,ACVRL1,ADA,ADARB1,ADORA3,ADRA2A,MTUS1,JAG1,AGT,OSBPL8,AIF1,SEMA6A,RECK,C5orf30,NCK2,APEX1,APOB,APOE,SHTN1,AQP1,ARF4,ARHGAP5,ARRB2,AOC3,ATP1A4,ATP1B1,ATP1B2,ATP2B4,HYAL2,LRRC15,PHACTR1,STARD13,ADAM15,BCL2,BCR,BDKRB1,FGF18,CD84,BMP5,BRAF,BST2,BTG1,CPNE3,C3AR1,C5AR1,IL33,LDLRAD4,WASL,LURAP1,ESAM,CXCL16,SPAG9,CAV1,PSTPIP2,SLC7A7,CD34,CD44,CD74,CDH1,CDH13,JAM2,OVOL2,SINHCAF,SLC9A3R1,ADIPOQ,CLN3,C…
GO: Biological Process	GO:0003013	circulatory system process		1.681e-12	1.645e-08	8.657e-10	8.454e-09	153	560	ACTA2,ACVRL1,ADA,ADCY6,ADCYAP1,ADORA2A,ADRA1D,ADRA2A,ADRB1,AGT,AHR,ALOX5,ANK2,CYP4F2,APOE,TCAP,SPTBN4,AOC3,PDE5A,ATP1A2,ATP1A4,ATP1B1,ATP1B2,ATP2A3,ATP2B2,ATP2B4,AVPR1A,BCR,BDKRB1,PER2,C3AR1,CACNA1H,CACNA1C,CACNA1D,CACNA2D1,CACNB1,CACNB2,CACNB4,CASQ2,CAV1,CAV3,CBS,CD34,CFTR,ADIPOQ,KCNK6,GSTO1,AKAP6,COL4A3,CRHR2,CRP,CTGF,RASL10B,CXADR,DBH,ACE,F11R,TMEM65,DMPK,DSC2,RCAN1,DSG2,DSP,ABCC9,EDN1,EDN3,AC…
GO: Biological Process	GO:0007155	cell adhesion		3.356e-12	3.284e-08	1.642e-09	1.604e-08	341	1530	ACHE,ACTN2,ACVRL1,ADA,AMIGO1,FZD7,FZD8,ADORA2A,SLAMF6,ACAN,AGT,AIF1,NLGN2,ALCAM,ALOX15,NCK2,PKP4,CNTNAP1,ARHGAP5,ARHGAP6,ARHGDIG,AOC3,PDE5A,ATP1B1,ATP1B2,SLC46A2,ADAM15,MPDZ,BCL2,BCL2A1,BCL3,CD84,WISP1,BMP7,BMX,BRAF,ZFP36L1,ZFP36L2,SDK1,CACNB4,COL6A6,CAMK4,ESAM,CAV1,CLDN2,CLDN1,CLDN9,CD8A,CD9,CD86,CD34,ENTPD1,CD44,CD53,CD74,CDH1,HACD1,CDH13,CEL,CYTH1,CD83,JAM2,ADIPOQ,NRXN2,NTN1,CCR3,CCR5,CNTN1,CO…
GO: Biological Process	GO:0019932	second-messenger-mediated signaling		5.098e-12	4.989e-08	2.376e-09	2.32e-08	85	257	ADA,ADCY1,ADCY5,ADCY6,ADCY7,ADCY9,ADCYAP1,ADCYAP1R1,ADORA3,ADRB1,AGT,ADCY4,ANK2,APOE,ATP1A2,ATP1B1,ATP2B4,AVPR1A,CACNA1C,CACNA1D,CASQ2,CD8A,CDH13,SLC9A3R1,CCR5,GSTO1,HOMER2,AKAP6,CRHR2,RIMS2,DMPK,RCAN1,EDN1,EDN3,RCAN2,NCALD,MRVI1,PTK2B,CIB1,FPR1,PEX5L,CAMKK2,RASD1,JPH4,GCK,RAPGEF4,GSTM2,NUDT4,GUCY1B1,PTGDR2,HRC,HTR2B,IGF1,ITPR1,ITPR2,NFATC1,NFATC2,NOS1,NOS3,NPY2R,P2RX4,PDE7A,PDE9A,PLCG2,PLEK,PLN,…
GO: Biological Process	GO:0010959	regulation of metal ion transport		8.609e-12	8.425e-08	3.83e-09	3.74e-08	111	374	ACTN2,ADCYAP1,ADCYAP1R1,AMIGO1,ADORA2A,ADRA2A,ADRB1,AGT,ANK2,SPTBN4,ARRB2,STC2,ATP1A2,ATP1B1,ATP1B2,ATP2B2,ATP2B4,BCL2,BDKRB1,CD84,CACNA1C,CACNA1D,CACNA2D1,CACNB1,CACNB2,CACNB4,CASQ2,CAV1,CAV3,CBARP,SLC9A3R1,GSTO1,CNTN1,AKAP6,AKAP5,SLC31A2,CRHR2,FCRL5,ACE,ATP2C2,DIAPH1,OXSR1,DMPK,DPP6,KCNE3,EDN3,AKAP9,PTK2B,FGF12,GNB5,TSPAN13,CAB39,JPH4,GCK,LILRB1,CRACR2A,GPER1,GSTM2,HRC,HTR2A,IGF1,IKBKB,RNF207,I…
GO: Biological Process	GO:0050804	modulation of chemical synaptic transmission		1.057e-11	1.034e-07	4.497e-09	4.392e-08	107	357	SYN3,ACHE,ADCYAP1,ADORA2A,ADRB1,AGT,NLGN2,APOE,ARRB2,ATP1A2,ATP2B2,BCHE,PER2,BRAF,CA2,CA7,CACNA1A,CALB1,KCNQ4,DGKI,CEL,ADIPOQ,CRHR2,CELSR1,NSMF,LRRTM2,RIMS2,RIMS3,DAPK1,DNM1,DMPK,SHANK1,DVL1,EDN1,EDN3,EGR1,EGR2,FLOT1,PTK2B,BAIAP2,UNC13B,CSPG5,CACNG4,PLK2,JPH4,CPLX2,GDNF,GFAP,UTS2,GLUL,GPM6B,GPER1,RAPGEF4,GRIA1,GRIA2,GRIK3,GRIK5,GRIN2B,GRM7,PTPN5,HTR2A,MYLK2,KCNB1,KCNC3,KCNC4,NAT8L,MET,MMP9,NGFR,N…
GO: Biological Process	GO:0060047	heart contraction		2.018e-11	1.975e-07	8.227e-09	8.035e-08	88	276	ADA,ADRA1D,ADRB1,AGT,ANK2,TCAP,SPTBN4,PDE5A,ATP1A2,ATP1A4,ATP1B1,ATP1B2,ATP2A3,ATP2B2,ATP2B4,AVPR1A,CACNA1H,CACNA1C,CACNA1D,CACNA2D1,CACNB1,CACNB2,CACNB4,CASQ2,CAV1,CAV3,KCNK6,GSTO1,AKAP6,CRHR2,CTGF,CXADR,ACE,TMEM65,DMPK,DSC2,DSG2,DSP,ABCC9,EDN1,EDN3,ACE2,AKAP9,FGF12,CORIN,CACNG4,HSPB7,GJA5,UTS2,GSTM2,BVES,HRC,MYLK2,RNF207,ITPR1,ITPR2,JAK2,KCND2,KCNH2,KCNJ4,KCNK1,KCNK3,MET,MYL3,FXYD4,NOS1,NOS3,NP…
GO: Biological Process	GO:0008016	regulation of heart contraction		2.203e-11	2.156e-07	8.531e-09	8.331e-08	80	242	ADA,ADRA1D,ADRB1,AGT,ANK2,SPTBN4,PDE5A,ATP1A2,ATP1A4,ATP1B1,ATP1B2,ATP2A3,ATP2B2,ATP2B4,AVPR1A,CACNA1H,CACNA1C,CACNA1D,CACNA2D1,CACNB1,CACNB2,CACNB4,CASQ2,CAV1,CAV3,KCNK6,GSTO1,AKAP6,CRHR2,CTGF,CXADR,TMEM65,DMPK,DSC2,DSG2,DSP,ABCC9,EDN1,EDN3,ACE2,AKAP9,CORIN,CACNG4,HSPB7,GJA5,UTS2,GSTM2,BVES,HRC,RNF207,ITPR1,ITPR2,JAK2,KCND2,KCNH2,KCNJ4,KCNK1,KCNK3,MYL3,FXYD4,NOS1,NOS3,NPR2,P2RX4,PIK3R1,PLN,KCNIP…
GO: Biological Process	GO:1903522	regulation of blood circulation		2.266e-11	2.218e-07	8.531e-09	8.331e-08	101	334	ADA,ADCY6,ADCYAP1,ADRA1D,ADRA2A,ADRB1,AGT,AHR,ALOX5,ANK2,SPTBN4,PDE5A,ATP1A2,ATP1A4,ATP1B1,ATP1B2,ATP2A3,ATP2B2,ATP2B4,AVPR1A,PER2,CACNA1H,CACNA1C,CACNA1D,CACNA2D1,CACNB1,CACNB2,CACNB4,CASQ2,CAV1,CAV3,CFTR,KCNK6,GSTO1,AKAP6,CRHR2,CRP,CTGF,CXADR,DBH,ACE,TMEM65,DMPK,DSC2,DSG2,DSP,ABCC9,EDN1,EDN3,ACE2,AKAP9,F2RL1,CORIN,CACNG4,HSPB7,GJA5,UTS2,GPER1,GSTM2,BVES,HRC,HTR2A,RNF207,ITPR1,ITPR2,JAK2,KCND2,K…
GO: Biological Process	GO:0035637	multicellular organismal signaling		2.8e-11	2.74e-07	1.015e-08	9.909e-08	69	197	AGT,ANK2,CNTNAP1,SPTBN4,ATP1A2,ATP1A4,ATP1B1,ATP1B2,ATP2A3,ATP2B2,ATP2B4,AVPR1A,CACNA1A,CACNA1C,CACNA1D,CACNA2D1,CACNB1,CACNB2,CACNB4,CASQ2,CAV1,KCNK6,CNTNAP2,CXADR,TMEM65,DMPK,DPP6,DSC2,DSG2,DSP,ABCC9,S1PR1,ACE2,AKAP9,CLDN19,CORIN,CACNG4,GJA5,GPER1,RAPGEF4,GRIA1,GRM7,HRC,RNF207,IL6,ITPR1,ITPR2,KCNC4,KCND2,KCNH2,KCNJ4,KCNK1,KCNK3,FXYD4,NOS1,NPR2,GPR88,P2RX1,P2RX4,PAWR,PLN,KCNIP1,RYR2,RYR3,SCN1B,S…
GO: Biological Process	GO:0051240	positive regulation of multicellular organismal process		3.005e-11	2.941e-07	1.05e-08	1.026e-07	351	1610	ACHE,ACVRL1,ADA,ADCYAP1,AMIGO1,ADORA2A,ADORA3,ADRA1D,SLAMF6,ADRA2A,ADRB1,JAG1,AGT,AIF1,C1QTNF3,NLGN2,SEMA6A,ALOX5,RASAL1,ENC1,CGAS,YBX3,CAMK1,APOE,SHTN1,CPNE5,AQP1,SPTBN4,ASPA,CAPRIN2,PTCH2,PDE5A,HYAL2,AVPR1A,ADGRB2,BCL2,BCL3,FGF18,CD84,SOCS2,WISP1,BMP5,BMP7,POLR3D,BRAF,GBP5,BTG1,C3AR1,C5AR1,IL33,CA2,LURAP1,CASP1,CASP4,SPAG9,CAV1,USP2,CD14,CD86,CD34,CD74,CEBPD,CEBPG,PDLIM7,CFTR,CD83,TICAM2,OVOL2,…
GO: Biological Process	GO:0006811	ion transport		3.174e-11	3.106e-07	1.071e-08	1.046e-07	354	1627	ACACA,SLC24A3,SLC10A3,ACTN2,ADA,ADCYAP1,ADCYAP1R1,AMIGO1,ADORA2A,ADORA3,ADRA2A,ADRB1,SLC24A4,SLC44A5,AGT,OSBPL5,OSBPL8,PLA2G10,SLC25A11,NLGN2,ATP6V1C2,ANK1,ANK2,PPFIA4,ANXA6,SLC26A9,CYP4F2,TMC4,APOE,AQP1,AQP9,SPTBN4,ARRB2,STC2,SLC17A8,ABCB11,ATP1A2,SLC4A4,SLC41A1,ATP12A,ATP1A4,ATP1B1,ATP1B2,ATP2A3,ATP2B2,ATP2B4,AVPR1A,BCL2,BDKRB1,CD84,PER2,CACNA1H,CA2,CA3,CA7,CACNA1A,CACNA1C,CACNA1D,CACNA2D1,CACN…
GO: Biological Process	GO:0003015	heart process		3.837e-11	3.755e-07	1.252e-08	1.222e-07	88	279	ADA,ADRA1D,ADRB1,AGT,ANK2,TCAP,SPTBN4,PDE5A,ATP1A2,ATP1A4,ATP1B1,ATP1B2,ATP2A3,ATP2B2,ATP2B4,AVPR1A,CACNA1H,CACNA1C,CACNA1D,CACNA2D1,CACNB1,CACNB2,CACNB4,CASQ2,CAV1,CAV3,KCNK6,GSTO1,AKAP6,CRHR2,CTGF,CXADR,ACE,TMEM65,DMPK,DSC2,DSG2,DSP,ABCC9,EDN1,EDN3,ACE2,AKAP9,FGF12,CORIN,CACNG4,HSPB7,GJA5,UTS2,GSTM2,BVES,HRC,MYLK2,RNF207,ITPR1,ITPR2,JAK2,KCND2,KCNH2,KCNJ4,KCNK1,KCNK3,MET,MYL3,FXYD4,NOS1,NOS3,NP…
GO: Biological Process	GO:0061337	cardiac conduction		4.057e-11	3.97e-07	1.281e-08	1.251e-07	52	131	AGT,ANK2,SPTBN4,ATP1A2,ATP1A4,ATP1B1,ATP1B2,ATP2A3,ATP2B2,ATP2B4,CACNA1C,CACNA1D,CACNA2D1,CACNB1,CACNB2,CACNB4,CASQ2,CAV1,KCNK6,CXADR,TMEM65,DMPK,DSC2,DSG2,DSP,ABCC9,ACE2,AKAP9,CORIN,CACNG4,GJA5,HRC,RNF207,ITPR1,ITPR2,KCND2,KCNH2,KCNJ4,KCNK1,KCNK3,FXYD4,NOS1,NPR2,PLN,KCNIP1,RYR2,RYR3,SCN1B,SCN4B,SLC8A2,SLC8A3,TRPC1
GO: Biological Process	GO:0042391	regulation of membrane potential		7.826e-11	7.658e-07	2.393e-08	2.337e-07	112	391	ACTN2,ADCYAP1,ADORA2A,ADRB1,AGT,NLGN2,ANK2,CNTNAP1,SLC26A9,SHTN1,ATP1A2,ATP1A4,ATP1B1,ATP1B2,BCL2,CACNA1H,CACNA1A,CACNA1C,CACNA1D,CACNA2D1,CACNB2,CACNB4,CASP1,CASQ2,CAV1,CAV3,DGKI,CFTR,ADIPOQ,CLN3,KCNK6,AKAP6,RIMS2,CXADR,PIEZO1,RIMS3,DCN,DMPK,SHANK1,DPP6,KCNE3,DSC2,DSG2,DSP,DVL1,EDN1,AKAP9,CLDN19,PTK2B,FGF12,UNC13B,SLC25A33,ARL6IP5,PEX5L,CACNG4,GJA5,GCLC,MLLT11,GPER1,RAPGEF4,GRIA1,GRIK3,GRIK5,GRI…
GO: Biological Process	GO:0045595	regulation of cell differentiation		8.138e-11	7.964e-07	2.413e-08	2.357e-07	365	1699	ACHE,ACVRL1,ADA,ADCY6,ADCYAP1,AMIGO1,FZD7,ADRB1,AP2A2,JAG1,AGT,NR0B1,PLA2G10,NLGN2,SEMA6A,LTBP4,RASAL1,TSHZ3,ENC1,APOB,CAMK1,LRRC4C,APOE,SHTN1,CPNE5,AREG,ASPA,CAPRIN2,PTCH2,PDE5A,RBM24,SLC46A2,BCL2,FGF18,INPP4B,SOCS2,WISP1,BMP5,BMP7,PER2,BRAF,ZFP36L2,BTG1,C1QC,SDK1,LDLRAD4,CA2,CACNA1A,CAMK4,SOCS3,OSTN,SPAG9,CAV1,CAV3,CCNT2,CD86,CD34,CD44,CD53,CD74,CDH1,CEBPD,PDLIM7,GPR55,CD83,PLEKHB1,OVOL2,ADIPOQ…
GO: Biological Process	GO:0030001	metal ion transport		1.051e-10	1.029e-06	3.026e-08	2.955e-07	206	855	SLC24A3,ACTN2,ADCYAP1,ADCYAP1R1,AMIGO1,ADORA2A,ADRA2A,ADRB1,SLC24A4,AGT,ATP6V1C2,ANK2,ANXA6,AQP1,SPTBN4,ARRB2,STC2,SLC17A8,ABCB11,ATP1A2,SLC4A4,SLC41A1,ATP12A,ATP1A4,ATP1B1,ATP1B2,ATP2A3,ATP2B2,ATP2B4,BCL2,BDKRB1,CD84,CACNA1H,CACNA1A,CACNA1C,CACNA1D,CACNA2D1,CACNB1,CACNB2,CACNB4,ATP6V0E1,CASQ2,CAV1,CAV3,SLC5A11,KCNQ4,CBARP,SLC9A3R1,CLTC,KCNK6,CCR5,GSTO1,CNTN1,MCOLN2,AKAP6,AKAP5,SLC4A7,SLC4A8,SLC3…
GO: Biological Process	GO:0044057	regulation of system process		1.386e-10	1.356e-06	3.874e-08	3.783e-07	152	586	ACPP,ADA,ADCY6,ADCYAP1,ADORA2A,ADRA1D,ADRA2A,ADRB1,AGT,AHR,AIF1,C1QTNF3,NLGN2,ALOX5,TSHZ3,ANK2,ANPEP,ANXA6,AQP1,SPTBN4,PDE5A,ATP1A2,ATP1A4,ATP1B1,ATP1B2,ATP2A3,ATP2B2,ATP2B4,AVPR1A,WISP1,PER2,CACNA1H,CACNA1C,CACNA1D,CACNA2D1,CACNB1,CACNB2,CACNB4,CASQ2,CAV1,CAV3,CFTR,SLC9A3R1,ADIPOQ,KCNK6,GSTO1,CNN1,AKAP6,CRHR2,CRP,CRY1,CRY2,CTGF,CTSS,CXADR,RAB11FIP3,DBH,ACE,TMEM65,DMPK,NPNT,DSC2,DSG2,DSP,ABCC9,ED…
GO: Biological Process	GO:0030029	actin filament-based process		4.581e-10	4.483e-06	1.245e-07	1.216e-06	170	685	RHOJ,ACTA1,ACTN2,ADRA2A,ADRB1,AIF1,MICAL3,ALOX15,NCK2,SHROOM3,ANK2,SHTN1,AQP1,TCAP,PDLIM4,SPTBN4,ARHGAP6,ARRB1,DYNLL1,ATP1A2,PHACTR1,BCL2,BCR,BRAF,BST2,WASF1,CACNA1C,CACNA2D1,CACNB2,WASL,LURAP1,CASP4,CASQ2,CAV1,CAV3,LATS1,PDLIM7,SLC9A3R1,CLN3,LMOD1,CNN1,AKAP6,MYRIP,CRHR2,CELSR1,CSF3,MICAL2,CTGF,CXADR,F11R,DIAPH1,SHANK1,DSC2,DSG2,DSP,S1PR1,EDN1,TENM1,EMP2,EPB41,EPHA1,CTTNBP2,F2RL1,PTK2B,FES,FGF12,…
GO: Biological Process	GO:0006812	cation transport		4.736e-10	4.634e-06	1.252e-07	1.223e-06	252	1110	ACACA,SLC24A3,ACTN2,ADA,ADCYAP1,ADCYAP1R1,AMIGO1,ADORA2A,ADORA3,ADRA2A,ADRB1,SLC24A4,SLC44A5,AGT,ATP6V1C2,ANK1,ANK2,ANXA6,AQP1,SPTBN4,ARRB2,STC2,SLC17A8,ABCB11,ATP1A2,SLC4A4,SLC41A1,ATP12A,ATP1A4,ATP1B1,ATP1B2,ATP2A3,ATP2B2,ATP2B4,BCL2,BDKRB1,CD84,CACNA1H,CACNA1A,CACNA1C,CACNA1D,CACNA2D1,CACNB1,CACNB2,CACNB4,ATP6V0E1,CASQ2,CAV1,CAV3,SLC5A11,P2RX6,KCNQ4,ENTPD1,CBARP,CHRNB3,SLC9A3R1,CLN3,CLTC,KCNK6…
GO: Biological Process	GO:0051241	negative regulation of multicellular organismal process		5.228e-10	5.116e-06	1.346e-07	1.315e-06	255	1127	CYGB,ACVRL1,ADA,ADCY6,ADCYAP1,FZD7,ADRA1D,ADRA2A,ADRB1,JAG1,AGT,AHR,C1QTNF3,SEMA6A,C5orf30,ANPEP,ANXA2,ANXA4,YBX3,APOE,AREG,SPTBN4,ARRB1,ARRB2,STC2,PDE5A,ATP1A2,ATP2B4,STARD13,AVPR1A,ADGRB2,BCL2,BCL3,BCR,INPP4B,CD84,SOCS2,BMP5,BMP7,BST2,C1QC,IL33,LDLRAD4,RPS6KA4,OSTN,CAV1,CAV3,USP2,CD86,CD34,CD44,CD74,GPR55,CD83,TICAM2,OVOL2,ACOD1,ADIPOQ,NTN1,CCR5,NOCT,COL4A3,BAG5,CPE,CRHR2,CRP,CRY1,CRY2,AATK,ISG…
GO: Biological Process	GO:0001505	regulation of neurotransmitter levels		6.515e-10	6.375e-06	1.635e-07	1.596e-06	70	214	SYN3,ACHE,ADORA2A,TC2N,PPFIA4,ATP1A2,LIN7A,PER2,BRAF,DAGLA,CACNA1A,SYT7,DGKI,TSPOAP1,NRXN2,CLN3,CELSR1,RIMS2,SNPH,RIMS3,DBH,SNAP91,DVL1,EDN3,SYT15,ZNF219,UNC13B,SYT3,NAAA,CPLX2,GDNF,GFAP,GLUL,GPM6B,GPER1,GRIK5,HNMT,CADPS2,C2CD4C,KCNC3,KCNC4,C2CD4D,SYTL5,NAT8L,MAOA,MAOB,NOS1,SYT2,PAK1,PRKN,PFN2,STX1B,PPP1R9A,NLGN1,SLC1A3,SLC6A9,SLC18A1,SLC22A3,RIMS1,SNCG,UNC13A,LIN7B,STX3,STX4,SYT11,VAMP2,SYN2,AGT…
GO: Biological Process	GO:0022898	regulation of transmembrane transporter activity		7.362e-10	7.204e-06	1.801e-07	1.759e-06	68	206	ACTN2,ADRA2A,ADRB1,AGT,NLGN2,ANK2,ATP1A2,ATP1B1,ATP1B2,BCL2,CACNA1D,CACNA2D1,CACNB1,CACNB2,CACNB4,CASQ2,CAV1,CAV3,CFTR,CBARP,SLC9A3R1,GSTO1,AKAP6,CTSS,DAPK1,OXSR1,SHANK1,KCNE3,AKAP9,PTK2B,FGF12,GNB5,CACNG4,CAB39,JPH4,CRACR2A,GSTM2,HK1,HRC,IKBKB,RNF207,KCNG1,KCNS1,KCNS2,MMP9,FXYD4,NOS1,NLGN3,PLCG2,PLN,PRKCE,PTAFR,RASGRF1,RYR2,SCN1B,SCN4B,NLGN1,CNKSR3,VAMP2,NEDD4L,GSG1L,AGRN,TRPC6,TWIST1,YWHAH,KCNA…
GO: Biological Process	GO:0040017	positive regulation of locomotion		8.091e-10	7.918e-06	1.931e-07	1.886e-06	127	477	ADORA3,ADRA2A,AGT,AIF1,SEMA6A,SHTN1,AQP1,ARHGAP5,AOC3,LRRC15,BCL2,BDKRB1,FGF18,CPNE3,C3AR1,C5AR1,CXCL16,SPAG9,CD74,CDH13,NTN1,CCR5,CLDN7,NSMF,DIAPH1,S1PR1,EDN1,EDN3,EGR1,EPHA1,F2RL1,PTK2B,TRIM38,FOXF1,SEMA6C,SEMA6B,SEMA4D,SEMA3C,CIB1,GCNT2,UTS2,GLI1,GPER1,RAPGEF4,GRB7,CXCL3,BVES,HAS2,HGF,FAM110C,HYAL1,IGF1,IL1B,IL6,IL6R,IL6ST,IL18,INSL3,IRS1,ITGA2B,JAK2,JUN,EPCAM,MET,KITLG,MMP3,MMP9,ABCC1,PYCARD,…
GO: Biological Process	GO:0019220	regulation of phosphate metabolic process		1.091e-09	1.067e-05	2.541e-07	2.482e-06	369	1756	CNST,ACR,ACVRL1,ADAR,ADARB1,ADCY1,ELFN2,ADCY5,ADCY6,ADCY7,ADCY9,ADCYAP1,ADCYAP1R1,FZD7,FZD8,ADORA2A,ADRA2A,ADRB1,AGT,OSBPL8,AIF1,C1QTNF3,ALOX15,NCK2,ADCY4,SH3RF1,MAP4K3,ANXA2,PIK3R3,CAMK1,LRRC4C,APOE,AREG,SPTBN4,ZFYVE28,ARRB1,ARRB2,CAPRIN2,SOCS1,PDE5A,DYNLL1,ATF3,ATP2B4,HYAL2,LRRC15,PHACTR1,URI1,BCL2,BDKRB1,FGF18,CD84,SOCS2,BMP3,BMP5,BMP7,BRAF,C5AR1,LDLRAD4,RPS6KA4,SOCS3,OSTN,SPAG9,CAV1,CAV2,CAV3…
GO: Biological Process	GO:0051174	regulation of phosphorus metabolic process		1.249e-09	1.222e-05	2.842e-07	2.775e-06	371	1769	CNST,ACR,ACVRL1,ADAR,ADARB1,ADCY1,ELFN2,ADCY5,ADCY6,ADCY7,ADCY9,ADCYAP1,ADCYAP1R1,FZD7,FZD8,ADORA2A,ADRA2A,ADRB1,AGT,OSBPL8,AIF1,PDP2,C1QTNF3,ALOX15,NCK2,ADCY4,SH3RF1,MAP4K3,ANXA2,PIK3R3,CAMK1,LRRC4C,APOE,AREG,SPTBN4,ZFYVE28,ARRB1,ARRB2,CAPRIN2,SOCS1,PDE5A,DYNLL1,ATF3,ATP2B4,HYAL2,LRRC15,PHACTR1,URI1,BCL2,BDKRB1,FGF18,CD84,SOCS2,BMP3,BMP5,BMP7,BRAF,C5AR1,LDLRAD4,RPS6KA4,SOCS3,OSTN,SPAG9,CAV1,CAV2…
GO: Biological Process	GO:0032412	regulation of ion transmembrane transporter activity		1.666e-09	1.63e-05	3.673e-07	3.587e-06	66	201	ACTN2,ADRA2A,ADRB1,AGT,NLGN2,ANK2,ATP1A2,ATP1B1,ATP1B2,CACNA1D,CACNA2D1,CACNB1,CACNB2,CACNB4,CASQ2,CAV1,CAV3,CFTR,CBARP,SLC9A3R1,GSTO1,AKAP6,CTSS,DAPK1,OXSR1,SHANK1,KCNE3,AKAP9,PTK2B,FGF12,GNB5,CACNG4,CAB39,JPH4,CRACR2A,GSTM2,HK1,HRC,IKBKB,RNF207,KCNG1,KCNS1,KCNS2,MMP9,FXYD4,NOS1,NLGN3,PLCG2,PLN,PRKCE,PTAFR,RASGRF1,RYR2,SCN1B,SCN4B,NLGN1,CNKSR3,VAMP2,NEDD4L,GSG1L,AGRN,TRPC6,YWHAH,KCNAB1,WNK2,JPH2
GO: Biological Process	GO:2000147	positive regulation of cell motility		1.689e-09	1.653e-05	3.673e-07	3.587e-06	122	458	ADORA3,ADRA2A,AGT,AIF1,SEMA6A,SHTN1,AQP1,ARHGAP5,AOC3,LRRC15,BCL2,BDKRB1,FGF18,CPNE3,C3AR1,C5AR1,CXCL16,SPAG9,CD74,CDH13,NTN1,CCR5,CLDN7,NSMF,DIAPH1,S1PR1,EDN1,EDN3,EGR1,EPHA1,F2RL1,PTK2B,FOXF1,SEMA6C,SEMA6B,SEMA4D,SEMA3C,CIB1,GCNT2,UTS2,GLI1,GPER1,RAPGEF4,GRB7,CXCL3,HAS2,HGF,FAM110C,HYAL1,IGF1,IL1B,IL6,IL6R,IL6ST,IL18,INSL3,IRS1,ITGA2B,JAK2,JUN,EPCAM,MET,KITLG,MMP3,MMP9,ABCC1,PYCARD,GLIPR2,CD274…
GO: Biological Process	GO:1902531	regulation of intracellular signal transduction		1.962e-09	1.92e-05	4.174e-07	4.076e-06	372	1781	SEH1L,RHOJ,ADA,ADCYAP1,FZD7,FZD8,PLEKHG1,ADORA3,ADRA2A,ADRB1,AGT,OSBPL8,PIP5K1B,C1QTNF3,RASAL1,ALOX15,NCK2,SH3RF1,MAP4K3,YBX3,LRRC4C,APOE,ARHGAP5,ARHGAP6,ARHGDIG,ARRB1,ARRB2,AKR1C3,SOCS1,PDE5A,ATF3,BECN1,ATP2B4,HYAL2,LRRC15,STARD13,TNK1,URI1,TNFSF10,BCL2,BCL3,BCR,FGF18,INPP4B,CD84,SOCS2,BMP3,BMP5,BMP7,BRAF,BST2,C5AR1,LURAP1,SOCS3,CASP1,CASQ2,SPAG9,CAV1,CAV2,CAV3,ARHGEF25,CBS,ARHGEF33,CD8A,CD86,CD…
GO: Biological Process	GO:0046903	secretion		2.01e-09	1.967e-05	4.185e-07	4.087e-06	271	1228	SYN3,ACHE,ACTN2,ADA,FAM3D,ADCY5,ADCYAP1,ADORA2A,ADORA3,ADRA2A,ADRB1,TC2N,AGT,PLA2G10,MICAL3,C1QTNF3,NLGN2,LTBP4,ANK1,ANPEP,ANXA2,PPFIA4,ANXA4,CYP4F2,AQP1,AQP9,ARL4D,ARRB1,ABCB11,SOCS1,ATP2B2,HYAL2,AVPR1A,BCR,LIN7A,CD84,SOCS2,PER2,BRAF,GBP5,CACNA1H,IL33,CA2,CACNA1A,CACNA1C,CACNA1D,CACNB4,CASP1,CASP4,CAV1,SYT7,CD9,CD14,CD34,ENTPD1,DGKI,CD74,CDO1,CEL,TSPOAP1,CFTR,CBARP,HMGN3,RAB3C,SLC9A3R1,ADIPOQ,NR…
GO: Biological Process	GO:0051272	positive regulation of cellular component movement		2.343e-09	2.292e-05	4.776e-07	4.664e-06	124	470	ADORA3,ADRA2A,AGT,AIF1,SEMA6A,SHTN1,AQP1,ARHGAP5,AOC3,LRRC15,BCL2,BDKRB1,FGF18,CPNE3,C3AR1,C5AR1,CXCL16,SPAG9,CD74,CDH13,NTN1,CCR5,CLDN7,NSMF,DIAPH1,S1PR1,EDN1,EDN3,EGR1,EPHA1,F2RL1,PTK2B,FOXF1,SEMA6C,SEMA6B,SEMA4D,SEMA3C,CIB1,GCNT2,UTS2,GLI1,GPER1,RAPGEF4,GRB7,CXCL3,HAS2,HGF,FAM110C,HYAL1,IGF1,IL1B,RNF207,IL6,IL6R,IL6ST,IL18,INSL3,IRS1,ITGA2B,JAK2,JUN,EPCAM,MET,KITLG,MMP3,MMP9,ABCC1,PYCARD,GLIPR…
GO: Biological Process	GO:0001932	regulation of protein phosphorylation		2.474e-09	2.421e-05	4.941e-07	4.825e-06	303	1404	ACVRL1,ADAR,ADARB1,ADCY1,ADCY5,ADCY6,ADCY7,ADCY9,ADCYAP1,FZD7,FZD8,ADORA2A,ADRA2A,AGT,OSBPL8,AIF1,C1QTNF3,ALOX15,NCK2,ADCY4,SH3RF1,MAP4K3,ANXA2,CAMK1,LRRC4C,APOE,SPTBN4,ZFYVE28,ARRB1,ARRB2,CAPRIN2,SOCS1,PDE5A,ATF3,ATP2B4,HYAL2,LRRC15,BCL2,BDKRB1,FGF18,CD84,SOCS2,BMP3,BMP5,BMP7,BRAF,C5AR1,LDLRAD4,RPS6KA4,SOCS3,SPAG9,CAV1,CAV2,CAV3,CBS,CCND2,CCNT2,LATS1,CD44,CD74,LPAR2,GPR55,CISH,SLC9A3R1,ADIPOQ,SH…
GO: Biological Process	GO:0000904	cell morphogenesis involved in differentiation		2.886e-09	2.824e-05	5.619e-07	5.488e-06	197	840	ACHE,ADCY1,AMIGO1,FZD7,LRFN2,PLA2G10,SEMA6A,ALCAM,LRRC4C,APOE,SHTN1,SPTBN4,CAPRIN2,ATP2B2,ADAM15,BCL2,BMP5,BMP7,BRAF,LDLRAD4,CACNA1A,LATS1,CDH1,OVOL2,SLC9A3R1,NTN1,CCR5,CNP,AKAP5,CLDN3,TSKU,AATK,NSMF,FEZ2,FEZ1,ARHGEF26,DAB1,DCC,PLPPR4,SNAP91,DLX5,SHANK1,DPYSL2,DVL1,UST,HEYL,CELSR2,EGR2,PLXNC1,GREM1,FLOT1,EPHA1,EPHA8,LAMC3,TUBB3,WNT16,SEC24B,FGFR2,BAIAP2,SLITRK6,SEMA6C,SEMA6B,SEMA4D,FLNA,SEMA3C,DC…
GO: Biological Process	GO:0043271	negative regulation of ion transport		2.928e-09	2.866e-05	5.619e-07	5.488e-06	52	145	ACTN2,ADCYAP1,ADRA2A,AGT,CYP4F2,APOE,ATP1A2,BCL2,CASQ2,CAV1,CAV3,ENTPD1,CBARP,SLC9A3R1,GSTO1,AKAP5,CRHR2,FCRL5,ACE,OXSR1,KCNE3,ACSL4,PTK2B,FGF12,ARL6IP5,GNB5,CAB39,LILRB1,YWHAQ,GPM6B,GRM7,GSTM2,HTR2A,IL1B,KCNH2,MAOB,MMP9,NOS1,NOS3,PAWR,PACSIN3,PLN,PRKCE,PTGER3,SLC15A1,SLC18A1,NEDD4L,THBS1,AGRN,TWIST1,KCNAB1,EPPIN
GO: Biological Process	GO:0034762	regulation of transmembrane transport		3.548e-09	3.472e-05	6.677e-07	6.521e-06	124	473	ACTN2,AMIGO1,ADRA2A,ADRB1,AGT,NLGN2,ANK2,ATP1A2,ATP1B1,ATP1B2,ATP2B4,BCL2,BDKRB1,CACNA1H,CA2,CACNA1A,CACNA1C,CACNA1D,CACNA2D1,CACNB1,CACNB2,CACNB4,CASQ2,CAV1,CAV3,KCNQ4,CFTR,CBARP,SLC9A3R1,CLCN4,CLCN5,KCNK6,GSTO1,AKAP6,SLC31A2,CRHR2,FCRL5,CTSS,DAPK1,ACE,ATP2C2,DIAPH1,OXSR1,SHANK1,DPP6,KCNE3,EDN3,AKAP9,PTK2B,FGF12,AZIN1,KCNV1,GNB5,TSPAN13,CACNG4,CAB39,JPH4,GJA5,YWHAQ,CRACR2A,GPER1,GSTM2,KCNG4,HK1,…
GO: Biological Process	GO:0006813	potassium ion transport		3.79e-09	3.709e-05	6.999e-07	6.835e-06	70	222	SLC24A3,ACTN2,ADCYAP1,AMIGO1,ADRA2A,SLC24A4,ANK2,AQP1,ATP1A2,ATP12A,ATP1A4,ATP1B1,ATP1B2,CACNA1D,CASQ2,CAV1,CAV3,KCNQ4,KCNK6,AKAP6,AKAP5,OXSR1,DPP6,KCNE3,ABCC9,EDN3,AKAP9,PTK2B,KCNV1,SLC12A7,CAB39,GCK,GJA5,KCNG4,HTR2A,RNF207,KCNA4,KCNB1,KCNC1,KCNC3,KCNC4,KCND2,KCNG1,KCNH1,KCNH2,KCNJ4,KCNJ8,KCNK1,KCNK3,KCNN1,KCNN3,KCNS1,KCNS2,FXYD4,NOS1,NOS3,PTGER3,TMEM38B,KCNIP1,SLC12A2,VAMP2,NEDD4L,KCNG3,KCNH4,K…
GO: Biological Process	GO:0030335	positive regulation of cell migration		4.158e-09	4.069e-05	7.535e-07	7.359e-06	118	445	ADORA3,ADRA2A,AGT,AIF1,SEMA6A,SHTN1,AQP1,ARHGAP5,AOC3,LRRC15,BCL2,BDKRB1,FGF18,CPNE3,C3AR1,C5AR1,CXCL16,SPAG9,CD74,CDH13,CCR5,NSMF,DIAPH1,S1PR1,EDN1,EDN3,EGR1,EPHA1,F2RL1,PTK2B,FOXF1,SEMA6C,SEMA6B,SEMA4D,SEMA3C,CIB1,GCNT2,UTS2,GLI1,GPER1,RAPGEF4,GRB7,CXCL3,HAS2,HGF,FAM110C,HYAL1,IGF1,IL1B,IL6,IL6R,IL6ST,IL18,INSL3,IRS1,ITGA2B,JAK2,JUN,MET,KITLG,MMP3,MMP9,ABCC1,PYCARD,GLIPR2,CD274,MYLK,MYO1C,NOTCH…
GO: Biological Process	GO:1903779	regulation of cardiac conduction		4.43e-09	4.336e-05	7.883e-07	7.698e-06	31	67	AGT,ANK2,ATP1A2,ATP1A4,ATP1B1,ATP1B2,ATP2A3,ATP2B2,ATP2B4,CASQ2,CAV1,CXADR,TMEM65,DMPK,ABCC9,ACE2,CORIN,GJA5,HRC,RNF207,ITPR1,ITPR2,FXYD4,NOS1,NPR2,PLN,RYR2,RYR3,SLC8A2,SLC8A3,TRPC1
GO: Biological Process	GO:0023014	signal transduction by protein phosphorylation		5.503e-09	5.385e-05	9.616e-07	9.391e-06	219	962	ACTN2,ACVRL1,ADCYAP1,FZD7,FZD8,ADRA2A,AGT,C1QTNF3,RASAL1,ALOX15,SH3RF1,MAP4K3,APOE,SPTBN4,ARRB1,ARRB2,PDE5A,ATF3,HYAL2,FGF18,CD84,BMP3,BMP5,BMP7,BRAF,C5AR1,SPAG9,CAV1,CAV2,CAV3,CBS,CD44,CD74,LPAR2,GPR55,SLC9A3R1,ADIPOQ,SHC2,CCR3,CCR5,RASAL2,MAPK8IP1,NRG2,CRHR2,CSF2RB,UNC5CL,CTGF,DCC,GADD45A,OXSR1,MARVELD3,NPNT,DUSP1,DUSP2,DUSP8,EDN1,EDN3,HIPK3,ACE2,AKAP9,TENM1,GREM1,GDF11,TRIB1,EPHA8,MECOM,DNAJC2…
GO: Biological Process	GO:0060429	epithelium development		6.218e-09	6.085e-05	1.068e-06	1.043e-05	281	1296	ACTA2,ACVRL1,FZD6,FZD7,AP2A2,JAG1,AGT,NR0B1,AHR,ALDH1A1,ALDOC,TSHZ3,SHROOM3,ANXA4,ANXA7,BARX2,LGR5,TCAP,AREG,ARRB2,PTCH2,AKR1C3,ATP2B2,STARD13,BCL2,BMP5,BMP7,ZFP36L1,BTG1,CAPN5,CA2,USP13,CALB1,SOCS3,CAV1,CAV3,MAP7,LATS1,CD34,CD44,CDH1,CES1,OVOL2,AP2S1,SLC9A3R1,ADIPOQ,CLTC,CTHRC1,CYP7B1,NTN1,COL7A1,SLC4A7,COL17A1,RFX6,CLDN3,CLOCK,CRHR2,NCOR2,CELSR1,MICAL2,CTGF,CTSB,ARHGEF26,CTSD,CYP1A1,ARHGAP24,AB…
GO: Biological Process	GO:0042325	regulation of phosphorylation		6.493e-09	6.354e-05	1.096e-06	1.07e-05	320	1510	ACVRL1,ADAR,ADARB1,ADCY1,ADCY5,ADCY6,ADCY7,ADCY9,ADCYAP1,FZD7,FZD8,ADORA2A,ADRA2A,AGT,OSBPL8,AIF1,C1QTNF3,ALOX15,NCK2,ADCY4,SH3RF1,MAP4K3,ANXA2,PIK3R3,CAMK1,LRRC4C,APOE,AREG,SPTBN4,ZFYVE28,ARRB1,ARRB2,CAPRIN2,SOCS1,PDE5A,DYNLL1,ATF3,ATP2B4,HYAL2,LRRC15,PHACTR1,BCL2,BDKRB1,FGF18,CD84,SOCS2,BMP3,BMP5,BMP7,BRAF,C5AR1,LDLRAD4,RPS6KA4,SOCS3,SPAG9,CAV1,CAV2,CAV3,CBS,CCND2,CCNT2,LATS1,CD44,CD74,LPAR2,GP…
GO: Biological Process	GO:1904062	regulation of cation transmembrane transport		6.703e-09	6.559e-05	1.112e-06	1.086e-05	73	238	ACTN2,AMIGO1,ADRA2A,ADRB1,AGT,ANK2,ATP1A2,ATP1B1,ATP1B2,ATP2B4,BDKRB1,CACNA1C,CACNA1D,CACNA2D1,CACNB1,CACNB2,CACNB4,CASQ2,CAV1,CAV3,CBARP,SLC9A3R1,GSTO1,AKAP6,SLC31A2,FCRL5,CTSS,DIAPH1,OXSR1,DPP6,KCNE3,EDN3,AKAP9,PTK2B,FGF12,GNB5,TSPAN13,CAB39,JPH4,CRACR2A,GPER1,GSTM2,HRC,IKBKB,RNF207,KCNC1,KCNG1,KCNH2,KCNS1,KCNS2,MMP9,FXYD4,NOS1,PLCG2,PLN,PRKCE,PTGER3,KCNIP1,RYR2,SCN1B,SCN4B,CHD7,CNKSR3,VAMP2,NE…
GO: Biological Process	GO:0030030	cell projection organization		6.949e-09	6.801e-05	1.133e-06	1.107e-05	304	1423	ACHE,ACTN2,ADCY1,ADCY6,ADCYAP1,AMIGO1,ADORA2A,LRFN2,AIF1,PLA2G10,NLGN2,SEMA6A,ALCAM,C5orf30,RASAL1,NCK2,CNTNAP1,ENC1,CAMK1,LRRC4C,APOE,SHTN1,CPNE5,AQP1,CDC14A,AREG,ARF4,SPTBN4,CAPRIN2,DYNLL1,ATP2B2,BCL2,BMP5,BMP7,BRAF,HERC1,WASF1,SDK1,C21orf2,CACNA1A,WASL,CAV1,CD44,CDH1,CDH13,SLC9A3R1,CLN3,MYO3B,CTHRC1,NTN1,CCR5,CNP,CNTN1,WHRN,AKAP5,BAG5,CRP,TSKU,AATK,NSMF,FEZ2,FEZ1,CNTNAP2,ARHGEF4,RIMS2,ARHGEF26…
GO: Biological Process	GO:0000165	MAPK cascade		7.233e-09	7.079e-05	1.16e-06	1.133e-05	212	928	ACTN2,ADCYAP1,FZD7,FZD8,ADRA2A,AGT,C1QTNF3,RASAL1,ALOX15,SH3RF1,MAP4K3,APOE,SPTBN4,ARRB1,ARRB2,PDE5A,ATF3,HYAL2,FGF18,CD84,BMP3,BMP5,BMP7,BRAF,C5AR1,SPAG9,CAV1,CAV2,CAV3,CBS,CD44,CD74,LPAR2,GPR55,SLC9A3R1,ADIPOQ,SHC2,CCR3,CCR5,RASAL2,MAPK8IP1,NRG2,CRHR2,CSF2RB,UNC5CL,CTGF,DCC,GADD45A,MARVELD3,NPNT,DUSP1,DUSP2,DUSP8,EDN1,EDN3,HIPK3,ACE2,AKAP9,TENM1,GREM1,GDF11,TRIB1,EPHA8,MECOM,DNAJC27,F2RL1,KBTBD…
GO: Biological Process	GO:0045597	positive regulation of cell differentiation		7.938e-09	7.768e-05	1.253e-06	1.224e-05	219	966	ACHE,ACVRL1,ADA,ADCYAP1,AMIGO1,ADRB1,JAG1,AGT,PLA2G10,NLGN2,SEMA6A,RASAL1,TSHZ3,ENC1,APOB,CAMK1,APOE,SHTN1,CPNE5,ASPA,CAPRIN2,PTCH2,PDE5A,BCL2,FGF18,SOCS2,WISP1,BMP5,BMP7,BRAF,BTG1,CA2,SOCS3,SPAG9,CAV3,CD86,CD34,CD53,CD74,CEBPD,PDLIM7,CD83,OVOL2,ADIPOQ,CTHRC1,NTN1,CCR5,NOCT,CNTN1,AKAP6,AKAP5,CRP,NSMF,RGS6,CSF3,ISG15,CSHL1,FEZ1,SOCS5,CTGF,CTH,RIMS2,DAB1,DCC,ACE,CCDC3,DLX5,NPNT,SHANK1,DVL1,EDN1,EDN…
GO: Biological Process	GO:0034765	regulation of ion transmembrane transport		8.489e-09	8.307e-05	1.312e-06	1.281e-05	119	455	ACTN2,AMIGO1,ADRA2A,ADRB1,AGT,NLGN2,ANK2,ATP1A2,ATP1B1,ATP1B2,ATP2B4,BDKRB1,CACNA1H,CACNA1A,CACNA1C,CACNA1D,CACNA2D1,CACNB1,CACNB2,CACNB4,CASQ2,CAV1,CAV3,KCNQ4,CFTR,CBARP,SLC9A3R1,CLCN4,CLCN5,KCNK6,GSTO1,AKAP6,SLC31A2,CRHR2,FCRL5,CTSS,DAPK1,ACE,ATP2C2,DIAPH1,OXSR1,SHANK1,DPP6,KCNE3,EDN3,AKAP9,PTK2B,FGF12,KCNV1,GNB5,TSPAN13,CACNG4,CAB39,JPH4,GJA5,YWHAQ,CRACR2A,GPER1,GSTM2,KCNG4,HK1,HRC,IKBKB,RNF20…
GO: Biological Process	GO:0023057	negative regulation of signaling		8.579e-09	8.396e-05	1.312e-06	1.281e-05	283	1311	ACHE,ADA,ADAR,FAM3D,FZD6,ADRA2A,AP2A2,AGT,NR0B1,C1QTNF3,RASAL1,NCK2,SH3RF1,RGS5,YBX3,LRRC4C,APOE,ZFYVE28,ARRB1,ARRB2,PTCH2,SOCS1,RASL11B,ATF3,ATP2B4,HYAL2,LRRC15,TNK1,URI1,TNFSF10,AVPR1A,DDIT4L,BCHE,RGS11,RGS9,BCL2,BICD1,SOCS2,BMP5,BMP7,BRAF,LDLRAD4,SOCS3,CASQ2,CAV1,CAV2,CAV3,LATS1,CD14,KCNQ4,CD44,DGKI,CD74,CDH1,TICAM2,OVOL2,CISH,ACOD1,AP2S1,SLC9A3R1,ADIPOQ,CTHRC1,CYP7B1,GSTO1,RASAL2,HJV,MAPK8IP1…
GO: Biological Process	GO:2000026	regulation of multicellular organismal development		8.911e-09	8.72e-05	1.337e-06	1.306e-05	388	1893	ACHE,ACVRL1,ADA,ADCY6,ADCYAP1,AMIGO1,FZD6,FZD7,ADRB1,AP2A2,JAG1,AGT,AHR,NLGN2,SEMA6A,RASAL1,ENC1,YBX3,CAMK1,LRRC4C,APOE,SHTN1,CPNE5,AQP1,ARRB2,ASPA,CAPRIN2,PTCH2,STARD13,SLC46A2,ADGRB2,BCL2,FGF18,INPP4B,SOCS2,WISP1,BMP5,BMP7,PER2,BRAF,BTG1,C1QC,C3AR1,C5AR1,SDK1,LDLRAD4,CA2,CACNA1A,CAMK4,OSTN,SPAG9,CAV1,CAV3,USP2,CD86,CD34,CD44,CD74,CDH1,GPR55,CD83,OVOL2,AP2S1,ADIPOQ,CLTC,CTHRC1,NTN1,CCR3,CCR5,NOC…
GO: Biological Process	GO:0010648	negative regulation of cell communication		9.018e-09	8.825e-05	1.337e-06	1.306e-05	286	1328	ACHE,ADA,ADAR,FAM3D,FZD6,ADRA2A,AP2A2,AGT,NR0B1,C1QTNF3,RASAL1,NCK2,SH3RF1,RGS5,YBX3,LRRC4C,APOE,ZFYVE28,ARRB1,ARRB2,PTCH2,SOCS1,RASL11B,ATF3,ATP2B4,HYAL2,LRRC15,TNK1,URI1,TNFSF10,AVPR1A,DDIT4L,BCHE,RGS11,RGS9,BCL2,BICD1,SOCS2,BMP5,BMP7,BRAF,LDLRAD4,SOCS3,CASQ2,CAV1,CAV2,CAV3,LATS1,CD14,KCNQ4,CD44,DGKI,CD74,CDH1,TICAM2,OVOL2,CISH,ACOD1,AP2S1,SLC9A3R1,ADIPOQ,CLN3,CTHRC1,CYP7B1,GSTO1,RASAL2,HJV,MAP…
GO: Biological Process	GO:0043266	regulation of potassium ion transport		1.183e-08	0.0001158	1.728e-06	1.687e-05	37	91	ACTN2,ADCYAP1,AMIGO1,ADRA2A,ANK2,ATP1B1,ATP1B2,CACNA1D,CASQ2,CAV1,CAV3,AKAP6,AKAP5,OXSR1,DPP6,KCNE3,EDN3,AKAP9,PTK2B,CAB39,GCK,HTR2A,RNF207,KCNC1,KCNG1,KCNH2,KCNS1,KCNS2,NOS1,NOS3,PTGER3,KCNIP1,VAMP2,NEDD4L,AGRN,KCNAB1,ANO6
GO: Biological Process	GO:0009887	animal organ morphogenesis		1.277e-08	0.000125	1.838e-06	1.795e-05	247	1121	ACTA1,ACTA2,FZD6,FZD7,SLC24A4,AP2A2,JAG1,AGT,AHR,SEMA6A,ALDH1A1,TSHZ3,BARX2,AQP1,TCAP,AREG,ARRB2,ATP2B2,HYAL2,ADAM15,BCL2,BCR,FGF18,BMP7,BRAF,SDK1,CA2,CALB1,CAV1,CAV3,CBS,KCNQ4,CD34,CD44,CDH1,HACD1,GCNT3,OVOL2,AP2S1,SLC9A3R1,CLTC,CTHRC1,CYP7B1,NTN1,SLC4A7,OSR2,CHST11,CPE,CRIP1,TIPARP,TSKU,NCOR2,CELSR1,CSF3R,LRIG1,MICAL2,CTGF,CTSD,RAB33B,DCN,MAFB,DLX5,DLX6,NPNT,DSP,DVL1,E2F5,EDA,S1PR1,EDN1,CNNM4,H…
GO: Biological Process	GO:0006836	neurotransmitter transport		1.834e-08	0.0001795	2.601e-06	2.54e-05	66	212	SYN3,ADORA2A,TC2N,PPFIA4,SLC17A8,ATP1A2,LIN7A,PER2,BRAF,CACNA1A,SYT7,DGKI,TSPOAP1,NRXN2,CELSR1,RIMS2,SNPH,RIMS3,SNAP91,SV2B,DVL1,EDN3,SYT15,UNC13B,SYT3,NAAA,CPLX2,GDNF,GFAP,GLUL,GPM6B,GPER1,GRIK5,SLC6A14,CADPS2,C2CD4C,KCNC3,KCNC4,C2CD4D,SYTL5,NAT8L,NOS1,SYT2,PAK1,PRKN,PFN2,STX1B,PPP1R9A,NLGN1,SLC1A3,SLC6A9,SLC6A11,SLC18A1,SLC22A1,SLC22A3,RIMS1,SNCG,UNC13A,LIN7B,STX3,STX4,SYT11,VAMP2,SYN2,WNT7A,SY…
GO: Biological Process	GO:0032409	regulation of transporter activity		1.895e-08	0.0001854	2.649e-06	2.587e-05	68	221	ACTN2,ADRA2A,ADRB1,AGT,NLGN2,ANK2,ATP1A2,ATP1B1,ATP1B2,BCL2,CACNA1D,CACNA2D1,CACNB1,CACNB2,CACNB4,CASQ2,CAV1,CAV3,CFTR,CBARP,SLC9A3R1,GSTO1,AKAP6,CTSS,DAPK1,OXSR1,SHANK1,KCNE3,AKAP9,PTK2B,FGF12,GNB5,CACNG4,CAB39,JPH4,CRACR2A,GSTM2,HK1,HRC,IKBKB,RNF207,KCNG1,KCNS1,KCNS2,MMP9,FXYD4,NOS1,NLGN3,PLCG2,PLN,PRKCE,PTAFR,RASGRF1,RYR2,SCN1B,SCN4B,NLGN1,CNKSR3,VAMP2,NEDD4L,GSG1L,AGRN,TRPC6,TWIST1,YWHAH,KCNA…
GO: Biological Process	GO:0043408	regulation of MAPK cascade		2.091e-08	0.0002046	2.882e-06	2.814e-05	173	735	ADCYAP1,FZD7,FZD8,ADRA2A,AGT,C1QTNF3,ALOX15,SH3RF1,MAP4K3,APOE,ARRB1,ARRB2,PDE5A,ATF3,HYAL2,FGF18,CD84,BMP3,BMP5,BMP7,BRAF,C5AR1,SPAG9,CAV1,CAV2,CAV3,CBS,CD44,CD74,LPAR2,GPR55,SLC9A3R1,ADIPOQ,SHC2,MAPK8IP1,CRHR2,UNC5CL,CTGF,DCC,GADD45A,MARVELD3,NPNT,DUSP1,DUSP2,DUSP8,EDN1,EDN3,HIPK3,ACE2,TENM1,GREM1,GDF11,TRIB1,EPHA8,MECOM,DNAJC27,F2RL1,PTK2B,TAOK3,NOD1,WNT16,FGFR2,FOXO1,FLT3,CIB1,HACD3,FPR1,ARL6…
GO: Biological Process	GO:0032940	secretion by cell		2.22e-08	0.0002173	3.018e-06	2.947e-05	240	1090	SYN3,ACHE,ACTN2,FAM3D,ADCY5,ADCYAP1,ADORA2A,ADORA3,ADRA2A,ADRB1,TC2N,AGT,MICAL3,C1QTNF3,NLGN2,LTBP4,ANK1,PPFIA4,ANXA4,AQP1,ARL4D,ARRB1,SOCS1,HYAL2,AVPR1A,BCR,LIN7A,CD84,PER2,BRAF,GBP5,CACNA1H,IL33,CACNA1A,CACNA1C,CACNA1D,CASP1,CASP4,SYT7,CD9,CD14,CD34,ENTPD1,DGKI,TSPOAP1,CFTR,CBARP,HMGN3,RAB3C,ADIPOQ,NRXN2,CCR5,AKAP5,MYRIP,RFX6,CLOCK,CRHR2,CRP,CRY1,CRY2,CELSR1,CTGF,RASL10B,RIMS2,RAB33B,RAB11FIP3,…
GO: Biological Process	GO:0048729	tissue morphogenesis		2.322e-08	0.0002273	3.113e-06	3.04e-05	178	762	ACTA1,ACTA2,ACVRL1,FZD6,FZD7,AP2A2,JAG1,AGT,AHR,ALDH1A1,SHROOM3,LGR5,TCAP,AREG,ARRB2,STARD13,BCL2,BMP7,SDK1,CA2,CALB1,SOCS3,CAV3,CD44,CDH1,GCNT3,OVOL2,AP2S1,SLC9A3R1,CLTC,CTHRC1,CYP7B1,NTN1,SLC4A7,CELSR1,MICAL2,CTSD,ARHGAP24,DLG3,NPNT,DSP,DVL1,S1PR1,EDN1,HEYL,CELSR2,GREM1,IKZF1,EYA2,ZNRF3,WNT16,SEC24B,FGFR2,FOXF1,FOXC1,FLNA,SEMA3C,TMEM79,SPINT2,GCNT1,GDNF,GPC3,BHLHE22,RSPO3,HGF,FOXA2,HOXB4,HOXB7,…
GO: Biological Process	GO:0050806	positive regulation of synaptic transmission		2.382e-08	0.0002331	3.15e-06	3.076e-05	52	153	ADCYAP1,ADORA2A,ADRB1,NLGN2,ARRB2,BRAF,CA2,CA7,CRHR2,LRRTM2,RIMS2,DNM1,SHANK1,DVL1,FLOT1,PTK2B,UNC13B,PLK2,GFAP,UTS2,GLUL,GPER1,GRIA1,GRIA2,GRIN2B,PTPN5,NAT8L,NGFR,NOS1,PAK1,PRKN,NLGN3,PRKCE,PRKCZ,PTEN,STX1B,CCL2,PPP1R9A,NLGN1,CLSTN1,SLC1A3,SLC8A2,SLC8A3,SHANK2,RIMS1,UNC13A,STX3,STX4,VAMP2,TACR1,NCS1,WNT7A
GO: Biological Process	GO:0023056	positive regulation of signaling		2.431e-08	0.0002379	3.172e-06	3.097e-05	344	1662	SEH1L,ACPP,ACVRL1,ADA,ADCYAP1,FZD7,FZD8,ADORA2A,ADORA3,ADRA2A,ADRB1,JAG1,AGT,OSBPL8,C1QTNF3,NLGN2,ATP6V1C2,RECK,ALOX15,NCK2,MAP4K3,CNTNAP1,LGR5,ARHGAP6,ARRB1,ARRB2,CAPRIN2,AKR1C3,SOCS1,PDE5A,DYNLL1,ATF3,BECN1,HYAL2,TNFSF10,BCL2,FGF18,CD84,SOCS2,BMP3,BMP5,BMP7,BRAF,BST2,C5AR1,SKAP2,CA2,CA7,LURAP1,SOCS3,CASP1,SPAG9,CAV1,CAV2,CD8A,CD44,DGKI,CD74,LPAR2,CDH13,CFTR,GPR55,TICAM2,SLC9A3R1,ADIPOQ,SHC2,RRA…
GO: Biological Process	GO:0006816	calcium ion transport		2.692e-08	0.0002635	3.467e-06	3.386e-05	107	405	SLC24A3,ADCYAP1R1,ADORA2A,ADRA2A,ADRB1,SLC24A4,AGT,ANK2,ANXA6,ARRB2,STC2,ATP1A2,ATP1B1,ATP2A3,ATP2B2,ATP2B4,BCL2,BDKRB1,CD84,CACNA1H,CACNA1A,CACNA1C,CACNA1D,CACNA2D1,CACNB1,CACNB2,CACNB4,CASQ2,CAV1,CAV3,CBARP,CCR5,GSTO1,MCOLN2,AKAP6,AKAP5,CRHR2,CTGF,FCRL5,ACE,ATP2C2,DIAPH1,KCNE3,RAMP2,PTK2B,GNB5,TSPAN13,CACNG4,BBC3,JPH4,GCK,LILRB1,GJA4,GPM6A,CRACR2A,GPER1,GRIN2B,GRM7,GSTM2,ORAI3,HRC,HTR2A,HTR2B,I…
GO: Biological Process	GO:0010647	positive regulation of cell communication		3.437e-08	0.0003364	4.369e-06	4.266e-05	347	1684	SEH1L,ACPP,ACVRL1,ADA,ADCYAP1,FZD7,FZD8,ADORA2A,ADORA3,ADRA2A,ADRB1,JAG1,AGT,OSBPL8,C1QTNF3,NLGN2,ATP6V1C2,RECK,ALOX15,NCK2,MAP4K3,CNTNAP1,LGR5,ARHGAP6,ARRB1,ARRB2,CAPRIN2,AKR1C3,SOCS1,PDE5A,DYNLL1,ATF3,BECN1,HYAL2,TNFSF10,BCL2,FGF18,CD84,SOCS2,BMP3,BMP5,BMP7,BRAF,BST2,C5AR1,SKAP2,CA2,CA7,LURAP1,SOCS3,CASP1,SPAG9,CAV1,CAV2,CD8A,CD44,DGKI,CD74,LPAR2,CDH13,CFTR,GPR55,TICAM2,SLC9A3R1,ADIPOQ,SHC2,RRA…
GO: Biological Process	GO:0071805	potassium ion transmembrane transport		4.234e-08	0.0004143	5.202e-06	5.08e-05	58	181	ACTN2,AMIGO1,ANK2,AQP1,ATP1A2,ATP12A,ATP1A4,ATP1B1,ATP1B2,CACNA1D,CASQ2,CAV1,CAV3,KCNQ4,KCNK6,AKAP6,OXSR1,DPP6,KCNE3,ABCC9,EDN3,AKAP9,KCNV1,SLC12A7,CAB39,KCNG4,RNF207,KCNA4,KCNB1,KCNC1,KCNC3,KCNC4,KCND2,KCNG1,KCNH1,KCNH2,KCNJ4,KCNJ8,KCNK1,KCNK3,KCNN1,KCNN3,KCNS1,KCNS2,FXYD4,PTGER3,TMEM38B,KCNIP1,VAMP2,NEDD4L,KCNG3,KCNH4,KCNH3,AGRN,KCNE4,KCNK13,KCNAB1,ANO6
GO: Biological Process	GO:0071804	cellular potassium ion transport		4.234e-08	0.0004143	5.202e-06	5.08e-05	58	181	ACTN2,AMIGO1,ANK2,AQP1,ATP1A2,ATP12A,ATP1A4,ATP1B1,ATP1B2,CACNA1D,CASQ2,CAV1,CAV3,KCNQ4,KCNK6,AKAP6,OXSR1,DPP6,KCNE3,ABCC9,EDN3,AKAP9,KCNV1,SLC12A7,CAB39,KCNG4,RNF207,KCNA4,KCNB1,KCNC1,KCNC3,KCNC4,KCND2,KCNG1,KCNH1,KCNH2,KCNJ4,KCNJ8,KCNK1,KCNK3,KCNN1,KCNN3,KCNS1,KCNS2,FXYD4,PTGER3,TMEM38B,KCNIP1,VAMP2,NEDD4L,KCNG3,KCNH4,KCNH3,AGRN,KCNE4,KCNK13,KCNAB1,ANO6
GO: Biological Process	GO:0031175	neuron projection development		4.252e-08	0.0004161	5.202e-06	5.08e-05	213	953	ACHE,ADCY1,ADCY6,ADCYAP1,AMIGO1,ADORA2A,LRFN2,PLA2G10,NLGN2,SEMA6A,ALCAM,RASAL1,NCK2,CNTNAP1,ENC1,CAMK1,LRRC4C,APOE,SHTN1,CPNE5,AREG,ARF4,SPTBN4,CAPRIN2,BCL2,BMP5,BMP7,BRAF,HERC1,SDK1,CACNA1A,CD44,CDH1,NTN1,CCR5,CNP,CNTN1,AKAP5,BAG5,CRP,TSKU,AATK,NSMF,FEZ2,FEZ1,CNTNAP2,RIMS2,DAB1,DCC,HDGFL3,PLPPR4,SNAP91,DIAPH1,DLX5,SHANK1,DPYSL2,DVL1,UST,TSPAN2,CELSR2,EGR2,PLXNC1,FLOT1,EPHA8,ACSL4,PTK2B,TUBB3,EF…
GO: Biological Process	GO:0051046	regulation of secretion		4.434e-08	0.0004339	5.357e-06	5.232e-05	184	800	ACHE,ADA,FAM3D,ADCY5,ADCYAP1,ADORA2A,ADORA3,ADRA2A,ADRB1,TC2N,AGT,PLA2G10,C1QTNF3,NLGN2,ANPEP,ANXA4,CYP4F2,AQP1,ARRB1,SOCS1,HYAL2,AVPR1A,BCR,CD84,PER2,BRAF,CACNA1H,IL33,CACNA1A,CACNA1C,CACNA1D,CASP1,CASP4,SYT7,CD14,CD34,ENTPD1,CD74,CFTR,CBARP,HMGN3,RAB3C,SLC9A3R1,ADIPOQ,CCR5,MYRIP,RFX6,CLOCK,CRHR2,CRP,CRY1,CRY2,CELSR1,RASL10B,RIMS2,RAB33B,RAB11FIP3,RIMS3,SERGEF,DPYSL2,EDN1,EDN3,SYT15,F2RL1,TLR8,A…
GO: Biological Process	GO:1901379	regulation of potassium ion transmembrane transport		5.789e-08	0.0005666	6.909e-06	6.748e-05	29	66	ACTN2,AMIGO1,ANK2,ATP1B1,ATP1B2,CACNA1D,CASQ2,CAV1,CAV3,AKAP6,OXSR1,DPP6,KCNE3,EDN3,AKAP9,CAB39,RNF207,KCNC1,KCNG1,KCNH2,KCNS1,KCNS2,PTGER3,KCNIP1,VAMP2,NEDD4L,AGRN,KCNAB1,ANO6
GO: Biological Process	GO:0034097	response to cytokine		6.421e-08	0.0006284	7.538e-06	7.362e-05	188	825	ADAR,AIF1,ALAD,ALOX15,MAP4K3,APOB,YBX3,LRRC4C,OASL,SOCS1,HYAL2,LRRC15,BCL2,SOCS2,GBP4,GBP5,BST2,RPS6KA4,SOCS3,CXCL16,CAV1,CD14,IL17RE,CD86,ENTPD2,CD44,CD74,TICAM2,CISH,ACOD1,ADIPOQ,CCR3,CCR5,ACKR2,AKAP6,CSF2RB,CSF3,CSF3R,ISG15,SOCS5,CTSB,IRGM,DAPK1,DCN,PARP9,NPNT,IL18BP,EDA,EDN1,EGR1,SIGIRR,ETV3,F2RL1,KLF2,ACSL4,PTK2B,IRF9,FASN,FCGR1A,ST3GAL6,IFITM3,NLRC5,TRIM38,FOXF1,FLT3,CIB1,FOS,RBCK1,TNFSF13B…
GO: Biological Process	GO:0015672	monovalent inorganic cation transport		6.471e-08	0.0006332	7.538e-06	7.362e-05	148	617	ACACA,SLC24A3,ACTN2,ADA,ADCYAP1,AMIGO1,ADORA2A,ADORA3,ADRA2A,SLC24A4,SLC44A5,AGT,ATP6V1C2,ANK1,ANK2,AQP1,SPTBN4,SLC17A8,ABCB11,ATP1A2,SLC4A4,ATP12A,ATP1A4,ATP1B1,ATP1B2,ATP2B4,CACNA1A,CACNA1D,ATP6V0E1,CASQ2,CAV1,CAV3,SLC5A11,KCNQ4,ENTPD1,SLC9A3R1,KCNK6,CNTN1,AKAP6,AKAP5,SLC4A7,SLC4A8,COX6C,CRHR2,OXSR1,DMPK,SLC23A2,DPP6,KCNE3,ABCC9,EDN1,EDN3,CNNM4,AKAP9,PTK2B,ATP6V1D,FGF12,KCNV1,SLC12A7,CAB39,GCK,…
GO: Biological Process	GO:0060284	regulation of cell development		6.66e-08	0.0006518	7.668e-06	7.488e-05	218	985	ACHE,ADCY6,ADCYAP1,AMIGO1,ADRB1,JAG1,NLGN2,SEMA6A,RASAL1,ENC1,CAMK1,LRRC4C,APOE,SHTN1,CPNE5,ASPA,CAPRIN2,PDE5A,BCL2,SOCS2,WISP1,BMP5,BMP7,PER2,BRAF,SDK1,LDLRAD4,CACNA1A,SPAG9,CAV1,CAV3,CDH1,OVOL2,ADIPOQ,NTN1,CCR5,CNTN1,AKAP6,AKAP5,BAG5,CLOCK,CRP,AATK,NSMF,RGS6,CSHL1,FEZ1,RIMS2,DAB1,DCC,ACE,FBXO22,SHANK1,DPYSL2,DTX1,DVL1,UST,EDN1,HEYL,PLXNC1,GREM1,GDF11,TRIB1,PTK2B,EFEMP1,FES,BAIAP2,FOXC1,SEMA6C,S…
GO: Biological Process	GO:0051050	positive regulation of transport		7.035e-08	0.0006884	8.005e-06	7.817e-05	232	1061	CNST,ACHE,ACTN2,ADCYAP1,ADCYAP1R1,AMIGO1,ADORA2A,ADORA3,ADRA2A,ADRB1,AGT,OSBPL8,PLA2G10,C1QTNF3,NLGN2,ANK2,ANXA2,PIK3R3,CYP4F2,CAMK1,APOE,AQP1,ARRB1,ARRB2,AOC3,DYNLL1,ATP1B1,ATP1B2,ATP2B2,HYAL2,AVPR1A,BCL2,BCR,BDKRB1,BICD1,CD84,CACNA1H,IL33,CA2,CACNA1D,CACNA2D1,CACNB2,WASL,CAMK4,CASP1,CASP4,CAV1,CAV3,SYT7,CD14,CD34,CDH1,CFTR,ADIPOQ,CCR5,GSTO1,CNTN1,AKAP6,AKAP5,MYRIP,RFX6,CRHR2,CSF3,RASL10B,CTSS,A…
GO: Biological Process	GO:0051094	positive regulation of developmental process		7.182e-08	0.0007028	8.079e-06	7.89e-05	280	1323	ACHE,ACVRL1,ADA,ADCYAP1,AMIGO1,ADRB1,JAG1,AGT,PLA2G10,NLGN2,SEMA6A,RASAL1,TSHZ3,ENC1,APOB,YBX3,CAMK1,APOE,SHTN1,CPNE5,AQP1,SPTBN4,ASPA,CAPRIN2,PTCH2,PDE5A,ADGRB2,BCL2,FGF18,SOCS2,WISP1,BMP5,BMP7,BRAF,BTG1,C3AR1,C5AR1,CA2,SOCS3,SPAG9,CAV3,USP2,CD86,CD34,CD53,CD74,CEBPD,PDLIM7,CD83,OVOL2,ADIPOQ,CTHRC1,NTN1,CCR3,CCR5,NOCT,CNTN1,AKAP6,AKAP5,OSR2,CRP,NSMF,RGS6,CSF3,ISG15,CSHL1,FEZ1,SOCS5,LRRTM2,CTGF,C…
GO: Biological Process	GO:0048699	generation of neurons		7.294e-08	0.0007137	8.111e-06	7.921e-05	317	1528	ACHE,ADCY1,ADCY6,ADCYAP1,AMIGO1,FZD7,FZD8,ADORA2A,LRFN2,JAG1,PLA2G10,NLGN2,SEMA6A,ALCAM,RASAL1,NCK2,CNTNAP1,ENC1,CAMK1,LRRC4C,APOE,SHTN1,CPNE5,AREG,ARF4,SPTBN4,ASPA,CAPRIN2,BECN1,ATP2B2,BCHE,BCL2,SOCS2,BMP5,BMP7,PER2,BRAF,HERC1,DAGLA,SDK1,CACNA1A,SPAG9,CAV1,CD44,CDH1,SLC9A3R1,CLN5,CTHRC1,NTN1,CCR5,CNP,CNTN1,WHRN,AKAP5,SLC4A7,BAG5,IER2,CRP,TSKU,CELSR1,AATK,NSMF,RGS6,CSHL1,FEZ2,FEZ1,CNTNAP2,CTF1,RI…
GO: Biological Process	GO:0010975	regulation of neuron projection development		7.773e-08	0.0007607	8.547e-06	8.347e-05	123	492	ACHE,ADCY6,ADCYAP1,AMIGO1,NLGN2,SEMA6A,RASAL1,ENC1,CAMK1,LRRC4C,APOE,SHTN1,CPNE5,CAPRIN2,BMP5,BMP7,BRAF,SDK1,CACNA1A,NTN1,CCR5,CNTN1,AKAP5,BAG5,CRP,AATK,NSMF,FEZ1,RIMS2,DAB1,DCC,SHANK1,DPYSL2,DVL1,UST,PLXNC1,PTK2B,EFEMP1,FES,BAIAP2,SEMA6C,SEMA6B,SEMA4D,SEMA3C,CIB1,SYT3,NCKIPSD,INPP5J,GPRC5B,PLK2,GFAP,RAPGEF4,KATNA1,PTPN5,LINGO1,HGF,HLA-A,NEGR1,ID1,DIXDC1,IKBKB,IL6,IL15RA,LIF,LRP4,MAP2,BCL11A,MET,…
GO: Biological Process	GO:0010563	negative regulation of phosphorus metabolic process		8.451e-08	0.000827	8.993e-06	8.783e-05	144	599	CNST,ADAR,ADARB1,ELFN2,ADORA2A,ADRA2A,NCK2,LRRC4C,APOE,ZFYVE28,ARRB1,SOCS1,DYNLL1,ATF3,HYAL2,LRRC15,URI1,BDKRB1,SOCS2,BMP7,LDLRAD4,SOCS3,CAV1,CAV3,LATS1,ENTPD1,CISH,SLC9A3R1,ADIPOQ,AKAP6,MAPK8IP1,AKAP5,CRHR2,CRY2,SOCS5,MARF1,SFI1,DCN,GADD45A,PPP1R26,DLG3,MARVELD3,MVP,DUSP1,DUSP2,DUSP8,DVL1,EDN1,HIPK3,ACE2,GREM1,TRIB1,EPHA1,MECOM,F2RL1,TAOK3,FOXO1,SEMA4D,CIB1,INPP5J,ZMYND11,PDCD4,GFRA2,ZGPAT,PCDH1…
GO: Biological Process	GO:0045936	negative regulation of phosphate metabolic process		8.451e-08	0.000827	8.993e-06	8.783e-05	144	599	CNST,ADAR,ADARB1,ELFN2,ADORA2A,ADRA2A,NCK2,LRRC4C,APOE,ZFYVE28,ARRB1,SOCS1,DYNLL1,ATF3,HYAL2,LRRC15,URI1,BDKRB1,SOCS2,BMP7,LDLRAD4,SOCS3,CAV1,CAV3,LATS1,ENTPD1,CISH,SLC9A3R1,ADIPOQ,AKAP6,MAPK8IP1,AKAP5,CRHR2,CRY2,SOCS5,MARF1,SFI1,DCN,GADD45A,PPP1R26,DLG3,MARVELD3,MVP,DUSP1,DUSP2,DUSP8,DVL1,EDN1,HIPK3,ACE2,GREM1,TRIB1,EPHA1,MECOM,F2RL1,TAOK3,FOXO1,SEMA4D,CIB1,INPP5J,ZMYND11,PDCD4,GFRA2,ZGPAT,PCDH1…
GO: Biological Process	GO:0051960	regulation of nervous system development		8.458e-08	0.0008277	8.993e-06	8.783e-05	198	881	ACHE,ADCY6,ADCYAP1,AMIGO1,JAG1,NLGN2,SEMA6A,RASAL1,ENC1,CAMK1,LRRC4C,APOE,SHTN1,CPNE5,ASPA,CAPRIN2,ADGRB2,BCL2,SOCS2,BMP5,BMP7,PER2,BRAF,SDK1,CACNA1A,SPAG9,CAV1,CDH1,NTN1,CCR5,CNTN1,AKAP5,BAG5,CPE,CRP,CELSR1,AATK,NSMF,RGS6,CSHL1,FEZ1,LRRTM2,RIMS2,DAB1,DCC,ACE,SHANK1,DPYSL2,DTX1,DVL1,UST,HEYL,PLXNC1,GDF11,PTK2B,EFEMP1,SEC24B,FES,BAIAP2,SLITRK6,SEMA6C,SEMA6B,SEMA4D,SEMA3C,CIB1,SYT3,NCKIPSD,INPP5J,G…
GO: Biological Process	GO:1903530	regulation of secretion by cell		8.547e-08	0.0008364	8.993e-06	8.783e-05	172	744	ACHE,FAM3D,ADCY5,ADCYAP1,ADORA2A,ADORA3,ADRA2A,ADRB1,TC2N,AGT,C1QTNF3,NLGN2,ANXA4,ARRB1,SOCS1,HYAL2,AVPR1A,BCR,CD84,PER2,BRAF,CACNA1H,IL33,CACNA1A,CACNA1C,CACNA1D,CASP1,CASP4,SYT7,CD14,CD34,ENTPD1,CFTR,CBARP,HMGN3,RAB3C,ADIPOQ,CCR5,MYRIP,RFX6,CLOCK,CRHR2,CRP,CRY1,CRY2,CELSR1,RASL10B,RIMS2,RAB33B,RAB11FIP3,RIMS3,SERGEF,DPYSL2,EDN1,EDN3,SYT15,F2RL1,TLR8,FES,FOXF1,UNC13B,FLT3,SYT3,PEX5L,CHMP3,CHIA,L…
GO: Biological Process	GO:0042127	regulation of cell proliferation		9.407e-08	0.0009206	9.793e-06	9.564e-05	341	1666	ACVRL1,ADA,ADARB1,ADCYAP1,FZD7,ADORA2A,ADRA1D,ADRA2A,JAG1,AGT,AHR,AIF1,NLGN2,NCK2,ANXA2,APOBEC1,APOE,LGR5,AQP1,AREG,ARHGAP5,AKR1C3,SIX5,PDE5A,ATF3,BECN1,TNK1,AVPR1A,BCHE,BCL2,FGF18,WISP1,BMP5,BMP7,TSC22D1,BMX,PER2,BRAF,BTG1,C3AR1,C5AR1,SKAP2,WFDC1,CAV1,CAV2,CAV3,CCND2,CD9,CD86,CD44,CD74,CDH1,CDH13,OVOL2,SLC9A3R1,ADIPOQ,CTHRC1,CYP7B1,NTN1,CCR3,CCR5,COL4A3,OSR2,CHST11,CLDN7,CSF3,CTF1,CTGF,CTH,CXADR…
GO: Biological Process	GO:0031399	regulation of protein modification process		9.682e-08	0.0009475	9.974e-06	9.74e-05	372	1841	CNST,ACVRL1,ADAR,ADARB1,ADCY1,ELFN2,ADCY5,ADCY6,ADCY7,ADCY9,ADCYAP1,HHATL,FZD7,FZD8,ADORA2A,ADRA2A,AGT,OSBPL8,AIF1,C1QTNF3,ALOX15,NCK2,ADCY4,SH3RF1,MAP4K3,ANXA2,CAMK1,LRRC4C,APOE,SPTBN4,ZFYVE28,ARRB1,ARRB2,CAPRIN2,SOCS1,PDE5A,ATF3,ATP2B4,HYAL2,LRRC15,URI1,BCL2,BDKRB1,FGF18,CD84,SOCS2,BMP3,BMP5,BMP7,PER2,BRAF,C5AR1,LDLRAD4,RPS6KA4,SOCS3,SPAG9,CAV1,CAV2,CAV3,CBS,CCND2,CCNT2,LATS1,CD44,CD74,LPAR2,GP…
GO: Biological Process	GO:0031344	regulation of cell projection organization		9.827e-08	0.0009617	1.002e-05	9.783e-05	155	657	ACHE,ADCY6,ADCYAP1,AMIGO1,NLGN2,SEMA6A,RASAL1,ENC1,CAMK1,LRRC4C,APOE,SHTN1,CPNE5,AQP1,CAPRIN2,BMP5,BMP7,BRAF,SDK1,CACNA1A,WASL,CAV1,CLN3,MYO3B,NTN1,CCR5,CNTN1,AKAP5,BAG5,CRP,AATK,NSMF,FEZ1,RIMS2,ARHGAP24,DAB1,DCC,SHANK1,DPYSL2,DVL1,UST,TBC1D10A,PLXNC1,TENM1,F2RL1,SH3YL1,TBC1D16,PTK2B,EFEMP1,FES,BAIAP2,ARAP1,SEMA6C,SEMA6B,SEMA4D,SEMA3C,DCDC2,CIB1,SYT3,NCKIPSD,INPP5J,GPRC5B,PLK2,GAP43,SEPT9,GFAP,GP…
GO: Biological Process	GO:0009719	response to endogenous stimulus		9.993e-08	0.0009779	1.008e-05	9.845e-05	354	1740	NRIP1,ACACA,ACR,ACTA1,ACTN2,ACVRL1,ADA,ADCY1,ADCY5,ADCY6,ADCY7,ADCY9,ADCYAP1,ADCYAP1R1,ADORA2A,ADRA2A,JAG1,AGT,NR0B1,OSBPL8,AHR,AIF1,ALAD,ATP6V1C2,LTBP4,ADCY4,ANXA2,PIK3R3,APEX1,APOB,APOBEC1,AQP1,AQP9,AREG,ARRB2,STC2,AKR1C3,SOCS1,RASL11B,ATP1A2,BECN1,ATP2B4,HYAL2,URI1,AVPR1A,BCHE,RGS9,BCL2,FGF18,CFB,SOCS2,BMP3,BMP5,BMP7,NR1I2,BRAF,CACNA1H,C5AR1,SDK1,LDLRAD4,CA2,ATP6V0E1,SOCS3,CASP1,CASP4,CASQ2,WF…
GO: Biological Process	GO:0010562	positive regulation of phosphorus metabolic process		1.076e-07	0.001052	1.063e-05	0.0001038	243	1126	ACR,ACVRL1,ADCY1,ADCY5,ADCY6,ADCY7,ADCY9,ADCYAP1,ADCYAP1R1,FZD7,FZD8,ADORA2A,ADRA2A,ADRB1,AGT,OSBPL8,AIF1,C1QTNF3,ALOX15,ADCY4,MAP4K3,ANXA2,CAMK1,APOE,AREG,ARRB1,ARRB2,CAPRIN2,SOCS1,PDE5A,ATP2B4,BCL2,FGF18,CD84,BMP3,BMP5,BMP7,BRAF,C5AR1,RPS6KA4,SOCS3,OSTN,SPAG9,CAV1,CAV2,CCND2,CCNT2,LATS1,CD44,CD74,LPAR2,GPR55,ADIPOQ,SHC2,CLN3,CNTN1,AKAP6,AKAP5,CRHR2,HIGD1A,NSMF,CSF3,UNC5CL,CTF1,CTGF,DAB1,DCC,ACE…
GO: Biological Process	GO:0045937	positive regulation of phosphate metabolic process		1.076e-07	0.001052	1.063e-05	0.0001038	243	1126	ACR,ACVRL1,ADCY1,ADCY5,ADCY6,ADCY7,ADCY9,ADCYAP1,ADCYAP1R1,FZD7,FZD8,ADORA2A,ADRA2A,ADRB1,AGT,OSBPL8,AIF1,C1QTNF3,ALOX15,ADCY4,MAP4K3,ANXA2,CAMK1,APOE,AREG,ARRB1,ARRB2,CAPRIN2,SOCS1,PDE5A,ATP2B4,BCL2,FGF18,CD84,BMP3,BMP5,BMP7,BRAF,C5AR1,RPS6KA4,SOCS3,OSTN,SPAG9,CAV1,CAV2,CCND2,CCNT2,LATS1,CD44,CD74,LPAR2,GPR55,ADIPOQ,SHC2,CLN3,CNTN1,AKAP6,AKAP5,CRHR2,HIGD1A,NSMF,CSF3,UNC5CL,CTF1,CTGF,DAB1,DCC,ACE…
GO: Biological Process	GO:0048585	negative regulation of response to stimulus		1.14e-07	0.001115	1.115e-05	0.0001089	314	1518	ADA,ADAR,ADCYAP1,FZD6,ADORA2A,ADRA2A,AP2A2,AGT,NR0B1,AIF1,C1QTNF3,SEMA6A,C5orf30,RASAL1,ALOX15,NCK2,SH3RF1,RGS5,ANXA2,YBX3,LRRC4C,APOE,ZFYVE28,ARRB1,ARRB2,PTCH2,SOCS1,RASL11B,ATF3,ATP2B4,HYAL2,LRRC15,TNK1,URI1,TNFSF10,DDIT4L,RGS11,RGS9,BCL2,BCR,BICD1,CD84,SOCS2,BMP5,BMP7,BST2,C4BPA,IL33,LDLRAD4,SOCS3,CASQ2,WFDC1,CAV1,CAV2,CAV3,LATS1,CD14,CD34,CD44,CD74,CDH1,TICAM2,OVOL2,CISH,ACOD1,AP2S1,SLC9A3R1,…
GO: Biological Process	GO:1901700	response to oxygen-containing compound		1.218e-07	0.001192	1.169e-05	0.0001142	331	1614	NRIP1,ACACA,SLC10A3,ACTN2,ADA,ADCY1,ADCY5,ADCY6,ADCY7,ADCY9,ADCYAP1,ADCYAP1R1,FZD7,ADRA2A,JAG1,AGT,OSBPL8,AHR,AIF1,ALAD,ATP6V1C2,ALDH1A1,ADCY4,PIK3R3,APEX1,APOB,APOBEC1,APOE,AQP1,AQP9,AREG,ARRB1,STC2,AKR1C3,SOCS1,ATP1A2,BECN1,ATP2B4,HYAL2,AVPR1A,BCHE,BCL2,BCR,BDKRB1,CD84,SOCS2,BMP7,BRAF,C5AR1,DAGLA,SDK1,CA2,CA3,ATP6V0E1,SOCS3,CASP1,CASP4,WFDC1,CXCL16,CAV1,CAV2,MAP7,CBS,CD9,CD14,P2RX6,CD86,ENTPD2,…
GO: Biological Process	GO:0006936	muscle contraction		1.219e-07	0.001193	1.169e-05	0.0001142	93	348	ACTA1,ACTA2,ACTN2,ADA,ADRA1D,ADRA2A,ADRB1,AGT,TSHZ3,ANK2,ANXA6,TCAP,PDE5A,ATP1A2,ATP1B1,MYOM1,CACNA1H,CACNA1C,CACNA2D1,CACNB2,CALD1,CASQ2,CAV1,CAV3,P2RX6,LMOD1,GSTO1,CNN1,AKAP6,CTGF,DMPK,NPNT,DSC2,DSG2,DSP,EDN1,EDN3,ACE2,MRVI1,MYL9,FGF12,TRIM72,GAMT,GDNF,GJA5,UTS2,GPER1,GSTM2,HRC,HSBP1,PROK2,HTR2A,HTR2B,MYLK2,IKBKB,RNF207,KCNH2,MET,MYH11,MYL3,MYLK,PPP1R12B,NOS1,NPY1R,NPY2R,P2RX1,P2RX4,PAWR,TMOD3,…
GO: Biological Process	GO:0045664	regulation of neuron differentiation		1.358e-07	0.001329	1.29e-05	0.000126	154	655	ACHE,ADCY6,ADCYAP1,AMIGO1,JAG1,NLGN2,SEMA6A,RASAL1,ENC1,CAMK1,LRRC4C,APOE,SHTN1,CPNE5,CAPRIN2,BCL2,SOCS2,BMP5,BMP7,BRAF,SDK1,CACNA1A,SPAG9,CAV1,NTN1,CCR5,CNTN1,AKAP5,BAG5,CRP,AATK,NSMF,RGS6,FEZ1,RIMS2,DAB1,DCC,SHANK1,DPYSL2,DTX1,DVL1,UST,HEYL,PLXNC1,GDF11,PTK2B,EFEMP1,FES,BAIAP2,SEMA6C,SEMA6B,SEMA4D,SEMA3C,CIB1,SYT3,NCKIPSD,INPP5J,GPRC5B,PLK2,GFAP,RAPGEF4,KATNA1,PTPN5,LINGO1,HGF,HLA-A,FOXA2,NEGR1…
GO: Biological Process	GO:0034220	ion transmembrane transport		1.374e-07	0.001344	1.293e-05	0.0001262	231	1064	ACACA,SLC24A3,ACTN2,AMIGO1,ADRA2A,ADRB1,SLC24A4,AGT,NLGN2,ATP6V1C2,ANK2,ANXA6,SLC26A9,AQP1,AQP9,SLC17A8,ABCB11,ATP1A2,SLC4A4,SLC41A1,ATP12A,ATP1A4,ATP1B1,ATP1B2,ATP2A3,ATP2B2,ATP2B4,BDKRB1,CACNA1H,CACNA1A,CACNA1C,CACNA1D,CACNA2D1,CACNB1,CACNB2,CACNB4,ATP6V0E1,CASQ2,CAV1,CAV3,SLC7A7,SLC16A6,P2RX6,KCNQ4,SLC16A7,CFTR,CBARP,CHRNB3,SLC9A3R1,CLCN4,CLCN5,KCNK6,CCR5,GSTO1,MCOLN2,AKAP6,SLC4A7,SLC4A8,SLC31…
GO: Biological Process	GO:0043207	response to external biotic stimulus		1.755e-07	0.001717	1.62e-05	0.0001582	216	986	SEH1L,CHAF1B,ACTA2,ADAR,ADARB1,HIST1H2BC,AP2A2,HIST1H3G,DEFB128,ALAD,CGAS,APOB,APOBEC1,OASL,SOCS1,ATP1B1,BECN1,HYAL2,URI1,MYOM1,BCL2,BCL3,BCR,BDKRB1,CD84,POLR3D,GBP4,BST2,C5AR1,IL33,CA7,WASL,SOCS3,CASP1,CXCL16,CAV1,CD8A,CD14,CD86,ENTPD2,CEBPE,CHIT1,TICAM2,ACOD1,AP2S1,KIAA1549L,CCR5,NOCT,LY86,CNP,PM20D1,CLDN7,BATF2,CRP,CSF3,ISG15,FAM131B,CXADR,CYP1A1,IRGM,DCN,ACE,DEFB1,COCH,CD300LB,FGFBP1,AP1M2,AB…
GO: Biological Process	GO:0051707	response to other organism		1.755e-07	0.001717	1.62e-05	0.0001582	216	986	SEH1L,CHAF1B,ACTA2,ADAR,ADARB1,HIST1H2BC,AP2A2,HIST1H3G,DEFB128,ALAD,CGAS,APOB,APOBEC1,OASL,SOCS1,ATP1B1,BECN1,HYAL2,URI1,MYOM1,BCL2,BCL3,BCR,BDKRB1,CD84,POLR3D,GBP4,BST2,C5AR1,IL33,CA7,WASL,SOCS3,CASP1,CXCL16,CAV1,CD8A,CD14,CD86,ENTPD2,CEBPE,CHIT1,TICAM2,ACOD1,AP2S1,KIAA1549L,CCR5,NOCT,LY86,CNP,PM20D1,CLDN7,BATF2,CRP,CSF3,ISG15,FAM131B,CXADR,CYP1A1,IRGM,DCN,ACE,DEFB1,COCH,CD300LB,FGFBP1,AP1M2,AB…
GO: Biological Process	GO:0009967	positive regulation of signal transduction		2.063e-07	0.002019	1.887e-05	0.0001843	307	1488	SEH1L,ACPP,ACVRL1,ADA,ADCYAP1,FZD7,FZD8,ADORA2A,ADORA3,ADRA2A,ADRB1,JAG1,AGT,OSBPL8,C1QTNF3,NLGN2,ATP6V1C2,RECK,ALOX15,NCK2,MAP4K3,CNTNAP1,LGR5,ARHGAP6,ARRB1,ARRB2,CAPRIN2,AKR1C3,SOCS1,PDE5A,DYNLL1,ATF3,BECN1,HYAL2,TNFSF10,BCL2,FGF18,CD84,SOCS2,BMP3,BMP5,BMP7,BRAF,BST2,C5AR1,SKAP2,LURAP1,SOCS3,CASP1,SPAG9,CAV1,CAV2,CD8A,CD44,DGKI,CD74,LPAR2,CDH13,CFTR,GPR55,TICAM2,SLC9A3R1,ADIPOQ,SHC2,RRAGD,GSTO1…
GO: Biological Process	GO:0051924	regulation of calcium ion transport		2.119e-07	0.002074	1.92e-05	0.0001875	70	243	ADCYAP1R1,ADORA2A,ADRA2A,ADRB1,AGT,ANK2,ARRB2,STC2,ATP1A2,ATP1B1,ATP2B2,BCL2,BDKRB1,CD84,CACNA1C,CACNA1D,CACNA2D1,CACNB1,CACNB2,CACNB4,CASQ2,CAV1,CAV3,CBARP,GSTO1,AKAP6,AKAP5,CRHR2,FCRL5,ACE,ATP2C2,DIAPH1,KCNE3,PTK2B,GNB5,TSPAN13,JPH4,LILRB1,CRACR2A,GPER1,GSTM2,HRC,IGF1,ITPR1,JAK3,MYLK,CRACR2B,NOS1,NOS3,P2RX1,P2RX4,PAWR,PACSIN3,PLCG2,PLN,PRKCE,PTGER3,RYR2,CCL2,CCL4,CXCL12,CHD7,THY1,LPAR3,TRPC1,TR…
GO: Biological Process	GO:0048666	neuron development		2.266e-07	0.002217	2.026e-05	0.0001979	239	1114	ACHE,ADCY1,ADCY6,ADCYAP1,AMIGO1,ADORA2A,LRFN2,PLA2G10,NLGN2,SEMA6A,ALCAM,RASAL1,NCK2,CNTNAP1,ENC1,CAMK1,LRRC4C,APOE,SHTN1,CPNE5,AREG,ARF4,SPTBN4,CAPRIN2,BECN1,ATP2B2,BCL2,BMP5,BMP7,BRAF,HERC1,SDK1,CACNA1A,CD44,CDH1,SLC9A3R1,CLN5,CTHRC1,NTN1,CCR5,CNP,CNTN1,WHRN,AKAP5,SLC4A7,BAG5,CRP,TSKU,AATK,NSMF,FEZ2,FEZ1,CNTNAP2,CTF1,RIMS2,DAB1,DCC,HDGFL3,PLPPR4,SNAP91,DIAPH1,DLX5,SHANK1,DPYSL2,DVL1,LHX6,UST,TS…
GO: Biological Process	GO:0001933	negative regulation of protein phosphorylation		2.278e-07	0.002229	2.026e-05	0.0001979	108	426	ADAR,ADARB1,ADORA2A,NCK2,LRRC4C,APOE,ZFYVE28,ARRB1,SOCS1,ATF3,HYAL2,LRRC15,BDKRB1,SOCS2,BMP7,LDLRAD4,SOCS3,CAV1,CAV3,LATS1,CISH,SLC9A3R1,ADIPOQ,MAPK8IP1,SOCS5,DCN,GADD45A,MARVELD3,MVP,DUSP1,DUSP2,DUSP8,DVL1,HIPK3,ACE2,GREM1,TRIB1,EPHA1,MECOM,F2RL1,TAOK3,FOXO1,SEMA4D,CIB1,INPP5J,ZMYND11,PDCD4,GFRA2,ZGPAT,SFN,DUSP18,GPER1,GPS1,DUSP14,PTPN5,DUSP10,HGF,NYX,DNAJA1,IGF1,IL1B,IL6,IL18,JUN,LRRC4B,LIF,LRR…
GO: Biological Process	GO:0022008	neurogenesis		2.935e-07	0.002872	2.588e-05	0.0002527	331	1628	ACHE,ADCY1,ADCY6,ADCYAP1,AMIGO1,FZD7,FZD8,ADORA2A,LRFN2,JAG1,AGT,PLA2G10,NLGN2,SEMA6A,ALCAM,RASAL1,NCK2,CNTNAP1,ENC1,CAMK1,LRRC4C,APOE,SHTN1,CPNE5,AREG,ARF4,SPTBN4,ASPA,CAPRIN2,BECN1,ATP2B2,BCHE,BCL2,SOCS2,BMP5,BMP7,PER2,BRAF,HERC1,DAGLA,SDK1,IL33,CACNA1A,SPAG9,CAV1,CD9,CD44,CDH1,SLC9A3R1,CLN5,CTHRC1,NTN1,CCR5,CNP,CNTN1,WHRN,AKAP5,SLC4A7,BAG5,IER2,CRP,TSKU,CELSR1,AATK,NSMF,RGS6,CSHL1,FEZ2,FEZ1,CN…
GO: Biological Process	GO:0050767	regulation of neurogenesis		3.043e-07	0.002978	2.659e-05	0.0002596	177	784	ACHE,ADCY6,ADCYAP1,AMIGO1,JAG1,NLGN2,SEMA6A,RASAL1,ENC1,CAMK1,LRRC4C,APOE,SHTN1,CPNE5,ASPA,CAPRIN2,BCL2,SOCS2,BMP5,BMP7,PER2,BRAF,SDK1,CACNA1A,SPAG9,CAV1,CDH1,NTN1,CCR5,CNTN1,AKAP5,BAG5,CRP,AATK,NSMF,RGS6,CSHL1,FEZ1,RIMS2,DAB1,DCC,ACE,SHANK1,DPYSL2,DTX1,DVL1,UST,HEYL,PLXNC1,GDF11,PTK2B,EFEMP1,FES,BAIAP2,SEMA6C,SEMA6B,SEMA4D,SEMA3C,CIB1,SYT3,NCKIPSD,INPP5J,GPRC5B,PLK2,TNFRSF21,GFAP,VAX1,GPER1,RAPG…
GO: Biological Process	GO:0009968	negative regulation of signal transduction		3.73e-07	0.003651	3.207e-05	0.0003132	250	1181	ADA,ADAR,FZD6,ADRA2A,AP2A2,AGT,NR0B1,C1QTNF3,RASAL1,NCK2,SH3RF1,RGS5,YBX3,LRRC4C,APOE,ZFYVE28,ARRB1,ARRB2,PTCH2,SOCS1,RASL11B,ATF3,ATP2B4,HYAL2,LRRC15,TNK1,URI1,TNFSF10,DDIT4L,RGS11,RGS9,BCL2,BICD1,SOCS2,BMP5,BMP7,LDLRAD4,SOCS3,CASQ2,CAV1,CAV2,CAV3,LATS1,CD14,CD44,CD74,CDH1,TICAM2,OVOL2,CISH,ACOD1,AP2S1,SLC9A3R1,ADIPOQ,CTHRC1,CYP7B1,GSTO1,RASAL2,HJV,MAPK8IP1,BAG5,CHST11,CLOCK,CRHR2,CRY1,CRY2,TSKU…
GO: Biological Process	GO:0070838	divalent metal ion transport		3.736e-07	0.003656	3.207e-05	0.0003132	113	455	SLC24A3,ADCYAP1R1,ADORA2A,ADRA2A,ADRB1,SLC24A4,AGT,ANK2,ANXA6,ARRB2,STC2,ATP1A2,SLC41A1,ATP1B1,ATP2A3,ATP2B2,ATP2B4,BCL2,BDKRB1,CD84,CACNA1H,CACNA1A,CACNA1C,CACNA1D,CACNA2D1,CACNB1,CACNB2,CACNB4,CASQ2,CAV1,CAV3,CBARP,CCR5,GSTO1,MCOLN2,AKAP6,AKAP5,CRHR2,CTGF,FCRL5,ACE,ATP2C2,DIAPH1,KCNE3,CNNM4,RAMP2,PTK2B,GNB5,TSPAN13,CACNG4,BBC3,JPH4,GCK,LILRB1,GJA4,GPM6A,CRACR2A,GPER1,GRIN2B,GRM7,GSTM2,ORAI3,HRC…
GO: Biological Process	GO:0043270	positive regulation of ion transport		3.814e-07	0.003733	3.245e-05	0.0003169	78	284	ACTN2,ADCYAP1R1,AMIGO1,ADORA2A,ADRA2A,ADRB1,AGT,PLA2G10,ANK2,CYP4F2,APOE,ARRB2,ATP1B1,ATP1B2,ATP2B2,AVPR1A,BDKRB1,CACNA1D,CACNA2D1,CACNB2,CAV1,CFTR,GSTO1,CNTN1,AKAP6,AKAP5,CRHR2,CTSS,ATP2C2,DPP6,DPYSL2,KCNE3,EDN1,EDN3,AKAP9,FGF12,GDNF,CRACR2A,GPER1,GRIN2B,GSTM2,IKBKB,IL1B,RNF207,ITPR1,JAK3,KCNC1,KCNH2,NAT8L,MYLK,NOS1,NPY2R,P2RX1,P2RX4,PCP4,NLGN3,PLCG2,PRSS8,PTAFR,RYR2,SCN1B,SCN4B,CCL2,CCL4,CXCL12…
GO: Biological Process	GO:1902533	positive regulation of intracellular signal transduction		3.847e-07	0.003764	3.245e-05	0.0003169	209	958	SEH1L,ADA,ADCYAP1,FZD7,FZD8,ADORA3,ADRA2A,ADRB1,AGT,OSBPL8,C1QTNF3,ALOX15,NCK2,MAP4K3,ARRB1,ARRB2,AKR1C3,SOCS1,PDE5A,BECN1,TNFSF10,BCL2,FGF18,CD84,BRAF,BST2,C5AR1,LURAP1,SOCS3,CASP1,SPAG9,CAV1,CAV2,CD8A,CD44,DGKI,CD74,LPAR2,CDH13,GPR55,TICAM2,SLC9A3R1,ADIPOQ,SHC2,RRAGD,GSTO1,AKAP6,AKAP5,CRHR2,CSF3,UNC5CL,CTF1,CTGF,CTH,DCC,DCN,GADD45A,NPNT,EDA,EDN1,EDN3,TENM1,GREM1,TRIM13,EPHA8,DNAJC27,RRAGB,F2RL1…
GO: Biological Process	GO:0030182	neuron differentiation		4.058e-07	0.003971	3.394e-05	0.0003315	289	1398	ACHE,ADCY1,ADCY6,ADCYAP1,AMIGO1,FZD7,FZD8,ADORA2A,LRFN2,JAG1,PLA2G10,NLGN2,SEMA6A,ALCAM,RASAL1,NCK2,CNTNAP1,ENC1,CAMK1,LRRC4C,APOE,SHTN1,CPNE5,AREG,ARF4,SPTBN4,CAPRIN2,BECN1,ATP2B2,BCL2,SOCS2,BMP5,BMP7,BRAF,HERC1,SDK1,CACNA1A,SPAG9,CAV1,CD44,CDH1,SLC9A3R1,CLN5,CTHRC1,NTN1,CCR5,CNP,CNTN1,WHRN,AKAP5,SLC4A7,BAG5,IER2,CRP,TSKU,AATK,NSMF,RGS6,FEZ2,FEZ1,CNTNAP2,CTF1,RIMS2,SNPH,DAB1,DCC,HDGFL3,PLPPR4,SN…
GO: Biological Process	GO:0022603	regulation of anatomical structure morphogenesis		4.267e-07	0.004176	3.539e-05	0.0003456	240	1128	RHOJ,ACHE,ACVRL1,ADA,AMIGO1,FZD6,FZD7,AP2A2,AGT,SEMA6A,RASAL1,SHROOM3,ANXA7,CAMK1,LRRC4C,APOE,SHTN1,CPNE5,AQP1,ARRB2,CAPRIN2,STARD13,ADGRB2,BCL2,BCR,FGF18,BMP5,BMP7,BRAF,BTG1,C3AR1,C5AR1,LDLRAD4,C21orf2,CACNA1A,CAV3,CD34,CD53,CDH1,OVOL2,AP2S1,SLC9A3R1,ADIPOQ,CLTC,CTHRC1,NTN1,CCR3,CCR5,COL4A3,AKAP5,OSR2,CPE,CRHR2,CELSR1,AATK,NSMF,RIMS2,ISM1,DAB1,DCC,DCN,COCH,DIAPH1,DPYSL2,DVL1,UST,EDN1,CELSR2,TBC1…
GO: Biological Process	GO:0006468	protein phosphorylation		4.334e-07	0.004241	3.544e-05	0.0003461	387	1952	ACTN2,ACVRL1,ADAR,ADARB1,ADCY1,ADCY5,ADCY6,ADCY7,ADCY9,ADCYAP1,FZD7,FZD8,ADORA2A,ADRA2A,AGT,OSBPL8,AIF1,C1QTNF3,RASAL1,ALOX15,NCK2,ADCY4,SH3RF1,MAP4K3,ANXA2,CAMK1,LRRC4C,APOE,SPTBN4,ZFYVE28,ARRB1,ARRB2,CAPRIN2,SOCS1,PDE5A,PNCK,ATF3,ATP2B4,HYAL2,LRRC15,TNK1,BCL2,BCR,CDKL1,BDKRB1,FGF18,CD84,SOCS2,BMP3,BMP5,BMP7,BMX,BRAF,CPNE3,C5AR1,LDLRAD4,RPS6KA4,CAMK4,SOCS3,SPAG9,CAV1,CAV2,CAV3,CBS,CCND2,CCNT2,LA…
GO: Biological Process	GO:0008285	negative regulation of cell proliferation		4.346e-07	0.004253	3.544e-05	0.0003461	163	714	ACVRL1,ADARB1,ADCYAP1,ADORA2A,AGT,AIF1,NCK2,APOE,SIX5,PDE5A,BECN1,BCHE,BCL2,BMP5,BMP7,PER2,BTG1,SKAP2,WFDC1,CAV1,CAV2,CD9,CD44,CDH1,CDH13,OVOL2,SLC9A3R1,ADIPOQ,CCR5,COL4A3,CTH,CXADR,TES,DACH1,RASSF5,SOX7,FBXO4,DLG3,MARVELD3,FGFBP1,DPT,ACE2,TOB1,BNIPL,TENM1,GREM1,EMP3,GDF11,TRIB1,ETV3,FABP3,FABP6,PTK2B,FCGR2B,IFITM3,FGFR2,FLT3,CIB1,P3H3,SPINT2,LZTS2,TOB2,LRRC32,TNFRSF21,LILRB1,GPC3,BTG3,SFN,VAX1,G…
GO: Biological Process	GO:0072511	divalent inorganic cation transport		5.317e-07	0.005203	4.3e-05	0.00042	113	458	SLC24A3,ADCYAP1R1,ADORA2A,ADRA2A,ADRB1,SLC24A4,AGT,ANK2,ANXA6,ARRB2,STC2,ATP1A2,SLC41A1,ATP1B1,ATP2A3,ATP2B2,ATP2B4,BCL2,BDKRB1,CD84,CACNA1H,CACNA1A,CACNA1C,CACNA1D,CACNA2D1,CACNB1,CACNB2,CACNB4,CASQ2,CAV1,CAV3,CBARP,CCR5,GSTO1,MCOLN2,AKAP6,AKAP5,CRHR2,CTGF,FCRL5,ACE,ATP2C2,DIAPH1,KCNE3,CNNM4,RAMP2,PTK2B,GNB5,TSPAN13,CACNG4,BBC3,JPH4,GCK,LILRB1,GJA4,GPM6A,CRACR2A,GPER1,GRIN2B,GRM7,GSTM2,ORAI3,HRC…
GO: Biological Process	GO:0030036	actin cytoskeleton organization		5.42e-07	0.005304	4.348e-05	0.0004246	139	591	RHOJ,ACTA1,ACTN2,ADRA2A,AIF1,MICAL3,ALOX15,NCK2,SHROOM3,SHTN1,AQP1,TCAP,PDLIM4,SPTBN4,ARHGAP6,ARRB1,DYNLL1,PHACTR1,BCL2,BCR,BRAF,BST2,WASF1,WASL,LURAP1,CASP4,CASQ2,CAV3,LATS1,PDLIM7,SLC9A3R1,CLN3,LMOD1,CNN1,CRHR2,CELSR1,CSF3,MICAL2,CTGF,CXADR,F11R,DIAPH1,SHANK1,S1PR1,EDN1,TENM1,EMP2,EPB41,EPHA1,CTTNBP2,F2RL1,PTK2B,FES,BAIAP2,ARAP1,AGAP2,FLNA,MSRB1,IQGAP2,WASF3,PDLIM3,GPM6B,DSTN,LDB3,SYNPO,ID1,DIX…
GO: Biological Process	GO:0010243	response to organonitrogen compound		5.724e-07	0.005601	4.554e-05	0.0004447	191	866	ACTN2,ADA,ADCY1,ADCY5,ADCY6,ADCY7,ADCY9,ADORA2A,JAG1,AGT,OSBPL8,AHR,AIF1,ALAD,ATP6V1C2,ADCY4,PIK3R3,APEX1,APOBEC1,AQP1,AQP9,AREG,STC2,SOCS1,ATP1A2,ATP2B4,AVPR1A,BCHE,BCL2,SOCS2,BMP7,BRAF,C5AR1,SDK1,CA2,ATP6V0E1,SOCS3,CASP1,CASP4,CASQ2,CAV1,CAV2,CBS,P2RX6,CDH1,CDO1,CFTR,CHRNB3,CISH,ADIPOQ,RRAGD,HOMER2,AKAP6,AKAP5,CREM,CRHR2,CRY1,CRY2,NSMF,CSHL1,CTGF,CTSB,CYP2E1,DBH,DIAPH1,DPYSL2,DUSP1,EDN1,AKAP9,E…
GO: Biological Process	GO:0000902	cell morphogenesis		5.937e-07	0.00581	4.685e-05	0.0004576	277	1337	RHOJ,ACHE,ADCY1,AMIGO1,FZD7,ADORA2A,LRFN2,AHR,PLA2G10,SEMA6A,ALCAM,C5orf30,RASAL1,SHROOM3,ANXA7,CNTNAP1,LRRC4C,APOE,SHTN1,CPNE5,CDC14A,SPTBN4,CAPRIN2,DYNLL1,ATP2B2,ADAM15,BCL2,BMP5,BMP7,BRAF,WASF1,LDLRAD4,C21orf2,CACNA1A,MAP7,LATS1,CDH1,OVOL2,SLC9A3R1,NTN1,CCR5,CNP,AKAP5,CLDN3,TSKU,AATK,NSMF,FEZ2,FEZ1,RIMS2,ARHGEF26,DAB1,DCC,COCH,PLPPR4,SNAP91,DIAPH1,DLX5,DNAH5,SHANK1,DPYSL2,DVL1,TPGS1,UST,HEYL,C…
GO: Biological Process	GO:0001934	positive regulation of protein phosphorylation		6.378e-07	0.006241	4.993e-05	0.0004876	208	959	ACVRL1,ADCY1,ADCY5,ADCY6,ADCY7,ADCY9,ADCYAP1,FZD7,FZD8,ADRA2A,AGT,OSBPL8,AIF1,C1QTNF3,ALOX15,ADCY4,MAP4K3,ANXA2,CAMK1,ARRB1,ARRB2,CAPRIN2,SOCS1,PDE5A,ATP2B4,BCL2,FGF18,CD84,BMP3,BMP5,BMP7,BRAF,C5AR1,RPS6KA4,SOCS3,SPAG9,CAV1,CAV2,CCND2,CCNT2,LATS1,CD44,CD74,LPAR2,GPR55,ADIPOQ,SHC2,CLN3,CNTN1,AKAP6,AKAP5,CRHR2,HIGD1A,CSF3,UNC5CL,CTF1,CTGF,DAB1,DCC,ACE,GADD45A,NPNT,DVL1,EDN1,EDN3,AKAP9,TENM1,TNK2,GR…
GO: Biological Process	GO:0003012	muscle system process		6.847e-07	0.006701	5.318e-05	0.0005194	107	430	ACTA1,ACTA2,ACTN2,ADA,ADRA1D,ADRA2A,ADRB1,AGT,AIF1,TSHZ3,ANK2,ANXA6,TCAP,PDE5A,ATP1A2,ATP1B1,ATP2B4,MYOM1,WISP1,CACNA1H,CACNA1C,CACNA2D1,CACNB2,CALD1,CASQ2,CAV1,CAV3,P2RX6,LMOD1,GSTO1,CNN1,AKAP6,CTGF,DMPK,NPNT,DSC2,DSG2,DSP,EDN1,EDN3,ACE2,MRVI1,MYL9,FGF12,TRIM72,GAMT,GATA6,GDNF,GJA5,UTS2,GPER1,GSTM2,HRC,HSBP1,PROK2,HTR2A,HTR2B,MYLK2,IGF1,IKBKB,IL1B,RNF207,IL6ST,KCNH2,MET,MYH11,MYL3,MYLK,PPP1R12B,…
GO: Biological Process	GO:0044092	negative regulation of molecular function		7.074e-07	0.006922	5.451e-05	0.0005323	244	1157	CNST,ETFBKMT,WFDC8,ACTN2,ADAR,ADARB1,ELFN2,ADCYAP1,FZD6,ADORA2A,ADRA2A,AGT,NR0B1,PLA2G10,RECK,SH3RF1,ANXA2,ANXA4,CAMK1,LRRC4C,APOE,AQP1,BHLHE40,ZFYVE28,WFDC13,ARRB1,ARRB2,SOCS1,LYNX1,ATP1A2,ATP2B4,HYAL2,LRRC15,PHACTR1,URI1,ADAM15,BCL2A1,BICD1,SOCS2,BMP7,PER2,BST2,SOCS3,CASQ2,WFDC1,SPAG9,CAV1,CAV3,LATS1,CD44,DGKI,CEBPG,CBARP,CISH,ACOD1,CKMT1B,SLC9A3R1,ADIPOQ,CLN3,PRDX5,GSTO1,COL4A3,MAPK8IP1,COL7A1…
GO: Biological Process	GO:0030855	epithelial cell differentiation		7.462e-07	0.007302	5.705e-05	0.0005571	152	662	ACTA2,ACVRL1,FZD7,JAG1,AGT,NR0B1,ALDOC,SHROOM3,ANXA4,ANXA7,PTCH2,AKR1C3,ATP2B2,BCL2,BMP5,BMP7,BTG1,CAPN5,USP13,CAV1,MAP7,LATS1,CD34,CDH1,CES1,OVOL2,SLC9A3R1,ADIPOQ,SLC4A7,RFX6,CLDN3,CLOCK,CRHR2,NCOR2,CTSB,ARHGEF26,CYP1A1,ABCA12,AKR1C1,F11R,EHF,DLX5,DLX6,DSP,S1PR1,EDN3,DHRS9,ELF3,ELF5,GREM1,EVPL,F2RL1,KLF2,WNT16,SEC24B,FGFR2,SLITRK6,FOXF1,TMEM79,SPINT2,GATA6,GDNF,SULT1B1,GLI1,SFN,GPR4,GSTA2,GSTM3,…
GO: Biological Process	GO:0048878	chemical homeostasis		7.593e-07	0.007431	5.76e-05	0.0005625	240	1136	ACACA,ACO1,SLC24A3,ADCY1,ADCY5,ADCY6,ADCY7,ADCY9,ADCYAP1,ADCYAP1R1,ADORA2A,ADRA1D,ADRA2A,ADRB1,SLC24A4,AGT,PLA2G10,C1QTNF3,ATP6V1C2,ADCY4,ANK1,ANK2,ANPEP,ANXA6,ANXA7,SLC26A9,CYP4F2,APOB,APOE,AQP1,AQP9,ARRB1,STC2,ATP1A2,SLC4A4,SLC41A1,ATP12A,ATP1A4,ATP1B1,ATP1B2,ATP2A3,ATP2B2,ATP2B4,HYAL2,S1PR4,AVPR1A,BCL2,BDKRB1,INPP4B,C3AR1,C5AR1,CA2,CA7,CACNA1A,CACNA1C,CACNA2D1,CACNB4,CALB1,ATP6V0E1,CASQ2,CAV1,…
GO: Biological Process	GO:0006874	cellular calcium ion homeostasis		7.73e-07	0.007564	5.819e-05	0.0005683	103	411	SLC24A3,ADCY5,ADCYAP1,ADCYAP1R1,ADRA1D,SLC24A4,AGT,ANK2,ANXA6,ANXA7,APOE,STC2,ATP1A2,ATP1B1,ATP2A3,ATP2B2,ATP2B4,S1PR4,AVPR1A,BCL2,BDKRB1,INPP4B,C3AR1,C5AR1,CACNA1A,CACNA1C,CACNA2D1,CACNB4,CALB1,CASQ2,CAV1,CAV3,LPAR2,CLN3,CCR3,CCR5,GSTO1,AKAP6,AKAP5,FCRL5,ATP2C2,DIAPH1,DMPK,S1PR1,EDN1,EDN3,F2RL1,PTK2B,BBC3,JPH4,GCK,UTS2,GPER1,CXCL3,GSTM2,HRC,PROK2,HTR2A,HTR2B,IL1B,IL6ST,ITPR1,ITPR2,JAK2,JAK3,KCNK…
GO: Biological Process	GO:0060627	regulation of vesicle-mediated transport		8.635e-07	0.008451	6.451e-05	0.00063	122	508	CNST,ACTN2,ADORA3,ADRA2A,TC2N,ALOX15,ANXA2,ARRB1,ARRB2,BCR,BICD1,CD84,BRAF,CACNA1H,C4BPA,CACNA1A,WASL,CAV1,CAV3,SYT7,CD14,CDH13,CFTR,CBARP,RAB3C,AP2S1,ADIPOQ,LRRTM2,RIMS2,RAB33B,SNPH,ZFYVE16,RIMS3,SNAP91,RABGAP1L,DNM1,TSPAN1,SYT15,TBC1D10A,TNK2,GREM1,FLOT1,SIRPB1,F2RL1,TBC1D16,FCGR1A,FCGR2B,SEC24B,FES,FOXF1,UNC13B,SGIP1,SYT3,CHMP3,CPLX2,CHMP2A,LILRB1,GPC3,RAPGEF4,GRIK5,TBC1D8,PTPN5,BVES,STON2,CAD…
GO: Biological Process	GO:0055085	transmembrane transport		9.912e-07	0.0097	7.349e-05	0.0007177	279	1356	ACACA,SLC24A3,SLC10A3,ACTN2,AMIGO1,ADRA2A,ADRB1,SLC24A4,SLC44A5,AGT,NLGN2,ATP6V1C2,ANK2,ANXA6,SLC26A9,AQP1,AQP9,SLC17A8,ABCB11,ATP1A2,SLC4A4,SLC41A1,ATP12A,ATP1A4,ATP1B1,ATP1B2,ATP2A3,ATP2B2,ATP2B4,SLC46A2,BCL2,BCL2A1,BDKRB1,CACNA1H,CA2,CACNA1A,CACNA1C,CACNA1D,CACNA2D1,CACNB1,CACNB2,CACNB4,ATP6V0E1,CASQ2,CAV1,CAV3,SLC7A7,SLC5A11,SLC16A6,P2RX6,KCNQ4,SLC16A7,CFTR,CBARP,CHRNB3,SLC9A3R1,CLCN4,CLCN5,K…
GO: Biological Process	GO:0009187	cyclic nucleotide metabolic process		1.016e-06	0.009945	7.478e-05	0.0007303	60	206	ACR,ADCY1,ADCY5,ADCY6,ADCY7,ADCY9,ADCYAP1,ADCYAP1R1,ADORA2A,ADRA2A,ADRB1,ADCY4,CGAS,APOE,AQP1,PDE5A,ATP2B2,CACNB4,OSTN,CBS,CNP,AKAP6,AKAP5,CRHR2,EDN1,RAMP2,PTK2B,GNAL,GNG7,GPER1,GRM7,NUDT4,GUCY1A2,GUCY1B1,GUCY2C,HTR2B,INSL3,MC4R,NOS1,NOS3,ADGRD1,NPR2,NPY2R,PALM,PDE1A,PDE1C,PDE7A,PDE8A,PDE9A,EGLN1,PTGER3,RORA,MRAP2,ADCY10,SSTR4,GPR161,THBS1,TIMP2,MRAP,WFS1
GO: Biological Process	GO:0007009	plasma membrane organization		1.089e-06	0.01066	7.952e-05	0.0007766	78	291	CNST,ACTN2,ADCY6,ANK1,ANK2,ANXA2,SPTBN4,ATP1B1,LRRC15,LIN7A,CACNB2,WASL,CAV1,CAV2,CAV3,MAP7,SYT7,CDH1,SLC9A3R1,ADIPOQ,CLN3,CLTC,ABCA12,TSPAN17,F11R,ATP2C2,DPP6,TSPAN5,ARFRP1,RAB34,EMP2,FLOT1,MTSS1L,RAMP2,CRB3,BAIAP2,TRIM72,FLOT2,CIB1,SGIP1,FYB1,ARHGEF16,GPER1,PKP3,MICALL1,IKBKB,KCNB1,PALM,PACSIN3,PIK3R1,PLS1,PLSCR1,PPP2R5A,PRKCZ,PTCH1,PTEN,PID1,FAT4,RAP2A,EHD2,TNIK,GOLPH3,EPB41L3,LIN7B,STX3,STX4,…
GO: Biological Process	GO:0043267	negative regulation of potassium ion transport		1.12e-06	0.01096	8.121e-05	0.0007931	18	35	ACTN2,ADCYAP1,CASQ2,CAV1,CAV3,AKAP5,OXSR1,KCNE3,PTK2B,CAB39,HTR2A,KCNH2,NOS1,NOS3,PTGER3,NEDD4L,AGRN,KCNAB1
GO: Biological Process	GO:0001944	vasculature development		1.131e-06	0.01107	8.141e-05	0.0007951	154	677	RHOJ,ACTA2,ACVRL1,FZD8,JAG1,AGT,AHR,RECK,ANPEP,ANXA2,APOB,APOE,AQP1,BECN1,STARD13,ADAM15,ADGRB2,FGF18,BMP7,ZFP36L1,BTG1,C3AR1,C5AR1,SOCS3,CAV1,CD34,CDH13,OVOL2,CCR3,CCR5,COL4A3,SLC4A7,COL15A1,CRHR2,TIPARP,CTGF,CTH,ARHGAP24,ISM1,DCN,ACE,S1PR1,EDN1,EGR1,EGR3,GREM1,EMP2,ENPEP,EPHA1,RAMP2,LRG1,PTK2B,SEC24B,FGFR2,FOXF1,FOXC1,FOXO1,FLNA,SEMA3C,CIB1,ASB4,ERAP1,GATA6,GJA4,GJA5,GPC3,UTS2,GPR4,GPER1,RSPO3,…
GO: Biological Process	GO:1901016	regulation of potassium ion transmembrane transporter activity		1.15e-06	0.01126	8.217e-05	0.0008024	21	45	ACTN2,ANK2,ATP1B1,ATP1B2,CACNA1D,CASQ2,CAV1,CAV3,AKAP6,OXSR1,KCNE3,AKAP9,CAB39,RNF207,KCNG1,KCNS1,KCNS2,VAMP2,NEDD4L,AGRN,KCNAB1
GO: Biological Process	GO:0009607	response to biotic stimulus		1.182e-06	0.01156	8.378e-05	0.0008182	219	1027	SEH1L,CHAF1B,ACTA2,ADAR,ADARB1,HIST1H2BC,AP2A2,HIST1H3G,DEFB128,ALAD,CGAS,APOB,APOBEC1,OASL,SOCS1,ATP1B1,BECN1,HYAL2,URI1,MYOM1,BCL2,BCL3,BCR,BDKRB1,CD84,POLR3D,GBP4,BST2,C5AR1,IL33,CA7,WASL,SOCS3,CASP1,CXCL16,CAV1,CD8A,CD14,CD86,ENTPD2,CEBPE,CHIT1,TICAM2,ACOD1,AP2S1,KIAA1549L,CCR5,NOCT,LY86,CNP,PM20D1,CLDN7,BATF2,CRP,CSF3,ISG15,FAM131B,CXADR,CYP1A1,IRGM,DCN,ACE,DEFB1,COCH,CD300LB,FGFBP1,AP1M2,AB…
GO: Biological Process	GO:0001655	urogenital system development		1.202e-06	0.01176	8.464e-05	0.0008266	91	355	ACTA2,JAG1,AGT,AHR,TSHZ3,ANXA4,LGR5,HYAL2,BCL2,BMP7,C3AR1,CA2,CALB1,CD34,CD44,GCNT3,ADIPOQ,CYP7B1,COL4A3,OSR2,CRIP1,TIPARP,PYGO1,DCN,ACE,NPNT,HEYL,EGR1,GREM1,GDF11,ENPEP,MECOM,FBN1,FGFR2,FOXF1,FOXC1,LZTS2,GCNT1,GDNF,GPC3,GPR4,HAS2,HOXB7,TNC,ID2,ID4,IGF1,ITGA6,ITGB4,KCNJ8,DLL1,LIF,LRP4,EPCAM,AQP11,DACT2,MME,MMP17,MYO1E,NOTCH1,NOTCH3,NPHS1,OVOL1,PAX2,PDGFA,SERPINB5,WDR77,PODXL,PRKX,PROX1,PTCH1,PTEN…
GO: Biological Process	GO:0006469	negative regulation of protein kinase activity		1.235e-06	0.01209	8.635e-05	0.0008433	69	249	ADAR,ADARB1,ADORA2A,LRRC4C,APOE,ZFYVE28,SOCS1,HYAL2,LRRC15,SOCS2,BMP7,SOCS3,CAV1,CAV3,LATS1,CISH,ADIPOQ,MAPK8IP1,SOCS5,DCN,GADD45A,MVP,DUSP1,DUSP2,DUSP8,DVL1,HIPK3,TRIB1,EPHA1,TAOK3,CIB1,PDCD4,ZGPAT,SFN,DUSP18,GPS1,DUSP14,PTPN5,DUSP10,NYX,DNAJA1,IL1B,IL6,LRRC4B,LRRC66,TRIB2,PYCARD,NELL1,NF2,PCP4,PPP1R1A,PKIA,PRKAR1B,DAB2IP,ASPN,PTEN,RB1,RGS3,RGS4,PPM1E,SORL1,DBNDD2,TFAP4,THY1,DUSP16,CBLC,FLRT3,CE…
GO: Biological Process	GO:0014074	response to purine-containing compound		1.27e-06	0.01242	8.812e-05	0.0008605	52	171	ADORA2A,AHR,APEX1,AQP1,AQP9,AREG,BRAF,CASP1,CASQ2,P2RX6,CDO1,CFTR,ADIPOQ,AKAP6,CREM,DUSP1,AKAP9,PTK2B,FOS,FOSB,GNAL,GSTM2,IGF1,IL1B,IL6,IRS1,ITPR1,ITPR2,JUN,JUNB,JUND,MAT2A,MMP19,P2RX1,P2RX4,PIK3R1,PLA2G5,PLCG2,PTAFR,PTEN,PYGM,RYR2,RYR3,CCL2,SDC1,SELL,SLC8A3,TEK,THBD,EZR,SLC26A6,AKAP1
GO: Biological Process	GO:0071709	membrane assembly		1.299e-06	0.01272	8.954e-05	0.0008745	15	26	NLGN2,ANXA2,CAV1,CAV2,CAV3,NRXN2,EMP2,FLOT1,FLOT2,LRP4,NLGN3,PTEN,PTPRD,NLGN1,RFTN1
GO: Biological Process	GO:1901698	response to nitrogen compound		1.49e-06	0.01458	0.0001008	0.0009842	210	981	ACTN2,ADA,ADAR,ADCY1,ADCY5,ADCY6,ADCY7,ADCY9,ADORA2A,JAG1,AGT,OSBPL8,AHR,AIF1,ALAD,ATP6V1C2,ADCY4,PIK3R3,CGAS,APEX1,APOBEC1,AQP1,AQP9,AREG,STC2,SOCS1,ATP1A2,ATP2B4,AVPR1A,BCHE,BCL2,SOCS2,BMP7,BRAF,C5AR1,SDK1,CA2,ATP6V0E1,SOCS3,CASP1,CASP4,CASQ2,CAV1,CAV2,CBS,P2RX6,CDH1,CDO1,CFTR,CHRNB3,CISH,ADIPOQ,RRAGD,HOMER2,AKAP6,AKAP5,CREM,CRHR2,CRY1,CRY2,NCOR2,NSMF,CSHL1,CTGF,CTSB,CYP2E1,DBH,DIAPH1,DPYSL2,DU…
GO: Biological Process	GO:0032970	regulation of actin filament-based process		1.513e-06	0.0148	0.0001008	0.0009842	88	342	ACTN2,ADRB1,ALOX15,NCK2,ANK2,SPTBN4,ARHGAP6,ATP1A2,BRAF,BST2,WASF1,CACNA1C,WASL,CASQ2,CAV1,CAV3,LATS1,LMOD1,AKAP6,CELSR1,CSF3,CTGF,F11R,SHANK1,DSC2,DSG2,DSP,S1PR1,EDN1,TENM1,EPHA1,F2RL1,PTK2B,FES,BAIAP2,ARAP1,FLNA,IQGAP2,GJA5,GPM6B,DSTN,SYNPO,ID1,MYLK2,DIXDC1,RNF207,PYCARD,MYO1C,NF2,NPHS1,NTF3,PAK1,PRKN,PDGFA,TMOD3,TMOD2,PFN2,PIK3R1,PLEK,PLN,ARHGEF19,PRKCE,PROX1,PTGER3,SSH3,RYR2,AP1AR,CCL11,CCL21…
GO: Biological Process	GO:0006937	regulation of muscle contraction		1.52e-06	0.01487	0.0001008	0.0009842	50	163	ADA,ADRA1D,ADRA2A,ADRB1,ANK2,ANXA6,PDE5A,ATP1A2,ATP1B1,CACNA1C,CASQ2,CAV1,CAV3,GSTO1,CNN1,AKAP6,CTGF,DMPK,NPNT,DSC2,DSG2,DSP,EDN1,ACE2,MRVI1,MYL9,GJA5,GPER1,GSTM2,HRC,PROK2,MYLK2,RNF207,MYL3,PPP1R12B,NOS1,NPY2R,P2RX1,P2RX4,PAWR,PLN,PTAFR,PTGER3,PTGS1,NCF1,RYR2,SLC8A3,TACR1,AGRN,TPM1
GO: Biological Process	GO:0099643	signal release from synapse		1.52e-06	0.01487	0.0001008	0.0009842	50	163	SYN3,ADORA2A,TC2N,PPFIA4,LIN7A,BRAF,CACNA1A,SYT7,DGKI,TSPOAP1,NRXN2,CELSR1,RIMS2,SNPH,RIMS3,SNAP91,DVL1,EDN3,SYT15,UNC13B,SYT3,NAAA,CPLX2,GPER1,GRIK5,CADPS2,C2CD4C,KCNC3,KCNC4,C2CD4D,SYTL5,SYT2,PAK1,PRKN,PFN2,STX1B,PPP1R9A,NLGN1,SLC6A9,RIMS1,SNCG,UNC13A,LIN7B,STX3,STX4,SYT11,VAMP2,SYN2,WNT7A,SYT8
GO: Biological Process	GO:0007269	neurotransmitter secretion		1.52e-06	0.01487	0.0001008	0.0009842	50	163	SYN3,ADORA2A,TC2N,PPFIA4,LIN7A,BRAF,CACNA1A,SYT7,DGKI,TSPOAP1,NRXN2,CELSR1,RIMS2,SNPH,RIMS3,SNAP91,DVL1,EDN3,SYT15,UNC13B,SYT3,NAAA,CPLX2,GPER1,GRIK5,CADPS2,C2CD4C,KCNC3,KCNC4,C2CD4D,SYTL5,SYT2,PAK1,PRKN,PFN2,STX1B,PPP1R9A,NLGN1,SLC6A9,RIMS1,SNCG,UNC13A,LIN7B,STX3,STX4,SYT11,VAMP2,SYN2,WNT7A,SYT8
GO: Biological Process	GO:0032989	cellular component morphogenesis		1.524e-06	0.01492	0.0001008	0.0009842	291	1430	RHOJ,ACHE,ACTA1,ACTN2,ADCY1,AMIGO1,FZD7,ADORA2A,LRFN2,AHR,PLA2G10,SEMA6A,ALCAM,C5orf30,RASAL1,SHROOM3,ANK2,ANXA7,CNTNAP1,LRRC4C,APOE,SHTN1,CPNE5,CDC14A,TCAP,SPTBN4,CAPRIN2,DYNLL1,ATP2B2,ADAM15,BCL2,BMP5,BMP7,BRAF,WASF1,LDLRAD4,C21orf2,CACNA1A,CASQ2,CAV3,MAP7,LATS1,CD9,CDH1,OVOL2,SLC9A3R1,LMOD1,NTN1,CCR5,CNP,AKAP5,CLDN3,TSKU,AATK,NSMF,FEZ2,FEZ1,RIMS2,ARHGEF26,DAB1,DCC,COCH,PLPPR4,SNAP91,DIAPH1,DLX…
GO: Biological Process	GO:0006873	cellular ion homeostasis		1.57e-06	0.01536	0.0001031	0.001007	140	607	ACO1,SLC24A3,ADCY5,ADCYAP1,ADCYAP1R1,ADRA1D,SLC24A4,AGT,ATP6V1C2,ANK2,ANXA6,ANXA7,SLC26A9,APOE,STC2,ATP1A2,SLC4A4,SLC41A1,ATP12A,ATP1A4,ATP1B1,ATP1B2,ATP2A3,ATP2B2,ATP2B4,S1PR4,AVPR1A,BCL2,BDKRB1,INPP4B,C3AR1,C5AR1,CA2,CA7,CACNA1A,CACNA1C,CACNA2D1,CACNB4,CALB1,ATP6V0E1,CASQ2,CAV1,CAV3,LPAR2,CFTR,SLC9A3R1,CLN3,CLN5,CCR3,CCR5,GSTO1,AKAP6,HJV,AKAP5,SLC4A7,SLC4A8,SLC31A2,FCRL5,ATP2C2,DIAPH1,DMPK,S1PR…
GO: Biological Process	GO:0007043	cell-cell junction assembly		1.608e-06	0.01574	0.0001049	0.001025	34	95	AGT,ANK2,PKP4,CNTNAP1,CAV1,CLDN1,CD9,CDH1,CLDN3,ACE,F11R,MARVELD3,ACE2,CLDN19,PATJ,RAMP2,GJD3,CRB3,LSR,PARD6G,PARD6B,GJA4,GJA5,PKP3,IKBKB,MYO1C,PTPRO,MARVELD2,GRHL2,OCLN,EPB41L3,NEDD4L,WNT11,FZD5
GO: Biological Process	GO:0071345	cellular response to cytokine stimulus		1.656e-06	0.0162	0.0001071	0.001046	160	713	ADAR,AIF1,ALAD,ALOX15,APOB,YBX3,LRRC4C,OASL,SOCS1,HYAL2,LRRC15,SOCS2,GBP4,GBP5,BST2,RPS6KA4,SOCS3,CAV1,IL17RE,CD86,ENTPD2,CD44,CD74,TICAM2,CISH,ACOD1,ADIPOQ,CCR3,CCR5,ACKR2,AKAP6,CSF2RB,CSF3,CSF3R,ISG15,SOCS5,DAPK1,DCN,NPNT,IL18BP,EDA,EDN1,EGR1,SIGIRR,ETV3,F2RL1,KLF2,PTK2B,IRF9,FASN,FCGR1A,ST3GAL6,IFITM3,NLRC5,TRIM38,FOXF1,FLT3,CIB1,RBCK1,TNFSF13B,ACKR1,GAB1,IL36B,GBP2,GBP3,TNFRSF21,GPR75,GPER1,I…
GO: Biological Process	GO:0030003	cellular cation homeostasis		1.674e-06	0.01638	0.0001071	0.001046	137	592	ACO1,SLC24A3,ADCY5,ADCYAP1,ADCYAP1R1,ADRA1D,SLC24A4,AGT,ATP6V1C2,ANK2,ANXA6,ANXA7,SLC26A9,APOE,STC2,ATP1A2,SLC4A4,SLC41A1,ATP12A,ATP1A4,ATP1B1,ATP1B2,ATP2A3,ATP2B2,ATP2B4,S1PR4,AVPR1A,BCL2,BDKRB1,INPP4B,C3AR1,C5AR1,CA2,CA7,CACNA1A,CACNA1C,CACNA2D1,CACNB4,CALB1,ATP6V0E1,CASQ2,CAV1,CAV3,LPAR2,CFTR,CLN3,CLN5,CCR3,CCR5,GSTO1,AKAP6,HJV,AKAP5,SLC4A7,SLC4A8,SLC31A2,FCRL5,ATP2C2,DIAPH1,DMPK,S1PR1,EDN1,ED…
GO: Biological Process	GO:0040013	negative regulation of locomotion		1.675e-06	0.01639	0.0001071	0.001046	78	294	CYGB,ACVRL1,ADA,ADARB1,ADORA2A,OSBPL8,AIF1,SEMA6A,RECK,C5orf30,APEX1,APOE,HYAL2,STARD13,ADAM15,BCL2,BCR,BMP5,BRAF,BST2,IL33,LDLRAD4,WASL,SINHCAF,SLC9A3R1,ADIPOQ,CCR5,DACH1,DCN,MARVELD3,GREM1,TRIB1,EPHA1,IFITM3,SEMA6C,SEMA6B,SEMA4D,SEMA3C,SPINT2,C5AR2,MID2,TRIM5,MUC2,NF2,NOTCH1,NOV,PFN2,SEMA5B,DAB2IP,PTEN,PTPRO,PTPRR,RAP2A,MMRN2,SYNJ2BP,RRAS,AP1AR,CCL2,CCL21,CXCL12,PLXNA3,FUZ,ST6GAL1,STAT3,KANK1,S…
GO: Biological Process	GO:0031400	negative regulation of protein modification process		1.755e-06	0.01717	0.0001115	0.001089	151	666	CNST,ADAR,ADARB1,ELFN2,HHATL,ADORA2A,NCK2,LRRC4C,APOE,ZFYVE28,ARRB1,ARRB2,SOCS1,ATF3,ATP2B4,HYAL2,LRRC15,URI1,BDKRB1,SOCS2,BMP7,PER2,LDLRAD4,SOCS3,CAV1,CAV3,LATS1,CISH,SLC9A3R1,ADIPOQ,MAPK8IP1,BAG5,CRY1,CRY2,ISG15,ZNF451,SOCS5,MARF1,SFI1,DCN,GADD45A,PPP1R26,FBXO5,DLG3,MARVELD3,MVP,DUSP1,DUSP2,DUSP8,DVL1,HIPK3,ACE2,GREM1,TRIB1,EPHA1,MECOM,F2RL1,TAOK3,CRTAP,FOXO1,SEMA4D,CIB1,INPP5J,ZMYND11,PDCD4,GF…
GO: Biological Process	GO:0055080	cation homeostasis		1.778e-06	0.0174	0.0001119	0.001093	154	682	ACO1,SLC24A3,ADCY5,ADCYAP1,ADCYAP1R1,ADORA2A,ADRA1D,SLC24A4,AGT,ATP6V1C2,ANK1,ANK2,ANPEP,ANXA6,ANXA7,SLC26A9,CYP4F2,APOE,STC2,ATP1A2,SLC4A4,SLC41A1,ATP12A,ATP1A4,ATP1B1,ATP1B2,ATP2A3,ATP2B2,ATP2B4,HYAL2,S1PR4,AVPR1A,BCL2,BDKRB1,INPP4B,C3AR1,C5AR1,CA2,CA7,CACNA1A,CACNA1C,CACNA2D1,CACNB4,CALB1,ATP6V0E1,CASQ2,CAV1,CAV3,LPAR2,CFTR,CLN3,CLN5,CCR3,CCR5,GSTO1,AKAP6,HJV,AKAP5,SLC4A7,SLC4A8,SLC31A2,FCRL5,…
GO: Biological Process	GO:0072001	renal system development		1.785e-06	0.01747	0.0001119	0.001093	81	309	ACTA2,JAG1,AGT,AHR,TSHZ3,ANXA4,LGR5,HYAL2,BCL2,BMP7,C3AR1,CA2,CALB1,CD34,CD44,GCNT3,ADIPOQ,COL4A3,OSR2,TIPARP,PYGO1,DCN,ACE,NPNT,HEYL,EGR1,GREM1,GDF11,ENPEP,MECOM,FBN1,FGFR2,FOXF1,FOXC1,LZTS2,GCNT1,GDNF,GPC3,GPR4,HAS2,HOXB7,ID2,ITGA6,ITGB4,KCNJ8,DLL1,LIF,LRP4,EPCAM,AQP11,DACT2,MME,MMP17,MYO1E,NOTCH1,NOTCH3,NPHS1,OVOL1,PAX2,PDGFA,PODXL,PRKX,PROX1,PTCH1,PTPRO,FAT4,RET,LGR4,SOX8,SDC1,SDC4,SLC5A1,SOX…
GO: Biological Process	GO:0098771	inorganic ion homeostasis		1.795e-06	0.01757	0.0001119	0.001093	157	698	ACO1,SLC24A3,ADCY5,ADCYAP1,ADCYAP1R1,ADORA2A,ADRA1D,SLC24A4,AGT,ATP6V1C2,ANK1,ANK2,ANPEP,ANXA6,ANXA7,SLC26A9,CYP4F2,APOE,STC2,ATP1A2,SLC4A4,SLC41A1,ATP12A,ATP1A4,ATP1B1,ATP1B2,ATP2A3,ATP2B2,ATP2B4,HYAL2,S1PR4,AVPR1A,BCL2,BDKRB1,INPP4B,C3AR1,C5AR1,CA2,CA7,CACNA1A,CACNA1C,CACNA2D1,CACNB4,CALB1,ATP6V0E1,CASQ2,CAV1,CAV3,LPAR2,CFTR,SLC9A3R1,CLN3,CLN5,CCR3,CCR5,GSTO1,AKAP6,HJV,AKAP5,SLC4A7,SLC4A8,SLC31…
GO: Biological Process	GO:0099531	presynaptic process involved in chemical synaptic transmission		1.87e-06	0.0183	0.0001158	0.001131	52	173	SYN3,ADORA2A,TC2N,PPFIA4,LIN7A,BRAF,CACNA1A,SYT7,DGKI,TSPOAP1,NRXN2,CELSR1,RIMS2,SNPH,RIMS3,SNAP91,DVL1,EDN3,SYT15,UNC13B,SYT3,NAAA,CPLX2,GDNF,GPER1,GRIK5,CADPS2,C2CD4C,KCNC3,KCNC4,C2CD4D,SYTL5,NAT8L,SYT2,PAK1,PRKN,PFN2,STX1B,PPP1R9A,NLGN1,SLC6A9,RIMS1,SNCG,UNC13A,LIN7B,STX3,STX4,SYT11,VAMP2,SYN2,WNT7A,SYT8
GO: Biological Process	GO:0061061	muscle structure development		2.02e-06	0.01977	0.0001243	0.001214	149	657	ACHE,ACTA1,ACTN2,ADRB1,JAG1,AGT,TSHZ3,ANK2,YBX3,CAMK1,BARX2,TCAP,ATF3,RBM24,AVPR1A,BCL2,WISP1,BTG1,CACNA1H,CACNB4,CASP1,CASQ2,SPAG9,CAV1,CAV2,CAV3,CCNT2,USP2,CD53,HACD1,CHKB,LMOD1,AKAP6,CRHR2,CTF1,CTH,CTSB,NEXN,CXADR,RIPOR2,DCN,FBXO22,DMPK,NR1D2,NPNT,RCAN1,DSP,S1PR1,EDN1,HIVEP3,HEYL,EGR1,KMT5B,EGR2,EGR3,SRPK3,GREM1,FLOT1,RAMP2,FGFR2,ZBTB18,FOXF1,FOXC1,TRIM72,FLOT2,FOS,ASB2,FBXO40,GATA6,VAX1,GPER1…
GO: Biological Process	GO:0072503	cellular divalent inorganic cation homeostasis		2.194e-06	0.02147	0.0001342	0.001311	106	435	SLC24A3,ADCY5,ADCYAP1,ADCYAP1R1,ADRA1D,SLC24A4,AGT,ANK2,ANXA6,ANXA7,APOE,STC2,ATP1A2,SLC41A1,ATP1B1,ATP2A3,ATP2B2,ATP2B4,S1PR4,AVPR1A,BCL2,BDKRB1,INPP4B,C3AR1,C5AR1,CACNA1A,CACNA1C,CACNA2D1,CACNB4,CALB1,CASQ2,CAV1,CAV3,LPAR2,CLN3,CCR3,CCR5,GSTO1,AKAP6,AKAP5,FCRL5,ATP2C2,DIAPH1,DMPK,S1PR1,EDN1,EDN3,F2RL1,PTK2B,BBC3,JPH4,GCK,UTS2,GPER1,CXCL3,GSTM2,HRC,PROK2,HTR2A,HTR2B,IL1B,IL6ST,ITPR1,ITPR2,JAK2,J…
GO: Biological Process	GO:0055074	calcium ion homeostasis		2.226e-06	0.02178	0.0001353	0.001321	104	425	SLC24A3,ADCY5,ADCYAP1,ADCYAP1R1,ADRA1D,SLC24A4,AGT,ANK2,ANXA6,ANXA7,APOE,STC2,ATP1A2,ATP1B1,ATP2A3,ATP2B2,ATP2B4,S1PR4,AVPR1A,BCL2,BDKRB1,INPP4B,C3AR1,C5AR1,CACNA1A,CACNA1C,CACNA2D1,CACNB4,CALB1,CASQ2,CAV1,CAV3,LPAR2,CLN3,CCR3,CCR5,GSTO1,AKAP6,AKAP5,FCRL5,ATP2C2,DIAPH1,DMPK,S1PR1,EDN1,EDN3,F2RL1,PTK2B,BBC3,JPH4,GCK,UTS2,GPER1,CXCL3,GSTM2,HRC,PROK2,HTR2A,HTR2B,IL1B,IL6ST,ITPR1,ITPR2,JAK2,JAK3,KCNK…
GO: Biological Process	GO:0042327	positive regulation of phosphorylation		2.248e-06	0.022	0.0001353	0.001321	213	1003	ACVRL1,ADCY1,ADCY5,ADCY6,ADCY7,ADCY9,ADCYAP1,FZD7,FZD8,ADRA2A,AGT,OSBPL8,AIF1,C1QTNF3,ALOX15,ADCY4,MAP4K3,ANXA2,CAMK1,AREG,ARRB1,ARRB2,CAPRIN2,SOCS1,PDE5A,ATP2B4,BCL2,FGF18,CD84,BMP3,BMP5,BMP7,BRAF,C5AR1,RPS6KA4,SOCS3,SPAG9,CAV1,CAV2,CCND2,CCNT2,LATS1,CD44,CD74,LPAR2,GPR55,ADIPOQ,SHC2,CLN3,CNTN1,AKAP6,AKAP5,CRHR2,HIGD1A,CSF3,UNC5CL,CTF1,CTGF,DAB1,DCC,ACE,GADD45A,NPNT,DVL1,EDN1,EDN3,AKAP9,TENM1,TN…
GO: Biological Process	GO:0072359	circulatory system development		2.267e-06	0.02218	0.0001353	0.001321	223	1058	RHOJ,ACTA2,ACTN2,ACVRL1,FZD8,ADRB1,JAG1,AGT,AHR,RECK,ANK2,ANPEP,ANXA2,APOB,APOE,AQP1,TCAP,BECN1,STARD13,ADAM15,ADGRB2,CDKL1,FGF18,WISP1,BMP7,ZFP36L1,BTG1,C3AR1,C5AR1,CACNA1C,SOCS3,CASP7,CAV1,CAV3,CD34,CDH13,OVOL2,CCR3,CCR5,AKAP6,COL4A3,SLC4A7,COL15A1,CPE,CRHR2,CRIP1,TIPARP,NCOR2,MICAL2,CTGF,CTH,NEXN,CXADR,ECE2,ARHGAP24,ISM1,DCN,ACE,TMEM65,DNAH5,DSG2,DSP,DVL1,S1PR1,EDN1,HEYL,EGR1,EGR3,GREM1,EMP2,E…
GO: Biological Process	GO:0072358	cardiovascular system development		2.267e-06	0.02218	0.0001353	0.001321	223	1058	RHOJ,ACTA2,ACTN2,ACVRL1,FZD8,ADRB1,JAG1,AGT,AHR,RECK,ANK2,ANPEP,ANXA2,APOB,APOE,AQP1,TCAP,BECN1,STARD13,ADAM15,ADGRB2,CDKL1,FGF18,WISP1,BMP7,ZFP36L1,BTG1,C3AR1,C5AR1,CACNA1C,SOCS3,CASP7,CAV1,CAV3,CD34,CDH13,OVOL2,CCR3,CCR5,AKAP6,COL4A3,SLC4A7,COL15A1,CPE,CRHR2,CRIP1,TIPARP,NCOR2,MICAL2,CTGF,CTH,NEXN,CXADR,ECE2,ARHGAP24,ISM1,DCN,ACE,TMEM65,DNAH5,DSG2,DSP,DVL1,S1PR1,EDN1,HEYL,EGR1,EGR3,GREM1,EMP2,E…
GO: Biological Process	GO:0007263	nitric oxide mediated signal transduction		2.469e-06	0.02416	0.0001464	0.00143	14	24	AGT,APOE,ATP2B4,FPR1,RASD1,GUCY1B1,NOS1,NOS3,NPY2R,NDNF,RLN1,THBS1,DDAH2,DDAH1
GO: Biological Process	GO:0051271	negative regulation of cellular component movement		2.537e-06	0.02483	0.0001496	0.001461	72	268	CYGB,ACVRL1,ADA,ADARB1,OSBPL8,AIF1,SEMA6A,RECK,C5orf30,APEX1,APOE,HYAL2,STARD13,ADAM15,BCL2,BCR,BMP5,BRAF,BST2,IL33,LDLRAD4,WASL,SINHCAF,SLC9A3R1,ADIPOQ,CCR5,DACH1,DCN,MARVELD3,GREM1,TRIB1,EPHA1,SEMA6C,SEMA6B,SEMA4D,SEMA3C,SPINT2,C5AR2,MUC2,NF2,NOTCH1,NOV,TMOD3,PFN2,SEMA5B,DAB2IP,PTEN,PTPRO,PTPRR,RAP2A,MMRN2,SYNJ2BP,RRAS,AP1AR,CCL2,CCL21,CXCL12,PLXNA3,FUZ,STAT3,KANK1,SEMA4A,TGFBR3,THBS1,THY1,TPM1…
GO: Biological Process	GO:0060341	regulation of cellular localization		2.554e-06	0.025	0.0001497	0.001462	287	1416	CNST,ACHE,ACTN2,FAM3D,ADCY5,ADCYAP1,ADCYAP1R1,FZD7,ADORA2A,ADORA3,ADRA2A,ADRB1,TC2N,AGT,C1QTNF3,NLGN2,ANK2,ANXA4,CAMK1,ARRB1,SOCS1,DYNLL1,ATP1A2,BECN1,HYAL2,LRRC15,AVPR1A,BCL2,BCL3,BCR,BDKRB1,INPP4B,CD84,BMP7,PER2,BRAF,BST2,CACNA1H,IL33,CACNA1A,CACNA1C,CACNA1D,CAMK4,CASP1,CASP4,CASQ2,CAV1,CAV2,CAV3,SYT7,CD14,CD34,ENTPD1,CDH1,CFTR,CBARP,HMGN3,RAB3C,SLC9A3R1,ADIPOQ,CLTC,CCR5,GSTO1,AKAP6,AKAP5,MYRIP…
GO: Biological Process	GO:0009611	response to wounding		2.657e-06	0.026	0.0001548	0.001511	206	967	ACHE,ACVRL1,ADA,ADCYAP1,FZD6,FZD7,ADORA2A,ADORA3,ADRA2A,ADRB1,TC2N,HIST1H3G,AGT,AIF1,C1QTNF3,C5orf30,ALOX15,ANXA2,CYP4F2,APOE,AQP1,ARF4,ARRB1,ARRB2,AOC3,PDE5A,HYAL2,STARD13,ADAM15,BCL2,BCR,CFB,BRAF,GBP5,C3AR1,C4BPA,C5AR1,C9,IL33,SOCS3,CASP1,CASP4,WFDC1,CAV1,CAV3,SYT7,CD9,P2RX6,CD34,ENTPD1,ENTPD2,CD44,DGKI,ACOD1,ADIPOQ,CCR5,CLOCK,CRP,CELSR1,SOCS5,CTGF,CTSB,CTSS,CXADR,CYP1A1,FGFR1OP2,ARHGAP24,DGKA,…
GO: Biological Process	GO:0042326	negative regulation of phosphorylation		2.827e-06	0.02767	0.0001637	0.001599	113	473	ADAR,ADARB1,ADORA2A,NCK2,LRRC4C,APOE,ZFYVE28,ARRB1,SOCS1,DYNLL1,ATF3,HYAL2,LRRC15,BDKRB1,SOCS2,BMP7,LDLRAD4,SOCS3,CAV1,CAV3,LATS1,CISH,SLC9A3R1,ADIPOQ,MAPK8IP1,SOCS5,DCN,GADD45A,MARVELD3,MVP,DUSP1,DUSP2,DUSP8,DVL1,HIPK3,ACE2,GREM1,TRIB1,EPHA1,MECOM,F2RL1,TAOK3,FOXO1,SEMA4D,CIB1,INPP5J,ZMYND11,PDCD4,GFRA2,ZGPAT,SFN,DUSP18,GPER1,GPS1,DUSP14,PTPN5,DUSP10,HGF,NYX,FOXA2,DNAJA1,IGF1,IL1B,IL6,IL18,JUN,L…
GO: Biological Process	GO:0002009	morphogenesis of an epithelium		3.1e-06	0.03034	0.0001785	0.001743	139	609	ACVRL1,FZD6,FZD7,AP2A2,JAG1,AGT,AHR,ALDH1A1,SHROOM3,LGR5,TCAP,AREG,ARRB2,STARD13,BCL2,BMP7,CA2,SOCS3,CAV3,CD44,CDH1,OVOL2,AP2S1,SLC9A3R1,CLTC,CTHRC1,CYP7B1,NTN1,CELSR1,MICAL2,CTSD,ARHGAP24,DLG3,NPNT,DVL1,EDN1,CELSR2,GREM1,ZNRF3,WNT16,SEC24B,FGFR2,FOXF1,FLNA,SEMA3C,TMEM79,SPINT2,GDNF,GPC3,RSPO3,HGF,FOXA2,HOXB4,HOXB7,TNC,ID4,IGF1,IHH,RNF207,IL6,JAG2,KDF1,DLL1,CCDC39,LIF,LLGL2,GDF7,ARHGAP12,MET,MGP,…
GO: Biological Process	GO:0086009	membrane repolarization		3.167e-06	0.03099	0.0001812	0.00177	18	37	ANK2,ATP1A2,ATP1B1,ATP1B2,CACNA1D,CACNA2D1,CASQ2,CAV1,CAV3,AKAP6,KCNE3,AKAP9,GJA5,RNF207,KCNH2,SCN1B,SCN4B,NEDD4L
GO: Biological Process	GO:0002237	response to molecule of bacterial origin		3.28e-06	0.0321	0.0001866	0.001823	90	358	ALAD,APOB,SOCS1,BCR,BDKRB1,CD84,C5AR1,SOCS3,CASP1,CXCL16,CD14,CD86,ENTPD2,CEBPE,TICAM2,ACOD1,CCR5,NOCT,LY86,CNP,CSF3,CYP1A1,DCN,ACE,CD300LB,IL18BP,EDN1,SIGIRR,TRIB1,FCGR2B,FCGR3A,FOS,GBP2,TNFRSF21,LILRB1,CXCL3,DUSP10,IRF8,TRIM5,IGF1,IKBKB,IL1B,IL6,IL10RA,IL18,IRF3,IRF5,JAK2,JUN,JUNB,JUND,KCNJ8,LOXL1,LTF,MAOB,PYCARD,MYD88,NGFR,NOS1,NOS3,NOTCH1,PAWR,PLCG2,TNIP2,UGT1A1,PRKCE,DAB2IP,PTAFR,PTGER2,PTGE…
GO: Biological Process	GO:0045665	negative regulation of neuron differentiation		3.329e-06	0.03258	0.0001883	0.001839	63	227	ADCY6,JAG1,SEMA6A,APOE,BMP7,CAV1,NTN1,CCR5,BAG5,AATK,DAB1,DCC,DTX1,GDF11,EFEMP1,SEMA6C,SEMA6B,SEMA4D,SEMA3C,CIB1,INPP5J,PLK2,GFAP,KATNA1,LINGO1,HLA-A,FOXA2,ID1,ID2,ID4,DIXDC1,IL1B,IL15RA,DLL1,LRP4,BCL11A,NGFR,NOTCH1,NOTCH3,CNTN4,NLGN3,SEMA5B,FAT3,PTEN,PTGER3,CASZ1,PTPRO,SOX8,PLXNA3,NLGN1,SOX9,RAP1GAP2,KANK1,SEMA4A,THY1,TRPC6,EIF4ENIF1,VIM,YWHAH,RTN4R,SEMA3G,RGMA,ITM2C
GO: Biological Process	GO:0002064	epithelial cell development		3.362e-06	0.0329	0.0001891	0.001847	67	246	ACTA2,FZD7,JAG1,AGT,SHROOM3,ATP2B2,BMP5,MAP7,CDH1,SLC9A3R1,ADIPOQ,SLC4A7,CLDN3,CLOCK,ARHGEF26,F11R,GREM1,F2RL1,SEC24B,FGFR2,SLITRK6,TMEM79,SPINT2,GDNF,SFN,GPR4,GSTM3,HSD17B4,ID1,IHH,IKBKB,IL1B,KDF1,DLL1,LIF,DACT2,MET,CLIC5,MUC2,MYD88,MYO1E,PPP1R12A,VSIG1,NOTCH1,NPHS1,PAX2,SOX18,TFCP2L1,PODXL,HYDIN,PROX1,MARVELD2,SOX8,GRHL2,SDC1,SOX9,ST14,TCF15,COL18A1,CLRN1,EZR,VIM,WNT7A,PAX8,CXCR4,RAB25,FRMD6
GO: Biological Process	GO:0050801	ion homeostasis		3.437e-06	0.03363	0.0001922	0.001877	167	759	ACO1,SLC24A3,ADCY5,ADCYAP1,ADCYAP1R1,ADORA2A,ADRA1D,SLC24A4,AGT,ATP6V1C2,ANK1,ANK2,ANPEP,ANXA6,ANXA7,SLC26A9,CYP4F2,APOE,STC2,ATP1A2,SLC4A4,SLC41A1,ATP12A,ATP1A4,ATP1B1,ATP1B2,ATP2A3,ATP2B2,ATP2B4,HYAL2,S1PR4,AVPR1A,BCL2,BDKRB1,INPP4B,C3AR1,C5AR1,CA2,CA7,CACNA1A,CACNA1C,CACNA2D1,CACNB4,CALB1,ATP6V0E1,CASQ2,CAV1,CAV3,LPAR2,CFTR,SLC9A3R1,CLN3,CLN5,CCR3,CCR5,GSTO1,AKAP6,HJV,AKAP5,SLC4A7,SLC4A8,SLC31…
GO: Biological Process	GO:0006954	inflammatory response		3.485e-06	0.03411	0.0001938	0.001893	158	711	SEH1L,ADA,ADCYAP1,ADORA2A,ADORA3,ADRA2A,AGT,AIF1,C1QTNF3,ALOX5,C5orf30,ALOX15,APOE,AOC3,PDE5A,HYAL2,BCR,BDKRB1,CFB,GBP5,C3AR1,C4BPA,C5AR1,C9,IL33,RPS6KA4,CAMK4,SOCS3,CASP1,CASP4,WFDC1,CD14,IL17RE,CD44,CDO1,TICAM2,ACOD1,ADIPOQ,CCR3,CCR5,ACKR2,PRDX5,LY86,CLOCK,CRP,SOCS5,CTSS,IRGM,ACE,DEFB1,F11R,NR1D2,TSPAN2,ACE2,SIGIRR,ELF3,MECOM,F2RL1,TLR8,FANCA,NOD1,FCGR1A,FCGR2B,FOXF1,FOS,FPR2,ACKR1,GPRC5B,CHIA,…
GO: Biological Process	GO:0002027	regulation of heart rate		3.592e-06	0.03515	0.0001986	0.00194	34	98	ADA,ADRB1,AGT,ANK2,SPTBN4,AVPR1A,CACNA1C,CACNA1D,CACNA2D1,CACNB2,CASQ2,CAV1,CAV3,CRHR2,DSC2,DSG2,DSP,EDN1,EDN3,AKAP9,GJA5,UTS2,BVES,HRC,KCNH2,PIK3R1,PLN,RYR2,SCN1B,SCN4B,SLC1A1,POPDC2,HEY2,TPM1
GO: Biological Process	GO:0019722	calcium-mediated signaling		3.643e-06	0.03565	0.0002003	0.001956	49	163	ADA,ADORA3,ANK2,ATP1A2,ATP1B1,ATP2B4,AVPR1A,CACNA1C,CACNA1D,CASQ2,CD8A,CDH13,CCR5,GSTO1,HOMER2,AKAP6,DMPK,RCAN1,EDN1,RCAN2,NCALD,PTK2B,CIB1,CAMKK2,JPH4,GSTM2,NUDT4,PTGDR2,HRC,HTR2B,IGF1,ITPR1,NFATC1,NFATC2,NOS1,P2RX4,PLCG2,PLEK,PLN,PTGFR,RYR2,CCL4,SELE,SELP,PPP1R9A,CHP2,VCAM1,CXCR4,JPH2
GO: Biological Process	GO:0097479	synaptic vesicle localization		3.824e-06	0.03742	0.0002089	0.00204	44	141	TC2N,NLGN2,AMPH,LIN7A,BRAF,CACNA1A,SYT7,RIMS2,SNPH,RIMS3,DNM1,DPYSL2,SYT15,FGFR2,UNC13B,SYT3,CPLX2,AP3M2,GRIK5,MYLK2,STON2,CADPS2,C2CD4C,C2CD4D,SYTL5,SYT2,PRKN,PFN2,NLGN3,PTEN,RAB27A,SYNDIG1,STX1B,SH3GL2,NLGN1,RIMS1,UNC13A,STX3,STX4,SYT11,VAMP2,WNT7A,SYT8,AP3B2
GO: Biological Process	GO:0051588	regulation of neurotransmitter transport		3.842e-06	0.0376	0.0002089	0.00204	29	78	ADORA2A,ATP1A2,PER2,BRAF,CACNA1A,CELSR1,RIMS2,RIMS3,EDN3,UNC13B,GDNF,GFAP,GPM6B,GPER1,GRIK5,KCNC3,KCNC4,NAT8L,NOS1,PRKN,PFN2,STX1B,PPP1R9A,NLGN1,SLC18A1,RIMS1,SNCG,UNC13A,SYT11
GO: Biological Process	GO:0090257	regulation of muscle system process		4.166e-06	0.04077	0.0002252	0.0022	61	219	ADA,ADRA1D,ADRA2A,ADRB1,AGT,AIF1,ANK2,ANXA6,PDE5A,ATP1A2,ATP1B1,ATP2B4,WISP1,CACNA1C,CASQ2,CAV1,CAV3,GSTO1,CNN1,AKAP6,CTGF,DMPK,NPNT,DSC2,DSG2,DSP,EDN1,ACE2,MRVI1,MYL9,GJA5,GPER1,GSTM2,HRC,PROK2,MYLK2,IGF1,RNF207,IL6ST,MYL3,PPP1R12B,NFATC1,NOS1,NOS3,NPY2R,P2RX1,P2RX4,PAWR,PDE9A,PLN,PTAFR,PTGER3,PTGS1,NCF1,RYR2,SLC8A3,TACR1,AGRN,TPM1,NR4A3,AKAP1
GO: Biological Process	GO:0046683	response to organophosphorus		4.311e-06	0.04219	0.0002318	0.002264	45	146	AHR,APEX1,AQP1,AQP9,AREG,BRAF,CASP1,P2RX6,CDO1,CFTR,ADIPOQ,AKAP6,CREM,AKR1C1,DUSP1,AKAP9,PTK2B,FOS,FOSB,IL1B,ITPR1,ITPR2,JUN,JUNB,JUND,MAT2A,MMP19,P2RX1,P2RX4,PIK3R1,PLA2G5,PLCG2,PTAFR,PTEN,PYGM,RYR3,CCL2,SDC1,SELL,SLC8A3,TEK,THBD,EZR,SLC26A6,AKAP1
GO: Biological Process	GO:0048839	inner ear development		4.426e-06	0.04331	0.0002367	0.002311	59	210	FZD6,JAG1,LGR5,TCAP,SLC17A8,ATP2B2,BCR,LIN7A,C1QB,KCNQ4,CDH1,CEBPD,SLC9A3R1,CTHRC1,NTN1,WHRN,SLC4A7,CELSR1,LRIG1,PLPPR4,MAFB,DLX5,DLX6,DVL1,SEC24B,FGFR2,SLITRK6,HLA-A,IFI16,IGF1,IGFBP7,JAG2,KCNK3,DLL1,CLIC5,MYCL,NOTCH1,ROR2,PAX2,PDGFA,ATP8B1,CYTL1,PLS3,PROX1,FREM2,FAT4,SOBP,SDC4,CHD7,LRIG3,SOX9,TBX1,ZEB1,HEY2,CLRN1,PAX8,FZD3,NR4A3,VANGL2
GO: Biological Process	GO:0098609	cell-cell adhesion		4.564e-06	0.04466	0.0002427	0.00237	207	980	ADA,AMIGO1,FZD7,FZD8,ADORA2A,SLAMF6,AIF1,NLGN2,ALCAM,ALOX15,NCK2,PKP4,PDE5A,SLC46A2,BCL2,BCL2A1,BCL3,CD84,BMP7,BMX,BRAF,ZFP36L1,ZFP36L2,SDK1,CACNB4,CAMK4,ESAM,CAV1,CLDN2,CLDN1,CLDN9,CD8A,CD86,CD34,CD44,CD53,CD74,CDH1,CDH13,CEL,CD83,JAM2,ADIPOQ,NRXN2,NTN1,CCR5,PODXL2,CLDN4,CLDN3,CLDN7,SOX13,CELSR1,SOCS5,CXADR,PIEZO1,PCDHB5,DAB1,TMEM47,CLDN17,MAFB,NPNT,DSC2,DSG2,DSG3,DSP,DTX1,CELSR2,EGR1,EGR3,CLDN1…
GO: Biological Process	GO:0001568	blood vessel development		4.864e-06	0.0476	0.000255	0.00249	146	651	ACTA2,ACVRL1,FZD8,JAG1,AGT,AHR,RECK,ANPEP,ANXA2,APOB,APOE,AQP1,BECN1,STARD13,ADAM15,ADGRB2,FGF18,BMP7,ZFP36L1,BTG1,C3AR1,C5AR1,SOCS3,CAV1,CD34,CDH13,OVOL2,CCR3,CCR5,COL4A3,COL15A1,CRHR2,TIPARP,CTGF,ARHGAP24,ISM1,DCN,ACE,S1PR1,EDN1,EGR1,EGR3,GREM1,EMP2,ENPEP,EPHA1,RAMP2,LRG1,PTK2B,SEC24B,FGFR2,FOXF1,FOXC1,FOXO1,FLNA,SEMA3C,CIB1,ASB4,ERAP1,GATA6,GJA4,GJA5,GPC3,UTS2,GPR4,GPER1,RSPO3,HAS2,HGF,NR4A1,H…
GO: Biological Process	GO:0086001	cardiac muscle cell action potential		4.881e-06	0.04776	0.000255	0.00249	22	52	ANK2,ATP1A2,ATP1B1,CACNA1C,CACNA1D,CACNA2D1,CACNB2,CAV1,CAV3,CXADR,DSC2,DSG2,DSP,FGF12,GJA5,RNF207,KCND2,KCNH2,RYR2,SCN1B,SCN4B,NEDD4L
GO: Biological Process	GO:0086003	cardiac muscle cell contraction		4.881e-06	0.04776	0.000255	0.00249	22	52	ADRB1,ANK2,ATP1A2,CACNA1C,CACNA2D1,CACNB2,CASQ2,CAV1,CAV3,AKAP6,DSC2,DSG2,DSP,FGF12,GJA5,RNF207,KCNH2,PLN,RYR2,SCN1B,SCN4B,NEDD4L
GO: Biological Process	GO:0048514	blood vessel morphogenesis		4.919e-06	0.04814	0.000255	0.00249	127	551	ACVRL1,FZD8,JAG1,AGT,AHR,ANPEP,ANXA2,APOB,APOE,AQP1,BECN1,STARD13,ADAM15,ADGRB2,FGF18,ZFP36L1,BTG1,C3AR1,C5AR1,CAV1,CD34,CDH13,OVOL2,CCR3,CCR5,COL4A3,COL15A1,CRHR2,TIPARP,CTGF,ARHGAP24,ISM1,DCN,ACE,S1PR1,EDN1,EGR3,GREM1,EMP2,ENPEP,EPHA1,RAMP2,LRG1,PTK2B,SEC24B,FGFR2,FOXF1,FOXC1,FLNA,CIB1,ASB4,ERAP1,GATA6,GJA5,UTS2,GPR4,RSPO3,HAS2,HGF,NR4A1,HOXB3,HPGD,PROK2,HYAL1,ID1,IHH,IL1B,IL6,IL18,JUN,JUNB,DLL…
GO: Biological Process	GO:0043583	ear development		4.924e-06	0.04819	0.000255	0.00249	65	239	FZD6,JAG1,LGR5,TCAP,SLC17A8,ATP2B2,BCL2,BCR,LIN7A,C1QB,KCNQ4,CDH1,CEBPD,SLC9A3R1,CTHRC1,NTN1,WHRN,SLC4A7,OSR2,CELSR1,LRIG1,PLPPR4,MAFB,DLX5,DLX6,DVL1,EDN1,SEC24B,FGFR2,SLITRK6,HLA-A,IFI16,IGF1,IGFBP7,JAG2,KCNK3,DLL1,CLIC5,MSX1,MYCL,NOTCH1,ROR2,PAX2,PDGFA,ATP8B1,CYTL1,PLS3,PROX1,FREM2,FAT4,SOBP,SDC4,CHD7,LRIG3,SOX9,TBX1,ZEB1,TCF15,HEY2,TWIST1,CLRN1,PAX8,FZD3,NR4A3,VANGL2
GO: Biological Process	GO:0072507	divalent inorganic cation homeostasis		5.069e-06	0.0496	0.00026	0.002539	109	458	SLC24A3,ADCY5,ADCYAP1,ADCYAP1R1,ADRA1D,SLC24A4,AGT,ANK2,ANXA6,ANXA7,APOE,STC2,ATP1A2,SLC41A1,ATP1B1,ATP2A3,ATP2B2,ATP2B4,S1PR4,AVPR1A,BCL2,BDKRB1,INPP4B,C3AR1,C5AR1,CACNA1A,CACNA1C,CACNA2D1,CACNB4,CALB1,CASQ2,CAV1,CAV3,LPAR2,CLN3,CCR3,CCR5,GSTO1,AKAP6,AKAP5,FCRL5,ATP2C2,DIAPH1,DMPK,S1PR1,EDN1,EDN3,CNNM4,F2RL1,PTK2B,BBC3,JPH4,GCK,UTS2,GPER1,CXCL3,GSTM2,HRC,PROK2,HTR2A,HTR2B,IL1B,IL6ST,ITPR1,ITPR2,…
GO: Biological Process	GO:0034766	negative regulation of ion transmembrane transport		5.074e-06	0.04965	0.00026	0.002539	31	87	ACTN2,ADRA2A,AGT,ATP1A2,CASQ2,CAV1,CAV3,CBARP,SLC9A3R1,GSTO1,CRHR2,FCRL5,ACE,OXSR1,KCNE3,FGF12,GNB5,CAB39,YWHAQ,GSTM2,KCNH2,MMP9,PAWR,PLN,PRKCE,PTGER3,NEDD4L,THBS1,AGRN,KCNAB1,EPPIN
GO: Cellular Component	GO:0098589	membrane region		4.463e-22	4.637e-19	2.659e-19	2e-18	327	1267	ACHE,ADCY1,ADCY5,ADCY6,ADCYAP1R1,FZD6,ADORA2A,ADRA2A,LRFN2,AP2A2,JAG1,AIF1,NLGN2,SHROOM3,ANK1,ANK2,ANXA2,ANXA4,ANXA6,NIPSNAP1,SLC26A9,CYP4F2,LRRC4C,AQP1,AQP9,ARF4,ARRB1,ARRB2,ABCB11,ATP1A2,SLC4A4,SLC41A1,ATP12A,ATP1B1,ATP1B2,ATP2B2,ATP2B4,HYAL2,KCTD12,MPDZ,RGS9,BCR,LIN7A,BMX,BST2,CACNA1H,C5AR1,CA2,CA11,CACNA1C,CACNA1D,S100G,CAV1,CAV2,CAV3,MAP7,SLC7A7,SYT7,CLDN1,CD9,SLCO4C1,CD14,KCNQ4,CD34,ENTPD1,…
GO: Cellular Component	GO:0098590	plasma membrane region		5.118e-22	5.317e-19	2.659e-19	2e-18	281	1041	ACHE,ADCY6,ADCYAP1R1,FZD6,ADORA2A,ADRA2A,LRFN2,JAG1,AIF1,NLGN2,SHROOM3,ANK1,ANK2,ANXA2,ANXA4,ANXA6,NIPSNAP1,SLC26A9,CYP4F2,LRRC4C,AQP1,AQP9,ARF4,ARRB1,ARRB2,ABCB11,ATP1A2,SLC4A4,SLC41A1,ATP12A,ATP1B1,ATP1B2,ATP2B2,ATP2B4,HYAL2,KCTD12,MPDZ,RGS9,BCR,LIN7A,BMX,BST2,CACNA1H,C5AR1,CA2,CA11,CACNA1C,CACNA1D,S100G,CAV1,CAV2,CAV3,MAP7,SLC7A7,SYT7,CLDN1,CD9,SLCO4C1,KCNQ4,CD34,ENTPD1,ENTPD2,CD44,DGKI,CDH1,C…
GO: Cellular Component	GO:0031226	intrinsic component of plasma membrane		3.729e-18	3.874e-15	1.291e-15	9.716e-15	399	1714	SLC24A3,SLC10A3,ACVRL1,ADCY1,ADCY6,ADCY9,ADCYAP1R1,AMIGO1,FZD6,ADORA2A,ADORA3,ADRA1D,SLAMF6,ADRA2A,ADRB1,SLC24A4,JAG1,SLC25A11,NLGN2,SEMA6A,ALCAM,RASAL1,ANPEP,CNTNAP1,SLC26A9,LGR5,AQP1,AQP9,PLPP2,ABCB11,ATP1A2,SLC4A4,ATP12A,ATP1A4,ATP1B1,ATP1B2,ATP2A3,ATP2B2,ATP2B4,HYAL2,S1PR4,TNFSF10,AVPR1A,BDKRB1,CD84,BST2,C3AR1,C5AR1,C9,CACNA1D,CACNB2,MPZL1,RHBDL1,CAV1,CAV2,SLC7A7,CLDN1,SLC5A11,CD8A,CD9,SLC16A…
GO: Cellular Component	GO:0005887	integral component of plasma membrane		1.199e-17	1.246e-14	3.115e-15	2.344e-14	385	1651	SLC24A3,SLC10A3,ACVRL1,ADCY1,ADCY9,ADCYAP1R1,AMIGO1,FZD6,ADORA2A,ADORA3,ADRA1D,SLAMF6,ADRA2A,ADRB1,SLC24A4,JAG1,SLC25A11,NLGN2,SEMA6A,ALCAM,ANPEP,CNTNAP1,SLC26A9,LGR5,AQP1,AQP9,PLPP2,ABCB11,ATP1A2,SLC4A4,ATP12A,ATP1A4,ATP1B1,ATP1B2,ATP2A3,ATP2B2,ATP2B4,S1PR4,TNFSF10,AVPR1A,BDKRB1,CD84,BST2,C3AR1,C5AR1,C9,CACNA1D,CACNB2,MPZL1,RHBDL1,CAV1,CAV2,SLC7A7,CLDN1,SLC5A11,CD8A,CD9,SLC16A6,SLCO4C1,P2RX6,IL1…
GO: Cellular Component	GO:0016323	basolateral plasma membrane		3.673e-14	3.816e-11	7.633e-12	5.742e-11	86	244	ADRA2A,ANK1,ANK2,ANXA2,AQP1,AQP9,ARRB1,ARRB2,SLC4A4,SLC41A1,ATP12A,ATP1B1,ATP2B4,LIN7A,C5AR1,CA2,CA11,S100G,CAV1,MAP7,SLC7A7,SLCO4C1,KCNQ4,CD34,ENTPD1,CD44,CDH1,CFTR,HJV,AKAP5,SLC4A7,CLDN4,CLDN7,CXADR,ACE,DLG3,SLC23A2,DSP,CNNM4,CLDN19,FLOT1,ABCC4,NOD1,FLOT2,C5AR2,RAPGEF4,HPGD,HSPA1A,IL6R,ITGA6,SLCO3A1,ITGA9,ITGB4,KCNJ4,LEPR,EPCAM,CD46,MET,ABCC1,MYO1C,NAIP,VSIG1,PALM,SLC13A5,PTH1R,RASGRF1,MARVELD2…
GO: Cellular Component	GO:0043005	neuron projection		5.322e-14	5.529e-11	9.073e-12	6.826e-11	283	1194	ACHE,CYGB,ACTN2,ACVRL1,ADA,ADCY9,ADCYAP1,ADCYAP1R1,AMIGO1,ADORA2A,NLGN2,SEMA6A,ALCAM,EEA1,KLHL14,ALDOC,ALOX5,BEGAIN,ADCY4,TSHZ3,AMPH,ANK1,ANK2,CNTNAP1,APOE,SHTN1,CPNE5,AQP1,ARF4,SPTBN4,ARRB1,ARRB2,SLC17A8,LYNX1,ATP1A2,BECN1,ATP2B2,ATP2B4,URI1,KIF1A,MPDZ,RGS11,BDKRB1,LIN7A,BRAF,CACNA1H,BSN,DAGLA,CA2,CACNA1A,CACNA1C,CACNA1D,CALB1,CASP1,CASP4,SYT7,P2RX6,KCNQ4,ENTPD1,DGKI,CDH1,CDH13,CBARP,CHRNB3,CLN3…
GO: Cellular Component	GO:0097458	neuron part		6.112e-14	6.351e-11	9.073e-12	6.826e-11	349	1545	SYN3,ACHE,CYGB,ACTN2,ACVRL1,ADA,ADCY9,ADCYAP1,ADCYAP1R1,AMIGO1,ADORA2A,AIF1,NLGN2,SEMA6A,ALCAM,EEA1,KLHL14,ALDOC,ALOX5,NCK2,BEGAIN,ADCY4,TSHZ3,AMPH,ANK1,ANK2,PPFIA4,CNTNAP1,ENC1,APOB,APOE,SHTN1,CPNE5,AQP1,ARF4,SPTBN4,ARRB1,ARRB2,SLC17A8,LYNX1,ATP1A2,BECN1,ATP2B2,ATP2B4,KCTD12,URI1,KIF1A,MPDZ,RGS11,RGS9,BDKRB1,LIN7A,BRAF,CACNA1H,BSN,DAGLA,CA2,CACNA1A,CACNA1C,CACNA1D,CALB1,CASP1,CASP4,SYT7,P2RX6,KC…
GO: Cellular Component	GO:0030425	dendrite		1.699e-12	1.765e-09	2.206e-10	1.66e-09	158	590	ACHE,ACTN2,ACVRL1,ADA,ADCY9,AMIGO1,ADORA2A,NLGN2,ALCAM,ALOX5,BEGAIN,ADCY4,APOE,ARF4,ARRB1,ARRB2,SLC17A8,LYNX1,ATP1A2,BECN1,ATP2B2,URI1,MPDZ,RGS11,CACNA1H,BSN,CACNA1A,CACNA1C,CACNA1D,CALB1,P2RX6,DGKI,HOMER2,MOB4,WHRN,MAPK8IP1,AKAP5,CPE,CRHR2,NSMF,FEZ1,CNTNAP2,ARHGAP32,LZTS3,DBH,ARHGAP44,DLG3,SHANK1,DPYSL2,KCNE3,DVL1,TPGS1,TNK2,GPHN,CTTNBP2,PTK2B,TUBB3,BAIAP2,FLNA,CIB1,PEX5L,IGF2BP1,INPP5J,PLK2,JPH…
GO: Cellular Component	GO:0030054	cell junction		5.528e-11	5.743e-08	6.381e-09	4.801e-08	271	1200	NRIP1,SYN3,ACHE,ACTN2,ADA,ADCYAP1R1,LRFN2,JAG1,NLGN2,ALCAM,AMPH,SHROOM3,ANK2,ANXA2,ANXA6,PKP4,YBX3,LRRC4C,SPTBN4,SLC17A8,ABCB11,ATP1A2,ATP1B1,ATP2B2,PHACTR1,KCTD12,ADAM15,MPDZ,BCR,LIN7A,CPNE3,CAPN5,BSN,WASF1,SDK1,MPZL1,ESAM,CAV1,CAV2,CAV3,SYT7,CLDN2,CLDN1,CLDN9,CD9,PDLIM1,P2RX6,CD44,CD53,CDH1,CDH13,DLGAP1,PDLIM7,CYTH1,CBARP,CHRNB3,JAM2,CLTC,HOMER2,CNN1,AKAP6,COL17A1,CLDN4,CLDN3,CLDN7,REXO2,NSMF,L…
GO: Cellular Component	GO:0036477	somatodendritic compartment		2.533e-10	2.632e-07	2.632e-08	1.98e-07	205	867	ACHE,CYGB,ACTN2,ACVRL1,ADA,ADCY9,AMIGO1,ADORA2A,AIF1,NLGN2,ALCAM,KLHL14,ALOX5,BEGAIN,ADCY4,ENC1,APOB,APOE,SHTN1,CPNE5,AQP1,ARF4,SPTBN4,ARRB1,ARRB2,SLC17A8,LYNX1,ATP1A2,BECN1,ATP2B2,URI1,KIF1A,MPDZ,RGS11,CACNA1H,BSN,CACNA1A,CACNA1C,CACNA1D,CALB1,CASP4,P2RX6,ENTPD1,DGKI,HOMER2,MOB4,WHRN,MAPK8IP1,AKAP5,SLC4A8,CPE,CRHR2,NSMF,FEZ1,CNTNAP2,ARHGAP32,SNPH,LZTS3,DAB1,DBH,ARHGAP44,DLG3,SHANK1,DPP6,DPYSL2,K…
GO: Cellular Component	GO:0045202	synapse		1.73e-09	1.797e-06	1.622e-07	1.22e-06	202	870	SYN3,ACHE,ACTN2,ADCYAP1,ADORA2A,ADRA2A,ADRB1,LRFN2,NLGN2,SPARCL1,NCK2,AMPH,ANK1,ANK2,PPFIA4,PKP4,NIPSNAP1,LRRC4C,ARF4,ARRB1,ARRB2,SLC17A8,ATP1A2,ATP2B2,PHACTR1,KCTD12,MPDZ,BCR,LIN7A,BSN,WASF1,SDK1,CACNA1A,CACNA1C,CACNB4,CALB1,CAV3,SYT7,P2RX6,ENTPD1,DGKI,DLGAP1,CEL,TSPOAP1,CBARP,RAB3C,CHRNB3,NRXN2,CLN3,CLTC,HOMER2,MOB4,WHRN,MAPK8IP1,AKAP5,SLC4A7,MYRIP,CPE,NSMF,LRRTM2,RIMS2,CXADR,ARHGAP32,SNPH,LZTS…
GO: Cellular Component	GO:0031012	extracellular matrix		1.873e-09	1.946e-06	1.622e-07	1.22e-06	118	444	ACHE,ACAN,SPARCL1,LTBP4,COL20A1,ANXA2,APOE,WISP1,BMP7,CILP2,FCGBP,COL6A6,ENTPD1,ENTPD2,CTHRC1,NTN1,GSTO1,COL4A3,COL6A2,COL7A1,COL9A2,COL15A1,COL17A1,ABI3BP,OLFML2B,COL5A3,CTGF,ADAMTS14,CTSD,SPOCK2,DCN,COCH,SPOCK3,NPNT,DPT,LAMC3,FBN1,EFEMP1,HMCN2,SBSPON,SPON1,WNT16,FGFR2,CRTAP,FBLN5,EGFLAM,GPC3,CHADL,ADAMTS8,ADAMTS5,ADAMTS7,NYX,TNC,IGF1,IGFBP7,ADAMTSL5,IHH,ITGA6,ITGB4,LAMC2,LOXL1,LOXL2,LTBP1,MATN2…
GO: Cellular Component	GO:0044456	synapse part		2.773e-09	2.881e-06	2.216e-07	1.668e-06	170	708	SYN3,ACHE,ACTN2,ADCYAP1,ADORA2A,ADRB1,LRFN2,NLGN2,NCK2,AMPH,ANK1,ANK2,PPFIA4,PKP4,NIPSNAP1,LRRC4C,ARF4,ARRB1,ARRB2,SLC17A8,ATP1A2,KCTD12,MPDZ,BCR,LIN7A,BSN,CACNA1A,CACNA1C,CALB1,SYT7,P2RX6,ENTPD1,DGKI,DLGAP1,TSPOAP1,CBARP,RAB3C,CHRNB3,NRXN2,CLN3,CLTC,HOMER2,MOB4,AKAP5,CPE,NSMF,LRRTM2,RIMS2,ARHGAP32,SNPH,LZTS3,RIMS3,DAB1,DBH,SNAP91,SV2B,ARHGAP44,DLG3,DNM1,SHANK1,DPYSL2,DVL1,ZNRF2,SYT15,ENO2,STX6,G…
GO: Cellular Component	GO:0045177	apical part of cell		6.161e-09	6.401e-06	4.572e-07	3.44e-06	113	428	ACPP,FZD6,JAG1,SHROOM3,ANK2,ANXA4,ANXA6,SLC26A9,CYP4F2,AQP1,ABCB11,ATP12A,ATP1B1,ATP1B2,ATP2B2,HYAL2,MPDZ,BST2,C5AR1,CA2,CACNA1D,S100G,CAV1,CLDN1,CD9,CD34,CD44,CDH1,CFTR,SLC9A3R1,CLCN5,HOMER2,SLC4A7,MYRIP,CLDN4,CTSB,RIPOR2,DAB1,DBH,SLC23A2,DSG2,EDA,ADGRG2,EMP2,PATJ,FLOT1,ENPEP,NOD1,IFITM3,CRB3,FLOT2,CIB1,TJP3,C5AR2,PARD6B,RAPGEF4,HSPA1A,IL6R,PLB1,IL18,SLCO3A1,KCNK1,DLL1,LCT,LRP2,EPCAM,MUC1,MYO5B,…
GO: Cellular Component	GO:0005578	proteinaceous extracellular matrix		1.154e-08	1.199e-05	7.993e-07	6.013e-06	102	379	ACHE,ACAN,SPARCL1,LTBP4,ANXA2,WISP1,CILP2,FCGBP,COL6A6,ENTPD1,ENTPD2,CTHRC1,NTN1,GSTO1,COL4A3,COL6A2,COL7A1,COL9A2,COL15A1,COL17A1,ABI3BP,OLFML2B,COL5A3,CTGF,ADAMTS14,SPOCK2,DCN,COCH,SPOCK3,NPNT,DPT,LAMC3,FBN1,EFEMP1,HMCN2,SBSPON,SPON1,WNT16,CRTAP,FBLN5,EGFLAM,GPC3,CHADL,ADAMTS8,ADAMTS5,ADAMTS7,NYX,TNC,IGF1,ADAMTSL5,IHH,ITGA6,ITGB4,LAMC2,LOXL1,LOXL2,LTBP1,MATN2,MGP,MMP3,MMP9,MMP16,MMP17,MMP19,COL…
GO: Cellular Component	GO:0048471	perinuclear region of cytoplasm		1.526e-08	1.586e-05	9.911e-07	7.456e-06	170	724	ACHE,HHATL,AIF1,SH3RF1,ANXA2,ANXA4,ANXA6,PKP4,APEX1,YBX3,SHTN1,STC2,HYAL2,BCL2,BCL3,BICD1,GBP4,PER2,SPAG9,CAV1,CAV2,MAP7,CCNT2,USP2,CD34,DGKI,CDH1,CDH13,RAB3C,SLC9A3R1,CLN5,NOCT,PRDX5,MOB4,CNP,AKAP6,MAPK8IP1,AKAP5,BAG5,MYRIP,AATK,CYHR1,CTGF,CTSB,DAB1,FBXL5,ATP2C2,MVP,DYNC1I1,ATP9A,TSPAN1,RAB34,EIF4A2,TENM1,EML1,TRIM13,PATJ,STX6,NHLRC1,MRVI1,PTK2B,SEC24B,SEC23B,FLNA,FLOT2,CIB1,PEX5L,IGF2BP1,TNFSF1…
GO: Cellular Component	GO:0060076	excitatory synapse		2.553e-08	2.653e-05	1.561e-06	1.174e-05	74	252	SYN3,ADORA2A,NLGN2,NCK2,PKP4,ARRB1,ARRB2,SLC17A8,MPDZ,BCR,LIN7A,BSN,CACNA1C,P2RX6,ENTPD1,DGKI,DLGAP1,HOMER2,AKAP5,NSMF,LRRTM2,ARHGAP32,LZTS3,DAB1,SNAP91,DLG3,SHANK1,DVL1,PTK2B,FGFR2,BAIAP2,GAP43,GPER1,RAPGEF4,GRIA1,GRIA2,GRIK5,GRIN2B,SYNPO,MYLK2,KLHL17,ITPR1,KCND2,LRP4,MAP2,MET,MYD88,NGFR,NOS1,P2RX4,PAK1,PALM,PRKN,NLGN3,PTCH1,PTPRF,SYNDIG1,STX1B,PPP1R9A,CNKSR2,NLGN1,CLSTN1,SHANK2,CPEB4,RIMS1,UNC1…
GO: Cellular Component	GO:0044297	cell body		3.738e-08	3.884e-05	2.158e-06	1.623e-05	162	691	ACHE,ACTA1,ACTA2,CYGB,ACVRL1,ADA,AMIGO1,ADORA2A,AIF1,ALCAM,KLHL14,BEGAIN,ENC1,APOB,APOE,SHTN1,CPNE5,AQP1,SPTBN4,SLC17A8,ATP2B2,KIF1A,BRAF,CACNA1H,BSN,CACNA1A,CACNA1C,CACNA1D,CALB1,CASP4,P2RX6,ENTPD1,ENTPD2,DGKI,GSTO1,HOMER2,MOB4,WHRN,MAPK8IP1,AKAP5,SLC4A8,CPE,CRHR2,NSMF,CNTNAP2,CXADR,SNPH,DAB1,DBH,DLG3,DPP6,DPYSL2,KCNE3,DVL1,TNK2,ENO2,GPHN,ACSL4,PTK2B,TUBB3,TUBB4A,BAIAP2,FLNA,CIB1,GNB5,CPLX2,GFAP…
GO: Cellular Component	GO:0097060	synaptic membrane		5.176e-08	5.378e-05	2.792e-06	2.101e-05	83	298	ACHE,ADORA2A,LRFN2,NLGN2,ANK1,ANK2,NIPSNAP1,LRRC4C,ARRB1,ARRB2,KCTD12,MPDZ,BCR,LIN7A,SYT7,ENTPD1,DGKI,DLGAP1,CHRNB3,NRXN2,HOMER2,AKAP5,CPE,NSMF,LRRTM2,RIMS2,ARHGAP32,SNPH,LZTS3,SNAP91,DLG3,SHANK1,ZNRF2,ENO2,GPHN,NBEA,NSG1,GPER1,GRIA1,GRIA2,GRIK3,GRIK5,GRIN2B,GRM7,SYNPO,CADPS2,KLHL17,ITPR1,KCNB1,KCND2,KCNH1,KCNJ4,LRRC4B,LRP4,MET,GRASP,P2RX1,PALM,PRKN,LRFN3,PTEN,IQSEC3,SYNDIG1,CNKSR2,NLGN1,CLSTN1,S…
GO: Cellular Component	GO:0098794	postsynapse		5.375e-08	5.584e-05	2.792e-06	2.101e-05	114	449	SYN3,ACHE,ACTN2,ADORA2A,ADRB1,LRFN2,NLGN2,NCK2,ANK1,ANK2,PKP4,LRRC4C,ARF4,ARRB1,ARRB2,ATP1A2,KCTD12,MPDZ,BCR,LIN7A,BSN,CACNA1C,P2RX6,ENTPD1,DGKI,DLGAP1,CHRNB3,HOMER2,MOB4,AKAP5,NSMF,LRRTM2,ARHGAP32,LZTS3,DAB1,SNAP91,ARHGAP44,DLG3,SHANK1,DVL1,GPHN,CTTNBP2,PTK2B,BAIAP2,NBEA,IGF2BP1,NSG1,GAP43,GPM6A,GPER1,RAPGEF4,GRIA1,GRIA2,GRIK3,GRIK5,GRIN2B,GRM7,SYNPO,MYLK2,CADPS2,KLHL17,ITPR1,KCNB1,KCNC4,KCND2,K…
GO: Cellular Component	GO:0097708	intracellular vesicle		6.063e-08	6.3e-05	3e-06	2.257e-05	284	1357	SYN3,CNST,ACR,ACPP,ACTN2,ADA,FZD6,AP2A2,EEA1,AMPH,ANXA2,ANXA6,ANXA7,ANXA11,APOB,APOE,AQP1,AREG,ARHGDIG,ARRB1,ARRB2,SLC17A8,SOCS1,BECN1,HYAL2,AVPR1A,ADAM15,MPDZ,BICD1,GBP4,GBP5,C5AR1,IL33,WASL,ATP6V0E1,SPAG9,CAV1,CAV2,SYT7,KIFC2,CD9,ENTPD1,DGKI,CD74,LPAR2,LRBA,CEL,CFTR,CBARP,RAB3C,AP2S1,CLN3,CLTC,PRDX5,ITM2B,CNP,COL7A1,SLC4A7,MYRIP,CPE,CSHL1,CTSB,CTSD,CXADR,ECE2,CYB561,IRGM,ABCA12,DBH,CFD,F11R,SNA…
GO: Cellular Component	GO:0031410	cytoplasmic vesicle		7.802e-08	8.106e-05	3.685e-06	2.772e-05	283	1355	SYN3,CNST,ACR,ACPP,ACTN2,ADA,FZD6,AP2A2,EEA1,AMPH,ANXA2,ANXA6,ANXA7,ANXA11,APOB,APOE,AQP1,AREG,ARHGDIG,ARRB1,ARRB2,SLC17A8,SOCS1,BECN1,HYAL2,AVPR1A,ADAM15,MPDZ,BICD1,GBP4,GBP5,C5AR1,IL33,WASL,ATP6V0E1,SPAG9,CAV1,CAV2,SYT7,KIFC2,CD9,ENTPD1,DGKI,CD74,LPAR2,LRBA,CEL,CFTR,CBARP,RAB3C,AP2S1,CLN3,CLTC,PRDX5,ITM2B,CNP,COL7A1,SLC4A7,MYRIP,CPE,CSHL1,CTSB,CTSD,CXADR,ECE2,CYB561,IRGM,ABCA12,DBH,CFD,F11R,SNA…
GO: Cellular Component	GO:0070160	occluding junction		8.751e-08	9.093e-05	3.953e-06	2.974e-05	42	118	ADCYAP1R1,YBX3,MPDZ,LIN7A,ESAM,CLDN2,CLDN1,CLDN9,CYTH1,JAM2,CLDN4,CLDN3,CLDN7,CXADR,F11R,CLDN17,DLG3,MARVELD3,CLDN19,PATJ,CRB3,LSR,TJP3,PARD6G,PARD6B,PARD3B,BVES,CGNL1,SYNPO,EPCAM,EPB41L4B,PRKCZ,CLDN23,CLMP,MARVELD2,POF1B,OCLN,LIN7B,DDX58,FZD5,PLXDC1,ILDR1
GO: Cellular Component	GO:0042383	sarcolemma		9.985e-08	0.0001037	4.323e-06	3.252e-05	50	152	ADCY5,ADCY6,ALOX5,ANK1,ANK2,ANXA2,ANXA6,AQP1,ATP1A2,ATP1B1,ATP2B4,CACNA1H,CACNA1C,CACNA1D,CACNA2D1,CACNB1,CACNB2,CAV3,CLTC,AKAP6,COL6A2,CTSB,ABCC9,FLOT1,TRIM72,CIB1,BVES,KCNB1,KCND2,KCNJ8,KRT8,NOS1,NOS3,SNTG2,PDE9A,RYR2,SCN1B,SGCG,SLC2A4,SLC8A3,SNTB1,POPDC2,STX4,SYNM,AGRN,VCAM1,EZR,SYNC,SLMAP,SSPN
GO: Cellular Component	GO:0098797	plasma membrane protein complex		1.285e-07	0.0001335	5.341e-06	4.019e-05	129	532	AMIGO1,FZD8,AP2A2,ALCAM,CNTNAP1,ARRB1,ATP1A2,ATP12A,ATP1A4,ATP1B1,ATP1B2,RGS11,RGS9,CACNA1H,C9,CACNA1A,CACNA1C,CACNA1D,CACNA2D1,CACNB1,CACNB2,CACNB4,CASQ2,CAV3,CD8A,KCNQ4,CD74,CDH1,TICAM2,CHRNB3,AP2S1,CLTC,KCNK6,HJV,RGS6,CSF2RB,CNTNAP2,SNAP91,DLG3,NPNT,SHANK1,DPP6,KCNE3,ABCC9,AKAP9,TNK2,FLOT1,PTK2B,GJD3,FLOT2,SGIP1,KCNV1,CACNG4,NOXA1,GJA3,GJA4,GJA5,GNAL,GNAZ,GNG4,GNG7,GRIA1,GRIA2,GRIK5,GRIN2B,KCN…
GO: Cellular Component	GO:0098857	membrane microdomain		1.427e-07	0.0001483	5.493e-06	4.133e-05	91	343	ADCY1,ADCY5,ADCY6,ADCYAP1R1,ANK2,ANXA2,ATP1A2,ATP1B1,ATP2B2,ATP2B4,HYAL2,BST2,CACNA1H,CACNA1C,CAV1,CAV2,CAV3,CD14,CDH1,CDH13,CEL,SLC9A3R1,CLN3,CNTN1,AKAP6,CPE,CTSB,CTSD,CXADR,DCC,KCNE3,S1PR1,ACE2,PLLP,EMP2,FLOT1,PTK2B,FCGR1A,FCGR2B,FLOT2,GPRC5B,GJA3,GPM6B,BVES,HK1,HLA-A,HTR2A,IKBKB,IRS1,ITPR1,JAK2,KCND2,DLL1,LIPE,LRP2,LRP4,MYO1C,NF2,NGFR,NOS1,NOS3,NPC1,NPHS1,P2RX1,PRKN,PLSCR1,PODXL,CAVIN1,PRKCZ,P…
GO: Cellular Component	GO:0045121	membrane raft		1.427e-07	0.0001483	5.493e-06	4.133e-05	91	343	ADCY1,ADCY5,ADCY6,ADCYAP1R1,ANK2,ANXA2,ATP1A2,ATP1B1,ATP2B2,ATP2B4,HYAL2,BST2,CACNA1H,CACNA1C,CAV1,CAV2,CAV3,CD14,CDH1,CDH13,CEL,SLC9A3R1,CLN3,CNTN1,AKAP6,CPE,CTSB,CTSD,CXADR,DCC,KCNE3,S1PR1,ACE2,PLLP,EMP2,FLOT1,PTK2B,FCGR1A,FCGR2B,FLOT2,GPRC5B,GJA3,GPM6B,BVES,HK1,HLA-A,HTR2A,IKBKB,IRS1,ITPR1,JAK2,KCND2,DLL1,LIPE,LRP2,LRP4,MYO1C,NF2,NGFR,NOS1,NOS3,NPC1,NPHS1,P2RX1,PRKN,PLSCR1,PODXL,CAVIN1,PRKCZ,P…
GO: Cellular Component	GO:0016324	apical plasma membrane		1.825e-07	0.0001896	6.772e-06	5.095e-05	89	335	FZD6,JAG1,SHROOM3,ANK2,ANXA4,ANXA6,SLC26A9,CYP4F2,AQP1,ABCB11,ATP12A,ATP1B1,ATP1B2,ATP2B2,HYAL2,MPDZ,BST2,CACNA1D,S100G,CAV1,CLDN1,CD9,CD34,CD44,CFTR,SLC9A3R1,SLC4A7,MYRIP,CLDN4,CTSB,RIPOR2,SLC23A2,DSG2,ADGRG2,EMP2,PATJ,FLOT1,ENPEP,NOD1,CRB3,FLOT2,CIB1,TJP3,RAPGEF4,HSPA1A,IL6R,PLB1,IL18,SLCO3A1,KCNK1,DLL1,LCT,LRP2,EPCAM,MUC1,NOTCH1,ATP8B1,PODXL,PLET1,PRKCZ,PTEN,PTH1R,PTPRO,RAB27A,MARVELD2,SCNN1B,…
GO: Cellular Component	GO:0005911	cell-cell junction		3.135e-07	0.0003258	1.123e-05	8.451e-05	105	418	ADCYAP1R1,SHROOM3,ANK2,ANXA6,PKP4,YBX3,ABCB11,ATP1A2,ATP1B1,MPDZ,LIN7A,ESAM,CAV3,CLDN2,CLDN1,CLDN9,CD53,CDH1,CYTH1,JAM2,AKAP6,COL17A1,CLDN4,CLDN3,CLDN7,CXADR,TMEM47,F11R,CLDN17,TMEM65,DLG3,MARVELD3,DSC2,DSG2,DSG3,DSP,CLDN19,PATJ,FLOT1,CNKSR1,EVPL,GJD3,CRB3,FLNA,FLOT2,LSR,SSX2IP,TJP3,PARD6G,PARD6B,GJA3,GJA4,GJA5,PARD3B,BVES,PKP3,CGNL1,SYNPO,ITGA6,KRT8,EPCAM,CD200,MYLK,MYO1E,NGFR,NOV,NPHS1,NRAP,PAK…
GO: Cellular Component	GO:0005923	bicellular tight junction		3.556e-07	0.0003695	1.232e-05	9.266e-05	40	115	ADCYAP1R1,YBX3,MPDZ,LIN7A,ESAM,CLDN2,CLDN1,CLDN9,CYTH1,JAM2,CLDN4,CLDN3,CLDN7,CXADR,F11R,CLDN17,DLG3,MARVELD3,CLDN19,PATJ,CRB3,TJP3,PARD6G,PARD6B,PARD3B,BVES,CGNL1,SYNPO,EPCAM,EPB41L4B,PRKCZ,CLDN23,CLMP,MARVELD2,POF1B,OCLN,LIN7B,DDX58,FZD5,PLXDC1
GO: Cellular Component	GO:0009986	cell surface		4.764e-07	0.000495	1.597e-05	0.0001201	191	873	ACHE,ACVRL1,ADA,ADCYAP1R1,FZD6,LRFN2,DEFB128,NLGN2,ALCAM,ANPEP,ANXA2,PPFIA4,ANXA4,SLC26A9,APOE,AREG,AOC3,HYAL2,SLC46A2,ADAM15,BST2,CAPN5,C5AR1,BSN,MPZL1,CAV1,CAV2,CAV3,CD8A,CD9,CD14,CD86,CD34,ENTPD1,ENTPD2,CD44,CD53,CD74,LPAR2,CDH1,CDH13,CEL,CFTR,CD83,ADIPOQ,TMPRSS11D,CCR5,BACE2,HJV,CPM,CRHR2,COL23A1,CNTNAP2,SDC3,CTSB,CTSS,CXADR,RAB11FIP3,ACE,PLPPR4,FGFBP1,DPP6,DSG2,S1PR1,ACE2,ADGRG2,GREM1,EMP2,A…
GO: Cellular Component	GO:0043025	neuronal cell body		7.297e-07	0.0007581	2.369e-05	0.0001782	142	616	ACHE,CYGB,ACVRL1,ADA,AMIGO1,ADORA2A,AIF1,ALCAM,KLHL14,BEGAIN,ENC1,APOB,APOE,SHTN1,CPNE5,AQP1,SPTBN4,SLC17A8,ATP2B2,KIF1A,CACNA1H,BSN,CACNA1A,CACNA1C,CACNA1D,CALB1,CASP4,P2RX6,ENTPD1,DGKI,HOMER2,MOB4,WHRN,AKAP5,SLC4A8,CPE,CRHR2,NSMF,CNTNAP2,SNPH,DAB1,DBH,DLG3,DPP6,DPYSL2,KCNE3,DVL1,TNK2,ENO2,GPHN,ACSL4,PTK2B,TUBB3,TUBB4A,BAIAP2,FLNA,CIB1,CPLX2,GLUL,GPM6A,RAPGEF4,GRIA1,GRIA2,GRIK3,GRIK5,KATNA1,GRM7…
GO: Cellular Component	GO:0043296	apical junction complex		8.152e-07	0.000847	2.567e-05	0.0001931	43	131	ADCYAP1R1,SHROOM3,YBX3,MPDZ,LIN7A,ESAM,CLDN2,CLDN1,CLDN9,CDH1,CYTH1,JAM2,CLDN4,CLDN3,CLDN7,CXADR,F11R,CLDN17,DLG3,MARVELD3,CLDN19,PATJ,CRB3,TJP3,PARD6G,PARD6B,PARD3B,BVES,CGNL1,SYNPO,EPCAM,EPB41L4B,PRKCZ,CLDN23,CLMP,MARVELD2,POF1B,OCLN,LIN7B,DDX58,FZD5,PLXDC1,FRMD6
GO: Cellular Component	GO:0044463	cell projection part		8.704e-07	0.0009043	2.66e-05	0.0002001	238	1139	SYN3,ACTN2,ADA,ADCY6,ADCYAP1,ADORA2A,AIF1,NLGN2,EEA1,TTLL10,C5orf30,NCK2,TSHZ3,AMPH,ANK1,CNTNAP1,SHTN1,AQP1,ARF4,SPTBN4,ARRB1,ARRB2,SLC17A8,DYNLL1,ATP1A2,ATP2B4,KIF1A,RGS11,RGS9,BMX,BSN,DAGLA,CACNA1C,CACNA1D,CALB1,SYT7,P2RX6,ENTPD2,DGKI,CDH1,DLGAP1,CBARP,RAB28,SLC9A3R1,MYO3B,CLTC,HOMER2,MOB4,WHRN,MAPK8IP1,SPEF1,AKAP5,CRHR2,CRP,AATK,CNTNAP2,ARHGEF4,CXADR,ARHGAP32,RIPOR2,LZTS3,PIEZO1,DBH,DCC,ACE,SN…
GO: Cellular Component	GO:0099572	postsynaptic specialization		1.116e-06	0.001159	3.22e-05	0.0002422	65	232	SYN3,ADORA2A,NCK2,PKP4,ARRB1,ARRB2,MPDZ,BCR,LIN7A,BSN,CACNA1C,P2RX6,ENTPD1,DGKI,DLGAP1,HOMER2,AKAP5,NSMF,ARHGAP32,LZTS3,DAB1,SNAP91,DLG3,SHANK1,DVL1,PTK2B,BAIAP2,GAP43,GPER1,GRIA1,GRIA2,GRIK5,GRIN2B,SYNPO,MYLK2,KLHL17,ITPR1,KCND2,LRP4,MAP2,MET,MYD88,NGFR,NOS1,P2RX4,PAK1,PALM,PRKN,PTCH1,SYNDIG1,PPP1R9A,CNKSR2,NLGN1,CLSTN1,SHANK2,CPEB4,RIMS1,EPB41L3,LIN7B,SYT11,SYN2,NCS1,CPEB1,RUSC1,SHARPIN
GO: Cellular Component	GO:0014069	postsynaptic density		1.116e-06	0.001159	3.22e-05	0.0002422	65	232	SYN3,ADORA2A,NCK2,PKP4,ARRB1,ARRB2,MPDZ,BCR,LIN7A,BSN,CACNA1C,P2RX6,ENTPD1,DGKI,DLGAP1,HOMER2,AKAP5,NSMF,ARHGAP32,LZTS3,DAB1,SNAP91,DLG3,SHANK1,DVL1,PTK2B,BAIAP2,GAP43,GPER1,GRIA1,GRIA2,GRIK5,GRIN2B,SYNPO,MYLK2,KLHL17,ITPR1,KCND2,LRP4,MAP2,MET,MYD88,NGFR,NOS1,P2RX4,PAK1,PALM,PRKN,PTCH1,SYNDIG1,PPP1R9A,CNKSR2,NLGN1,CLSTN1,SHANK2,CPEB4,RIMS1,EPB41L3,LIN7B,SYT11,SYN2,NCS1,CPEB1,RUSC1,SHARPIN
GO: Cellular Component	GO:0005768	endosome		1.338e-06	0.001391	3.759e-05	0.0002828	180	826	ACPP,ADCY5,ADCY6,ADCYAP1R1,ADRB1,AP2A2,EEA1,ANXA2,ANXA6,APOB,APOE,ZFYVE28,AOC3,SLC17A8,ATP1A2,BECN1,AVPR1A,BST2,LDLRAD4,ATP6V0E1,CAV1,USP10,CD14,CD74,CDH1,CFTR,TICAM2,AP2S1,ZFYVE9,CLCN4,RRAGD,CLCN5,TGFBRAP1,CLN3,CLTC,OCIAD2,CCR3,CCR5,ACKR2,BACE2,ITM2B,SLC31A2,AATK,CNTNAP2,CTSB,CTSE,CTSS,RAB11FIP3,ARHGAP32,ZFYVE16,ACE,RABGAP1L,ARHGAP44,TRAPPC9,DYNC1I1,ATP9A,ZNRF2,S1PR1,RAB34,TNK2,C1orf210,FLOT1,ST…
GO: Cellular Component	GO:0005794	Golgi apparatus		1.414e-06	0.001469	3.866e-05	0.0002909	304	1518	CNST,ACHE,ACO1,ACR,ACPP,FZD8,MTUS1,ACAN,NCK2,AMPH,SH3RF1,APOB,APOE,LGR5,BHLHE40,AREG,ARF4,ARRB1,STC2,AOC3,ABCB11,SIX5,BECN1,HYAL2,B4GALT4,B4GALT2,INPP4B,BICD1,GBP4,GBP5,BST2,HERC1,BSN,WASL,CAV1,CAV2,CAV3,CD14,CD44,CD74,LRBA,CDH1,GCNT3,CEL,CYTH1,CFTR,TICAM2,PLEKHB1,B4GALT6,NDST3,CLCN5,CLN3,CLN5,CLTC,TMEM59L,BACE2,ITM2B,MOB4,CHST10,COL7A1,GAL3ST1,B3GALNT2,CHST11,CPE,CRHR2,RGS6,CSHL1,FEZ1,GLCE,CNTNA…
GO: Cellular Component	GO:0044431	Golgi apparatus part		2.709e-06	0.002815	7.043e-05	0.0005299	197	928	CNST,ACR,ACPP,ACAN,NCK2,AMPH,LGR5,AREG,ARRB1,ABCB11,BECN1,HYAL2,B4GALT4,B4GALT2,BICD1,GBP4,GBP5,BSN,WASL,CAV1,CAV2,CAV3,CD74,LRBA,CDH1,GCNT3,CYTH1,CFTR,PLEKHB1,B4GALT6,NDST3,CLCN5,CLN3,CLTC,TMEM59L,ITM2B,MOB4,CHST10,COL7A1,GAL3ST1,B3GALNT2,CHST11,CSHL1,GLCE,SDC3,ECE2,RAB33B,IRGM,ARHGAP32,CYP2E1,DCN,DEFB1,TMEM130,MANEAL,ATP2C2,GOLGA5,HS3ST4,HS3ST1,TRAPPC9,DOPEY2,AP1M2,ATP9A,UST,ARFRP1,RAB34,AKAP9,…
GO: Cellular Component	GO:0005773	vacuole		2.711e-06	0.002817	7.043e-05	0.0005299	250	1223	ACR,ACPP,ADA,ADCY5,ADCY6,ADCYAP1R1,ADRB1,AP2A2,ACAN,ATP6V1C2,EEA1,ANPEP,ANXA2,ANXA6,ANXA11,APOB,APOE,ZFYVE28,ARRB1,AOC3,SLC17A8,ATP1A2,BECN1,HYAL2,AVPR1A,BST2,LDLRAD4,ATP6V0E1,CAV1,PLA2G4E,SYT7,USP10,CD14,AP5B1,CD34,CD74,LRBA,CDH1,CFTR,CHIT1,TICAM2,AP2S1,ZFYVE9,CLCN4,RRAGD,CLCN5,TGFBRAP1,CLN3,CLN5,CLTC,OCIAD2,CCR3,CCR5,ACKR2,BACE2,ITM2B,SLC31A2,AATK,CNTNAP2,SDC3,CTSB,CTSD,CTSE,CTSS,TMEM63A,RAB11F…
GO: Cellular Component	GO:0020003	symbiont-containing vacuole		2.839e-06	0.00295	7.194e-05	0.0005413	7	7	AQP1,GBP4,IRGM,GBP2,GBP3,GBP7,GBP6
GO: Cellular Component	GO:0098793	presynapse		3.007e-06	0.003124	7.439e-05	0.0005597	86	341	SYN3,ACHE,ADCYAP1,ADORA2A,NLGN2,AMPH,PPFIA4,SLC17A8,KCTD12,LIN7A,BSN,CACNA1A,CALB1,SYT7,ENTPD1,DGKI,TSPOAP1,CBARP,RAB3C,NRXN2,CLN3,CLTC,RIMS2,SNPH,RIMS3,DBH,SNAP91,SV2B,DNM1,DPYSL2,DVL1,ZNRF2,SYT15,STX6,CTTNBP2,UNC13B,SGIP1,SYT3,NAAA,CPLX2,GPER1,GRIA1,GRIA2,GRIK3,GRIK5,GRIN2B,GRM7,ZNRF1,MYLK2,STON2,CADPS2,KCNC4,KCNH1,LRRC4B,SYTL5,SCAMP5,MME,TPRG1L,NPY1R,SYT2,P2RX4,PRKN,PFN2,POLG,LRFN3,SYNDIG1,STX…
GO: Cellular Component	GO:0018995	host		3.674e-06	0.003817	8.676e-05	0.0006527	12	19	AQP1,BICD1,GBP4,TMEM229A,IRGM,GBP2,GBP3,IFIT1,GBP7,TAP1,TAP2,GBP6
GO: Cellular Component	GO:0043657	host cell		3.674e-06	0.003817	8.676e-05	0.0006527	12	19	AQP1,BICD1,GBP4,TMEM229A,IRGM,GBP2,GBP3,IFIT1,GBP7,TAP1,TAP2,GBP6
GO: Cellular Component	GO:0005901	caveola		4.891e-06	0.005081	0.0001129	0.0008496	33	96	ADCYAP1R1,ATP1A2,ATP1B1,ATP2B4,CACNA1H,CACNA1C,CAV1,CAV2,CAV3,CDH1,CDH13,CLN3,AKAP6,CTSB,EMP2,FLOT1,FLOT2,BVES,HK1,HTR2A,IRS1,JAK2,KCND2,LIPE,LRP4,NOS1,NOS3,CAVIN1,PTCH1,EHD2,SELE,SLC2A3,SMPD2
GO: Cellular Component	GO:0008076	voltage-gated potassium channel complex		5.096e-06	0.005295	0.0001151	0.000866	32	92	AMIGO1,CNTNAP1,KCNQ4,KCNK6,CNTNAP2,DPP6,KCNE3,ABCC9,AKAP9,KCNV1,KCNG4,KCNA4,KCNB1,KCNC1,KCNC3,KCNC4,KCND2,KCNG1,KCNH1,KCNH2,KCNJ4,KCNJ8,KCNK1,KCNN1,KCNS1,KCNS2,KCNIP1,VAMP2,KCNG3,KCNH4,KCNE4,KCNAB1
GO: Cellular Component	GO:0044309	neuron spine		5.267e-06	0.005472	0.0001164	0.000876	46	153	ACTN2,EEA1,ARF4,ARRB1,ARRB2,ATP1A2,P2RX6,DGKI,MOB4,AKAP5,ARHGAP32,LZTS3,ARHGAP44,SHANK1,DVL1,CTTNBP2,BAIAP2,IGF2BP1,GPM6A,GPER1,RAPGEF4,GRIA1,GRIA2,GRIN2B,SYNPO,MYLK2,KCND2,MYO5B,NOS1,P2RX4,PALM,PPP1R2,PTEN,PTPRO,SYNDIG1,PPP1R9A,NLGN1,SLC1A2,SLC1A3,SLC8A2,SLC8A3,SHANK2,STX4,SYT11,SYNE1,GRID2IP
GO: Cellular Component	GO:0034703	cation channel complex		5.429e-06	0.005641	0.0001175	0.0008842	51	176	AMIGO1,CNTNAP1,CACNA1H,CACNA1A,CACNA1C,CACNA1D,CACNA2D1,CACNB1,CACNB2,CACNB4,CASQ2,KCNQ4,KCNK6,AKAP6,SESTD1,CNTNAP2,DPP6,KCNE3,ABCC9,AKAP9,PEX5L,KCNV1,CACNG4,KCNG4,KCNA4,KCNB1,KCNC1,KCNC3,KCNC4,KCND2,KCNG1,KCNH1,KCNH2,KCNJ4,KCNJ8,KCNK1,KCNN1,KCNS1,KCNS2,NOS1,MCUB,KCNIP1,RYR2,SCN1B,SCN4B,SCNN1B,VAMP2,KCNG3,KCNH4,KCNE4,KCNAB1
GO: Cellular Component	GO:0034705	potassium channel complex		6.612e-06	0.00687	0.0001402	0.001055	32	93	AMIGO1,CNTNAP1,KCNQ4,KCNK6,CNTNAP2,DPP6,KCNE3,ABCC9,AKAP9,KCNV1,KCNG4,KCNA4,KCNB1,KCNC1,KCNC3,KCNC4,KCND2,KCNG1,KCNH1,KCNH2,KCNJ4,KCNJ8,KCNK1,KCNN1,KCNS1,KCNS2,KCNIP1,VAMP2,KCNG3,KCNH4,KCNE4,KCNAB1
GO: Cellular Component	GO:0045211	postsynaptic membrane		7.433e-06	0.007723	0.0001545	0.001162	61	225	ACHE,ADORA2A,LRFN2,NLGN2,ANK1,ANK2,LRRC4C,ARRB1,ARRB2,KCTD12,MPDZ,BCR,LIN7A,DLGAP1,CHRNB3,HOMER2,NSMF,LRRTM2,ARHGAP32,LZTS3,SNAP91,DLG3,SHANK1,GPHN,NBEA,NSG1,GPER1,GRIA1,GRIA2,GRIK3,GRIK5,GRIN2B,GRM7,SYNPO,CADPS2,KLHL17,KCNB1,KCND2,KCNJ4,MET,GRASP,P2RX1,PRKN,LRFN3,PTEN,IQSEC3,SYNDIG1,CNKSR2,NLGN1,CLSTN1,SHANK2,LIN7B,SYNE1,PCDHB8,NCS1,PRR7,CPEB1,RUSC1,GRID2IP,SSPN,AKAP1
GO: Cellular Component	GO:0033646	host intracellular part		7.904e-06	0.008213	0.0001579	0.001188	9	12	AQP1,BICD1,GBP4,TMEM229A,IRGM,GBP2,GBP3,GBP7,GBP6
GO: Cellular Component	GO:0043656	intracellular region of host		7.904e-06	0.008213	0.0001579	0.001188	9	12	AQP1,BICD1,GBP4,TMEM229A,IRGM,GBP2,GBP3,GBP7,GBP6
GO: Cellular Component	GO:0043197	dendritic spine		8.552e-06	0.008886	0.0001677	0.001261	45	151	ACTN2,ARF4,ARRB1,ARRB2,ATP1A2,P2RX6,DGKI,MOB4,AKAP5,ARHGAP32,LZTS3,ARHGAP44,SHANK1,DVL1,CTTNBP2,BAIAP2,IGF2BP1,GPM6A,GPER1,RAPGEF4,GRIA1,GRIA2,GRIN2B,SYNPO,MYLK2,KCND2,MYO5B,NOS1,P2RX4,PALM,PPP1R2,PTEN,PTPRO,SYNDIG1,PPP1R9A,NLGN1,SLC1A2,SLC1A3,SLC8A2,SLC8A3,SHANK2,STX4,SYT11,SYNE1,GRID2IP
GO: Cellular Component	GO:0033655	host cell cytoplasm part		1.207e-05	0.01254	0.0002269	0.001707	8	10	AQP1,BICD1,GBP4,IRGM,GBP2,GBP3,GBP7,GBP6
GO: Cellular Component	GO:0030430	host cell cytoplasm		1.207e-05	0.01254	0.0002269	0.001707	8	10	AQP1,BICD1,GBP4,IRGM,GBP2,GBP3,GBP7,GBP6
GO: Cellular Component	GO:0012506	vesicle membrane		1.237e-05	0.01285	0.0002269	0.001707	121	535	SYN3,ACPP,FZD6,AP2A2,NCK2,AMPH,ANPEP,ANXA4,ANXA7,APOB,AQP1,AREG,ARRB1,SLC17A8,WASL,ATP6V0E1,CAV1,CAV2,SYT7,CD9,CD74,CFTR,CBARP,AP2S1,CLTC,ITM2B,MYRIP,CPE,ECE2,IRGM,DBH,SNAP91,SV2B,GOLGA5,AP1M2,ZNRF2,RAB34,TNK2,ENPEP,ABCC4,NCALD,CLVS1,FCGR1A,PLA1A,SEC24B,SEC23B,TRIM72,FLOT2,SGIP1,SYT3,GDE1,CSPG5,LAMP3,CACNG4,GPRC5B,AP3M2,YWHAQ,SFN,GPER1,GRIA1,GRIA2,ZNRF1,SYNRG,HLA-A,HLA-DQA1,HLA-DQB1,HLA-DRB5,RAB4…
GO: Cellular Component	GO:0030424	axon		1.245e-05	0.01293	0.0002269	0.001707	127	567	ACHE,ADCY9,ADCYAP1,AMIGO1,ADORA2A,SEMA6A,ALCAM,EEA1,ALDOC,AMPH,ANK1,CNTNAP1,SHTN1,AQP1,SPTBN4,SLC17A8,KIF1A,BSN,DAGLA,CA2,CALB1,SYT7,DGKI,CDH1,CLTC,GSTO1,WHRN,MAPK8IP1,CRHR2,AATK,FEZ1,CNTNAP2,SDC3,DBH,DCC,SNAP91,SV2B,DNM1,DPYSL2,DVL1,TPGS1,TNK2,STX6,PTK2B,TUBB3,TUBB4A,UNC13B,CIB1,SGIP1,IGF2BP1,GAP43,CPLX2,TNFRSF21,NTNG2,GLUL,AP3M2,GPM6A,GPER1,RAPGEF4,GRIA1,GRIA2,GRIK3,GRIK5,GRIN2B,KATNA1,GRM7,PTP…
GO: Cellular Component	GO:0044217	other organism part		1.516e-05	0.01575	0.0002626	0.001975	13	24	AQP1,BICD1,GBP4,C4BPA,TMEM229A,IRGM,GBP2,GBP3,IFIT1,GBP7,TAP1,TAP2,GBP6
GO: Cellular Component	GO:0044216	other organism cell		1.516e-05	0.01575	0.0002626	0.001975	13	24	AQP1,BICD1,GBP4,C4BPA,TMEM229A,IRGM,GBP2,GBP3,IFIT1,GBP7,TAP1,TAP2,GBP6
GO: Cellular Component	GO:0044215	other organism		1.516e-05	0.01575	0.0002626	0.001975	13	24	AQP1,BICD1,GBP4,C4BPA,TMEM229A,IRGM,GBP2,GBP3,IFIT1,GBP7,TAP1,TAP2,GBP6
GO: Cellular Component	GO:0044853	plasma membrane raft		1.542e-05	0.01602	0.0002627	0.001976	34	105	ADCYAP1R1,ATP1A2,ATP1B1,ATP2B4,CACNA1H,CACNA1C,CAV1,CAV2,CAV3,CDH1,CDH13,CLN3,AKAP6,CTSB,EMP2,FLOT1,FLOT2,BVES,HK1,HTR2A,IRS1,JAK2,KCND2,LIPE,LRP4,NOS1,NOS3,CAVIN1,PTCH1,EHD2,SELE,SLC2A3,SMPD2,EZR
GO: Cellular Component	GO:0031256	leading edge membrane		1.663e-05	0.01728	0.0002786	0.002096	44	150	ADORA2A,AIF1,AMPH,ANK1,ARF4,BMX,CACNA1D,AKAP5,CNTNAP2,ARHGEF4,PIEZO1,ARHGAP44,DIAPH1,RAB34,PLEKHA1,RASGRP2,SH3YL1,CIB1,GPER1,GRIA1,SCIMP,KCNB1,KCNC1,KCNC3,KCNH1,MYO1C,NF2,NGFR,PAK1,PALM,PDE9A,PLEK,EPS8L1,FERMT1,SLC1A2,EPB41L3,KANK1,SYNE2,WWC1,TPM1,DDX58,EZR,LAMP5,SPATA13
GO: Cellular Component	GO:0044420	extracellular matrix component		1.702e-05	0.01769	0.0002808	0.002112	42	141	ACHE,ANXA2,ENTPD1,ENTPD2,NTN1,GSTO1,COL4A3,COL7A1,COL15A1,COL17A1,COL5A3,DCN,NPNT,LAMC3,FBN1,EFEMP1,HMCN2,FBLN5,EGFLAM,TNC,ADAMTSL5,ITGA6,ITGB4,LAMC2,LOXL1,LOXL2,LTBP1,MATN2,COL28A1,VWA2,FREM2,MMRN2,THSD4,SLC1A3,SMOC1,COL18A1,THBS2,TIMP2,TIMP3,AGRN,TNXB,VTN
GO: Cellular Component	GO:0020005	symbiont-containing vacuole membrane		1.814e-05	0.01885	0.0002945	0.002216	6	6	AQP1,GBP4,GBP2,GBP3,GBP7,GBP6
GO: Cellular Component	GO:0044433	cytoplasmic vesicle part		2.676e-05	0.0278	0.0004277	0.003218	135	619	SYN3,ACR,ACTN2,ADA,FZD6,AP2A2,AMPH,ANXA7,APOB,APOE,AQP1,AREG,ARRB1,SLC17A8,WASL,ATP6V0E1,CAV1,CAV2,SYT7,CD9,CD74,CFTR,CBARP,AP2S1,CLTC,ITM2B,MYRIP,CPE,ECE2,IRGM,DBH,CFD,SNAP91,SV2B,GOLGA5,AP1M2,ZNRF2,RAB34,TNK2,ABCC4,NCALD,CLVS1,FCGR1A,PLA1A,SEC24B,FAM3C,SEC23B,TRIM72,FLOT2,SGIP1,SYT3,GDE1,CSPG5,LAMP3,CACNG4,GPRC5B,AP3M2,YWHAQ,SFN,GPER1,GRIA1,GRIA2,ZNRF1,HGF,SYNRG,HLA-A,HLA-DQA1,HLA-DQB1,HLA-DRB5…
GO: Cellular Component	GO:0030659	cytoplasmic vesicle membrane		3.034e-05	0.03153	0.0004777	0.003594	115	513	SYN3,FZD6,AP2A2,AMPH,ANXA7,APOB,AQP1,AREG,ARRB1,SLC17A8,WASL,ATP6V0E1,CAV1,CAV2,SYT7,CD9,CD74,CFTR,CBARP,AP2S1,CLTC,ITM2B,MYRIP,CPE,ECE2,IRGM,DBH,SNAP91,SV2B,GOLGA5,AP1M2,ZNRF2,RAB34,TNK2,ABCC4,NCALD,CLVS1,FCGR1A,PLA1A,SEC24B,SEC23B,TRIM72,FLOT2,SGIP1,SYT3,GDE1,CSPG5,LAMP3,CACNG4,GPRC5B,AP3M2,YWHAQ,SFN,GPER1,GRIA1,GRIA2,ZNRF1,SYNRG,HLA-A,HLA-DQA1,HLA-DQB1,HLA-DRB5,RAB43,IFNGR2,CADPS2,IL15RA,ITGA2…
GO: Cellular Component	GO:0016528	sarcoplasm		3.114e-05	0.03235	0.0004829	0.003633	26	74	ANK1,ATP2A3,CACNA2D1,CACNB1,CASQ2,AKAP6,DMPK,E2F5,MRVI1,FABP3,RASD1,JPH4,GSTM2,HRC,ITPR1,ITPR2,NOS1,PLN,PYGM,TMEM38B,RYR2,RYR3,SLC8A3,SYNE2,THBS1,JPH2
GO: Cellular Component	GO:0005604	basement membrane		3.702e-05	0.03846	0.0005656	0.004255	34	109	ACHE,ANXA2,ENTPD1,ENTPD2,NTN1,GSTO1,COL4A3,COL7A1,COL15A1,COL17A1,NPNT,LAMC3,FBN1,EFEMP1,HMCN2,EGFLAM,TNC,ITGA6,ITGB4,LAMC2,LOXL1,LOXL2,MATN2,COL28A1,VWA2,FREM2,MMRN2,SMOC1,COL18A1,THBS2,TIMP2,TIMP3,AGRN,VTN
Mouse Phenotype	MP:0000230	abnormal systemic arterial blood pressure		1.281e-08	9.874e-05	9.874e-05	0.0009407	84	249	ACTA2,ACVRL1,ADA,ADORA2A,ADORA3,ADRA1D,ADRA2A,JAG1,AGT,ALOX15,RGS5,APEX1,APOB,APOE,ATP1A2,AVPR1A,CAV1,CD44,CKM,ADIPOQ,KCNK6,COL4A3,SLC4A7,CLDN4,CRHR2,CTH,ACE,P2RY14,OXSR1,DUSP1,ABCC9,EDN1,ACE2,NCALD,RAMP2,MRVI1,F2RL1,FBLN5,CORIN,ASB4,GDNF,GJA5,GPER1,GUCY1B1,HSD11B2,IDUA,IGF1,IRS1,KCNK3,DLL1,LEPR,LYZ,MC4R,PPM1L,MYH11,MYLK,PPP1R12A,MAP3K15,NOS1,NOS3,P2RX1,P2RX4,PTGER2,PTGS1,RORA,CLMP,NCF1,SCNN1B,SL…
Mouse Phenotype	MP:0002842	increased systemic arterial blood pressure		5.335e-08	0.0004113	0.0002057	0.00196	58	156	ACVRL1,ADA,ADORA2A,JAG1,AGT,APEX1,APOB,APOE,CAV1,CD44,ADIPOQ,KCNK6,SLC4A7,CRHR2,CTH,ACE,P2RY14,ABCC9,EDN1,ACE2,NCALD,RAMP2,CORIN,ASB4,GDNF,GPER1,GUCY1B1,HSD11B2,IDUA,IGF1,IRS1,KCNK3,DLL1,LEPR,LYZ,MC4R,PPM1L,PPP1R12A,MAP3K15,NOS1,NOS3,P2RX1,P2RX4,PTGER2,PTGS1,CLMP,NCF1,SCNN1B,SLC2A4,SMTN,LRIG3,TMEM218,TAL1,NEDD4L,THBS1,ABCB10,DDAH1,TRPC6
Domain	PS01186	EGF_2	PROSITE	1.097e-09	8.062e-06	3.337e-06	3.163e-05	81	266	JAG1,LTBP4,CNTNAP1,AREG,TMEFF1,SCUBE2,HYAL2,ADAM15,C9,NRXN2,NTN1,NRG2,CELSR1,ATRNL1,CNTNAP2,NPNT,EDIL3,CELSR2,MEGF6,TENM1,ADGRE1,EPHA1,EPHA8,LAMC3,FBN1,EFEMP1,HMCN2,FBLN5,CSPG5,EGFLAM,ADAM28,NTNG2,TNC,HYAL1,ITGB4,ITGB6,ITGB8,JAG2,LAMC2,DLL1,LRP2,LRP4,LTBP1,MATN2,LRP1B,MEP1A,NELL1,NELL2,VWA2,NOTCH1,NOTCH2,NOTCH3,PLAT,FAT3,PTGS1,FAT4,CRTAC1,CNTNAP3,SELE,SELL,SELP,SCUBE1,SORL1,NRG4,ADGRL4,ASTN2,FBLN…
Domain	IPR013032	EGF-like_CS	InterPro	1.204e-09	8.851e-06	3.337e-06	3.163e-05	80	262	JAG1,LTBP4,CNTNAP1,AREG,TMEFF1,SCUBE2,HYAL2,ADAM15,C9,NRXN2,NTN1,NRG2,CELSR1,ATRNL1,CNTNAP2,NPNT,EDIL3,CELSR2,MEGF6,TENM1,ADGRE1,EPHA1,EPHA8,LAMC3,FBN1,EFEMP1,HMCN2,FBLN5,CSPG5,EGFLAM,ADAM28,NTNG2,TNC,HYAL1,ITGB4,ITGB6,ITGB8,JAG2,LAMC2,DLL1,LRP2,LRP4,LTBP1,MATN2,LRP1B,MEP1A,NELL1,NELL2,VWA2,NOTCH1,NOTCH2,NOTCH3,PLAT,FAT3,PTGS1,FAT4,CRTAC1,CNTNAP3,SELE,SELL,SELP,SCUBE1,SORL1,NRG4,ADGRL4,FBLN7,TEK,…
Domain	SM00181	EGF	SMART	1.362e-09	1.001e-05	3.337e-06	3.163e-05	74	236	JAG1,LTBP4,CNTNAP1,AREG,TMEFF1,SCUBE2,HYAL2,ADAM15,FCGBP,NRXN2,NRG2,CELSR1,ATRNL1,CNTNAP2,NPNT,EDIL3,CELSR2,MEGF6,TENM1,ADGRE1,LAMC3,FBN1,EFEMP1,FBLN5,CSPG5,EGFLAM,ADAM28,NTNG2,RSPO3,TNC,HYAL1,ITGB8,JAG2,LAMC2,DLL1,LRP2,LRP4,LTBP1,MATN2,LRP1B,MEP1A,NELL1,NELL2,VWA2,NOTCH1,NOTCH2,NOTCH3,PLAT,FAT3,PTGS1,FAT4,CNTNAP3,SELE,SELL,SELP,SCUBE1,SORL1,NRG4,ADGRL4,FBLN7,TEK,CRB1,HHIP,THBD,THBS1,THBS2,THBS3,…
Domain	PS50026	EGF_3	PROSITE	3.399e-09	2.499e-05	6.247e-06	5.922e-05	73	236	JAG1,LTBP4,CNTNAP1,AREG,TMEFF1,SCUBE2,HYAL2,ADAM15,C9,NRXN2,NRG2,CELSR1,ATRNL1,CNTNAP2,NPNT,EDIL3,CELSR2,MEGF6,TENM1,ADGRE1,FBN1,EFEMP1,HMCN2,FBLN5,CSPG5,EGFLAM,ADAM28,NTNG2,TNC,HYAL1,JAG2,DLL1,LRP2,LRP4,LTBP1,MATN2,LRP1B,MEP1A,NELL1,NELL2,VWA2,NOTCH1,NOTCH2,NOTCH3,PLAT,FAT3,PTGS1,FAT4,CRTAC1,CNTNAP3,SELE,SELL,SELP,SCUBE1,SORL1,NRG4,ADGRL4,ASTN2,FBLN7,TEK,CRB1,HHIP,THBD,THBS1,THBS2,THBS3,SUSD1,AG…
Domain	IPR000742	EGF-like_dom	InterPro	9.21e-09	6.771e-05	1.354e-05	0.0001284	75	250	JAG1,LTBP4,CNTNAP1,AREG,TMEFF1,SCUBE2,HYAL2,ADAM15,FCGBP,C9,NRXN2,NRG2,CELSR1,ATRNL1,CNTNAP2,NPNT,EDIL3,CELSR2,MEGF6,TENM1,ADGRE1,LAMC3,FBN1,EFEMP1,HMCN2,FBLN5,CSPG5,EGFLAM,ADAM28,NTNG2,TNC,HYAL1,JAG2,LAMC2,DLL1,LRP2,LRP4,LTBP1,MATN2,LRP1B,MEP1A,NELL1,NELL2,VWA2,NOTCH1,NOTCH2,NOTCH3,PLAT,FAT3,PTGS1,FAT4,CRTAC1,CNTNAP3,SELE,SELL,SELP,SCUBE1,SORL1,NRG4,ADGRL4,FBLN7,TEK,CRB1,HHIP,THBD,THBS1,THBS2,TH…
Domain	PS00022	EGF_1	PROSITE	1.216e-08	8.937e-05	1.489e-05	0.0001412	76	256	JAG1,LTBP4,CNTNAP1,AREG,TMEFF1,SCUBE2,HYAL2,ADAM15,C9,NRXN2,NTN1,NRG2,CELSR1,ATRNL1,CNTNAP2,NPNT,EDIL3,CELSR2,MEGF6,TENM1,ADGRE1,LAMC3,FBN1,EFEMP1,HMCN2,FBLN5,CSPG5,EGFLAM,ADAM28,NTNG2,TNC,HYAL1,ITGB4,ITGB6,ITGB8,JAG2,LAMC2,DLL1,LRP2,LRP4,LTBP1,LRP1B,MEP1A,NELL1,NELL2,VWA2,NOTCH1,NOTCH2,NOTCH3,PLAT,FAT3,PTGS1,FAT4,CRTAC1,CNTNAP3,SELE,SELL,SELP,SCUBE1,NRG4,ASTN2,FBLN7,TEK,CRB1,HHIP,THBD,THBS1,THBS…
Domain	PF07645	EGF_CA	Pfam	8.875e-08	0.0006525	8.998e-05	0.000853	34	86	JAG1,LTBP4,SCUBE2,NPNT,MEGF6,ADGRE1,FBN1,EFEMP1,HMCN2,FBLN5,JAG2,LRP2,LRP4,LTBP1,MATN2,LRP1B,NELL1,NELL2,NOTCH1,NOTCH2,NOTCH3,FAT3,FAT4,CRTAC1,SCUBE1,ADGRL4,FBLN7,THBD,THBS1,THBS2,THBS3,SUSD1,VLDLR,CD248
Domain	SM00179	EGF_CA	SMART	9.791e-08	0.0007199	8.998e-05	0.000853	43	122	JAG1,LTBP4,SCUBE2,CELSR1,NPNT,EDIL3,CELSR2,MEGF6,ADGRE1,FBN1,EFEMP1,HMCN2,FBLN5,EGFLAM,JAG2,DLL1,LRP2,LRP4,LTBP1,MATN2,LRP1B,NELL1,NELL2,VWA2,NOTCH1,NOTCH2,NOTCH3,FAT3,FAT4,CRTAC1,SCUBE1,ADGRL4,FBLN7,CRB1,THBD,THBS1,THBS2,THBS3,SUSD1,AGRN,VLDLR,CRB2,CD248
Domain	IPR001881	EGF-like_Ca-bd_dom	InterPro	1.661e-07	0.001221	0.0001357	0.001286	43	124	JAG1,LTBP4,SCUBE2,CELSR1,NPNT,EDIL3,CELSR2,MEGF6,ADGRE1,FBN1,EFEMP1,HMCN2,FBLN5,EGFLAM,JAG2,DLL1,LRP2,LRP4,LTBP1,MATN2,LRP1B,NELL1,NELL2,VWA2,NOTCH1,NOTCH2,NOTCH3,FAT3,FAT4,CRTAC1,SCUBE1,ADGRL4,FBLN7,CRB1,THBD,THBS1,THBS2,THBS3,SUSD1,AGRN,VLDLR,CRB2,CD248
Domain	PF00008	EGF	Pfam	2.77e-07	0.002037	0.0002037	0.001931	43	126	JAG1,CNTNAP1,AREG,SCUBE2,NRXN2,NRG2,CELSR1,CNTNAP2,EDIL3,CELSR2,MEGF6,EGFLAM,NTNG2,TNC,JAG2,DLL1,LRP2,LRP4,LTBP1,MATN2,LRP1B,MEP1A,VWA2,NOTCH1,NOTCH2,NOTCH3,PLAT,PTGS1,CNTNAP3,SELE,SELL,SELP,NRG4,FBLN7,CRB1,THBD,THBS2,AGRN,TNXB,TMEFF2,VLDLR,CRB2,CD248
Domain	IPR018097	EGF_Ca-bd_CS	InterPro	7.823e-07	0.005752	0.0005229	0.004957	35	97	JAG1,LTBP4,SCUBE2,NPNT,EDIL3,MEGF6,ADGRE1,FBN1,EFEMP1,HMCN2,FBLN5,JAG2,DLL1,LRP2,LRP4,LTBP1,LRP1B,NELL1,NELL2,NOTCH1,NOTCH2,NOTCH3,FAT3,FAT4,CRTAC1,SCUBE1,ADGRL4,FBLN7,CRB1,THBD,THBS3,SUSD1,VLDLR,CRB2,CD248
Domain	PF00090	TSP_1	Pfam	1.078e-06	0.007925	0.0006604	0.006261	26	63	ADGRB2,WISP1,CILP2,C9,CTGF,ADAMTS14,ISM1,SBSPON,SPON1,ADAMTS8,ADAMTS5,RSPO3,ADAMTS7,ADAMTSL5,NOV,SEMA5B,RSPO1,THSD4,ISM2,ADAMTS16,ADAMTS15,UNC5D,THSD7B,THBS1,THBS2,ADAMTS19
Domain	PS01187	EGF_CA	PROSITE	1.359e-06	0.009993	0.0007687	0.007287	35	99	JAG1,LTBP4,SCUBE2,NPNT,EDIL3,MEGF6,ADGRE1,FBN1,EFEMP1,HMCN2,FBLN5,JAG2,DLL1,LRP2,LRP4,LTBP1,LRP1B,NELL1,NELL2,NOTCH1,NOTCH2,NOTCH3,FAT3,FAT4,CRTAC1,SCUBE1,ADGRL4,FBLN7,CRB1,THBD,THBS3,SUSD1,VLDLR,CRB2,CD248
Domain	PS00010	ASX_HYDROXYL	PROSITE	1.777e-06	0.01306	0.0009332	0.008846	35	100	JAG1,LTBP4,SCUBE2,CELSR1,NPNT,EDIL3,CELSR2,MEGF6,ADGRE1,FBN1,EFEMP1,HMCN2,FBLN5,JAG2,DLL1,LRP2,LRP4,LTBP1,MATN2,LRP1B,NELL1,NELL2,NOTCH1,NOTCH2,NOTCH3,FAT3,FAT4,SCUBE1,ADGRL4,FBLN7,CRB1,THBD,SUSD1,VLDLR,CRB2
Domain	IPR000884	TSP1_rpt	InterPro	2.191e-06	0.01611	0.0009475	0.008982	26	65	ADGRB2,WISP1,CILP2,C9,CTGF,ADAMTS14,ISM1,SBSPON,SPON1,ADAMTS8,ADAMTS5,RSPO3,ADAMTS7,ADAMTSL5,NOV,SEMA5B,RSPO1,THSD4,ISM2,ADAMTS16,ADAMTS15,UNC5D,THSD7B,THBS1,THBS2,ADAMTS19
Domain	PS50092	TSP1	PROSITE	2.191e-06	0.01611	0.0009475	0.008982	26	65	ADGRB2,WISP1,CILP2,C9,CTGF,ADAMTS14,ISM1,SBSPON,SPON1,ADAMTS8,ADAMTS5,RSPO3,ADAMTS7,ADAMTSL5,NOV,SEMA5B,RSPO1,THSD4,ISM2,ADAMTS16,ADAMTS15,UNC5D,THSD7B,THBS1,THBS2,ADAMTS19
Domain	SM00209	TSP1	SMART	2.191e-06	0.01611	0.0009475	0.008982	26	65	ADGRB2,WISP1,CILP2,C9,CTGF,ADAMTS14,ISM1,SBSPON,SPON1,ADAMTS8,ADAMTS5,RSPO3,ADAMTS7,ADAMTSL5,NOV,SEMA5B,RSPO1,THSD4,ISM2,ADAMTS16,ADAMTS15,UNC5D,THSD7B,THBS1,THBS2,ADAMTS19
Domain	PF00168	C2	Pfam	2.469e-06	0.01815	0.001008	0.009559	42	131	TC2N,RASAL1,CPNE5,BCR,CPNE3,CAPN5,PLA2G4E,SYT7,RASAL2,PLCH2,RIMS2,RIMS3,SYT15,ESYT3,UNC13B,SYT3,CPNE7,WWP1,CADPS2,C2CD4C,C2CD4D,SYTL5,UNC13D,SYT2,CPNE8,PIK3C2B,PIK3C2G,PLCG2,PRKCE,DAB2IP,RGS3,RASA3,RIMS1,UNC13A,HECW1,SYT11,WWC1,NEDD4L,ESYT1,FER1L6,PLCZ1,SYT8
Domain	IPR000152	EGF-type_Asp/Asn_hydroxyl_site	InterPro	2.856e-06	0.021	0.001105	0.01048	36	106	JAG1,LTBP4,SCUBE2,CELSR1,NPNT,EDIL3,CELSR2,MEGF6,ADGRE1,FBN1,EFEMP1,HMCN2,FBLN5,JAG2,DLL1,LRP2,LRP4,LTBP1,MATN2,LRP1B,NELL1,NELL2,NOTCH1,NOTCH2,NOTCH3,FAT3,FAT4,SCUBE1,ADGRL4,FBLN7,CRB1,THBD,SUSD1,VLDLR,CRB2,CD248
Domain	PS50125	GUANYLATE_CYCLASE_2	PROSITE	3.869e-06	0.02844	0.001168	0.01108	12	19	ADCY1,ADCY5,ADCY6,ADCY7,ADCY9,ADCY4,GUCY1B2,GUCY1A2,GUCY1B1,GUCY2C,NPR2,ADCY10
Domain	IPR001054	A/G_cyclase	InterPro	3.869e-06	0.02844	0.001168	0.01108	12	19	ADCY1,ADCY5,ADCY6,ADCY7,ADCY9,ADCY4,GUCY1B2,GUCY1A2,GUCY1B1,GUCY2C,NPR2,ADCY10
Domain	PF00211	Guanylate_cyc	Pfam	3.869e-06	0.02844	0.001168	0.01108	12	19	ADCY1,ADCY5,ADCY6,ADCY7,ADCY9,ADCY4,GUCY1B2,GUCY1A2,GUCY1B1,GUCY2C,NPR2,ADCY10
Domain	PS00452	GUANYLATE_CYCLASE_1	PROSITE	3.869e-06	0.02844	0.001168	0.01108	12	19	ADCY1,ADCY5,ADCY6,ADCY7,ADCY9,ADCY4,GUCY1B2,GUCY1A2,GUCY1B1,GUCY2C,NPR2,ADCY10
Domain	SM00044	CYCc	SMART	3.869e-06	0.02844	0.001168	0.01108	12	19	ADCY1,ADCY5,ADCY6,ADCY7,ADCY9,ADCY4,GUCY1B2,GUCY1A2,GUCY1B1,GUCY2C,NPR2,ADCY10
Domain	PS50004	C2	PROSITE	3.973e-06	0.02921	0.001168	0.01108	44	142	TC2N,RASAL1,CPNE5,BCR,INPP4B,CPNE3,CAPN5,PLA2G4E,SYT7,RASAL2,PLCH2,RIMS2,RIMS3,SYT15,ESYT3,UNC13B,SYT3,CPNE7,WWP1,CADPS2,INPP4A,C2CD4C,C2CD4D,SYTL5,UNC13D,SYT2,CPNE8,PIK3C2B,PIK3C2G,PLCG2,PRKCE,DAB2IP,RGS3,RASA3,RIMS1,UNC13A,HECW1,SYT11,WWC1,NEDD4L,ESYT1,FER1L6,PLCZ1,SYT8
Domain	IPR009030	Growth_fac_rcpt_	InterPro	4.478e-06	0.03292	0.001266	0.012	47	156	JAG1,LTBP4,SCUBE2,WISP1,C9,CELSR1,CTGF,NPNT,CELSR2,MEGF6,ADGRE1,EPHA1,LAMC3,FBN1,EFEMP1,HMCN2,FBLN5,RSPO3,TNC,IGFBP6,IGFBP7,JAG2,LAMC2,DLL1,LRP2,LRP4,LTBP1,MATN2,LRP1B,NELL1,NELL2,NOTCH1,NOTCH2,NOTCH3,NOV,HTRA1,FAT4,RSPO1,SCUBE1,TEK,CRB1,THBD,THBS3,SUSD1,TNXB,VLDLR,CD248
Pathway	1268763	Neuronal System	BioSystems: REACTOME	5.895e-12	1.783e-08	1.783e-08	1.532e-07	104	351	SYN3,ACHE,ACTN2,ADCY1,ADCY5,ADCY6,ADCY7,ADCY9,LRFN2,AP2A2,NLGN2,BEGAIN,ADCY4,PPFIA4,BCHE,LIN7A,BRAF,CACNA1A,CACNA2D1,CACNB1,CACNB2,CACNB4,CAMK4,SYT7,KCNQ4,DLGAP1,TSPOAP1,CHRNB3,AP2S1,NRXN2,KCNK6,HOMER2,AKAP5,LRRTM2,DLG3,SHANK1,ABCC9,AKAP9,FLOT1,EPB41,NCALD,UNC13B,FLOT2,CAMKK1,ARL6IP5,KCNV1,GNB5,CACNG4,NAAA,GLS,GLUL,GNAL,GNG4,GNG7,GRIA1,GRIA2,GRIK3,GRIK5,GRIN2B,KCNG4,KCNA4,KCNB1,KCNC1,KCNC3,KCNC4,…
Pathway	M5889	Ensemble of genes encoding extracellular matrix and extracellular matrix-associated proteins	MSigDB C2 BIOCARTA (v6.0)	2.072e-09	6.268e-06	3.134e-06	2.693e-05	227	1028	VWA5B2,ELFN2,ACAN,AGT,C1QTNF3,SPARCL1,SEMA6A,C1QTNF4,LTBP4,COL20A1,ANXA2,ANXA4,ANXA6,ANXA7,ANXA11,AREG,SCUBE2,HYAL2,TNFSF10,ADAM15,FGF18,WISP1,BMP3,BMP5,BMP7,CILP2,C1QA,C1QB,C1QC,S100G,COL6A6,ADIPOQ,CTHRC1,NTN1,COL4A3,COL6A2,COL7A1,COL9A2,COL15A1,COL17A1,ABI3BP,NRG2,COL5A3,TSKU,COL23A1,CSF3,CSHL1,SDC3,CTF1,CTGF,ADAMTS14,CTSB,CTSD,CTSE,CTSS,ISM1,SPOCK2,DCN,COCH,DHH,SPOCK3,CRISPLD1,NPNT,FGFBP1,DPT,…
Pathway	1269310	Cytokine Signaling in Immune system	BioSystems: REACTOME	5.113e-08	0.0001547	3.878e-05	0.0003332	172	763	SEH1L,ACTN2,ADAR,HIST1H3G,ALOX5,RASAL1,ALOX15,PIK3R3,SPTBN4,ARRB1,ARRB2,OASL,SOCS1,BCL2,FGF18,SOCS2,GBP4,BRAF,GBP5,BST2,IL33,SOCS3,CASP1,IL17RE,CD86,CD44,CEBPD,CISH,SHC2,CCR5,RASAL2,NRG2,CSF2RB,CSF3,CSF3R,ISG15,CSHL1,SOCS5,CTF1,DUSP1,DUSP2,DUSP8,IL18BP,EDA,S1PR1,AKAP9,EGR1,EIF4A2,CNKSR1,KBTBD7,PTK2B,IRF9,NOD1,FCGR1A,IFITM3,FGFR2,TRIM38,FOXO1,FLT3,BATF,FOS,FPR1,TNFSF13B,IL36B,GBP2,GBP3,GDNF,GFRA2,…
Pathway	M5884	Ensemble of genes encoding core extracellular matrix including ECM glycoproteins, collagens and proteoglycans	MSigDB C2 BIOCARTA (v6.0)	5.127e-08	0.0001551	3.878e-05	0.0003332	77	275	VWA5B2,ACAN,SPARCL1,LTBP4,COL20A1,WISP1,CILP2,COL6A6,ADIPOQ,CTHRC1,NTN1,COL4A3,COL6A2,COL7A1,COL9A2,COL15A1,COL17A1,ABI3BP,COL5A3,TSKU,COL23A1,CTGF,SPOCK2,DCN,COCH,SPOCK3,CRISPLD1,NPNT,DPT,EDIL3,LAMC3,LRG1,FBN1,EFEMP1,HMCN2,SBSPON,SPON1,FBLN5,EGFLAM,FGL2,NTNG2,CHADL,RSPO3,NYX,TNC,IGFBP6,IGFBP7,LAMC2,LTBP1,MATN2,MGP,COL28A1,NELL1,NELL2,VWA2,NOV,COL26A1,VIT,FNDC8,ASPN,NDNF,LGI2,MMRN2,RSPO1,THSD4,SM…
Pathway	83069	Cell adhesion molecules (CAMs)	BioSystems: KEGG	7.786e-08	0.0002355	4.711e-05	0.0004047	48	145	NLGN2,ALCAM,CNTNAP1,LRRC4C,MPZL1,ESAM,CLDN2,CLDN1,CLDN9,CD8A,CD86,CD34,CDH1,JAM2,NRXN2,CNTN1,CLDN4,CLDN3,CLDN7,CNTNAP2,SDC3,F11R,CLDN17,CLDN19,NTNG2,HLA-A,HLA-DQA1,HLA-DQB1,HLA-DRB5,NEGR1,ITGA6,ITGA9,ITGAM,ITGB8,LRRC4B,CD274,NLGN3,PTPRF,CLDN23,SDC1,SDC4,SELE,SELL,SELP,NLGN1,OCLN,CADM1,VCAM1
Pathway	1269868	Muscle contraction	BioSystems: REACTOME	1.006e-07	0.0003042	5.07e-05	0.0004356	61	204	ACTA2,ACTN2,ANXA2,ANXA6,TCAP,ATP1A2,ATP1A4,ATP1B1,ATP1B2,ATP2A3,ATP2B2,ATP2B4,CACNA1C,CACNA1D,CACNA2D1,CACNB1,CACNB2,CACNB4,CALD1,CAV3,LMOD1,KCNK6,DMPK,KCNE3,ABCC9,AKAP9,MYL9,FGF11,FGF12,TRIM72,CORIN,CACNG4,ITPR1,ITPR2,KCND2,KCNH2,KCNJ4,KCNK1,KCNK3,MYH11,MYL3,MYLK,FXYD4,NOS1,NPR2,TMOD3,TMOD2,PLN,KCNIP1,RYR2,RYR3,SCN1B,SCN4B,SLC8A2,SLC8A3,TPM1,TPM2,TRPC1,KCNE4,VIM,KCNK13
Pathway	M3008	Genes encoding structural ECM glycoproteins	MSigDB C2 BIOCARTA (v6.0)	7.23e-07	0.002187	0.0003124	0.002684	57	196	VWA5B2,SPARCL1,LTBP4,WISP1,CILP2,ADIPOQ,CTHRC1,NTN1,ABI3BP,TSKU,CTGF,COCH,CRISPLD1,NPNT,DPT,EDIL3,LAMC3,LRG1,FBN1,EFEMP1,HMCN2,SBSPON,SPON1,FBLN5,EGFLAM,FGL2,NTNG2,RSPO3,TNC,IGFBP6,IGFBP7,LAMC2,LTBP1,MATN2,MGP,NELL1,NELL2,VWA2,NOV,VIT,FNDC8,NDNF,LGI2,MMRN2,RSPO1,THSD4,SMOC1,FBLN7,THBS1,THBS2,THBS3,TNFAIP6,AGRN,TNXB,VTN,VWF,LGI4
Pathway	1269010	Diseases of glycosylation	BioSystems: REACTOME	2.018e-06	0.006106	0.0007632	0.006557	31	86	ACAN,SDC3,ADAMTS14,DCN,SBSPON,SPON1,CSPG5,GPC3,ADAMTS8,ADAMTS5,ADAMTS7,ADAMTSL5,MUC16,MUC15,MUC1,MUC2,MUC6,NOTCH1,NOTCH2,NOTCH3,SEMA5B,THSD4,SDC1,SDC4,ADAMTS16,ADAMTS15,THSD7B,THBS1,THBS2,AGRN,ADAMTS19
Pathway	1268734	O-linked glycosylation	BioSystems: REACTOME	2.293e-06	0.006935	0.0007706	0.006621	38	116	GCNT3,B4GALT6,B3GALNT2,ADAMTS14,B3GNT5,B3GNT3,SBSPON,SPON1,ST6GALNAC2,B3GNT2,GCNT1,B3GNT9,B3GNT7,ADAMTS8,ADAMTS5,POMGNT2,ADAMTS7,GALNT6,ADAMTSL5,MUC16,MUC15,MUC1,MUC2,MUC6,SEMA5B,LARGE2,GALNT18,THSD4,ST6GAL1,ST3GAL1,GALNT11,ADAMTS16,ADAMTS15,THSD7B,THBS1,THBS2,ADAMTS19,GALNTL6
Pathway	1470923	Interleukin-4 and 13 signaling	BioSystems: REACTOME	3.969e-06	0.01201	0.001201	0.01032	37	114	ALOX5,ALOX15,SOCS1,BCL2,SOCS3,CEBPD,SOCS5,S1PR1,FOXO1,BATF,FOS,HGF,IL1B,IL6,IL6R,IL13RA1,IL18,ITGAM,JAK2,JAK3,JUNB,LIF,MAOA,MMP3,MMP9,MUC1,NDN,PIK3R1,RORA,SAA1,CCL2,CCL11,STAT3,ZEB1,TWIST1,VCAM1,VIM
Pathway	1269318	Signaling by Interleukins	BioSystems: REACTOME	5.122e-06	0.0155	0.001321	0.01135	120	531	ACTN2,HIST1H3G,ALOX5,RASAL1,ALOX15,PIK3R3,SPTBN4,ARRB1,ARRB2,SOCS1,BCL2,FGF18,BRAF,IL33,SOCS3,CASP1,IL17RE,CD86,CEBPD,SHC2,CCR5,RASAL2,NRG2,CSF2RB,CSF3,CSF3R,SOCS5,CTF1,DUSP1,DUSP2,DUSP8,IL18BP,S1PR1,AKAP9,CNKSR1,KBTBD7,PTK2B,NOD1,FGFR2,FOXO1,FLT3,BATF,FOS,FPR1,IL36B,GDNF,GFRA2,GFRA3,IL17RC,GRIN2B,DUSP10,HGF,IKBKB,IL1B,IL6,IL6R,IL6ST,IL7,IL9,IL10RA,IL13RA1,IL15RA,IL18,IRS1,ITGA2B,ITGAM,JAK2,JAK3,…
Pathway	1339115	Cardiac conduction	BioSystems: REACTOME	5.241e-06	0.01585	0.001321	0.01135	43	142	ATP1A2,ATP1A4,ATP1B1,ATP1B2,ATP2A3,ATP2B2,ATP2B4,CACNA1C,CACNA1D,CACNA2D1,CACNB1,CACNB2,CACNB4,KCNK6,DMPK,KCNE3,ABCC9,AKAP9,FGF11,FGF12,CORIN,CACNG4,ITPR1,ITPR2,KCND2,KCNH2,KCNJ4,KCNK1,KCNK3,FXYD4,NOS1,NPR2,PLN,KCNIP1,RYR2,RYR3,SCN1B,SCN4B,SLC8A2,SLC8A3,TRPC1,KCNE4,KCNK13
Pathway	1383049	Diseases associated with O-glycosylation of proteins	BioSystems: REACTOME	1.294e-05	0.03913	0.00301	0.02586	23	60	ADAMTS14,SBSPON,SPON1,ADAMTS8,ADAMTS5,ADAMTS7,ADAMTSL5,MUC16,MUC15,MUC1,MUC2,MUC6,NOTCH1,NOTCH2,NOTCH3,SEMA5B,THSD4,ADAMTS16,ADAMTS15,THSD7B,THBS1,THBS2,ADAMTS19
Pathway	1269314	Interferon gamma signaling	BioSystems: REACTOME	1.644e-05	0.04972	0.003418	0.02936	31	94	OASL,SOCS1,GBP4,GBP5,SOCS3,CD44,IRF9,FCGR1A,TRIM38,GBP2,GBP3,HLA-A,HLA-DQA1,HLA-DQB1,HLA-DRB5,IRF8,TRIM5,IFNGR2,GBP7,IRF3,IRF5,IRF6,JAK2,OAS2,PTAFR,TRIM46,TRIM35,TRIM21,VCAM1,GBP6,TRIM8
Pubmed	27626380	High-throughput discovery of novel developmental phenotypes.	Pubmed	3.259e-45	7.85e-40	7.85e-40	1.018e-38	311	1633	SYN3,ETFBKMT,ADAR,ELFN2,ADCY9,ADCYAP1R1,ADRA2A,LRFN2,ADSL,SLC24A4,AP2A2,AIF1,PLA2G10,ALDOC,C5orf30,PLIN4,RGS5,ZSWIM5,PKP4,CNTNAP1,ZBTB4,CAMK1,BARX2,CPNE5,AREG,ZFYVE28,ARRB1,ARRB2,ABCB11,SOCS1,TMEM108,PNCK,ATF3,ZNF565,ATP1A4,LRRC15,CFB,CD84,BMX,FCGBP,JAZF1,C1QA,C1QB,C9,IL33,LDLRAD4,CA7,SELENBP1,MPZL1,RHBDL1,CASP4,CASQ2,WFDC1,CLDN1,USP2,USP10,P2RX6,ENTPD1,CDH13,CD83,JAM2,MSANTD1,CYP7B1,HJV,COL4A3,C…
Pubmed	23376485	Proteomic analysis of podocyte exosome-enriched fraction from normal human urine.	Pubmed	2.888e-41	6.956e-36	3.478e-36	4.511e-35	316	1746	ACACA,ACO1,ACPP,UPK3B,ACTN2,HIST1H2BC,HIST1H3G,AGT,AK4,ALAD,SPARCL1,ATP6V1C2,ALDH1A1,ALDOC,LTBP4,ANPEP,ANXA2,ANXA4,ANXA6,ANXA7,ANXA11,APOE,AQP1,PDXK,ARF4,ASPA,AKR1C3,ABCB11,DYNLL1,ZNF420,LYNX1,SLC4A4,ATP1B1,LRRC15,KCTD12,CREG1,CFB,CD84,CILP2,FCGBP,BST2,CPNE3,C1QA,C1QB,C1QC,CAPN5,C9,SDK1,CA2,CACNA2D1,WASL,CALB1,SELENBP1,ESAM,SPAG9,CLDN2,CD9,CD14,CDH1,CDH13,CEL,CFTR,CKMT1B,SLC9A3R1,ADIPOQ,CLTC,TMPR…
Pubmed	15618518	Mouse brain organization revealed through direct genome-scale TF expression analysis.	Pubmed	4.42e-40	1.065e-34	3.549e-35	4.603e-34	306	1688	NR0B1,AHR,ZNF616,EEA1,EBF4,TSHZ3,SH3RF1,ZBTB4,ZFP14,BARX2,ZNF317,BHLHE40,PDLIM4,SIX5,ZNF420,ATF3,ZDHHC19,ZNF565,KIF1A,BCL3,CREG1,TSC22D1,NR1I2,PER3,PER2,BRAF,ZFP36L1,ZFP36L2,JAZF1,ZNF48,ZNF569,ZNF251,PDLIM1,TRIM47,CEBPD,CEBPG,CENPB,OVOL2,PRDX5,ANKRD40,ZNF653,ABTB2,OSR2,BATF2,CLOCK,SOX13,CREM,CREB5,ZNF879,CRIP1,RNF167,ZNF592,ZNF451,SETBP1,PYGO1,TES,TOX,PHF19,ZFYVE16,DBP,SOX7,EHF,ARNT2,KBTBD11,MAFB…
Pubmed	23533145	In-depth proteomic analyses of exosomes isolated from expressed prostatic secretions in urine.	Pubmed	7.672e-35	1.848e-29	4.62e-30	5.992e-29	215	1068	RHOJ,ACO1,ACPP,ACTA1,ACTA2,ACTN2,GSTA5,AGT,ALAD,ALDH1A1,ALDOC,ANPEP,ANXA2,ANXA4,ANXA6,ANXA7,ANXA11,APOB,TMC4,APOE,CPNE5,AQP1,SPTBN4,AKR1C3,ATIC,ATP1B1,LRRC15,CREG1,CFB,CILP2,FCGBP,CPNE3,CAPN5,C9,CACNA2D1,SELENBP1,SYT7,CD9,CD14,ENTPD2,CD44,CDH1,CDH13,KRT26,CEL,SLC9A3R1,CLN5,CLTC,QPCT,PRDX5,ITM2B,GSTO1,CNP,CNTN1,COL15A1,CPE,CPM,CTSB,CTSD,ACE,AKR1C1,DEFB1,CFD,DNM1,CRISPLD1,DOPEY2,DSC2,IL18BP,TSPAN1,…
Pubmed	19056867	Large-scale proteomics and phosphoproteomics of urinary exosomes.	Pubmed	7.314e-33	1.762e-27	3.523e-28	4.569e-27	204	1017	ACO1,ACPP,ADCY1,ALCAM,ATP6V1C2,ALDH1A1,EEA1,ALDOC,ANPEP,ANXA2,ANXA4,ANXA6,ANXA7,ANXA11,APOE,CPNE5,AQP1,PDXK,ABCB11,ATIC,SLC4A4,LRRC15,BCR,FCGBP,BST2,CPNE3,CAPN5,C9,CA2,CACNA2D1,WASL,CALB1,SELENBP1,CAMK4,SPAG9,CD9,SLCO4C1,CD14,SLC9A3R1,CLTC,TMPRSS11D,PRDX5,ITM2B,GSTO1,CNP,COL15A1,PM20D1,CREB5,CTH,CTSD,TMEM63A,ACE,CFD,OXSR1,MVP,DOPEY2,DSC2,DSG3,DSP,TSPAN3,TSPAN1,ACE2,RAB34,TBC1D10A,PLEKHA1,PATJ,FLO…
Pubmed	24154525	Conserved molecular signatures of neurogenesis in the hippocampal subgranular zone of rodents and primates.	Pubmed	8.775e-32	2.114e-26	3.523e-27	4.569e-26	104	348	ADARB2,HIST1H2BC,OSBPL5,SEMA6A,ALCAM,ALDOC,ANK1,APOE,CPNE5,PDLIM4,SLC17A8,PDE5A,ATP1A2,KCTD12,BCAT1,BMP3,ZFP36L1,C1QC,MPPED1,CA2,VSTM2A,CBS,CCND2,CD9,ENTPD2,PLEKHB1,RAB3C,CNP,CNTNAP2,CTSD,CTSS,RNF144B,RIMS3,TMEM47,ARNT2,TMEM65,DIO2,MAFB,LHX6,ARL4C,RCAN2,MTSS1L,FASN,ST3GAL6,FGF12,SEMA3C,CSPG5,GAP43,ACSS1,GFAP,GPR83,GLDC,GLUL,PRSS23,AFAP1,WDR6,KCNG4,DUSP10,TNC,IRF8,ID2,ID4,IGF1,CADPS2,ITIH3,KCNC1,K…
Pubmed	15226823	Genomic analysis of mouse retinal development.	Pubmed	1.157e-31	2.787e-26	3.981e-27	5.163e-26	194	961	CHAF1B,CYGB,UBN2,ADAR,FZD6,FZD7,GRAMD1B,FZD8,LENG8,MTUS1,SORCS2,SPARCL1,C1QTNF4,FAM135A,EBF4,CGAS,DDO,YBX3,PDXK,GRAMD2A,PLPP2,ATP1B2,PHACTR1,CCDC126,RGS9,BMP7,BTG1,BSN,CA2,CACNB2,ATP6V0E1,CCND2,USP2,CHKA,CHRNB3,NRXN2,TMEM59L,SLC31A2,CPE,NCOR2,RNF167,FAM169A,RASL10B,ANKS3,UBALD1,TMEM94,DBP,SV2B,RABGAP1L,KBTBD11,DIO2,DR1,DUSP8,DVL1,EBF1,ZNF593,TSPAN1,EGR1,EML1,EPB41,GPHN,NR2F6,NCALD,ZNF219,SCAND1,E…
Pubmed	24194600	The International Mouse Phenotyping Consortium Web Portal, a unified point of access for knockout mice and related phenotyping data.	Pubmed	5.247e-30	1.264e-24	1.58e-25	2.049e-24	202	1050	SYN3,ETFBKMT,ADAR,ELFN2,ADCYAP1R1,LRFN2,ADSL,SLC24A4,PLA2G10,ALDOC,C5orf30,PKP4,ZBTB4,CAMK1,CPNE5,AREG,ARRB1,ARRB2,SOCS1,LRRC15,ADGRB2,CFB,FCGBP,JAZF1,C1QB,IL33,CA7,SELENBP1,RHBDL1,CASP4,CASQ2,USP2,ENTPD1,CD83,JAM2,MSANTD1,MYO3B,HJV,COL6A2,PGS1,COL9A2,SPEF1,RFX6,CPE,REXO2,SNPH,PHF19,CYP2E1,RIMS3,SPOCK2,FBXL21,KIAA0753,IL18BP,C17orf64,ESYT3,RAB34,LPAR6,ELF3,CLDN19,NCALD,EIF1B,EMC8,CLVS1,BAIAP2,ARA…
Pubmed	11125038	Database resources of the National Center for Biotechnology Information.	Pubmed	4.075e-28	9.815e-23	1.091e-23	1.414e-22	266	1610	HDHD3,CNST,FAM3D,TMEM200A,HHATL,SORCS2,C1QTNF3,C1QTNF4,C5orf30,SLAIN2,TSHZ3,SHROOM3,GRAMD1A,PIK3R3,SLC26A9,FAM131A,LRRC4C,SHTN1,C6orf136,CDC14A,ARHGDIG,RDH16,OASL,KIF1A,CCDC126,LDHD,JAZF1,MPPED1,MPZL1,SOCS3,KIFC2,USP10,TRIM47,SLC16A7,GCNT3,CHRNB3,SLC35F3,PRPF40B,TMEM59L,TMPRSS11D,OCIAD2,CYP7B1,ACKR2,ANKRD40,ZNF653,ARMC8,TMEM158,ACBD5,FAM171B,TMEM87A,IER2,TSKU,SPATS2L,NSMF,SAMD10,ZNF592,KIAA0391,A…
Pubmed	26930384	Transcriptome of the inner circular smooth muscle of the developing mouse intestine: Evidence for regulation of visceral smooth muscle genes by the hedgehog target gene, cJun.	Pubmed	1.272e-27	3.064e-22	3.064e-23	3.974e-22	57	130	ACTA2,SLC24A3,ADCY5,ENC1,ATP1A2,ATP2B4,MYOM1,CACNA1H,CAV1,LMOD1,CNN1,CNP,AKAP6,MAPK8IP1,LRIG1,NEXN,TMEM47,NPNT,GREM1,NCALD,CTTNBP2,EFS,MRVI1,MYL9,ZBTB18,FOXF1,FLNA,ZBTB6,GDNF,GEM,CUEDC1,GLI1,GPR20,ADAMTS8,RSPO3,DUSP10,ACOT7,HOXB4,HOXB5,ID4,ITGA9,JUN,LTBP1,NELL2,FREM2,KCNIP1,SMTN,FNBP1,SVIL,TAGLN,TAL1,TGFB1I1,HHIP,THBS2,CBX6,RGMA,FZD3
Pubmed	17207965	hORFeome v3.1: a resource of human open reading frames representing over 10,000 human genes.	Pubmed	1.75e-26	4.215e-21	3.831e-22	4.969e-21	269	1675	ANKRD29,SEH1L,TSR2,RHOJ,UPK3B,ETFBKMT,FAM3D,AMIGO1,PDP2,SMIM19,ANK1,C6orf136,PDLIM4,ARRB1,CCDC74A,GRAMD2B,SLC46A2,DDIT4L,POLR3D,AADACL2,C1QA,MPPED2,LDLRAD4,C21orf2,CA3,SELENBP1,MPZL1,VSTM2A,CASP1,CXCL16,KYAT1,PRR15,HACD1,CDO1,GCNT3,CIART,CBARP,CHRNB3,RAB28,QPCT,ANKRD40,LY86,CNN1,METTL7A,ARMC8,HJV,ACBD5,CHST11,PCED1B,RASL10B,UBALD1,ECE2,RNF144B,SNPH,PHF19,SCRN1,IDI2,DDB2,FBXL3,DEFB1,TSPAN17,FBXO22…
Pubmed	22008794	Integrated microarray and ChIP analysis identifies multiple Foxa2 dependent target genes in the notochord.	Pubmed	2.007e-25	4.834e-20	4.028e-21	5.224e-20	57	141	FZD6,PLEKHG1,OSBPL5,ALCAM,ZBTB4,DDO,CA3,CBR3,CDH1,CDO1,PM20D1,LRIG1,CTGF,ANKS3,TOX,ISM1,REC8,DPYD,ATP9A,EMP2,GNG4,KDELR3,GPER1,GRIK3,HDC,SYNPO,TMEM176B,ANKRD33B,RIPK4,VIT,JAKMIP1,SMOX,PLET1,IL17RD,HTRA1,RASSF10,SMIM22,TMEM176A,ARL14,CPEB3,SIAH2,FLVCR2,RAB20,LRIG3,EPB41L3,TAPBP,TCF15,SYNM,PCDHB15,COTL1,TGM2,DLEU7,TMPRSS2,SDSL,LPAR3,DDX58,VTN
Pubmed	20059953	A systems approach reveals that the myogenesis genome network is regulated by the transcriptional repressor RP58.	Pubmed	3.264e-25	7.862e-20	6.048e-21	7.843e-20	233	1398	NRIP1,ACYP2,NR0B1,AHR,ZNF616,TSHZ3,ANK1,ZFP14,YBX3,BARX2,BHLHE40,PDLIM4,ZNF420,ATF3,ZNF565,URI1,BCL3,TSC22D1,POLR3D,NR1I2,PER3,PER2,ZFP36L1,BTG1,JAZF1,RPS6KA4,ZNF48,CAMK4,TAF1A,CCNT2,PDLIM1,CEBPD,CEBPE,CEBPG,CKM,ZNF653,MAPK8IP1,OSR2,RFX6,FAM171B,BATF2,SOX13,CREB5,ZNF879,NCOR2,ZNF592,PYGO1,TOX,PHF19,DBP,DDB2,SOX7,EHF,MAFB,DLX5,DLX6,AMMECR1,NR1D2,DR1,E2F5,EBF1,ZNF593,HEYL,ZNF263,TOB1,EGR1,EGR2,EGR3…
Pubmed	12975309	The secreted protein discovery initiative (SPDI), a large-scale effort to identify novel human secreted and transmembrane proteins: a bioinformatics assessment.	Pubmed	4.726e-24	1.138e-18	7.887e-20	1.023e-18	180	987	ADGRG5,FAM3D,GRAMD1B,ADORA3,SLAMF6,C1QTNF3,TMEM41A,FAM131A,LRRC4C,PTCH2,TMEM108,LYNX1,B4GALT4,CCDC126,CREG1,FGF18,FUK,GBP5,TMEM50B,CA11,MPZL1,ESAM,CXCL16,CLDN2,CLDN1,IL17RE,JAM2,NDST3,HSD17B13,CTHRC1,BACE2,METTL7A,PODXL2,TSKU,FCRL5,ECE2,LAPTM4A,SPOCK2,TMEM130,COCH,F11R,SPOCK3,CLDN17,CD300LB,TMCC2,ATP2C2,ENPP5,CRISPLD1,NPNT,SHISA4,ACE2,SIGIRR,PRSS27,DHRS9,ANGPTL7,B3GNT3,TLR8,CRB3,FAR1,SEMA6B,FBLN5…
Pubmed	28671696	Spatiotemporal profile of postsynaptic interactomes integrates components of complex brain disorders.	Pubmed	4.912e-24	1.183e-18	7.887e-20	1.023e-18	171	916	UBN2,AP2A2,NLGN2,RASAL1,BEGAIN,SHROOM3,LRCH2,PKP4,CNTNAP1,SHTN1,SPTBN4,ZSCAN18,DYNLL1,SLC4A4,ATP2B4,LRRC15,PHACTR1,KCTD12,ADGRB2,MPDZ,BCR,BSN,WASF1,CACNA1A,CACNA2D1,CACNB1,CACNB2,CACNB4,USP10,DGKI,DLGAP1,CYTH1,RAB3C,CLTC,HOMER2,MOB4,CNP,RASAL2,CNTN1,ARMC8,MAPK8IP1,SESTD1,SLC4A8,NCOR2,RGS6,ARHGEF26,GPRASP1,ARHGAP32,ARHGAP24,LZTS3,DAPK1,JAKMIP2,PLPPR4,SNAP91,G3BP2,ARHGAP44,DIAPH1,DLG3,DNM1,SHANK1,D…
Pubmed	21832049	Interactions of pathological hallmark proteins: tubulin polymerization promoting protein/p25, beta-amyloid, and alpha-synuclein.	Pubmed	5.806e-24	1.399e-18	8.741e-20	1.134e-18	286	1891	NRIP1,CHAF1B,ACO1,ADARB1,AP2A2,OSBPL5,AK4,ALOX5,EBF4,PDZD4,BEGAIN,SLAIN2,RGS5,ANXA2,APEX1,CAMK1,AREG,ARL4D,ZSCAN18,RASL11B,PROSER2,URI1,BCL2A1,LIN7A,BMX,SKAP2,CACNB1,WASL,SOCS3,CASP4,CXCL16,NAALADL2,KYAT1,USP2,LATS1,P2RX6,CD74,PRR15,TRIM47,CENPB,CIART,CHKA,INIP,RAB28,HYPK,OCIAD2,ACKR2,PRDX5,GSTO1,LY86,HOMER2,PCYT1B,GAL3ST1,CLDN3,CRHR2,FAM32A,SOCS5,SETBP1,CTF1,RASL10B,CTSB,ABHD11,ARHGAP24,ZFYVE16,…
Pubmed	18554416	Identification of transcripts with enriched expression in the developing and adult pancreas.	Pubmed	1.097e-23	2.643e-18	1.555e-19	2.017e-18	125	575	VWA5B2,ACTA2,ACTN2,ADCY7,SPARCL1,ALCAM,LTBP4,ANPEP,RGS5,ANXA4,AQP1,ARHGDIG,TNK1,MYOM1,RGS11,CCDC189,PDLIM1,CD34,ENTPD3,CD44,CDH1,CEL,CES1,HYPK,BACE2,ITM2B,COL9A2,COL15A1,CLDN3,CPM,CTGF,CXADR,DAP,DCC,DCN,ACE,F11R,EHF,MARVELD3,KCNE3,DUSP1,ACE2,EGR1,ELF3,EMP3,NR2F6,LRG1,FAAH,MYL9,FOS,METTL26,ST6GALNAC2,SPINT2,ASB4,ASB2,ACKR1,KIF1C,TJP3,CAPSL,NOXA1,MAP3K20,SLC38A5,GCK,GCNT1,SLC16A12,JTB,CCDC184,GRIK5…
Pubmed	16169070	A human protein-protein interaction network: a resource for annotating the proteome.	Pubmed	1.197e-23	2.882e-18	1.601e-19	2.077e-18	261	1678	ACACA,ACTN2,PLA2G10,SLC25A11,NCK2,ANXA6,PKP4,ANXA11,NIPSNAP1,FAM131A,BHLHE40,ARL4D,ARRB2,PLPP2,STC2,AKR1C3,DYNLL1,ATF3,ATP1B1,NOL4,TNFSF10,ADGRB2,BCR,TSC22D1,ZFP36L1,CPNE3,IL33,CA2,USP13,CACNB4,SELENBP1,SOCS3,CAV2,CBR3,KIFC2,CLDN1,PDLIM1,NRXN2,CLTC,PRDX5,FBXL2,GSTO1,MOB4,MAPK8IP1,COL7A1,PGS1,COL9A2,COX6C,CPE,CLDN3,CRIP1,CELSR1,NSMF,FAM32A,ISG15,FEZ1,CTSB,CTSE,UBALD1,GPRASP1,LAPTM4A,KIAA0232,DAP,P…
Pubmed	20237496	New genetic associations detected in a host response study to hepatitis B vaccine.	Pubmed	5.002e-23	1.205e-17	6.341e-19	8.224e-18	157	825	ACTA2,ADORA3,SLAMF6,GSTA5,JAG1,AHR,AIF1,SPARCL1,NCK2,AREG,TNFSF10,BCL2,SOCS2,BMP7,FCGBP,GBP4,GBP5,BST2,C1QA,C1QB,C1QC,C4BPA,C9,SOCS3,CASP4,CD8A,CD9,CD86,CD44,CD53,DLGAP1,CEBPG,CD83,CCR3,CCR5,ACKR2,GSTO1,LY86,COL4A3,CREM,CRP,CSF3,CTGF,FCRL5,DAP,ACE,FBXL21,RASSF5,DEFB1,COCH,F11R,CD300LB,TIMD4,EDA,TSPAN2,EFS,LAMC3,F2RL1,TLR8,FCGR2B,SEMA4D,PROCR,FPR1,FPR2,IFI44,TNFSF13B,GAB1,IL36B,SIGLEC8,LRRC32,GBP2…
Pubmed	19322201	Ubiquitin-mediated proteolysis of HuR by heat shock.	Pubmed	1.344e-22	3.238e-17	1.619e-18	2.1e-17	257	1671	SEH1L,NRIP1,SLC10A3,ADAR,FZD6,RNF150,ADRA1D,TC2N,AK4,NLGN2,C5orf30,ANXA7,CGAS,FAM131A,YBX3,BHLHE40,PDXK,ARF4,STC2,GRAMD2B,SLC41A1,ATP1B1,INPP4B,PER2,ZFP36L1,CPNE3,OSGIN2,WASL,MPZL1,CXCL16,CCNT2,CD9,SLC16A6,CD44,CEBPG,TMEM56,SINHCAF,CLN3,ANKRD40,METTL7A,COL15A1,OSR2,CPM,IER2,GLCE,MARF1,CTGF,CTH,RASL10B,TRAM2,CXADR,RNF144B,LAPTM4A,FGFR1OP2,TES,FBXO4,F11R,G3BP2,TMEM65,DIO2,DLG3,OXSR1,AMMECR1,USP3,DP…
Pubmed	15342556	Sequence comparison of human and mouse genes reveals a homologous block structure in the promoter regions.	Pubmed	3.5e-22	8.431e-17	4.015e-18	5.207e-17	197	1165	ACO1,ACTA2,UPK3B,SLC10A3,ADCY7,ADSL,EEA1,TMEM41A,RGS5,LIPF,C6orf136,GRAMD2B,RBM24,STARD13,INPP4B,BMX,ZFP36L1,CACNB1,CACNB2,CACNB4,PSTPIP2,CD14,GCNT3,CHIT1,SLC9A3R1,CLCN4,CLN3,CYP7B1,AKAP6,SLC31A2,GAL3ST1,ACBD5,CREM,HIGD1A,SPATS2L,KIAA0391,RIMS2,GPRASP1,LAPTM4A,CYP21A2,DAP,DAPK1,SPOCK2,PARP9,MARVELD3,CRISPLD1,DYNC1I1,DOPEY2,DPT,DPYSL2,DSG2,DVL1,HDDC2,E2F5,FSD1L,RMDN1,ELF5,RCAN2,B3GNT5,GGT6,EVPL,SI…
Pubmed	21308776	DLK1 is a novel regulator of bone mass that mediates estrogen deficiency-induced bone loss in mice.	Pubmed	1.097e-20	2.642e-15	1.201e-16	1.557e-15	48	124	ALCAM,ALDH1A1,APOBEC1,APOE,CREG1,CD84,C1QA,C1QB,C1QC,C3AR1,CXCL16,CD14,CD53,CTSB,CTSS,COCH,EDIL3,PLXNC1,ADGRE1,DCXR,EVI2A,FCGR2B,SEMA4D,FOS,CLEC4D,CD300C,CXCL3,HPGD,TNC,IGF1,IL7,LYZ,PLCG2,PLEK,RGS1,NCF1,EHD4,NRROS,TMEM106A,MS4A6A,MPEG1,COTL1,THBD,TPD52,UCP2,LAPTM5,UNC93B1,PLD4
Pubmed	17114649	Qualitative and quantitative analyses of protein phosphorylation in naive and stimulated mouse synaptosomal preparations.	Pubmed	1.051e-19	2.531e-14	1.088e-15	1.411e-14	82	330	SYN3,ELFN2,ADCY5,ADCY9,MICAL3,NLGN2,ALDOC,BEGAIN,PKP4,CNTNAP1,ATP1A2,ATP2B2,KCTD12,BSN,CACNA1A,CACNA1C,CACNB1,CACNB4,DLGAP1,SLC9A3R1,NRG2,RIMS2,RIMS3,SNAP91,G3BP2,KBTBD11,DPYSL2,BAIAP2,AGAP2,SGIP1,CAMKK1,NBEA,PEX5L,CAMKK2,GAP43,GPM6B,GRIN2B,GRM7,SYNPO,TNC,KCNA4,KCNB1,KCND2,FAM163B,MAP2,TPRG1L,RAB12,PAK1,PALM,CEP170B,PACSIN3,HSPA12A,PRKCE,DAB2IP,IQSEC3,RASGRF1,RGS7,C7orf43,RTN1,CPEB3,CNKSR2,SLC1A2…
Pubmed	23251661	Novel genetic loci identified for the pathophysiology of childhood obesity in the Hispanic population.	Pubmed	1.084e-19	2.612e-14	1.088e-15	1.411e-14	148	817	SDR16C6P,ADCY5,ADCYAP1,PLEKHG1,ADORA3,LRFN2,DEFB128,SORCS2,PKP4,ATP12A,BICD1,FUK,SDK1,CACNA2D1,CACNB2,NAALADL2,CBS,CCND2,CD53,DLGAP1,FAM185A,CD83,RAB28,TGFBRAP1,MYO3B,CCR3,ACKR2,RASAL2,WHRN,CHST11,COL23A1,HIGD1A,CTCFL,UBXN11,AATK,CNTNAP2,CCDC69,ARHGAP24,CYP2E1,SCRN1,DCC,SPOCK3,EHF,KBTBD11,PUM3,MAFB,HS3ST4,TRAPPC9,DYNC1I1,ABCC9,EBF1,C8orf37,PATJ,TRIB1,TEX35,CSAD,TACC2,RASEF,FUT2,ACKR1,GPRC5B,KIF1C…
Pubmed	8125298	Oligo-capping: a simple method to replace the cap structure of eukaryotic mRNAs with oligoribonucleotides.	Pubmed	1.923e-19	4.631e-14	1.853e-15	2.403e-14	270	1881	GTPBP6,ACHE,ADA,ADCY6,ADSL,AP2A2,AGT,FAM135A,ALOX5,ANK1,ANXA2,ANXA7,ANXA11,LIPF,PDXK,PDLIM4,GRAMD2B,ZSCAN18,ATP1A2,BECN1,HYAL2,TNK1,CFB,NR1I2,BST2,C3AR1,SKAP2,RPS6KA4,CASP1,CASP4,CASP7,CASQ2,CBR3,CLDN1,CCND2,CD83,CHIT1,CKMT1B,CLCN4,KCNK6,CNN1,METTL7A,HJV,PGS1,BAG5,CLDN7,CLOCK,HIGD1A,REXO2,ZNF451,CTH,TMEM63A,CCDC69,CYP1A1,TES,CYP3A5,CYP27A1,SOX7,TMEM130,FBXO22,PUM3,DNM1,DPYSL2,DR1,AP1M2,LACTB2,CDC…
Pubmed	15368895	Prediction of the coding sequences of mouse homologues of KIAA gene: IV. The complete nucleotide sequences of 500 mouse KIAA-homologous cDNAs identified by screening of terminal sequences of cDNA clones randomly sampled from size-fractionated libraries.	Pubmed	5.992e-19	1.443e-13	5.551e-15	7.199e-14	101	471	UBN2,ELFN2,TMEM200A,AMIGO1,PWWP2A,AP2A2,OSBPL8,MICAL3,NLGN2,KLHL14,FAM135A,PLIN4,SH3RF1,GRAMD1A,ZBTB4,KCTD12,TSC22D1,PER3,SPAG9,SLC4A8,CRY2,ATRNL1,GLCE,SOCS5,FAM169A,WSCD2,LRRC14,KIAA0391,TMEM63A,SECISBP2L,ARHGAP32,KIAA0753,PPP1R26,TMCC2,PUM3,TRAPPC9,HIVEP3,CNNM4,MEGF6,CTTNBP2,SPON1,SSX2IP,KIF1C,ACSS1,UTP14A,GLS,PRUNE2,LDB3,CGNL1,TSPYL5,KCNS2,MARK1,TTC14,MYH11,MYO5B,NFIA,CNTN4,NLGN3,PUS7,PDZRN4,Z…
Pubmed	11544199	Construction of long-transcript enriched cDNA libraries from submicrogram amounts of total RNAs by a universal PCR amplification method.	Pubmed	8.998e-19	2.167e-13	8.028e-15	1.041e-13	161	942	CNST,UBN2,NT5DC1,ZNF616,FAM135A,FAM234B,ENC1,APOB,TMEFF1,GRAMD2A,ARHGAP5,GRAMD2B,PHACTR1,DCAF5,POLR3D,BRAF,CPNE3,HERC1,CACNB2,ZNF569,KIFC2,CCND2,LPAR2,CEBPG,RRAGD,CLTC,ANKRD40,ARMC8,AKAP6,SESTD1,SLC4A7,RCCD1,FAM171B,FAM32A,FEZ2,ATRNL1,SOCS5,KIAA0040,NEXN,RAB11FIP3,RIPOR2,DGKA,SPOCK2,KIAA0753,ALKBH8,DIAPH1,P2RY14,GFPT2,NPNT,EIF4A2,PATJ,VPS13B,ZMPSTE24,B3GNT5,TAOK3,SUCO,FLNA,DCDC2,TACC2,FUCA2,ZBTB6…
Pubmed	19948975	Integrative predictive model of coronary artery calcification in atherosclerosis.	Pubmed	8.314e-18	2.002e-12	7.152e-14	9.275e-13	63	229	ACTA1,ADORA2A,AGT,ALOX5,ALOX15,APOB,APOE,RGS9,CACNA1H,CAPN5,CAV1,CAV2,CBS,CD14,CEL,ADIPOQ,OLFML2B,CRP,CTH,CYP1A1,CYP2E1,ACE,DMPK,S1PR1,EDN1,PLEKHA1,EFEMP1,FOXO1,FBLN5,GCK,GSTM1,GSTT1,IFNGR2,IGF1,RGS9BP,IL1B,IL6,KCNK1,LCAT,MME,MMP3,ABCC1,PRKAG3,MTR,NOS3,PLAT,GPR132,PLTP,HTRA1,PTGS1,NCF1,SCNN1B,CCL2,CCL11,SELE,SELP,SLC2A4,SOD3,ABCG4,THBD,UCP2,VCAM1,VWF
Pubmed	20412781	Resolution of cell fate decisions revealed by single-cell gene expression analysis from zygote to blastocyst.	Pubmed	6.14e-17	1.479e-11	5.1e-13	6.614e-12	132	744	NR0B1,AHR,ZNF616,BHLHE40,ATF3,ZNF565,URI1,BCL3,TSC22D1,PER3,ZFP36L1,ZFP36L2,JAZF1,ZNF48,ZNF569,PDLIM1,OVOL2,ZNF653,ABTB2,CLOCK,SOX13,CREM,ZNF592,ZNF451,TES,TOX,PHF19,SOX7,EHF,ARNT2,NR1D2,DOPEY2,DR1,MTERF3,E2F5,EBF1,ZNF593,HIVEP3,ZNF263,EGR1,PLXNC1,ELF3,ZNF219,ETS2,ETV3,ETV6,KLF2,FOXO1,FOS,FOSB,ARID3B,LSR,ZMYND11,ZC3H8,GATA6,NR6A1,ZGPAT,ZNF566,HOXB6,IRF8,ID1,ID2,IRF3,IRF6,JUN,JUNB,DLL1,LPP,MEIS2,M…
Pubmed	19240061	Coeliac disease-associated risk variants in TNFAIP3 and REL implicate altered NF-kappaB signalling.	Pubmed	8.895e-17	2.143e-11	7.142e-13	9.262e-12	67	265	YBX3,SOCS1,WISP1,MPPED2,CACNA1D,CACNA2D1,ESAM,P2RX6,LONRF2,RAB3C,BACE2,SESTD1,ABI3BP,CHST11,CREB5,TRAM2,DCC,FBXL21,DIAPH1,UST,EHHADH,EPHA8,FHIT,HECA,TAGAP,GDNF,ST6GAL2,FAM19A2,GUCY1A2,TOX2,IL6,IL6ST,IL7,IL15RA,ZNF385B,ANTXR2,FOXP2,LPP,MMP16,NGFR,ZNF827,PDE1C,WDR44,GALNT18,PTPRD,REL,MOB3B,THSD4,STK32B,TRPM3,ICK,SLA,SLC12A2,RIMS1,STK38L,MYCBP2,AJAP1,COBL,SUN1,VSTM2B,TMEFF2,RNF152,ZNF91,CELF4,CXCR4,…
Pubmed	27068509	Extracellular matrix remodelling in response to venous hypertension: proteomics of human varicose veins.	Pubmed	1.488e-16	3.583e-11	1.156e-12	1.499e-11	47	146	ACAN,AGT,SPARCL1,LTBP4,ANXA2,APOB,APOE,CDH13,ADIPOQ,CTHRC1,COL6A2,COL15A1,ABI3BP,SDC3,CTSD,DCN,HDGFL3,DPT,EDIL3,LRG1,FBN1,EFEMP1,HMCN2,SBSPON,FBLN5,GDF10,TNC,IGFBP7,LOXL1,LTBP1,MATN2,MGP,MMP9,ORM1,HTRA1,ASPN,SOD3,COL18A1,THBS1,THBS2,TIMP3,TMSB4X,CLEC3B,AGRN,TNXB,VTN,VWF
Pubmed	16985003	Large-scale analysis of ion channel gene expression in the mouse heart during perinatal development.	Pubmed	2.76e-16	6.649e-11	2.078e-12	2.695e-11	45	137	ATP1A2,CACNA1H,CACNA1A,CACNA1C,CACNA1D,CACNA2D1,CACNB1,CACNB2,CACNB4,P2RX6,KCNQ4,CLCN4,CLCN5,KCNK6,KCNE3,ABCC9,KCNV1,CACNG4,GJA5,KCNA4,KCNB1,KCNC1,KCNC3,KCNC4,KCND2,KCNH1,KCNH2,KCNJ4,KCNJ8,KCNK1,KCNK3,KCNN1,KCNN3,KCNS1,KCNS2,P2RX1,P2RX4,KCNIP1,RYR2,SCN1B,SCNN1B,KCNH3,KCNE4,KCNK13,KCNAB1
Pubmed	16713569	A protein-protein interaction network for human inherited ataxias and disorders of Purkinje cell degeneration.	Pubmed	3.719e-16	8.958e-11	2.675e-12	3.469e-11	113	608	NRIP1,ACACA,ACTN2,ADCY6,FZD7,LENG8,NR0B1,LTBP4,NCK2,PDZD4,BEGAIN,PPFIA4,TCAP,AREG,SIX5,RBM24,BECN1,CACNB1,CENPB,PDLIM7,KIAA1549L,BATF2,NSMF,ANKS3,ARHGAP32,RASSF5,ARNT2,DMPK,FGFBP1,EDN1,ARL4C,MEGF6,ELF5,KLHL12,EFEMP1,ZNRF3,BAIAP2,NXF1,RNF138,FBLN5,MON1A,LZTS2,NOXA1,ARID5A,AFAP1L2,BTG3,YWHAQ,ANKRD13D,RBPMS,CRACR2A,MID2,WWP1,RAPGEF4,PLA2G16,ACOT7,NR4A1,HSPA1A,ITPRIPL1,IGFBP6,USP54,ITGB4,JAG2,KPNA1,L…
Pubmed	28706196	Synaptic GAP and GEF Complexes Cluster Proteins Essential for GTP Signaling.	Pubmed	3.775e-16	9.094e-11	2.675e-12	3.469e-11	65	259	AP2A2,RASAL1,BEGAIN,AMPH,ANXA2,PKP4,CNTNAP1,ATP1B1,PHACTR1,ADGRB2,WASF1,CACNB2,DLGAP1,RAB3C,CLTC,HOMER2,RASAL2,SESTD1,RIMS2,ARHGAP32,LZTS3,PRAG1,KBTBD11,DLG3,DNM1,DYNC1I1,SHANK1,DPYSL2,GPHN,PTK2B,BAIAP2,AGAP1,AGAP2,NBEA,CAMKK2,IQGAP2,GLUL,GNAZ,RAPGEF4,GRIA1,GRIA2,GRIN2B,AKAP11,SYNPO,KCNA4,CEP170B,NLGN3,PRKCE,DAB2IP,IQSEC3,DZANK1,PPP1R9A,PPM1E,CNKSR2,NLGN1,SLC1A3,SHANK2,RIMS1,TNIK,EPB41L3,DMXL2,SY…
Pubmed	25468996	E-cadherin interactome complexity and robustness resolved by quantitative proteomics.	Pubmed	6.006e-16	1.447e-10	4.133e-12	5.361e-11	107	565	ELFN2,ADCY9,EHBP1L1,HIST1H3G,NCK2,SHROOM3,SH3RF1,ANXA2,ANXA4,PKP4,SHTN1,ARHGAP5,ATIC,ATP2B4,CALD1,MPZL1,SYT7,PDLIM1,CDH1,PDLIM7,SLC9A3R1,SLC4A7,COL17A1,FAM171B,TMEM87A,CTSB,CXADR,ARHGAP32,TES,ZFYVE16,F11R,GOLGA5,CCS,DSG2,TBC1D10A,PLEKHA1,PATJ,FLOT1,EPB41,EVPL,FASN,PGRMC2,SEC24B,BAIAP2,FLNA,MACC1,LSR,LZTS2,GAB1,SEPT9,ARHGEF16,SFN,PKP3,LYPLA2,HSPA1A,FAM110C,MICALL1,IL6ST,ITGA6,KDF1,SYAP1,LLGL1,LPP,…
Pubmed	23128233	Host-microbe interactions have shaped the genetic architecture of inflammatory bowel disease.	Pubmed	1.739e-15	4.19e-10	1.164e-11	1.509e-10	76	342	ADA,ADCY7,SLAIN2,PDLIM4,SOCS1,ZFP36L1,JAZF1,BSN,SKAP2,TMEM50B,RPS6KA4,CEBPG,CREM,CREB5,PLCH2,IRGM,DAP,DBP,RASSF5,F11R,TRIB1,IKZF1,FCGR2B,FCGR3A,PROCR,FOS,FUT2,TRAF3IP2,TAGAP,ERAP1,SDCCAG3,ZGPAT,YDJC,HORMAD2,GPR35,CXCL3,RSPO3,PTGDR2,HLA-DQA1,HLA-DQB1,TNC,IRF8,IFNGR2,IL6ST,IL15RA,IRF5,JAK2,PUSL1,LIF,ORMDL3,LSP1,MMP9,PLTP,MMEL1,GSDMA,IZUMO1,ATG16L1,REL,REV3L,RIT1,CCL2,CCL11,ITLN1,SBNO2,SLC11A1,SLC22…
Pubmed	24006456	Extracellular matrix secretion by cardiac fibroblasts: role of microRNA-29b and microRNA-30c.	Pubmed	1.928e-15	4.645e-10	1.255e-11	1.628e-10	59	228	LTBP4,ANXA2,ADAM15,WISP1,C1QA,C1QB,C1QC,CXCL16,CTHRC1,COL6A2,COL15A1,OLFML2B,CPE,CTGF,CTSB,DCN,NPNT,DPT,FBN1,EFEMP1,CPQ,PLA1A,FAM3C,SEMA3C,FBLN5,ADAMTS5,PRSS23,ADAMTS7,TNC,IGF1,IGFBP6,IGFBP7,LIF,LOXL1,LOXL2,LTBP1,MATN2,MMP3,MMP19,NOV,SERPINI1,PLTP,HTRA1,GLB1L,RARRES2,LGI2,CLSTN1,SOD3,COL18A1,THBS1,THBS2,ANGPTL2,TIMP2,TIMP3,CPXM1,AGRN,TPT1,PLA2G15,VWF
Pubmed	19199708	Proteomic analysis of human parotid gland exosomes by multidimensional protein identification technology (MudPIT).	Pubmed	2.357e-15	5.676e-10	1.494e-11	1.937e-10	86	416	ACTA1,C1QTNF3,ALDH1A1,ANPEP,ANXA2,ANXA4,ANXA7,SLC26A9,TNFSF10,BMP3,CPNE3,CD9,CD14,CD44,GCNT3,SLC9A3R1,CLTC,PRDX5,ITM2B,CNP,COL6A2,CTSB,TMPRSS11B,F11R,MVP,CRISPLD1,NPNT,DOPEY2,DSC2,DSG2,DSP,ADGRG2,EVPL,ST3GAL6,ATP6V1D,LSR,FUT2,CAB39,ERAP1,BPIFB1,TOR1B,YWHAQ,PRSS23,SLC6A14,HLA-A,HSPA1A,ITGB4,KRT2,KRT6A,KRT8,KRT12,MUC16,LTF,LYZ,MGP,PPM1L,TPRG1L,MUC1,MYO1C,VWA2,PPL,PRSS8,HTRA1,PTPRF,RARRES1,THSD4,SAA…
Pubmed	27507650	Long-term potentiation modulates synaptic phosphorylation networks and reshapes the structure of the postsynaptic interactome.	Pubmed	7.51e-15	1.809e-09	4.638e-11	6.015e-10	60	241	NLGN2,RASAL1,BEGAIN,CNTNAP1,SPTBN4,LRRC15,ADGRB2,MPDZ,WASF1,CACNB2,DLGAP1,RAB3C,HOMER2,CNP,RASAL2,CNTN1,ARHGAP32,DIAPH1,DLG3,DNM1,SHANK1,DPYSL2,CTTNBP2,BAIAP2,AGAP2,NBEA,IQGAP2,GLUL,YWHAQ,GPM6A,DSTN,RAPGEF4,TPPP,GRIA1,GRIA2,GRIK5,GRIN2B,SYNPO,TUBB2B,KCNA4,KCNJ4,KIF5C,NLGN3,PRKCE,DAB2IP,IQSEC3,DZANK1,PPP1R9A,CNKSR2,SLC1A2,SLC1A3,SHANK2,TNIK,EPB41L3,MPRIP,DMXL2,SYNE1,TRIO,YWHAH,KCNAB1
Pubmed	19000842	Atlas of gene expression in the developing kidney at microanatomic resolution.	Pubmed	1.431e-14	3.447e-09	8.618e-11	1.118e-09	25	50	C1QTNF3,CACNB4,SLCO4C1,BACE2,EHF,FOXF1,HPS3,GPRC5B,ME3,GPER1,LDB3,HYAL1,LRP1B,CLIC5,KITLG,MYH11,NPY2R,SERPINB5,NXPH1,PTPRO,RARRES2,SGCG,GSDMC,HHIP,TDRD5
Pubmed	8619474	A "double adaptor" method for improved shotgun library construction.	Pubmed	1.731e-14	4.169e-09	1.015e-10	1.317e-09	104	569	ACAA1,SLC25A11,ALDOC,C5orf30,ANK2,PIK3R3,APEX1,AOC3,HYAL2,KCTD12,KIF1A,CACNA1H,HERC1,SDK1,CACNA1C,CAV1,KIFC2,CYTH1,CLCN4,MAPK8IP1,CHST10,CHST11,UBXN11,MICAL2,RIMS2,RAB11FIP3,TMEM94,DBP,FBXL5,SNAP91,SV2B,G3BP2,DIAPH1,DIO2,DNM1,SH3BGRL2,RCAN1,PLXNC1,EML1,STX6,NCALD,EYA2,REEP2,SEMA6C,CXXC5,AZIN1,KCNV1,JTB,NTNG2,PCDH11X,YWHAQ,FAM107A,ELOVL5,DIXDC1,IL15RA,TUBB2B,KPNA1,ARHGAP12,MMP16,CCSER2,CCDC106,WDR…
Pubmed	27880917	Phenotypic and Interaction Profiling of the Human Phosphatases Identifies Diverse Mitotic Regulators.	Pubmed	1.77e-14	4.265e-09	1.015e-10	1.317e-09	161	1048	ACTA1,ADCY9,ZNF512B,USP31,MTUS1,PDP2,MICAL3,NCK2,PKP4,GRAMD1A,PIK3R3,CDC14A,ARHGAP5,CRYBG3,ATP2B4,URI1,BCKDHB,HERC1,WASF1,MPZL1,SPAG9,PSTPIP2,MTMR7,CD44,PDLIM7,CBARP,SLC9A3R1,ZFYVE9,CLTC,AKAP5,BAG5,ACBD5,FAM171B,NCOR2,CXADR,ARHGAP32,ZFYVE16,KIAA0753,FBXO3,GOLGA5,RCAN1,DSP,DUSP1,DUSP2,DUSP8,PTPN18,CNNM4,SCCPDH,AKAP9,PLEKHA1,TRIM13,EYA2,ACSL4,PGRMC2,SEC24B,BAIAP2,FOXC1,NBEA,IGF2BP2,CSPG5,SSX2IP,LZT…
Pubmed	20562862	A mouse knockout library for secreted and transmembrane proteins.	Pubmed	2.851e-14	6.866e-09	1.597e-10	2.071e-09	83	411	ADGRG5,FAM3D,C1QTNF3,FAM131A,LRRC4C,TMEM108,CCDC126,MPZL1,CXCL16,CLDN2,CLDN1,IL17RE,HSD17B13,CTHRC1,METTL7A,TSKU,FCRL5,TMEM130,CD300LB,ENPP5,CRISPLD1,NPNT,SHISA4,ACE2,SIGIRR,ANGPTL7,TLR8,FAR1,FUCA2,ERAP1,SIGLEC8,BPIFB1,UTS2,CNDP1,LINGO1,SCIMP,TMEM52,ITGA2B,SLC44A3,IL17D,MUC15,FXYD4,CPXM2,CYTL1,VIT,SMOX,PLXNA2,TRHDE,MANSC1,IL17RD,ASPN,CXCL17,CHPF,CLMP,TREML2,SLC29A3,STK32B,CYP4X1,UXS1,ITLN1,CHSY1,…
Pubmed	16537572	Nell1-deficient mice have reduced expression of extracellular matrix proteins causing cranial and vertebral defects.	Pubmed	3.422e-14	8.243e-09	1.873e-10	2.43e-09	53	203	ENC1,BMP5,BMP7,CALB1,ADIPOQ,COL4A3,COL6A2,COL7A1,COL9A2,COL15A1,COL5A3,COL23A1,DGKA,SPOCK2,SPOCK3,DLX5,NR1D2,TOB1,FGFR2,BAIAP2,CRTAP,CSPG5,GDF10,VAX1,ADAMTS8,ADAMTS5,TNC,LAMC2,MATN2,NELL1,NOTCH1,NOTCH3,NTF3,PACSIN3,SEMA5B,PRKCE,TRIM44,PTH1R,CRTAC1,RSPO1,BAALC,CXCL12,BMP2K,SOX9,ADAMTS16,NEDD4L,COL18A1,THBD,THBS1,THBS2,THBS3,TNXB,NPDC1
Pubmed	16710414	The DNA sequence and biological annotation of human chromosome 1.	Pubmed	4.939e-14	1.19e-08	2.644e-10	3.429e-09	158	1034	AMIGO1,ADORA3,SLAMF6,RGS5,ZSWIM5,PTCH2,ATP1A4,ATP1B1,B4GALT2,ADGRB2,CREG1,CD84,PER3,C1QA,C1QB,C1QC,LURAP1,TAF1A,MPZL1,CD34,CD53,CIART,RASAL2,COL9A2,B3GALNT2,CRP,SDC3,KIAA0040,CTH,FCRL5,CTSS,TMEM63A,RIMS3,RASSF5,F11R,MANEAL,DPT,DR1,SHISA4,TSPAN2,SCCPDH,AGO1,MEGF6,EIF1AX,BNIPL,PATJ,CCDC24,ANGPTL7,EPB41,STX6,EPHA8,ZMPSTE24,SRARP,ETV3,TEX35,FAAH,FABP3,HOOK1,FCGR2B,ZBTB18,ZMYND12,SEMA6C,SGIP1,TMEM79,G…
Pubmed	19258923	Genetic susceptibility to respiratory syncytial virus bronchiolitis in preterm children is associated with airway remodeling genes and innate immune genes.	Pubmed	5.277e-14	1.271e-08	2.763e-10	3.583e-09	53	205	ALOX5,SOCS2,SOCS3,CASP1,CXCL16,CD14,CD86,CDH1,CCR3,CCR5,CSF3,CSF3R,EDN1,TLR8,IRF9,FOS,CHIA,CXCL3,HDC,HNMT,IFNGR2,IKBKB,IL1B,IL6,IL6R,IL7,IL9,IL10RA,IL13RA1,IL15RA,IL18,IRF3,IRF5,JAK2,JUN,LTF,MUC1,MUC2,NGFR,NOS1,PSMB8,CCL2,CCL4,CCL7,CCL8,CCL11,SELL,STAT3,STAT5A,TAP1,TAP2,TLR1,VCAM1
Pubmed	19086053	Identification of new putative susceptibility genes for several psychiatric disorders by association analysis of regulatory and non-synonymous SNPs of 306 genes involved in neurotransmission and neurodevelopment.	Pubmed	6.189e-14	1.491e-08	3.172e-10	4.113e-09	67	300	ACHE,ACTN2,ADA,ADCYAP1,ADCYAP1R1,ADORA2A,ADORA3,ADRA1D,ADRA2A,ADRB1,AGT,NLGN2,CNTNAP1,CAMK1,PDXK,AVPR1A,BDKRB1,CHRNB3,NRXN2,HOMER2,CNTN1,NRG2,CRHR2,CNTNAP2,DBH,SNAP91,DLG3,AKAP9,FAAH,NBEA,GDNF,RAPGEF4,GRIA1,GRIA2,GRIK3,GRIK5,GRIN2B,GRM7,HTR1A,HTR1F,HTR2A,HTR2B,INPP1,LEPR,LIF,MAOA,MAOB,NGFR,NOS1,NOS3,NPR2,NPY2R,NTF3,CNTN3,ABCB1,PLCG2,SLTM,NLGN1,SLC1A1,SLC1A2,SLC1A3,SLC1A4,SLC6A9,SLC6A11,SSTR4,ASTN…
Pubmed	17703412	Genetic susceptibility to respiratory syncytial virus bronchiolitis is predominantly associated with innate immune genes.	Pubmed	8.081e-14	1.947e-08	4.055e-10	5.259e-09	53	207	ALOX5,SOCS2,SOCS3,CASP1,CXCL16,CD14,CD86,CDH1,CCR3,CCR5,CSF3,CSF3R,EDN1,TLR8,IRF9,FOS,CHIA,CXCL3,HDC,HNMT,IFNGR2,IKBKB,IL1B,IL6,IL6R,IL7,IL9,IL10RA,IL13RA1,IL15RA,IL18,IRF3,IRF5,JAK2,JUN,LTF,MUC1,MUC2,NGFR,NOS1,PSMB8,CCL2,CCL4,CCL7,CCL8,CCL11,SELL,STAT3,STAT5A,TAP1,TAP2,TLR1,VCAM1
Pubmed	20634891	Maternal genes and facial clefts in offspring: a comprehensive search for genetic associations in two population-based cleft studies from Scandinavia.	Pubmed	9.408e-14	2.266e-08	4.625e-10	5.998e-09	71	331	FZD7,FZD8,JAG1,AHR,C1QTNF3,ALDH1A1,AMT,APEX1,APOB,BARX2,APOE,PTCH2,ATIC,BCL3,CBS,CDH1,CKM,NRXN2,OSR2,CTH,CYP1A1,CYP2E1,ARNT2,DLX5,DLX6,FGFBP1,DSP,DVL1,EDN1,EGR3,MECOM,IRF9,FGF12,FGFR2,FOLH1,ALDH1L1,GSTM1,GSTM3,GSTT1,HYAL1,IRF6,JAG2,FOXP2,LCAT,MAT2A,STX18,MSX1,MT1A,MTR,NOTCH3,ROR2,PEX7,ABCB1,MMEL1,PTCH1,PTEN,RET,CHD7,SKI,SOX5,SOX9,STAT3,TBX1,HNF1A,LEFTY2,TGFBR3,THRB,TIMP2,TWIST1,CEACAM19,PAX8
Pubmed	19453261	High-density association study of 383 candidate genes for volumetric BMD at the femoral neck and lumbar spine among older men.	Pubmed	1.063e-13	2.561e-08	5.122e-10	6.643e-09	78	383	FZD6,FZD7,JAG1,ALOX15,PDLIM4,ARRB1,ARRB2,TNFSF10,BCL2,FGF18,WISP1,BMP3,BMP7,OSTN,ADIPOQ,CRHR2,CSF2RB,CSF3,CSF3R,CTGF,CYP1A1,CYP21A2,DCN,DLX5,DLX6,DVL1,TOB1,EGR2,EGR3,GREM1,ETS2,FGFR2,FOS,FOSB,TWIST2,HSD17B4,ID1,ID2,IGF1,IGFBP6,IHH,IKBKB,IL1B,IL6,IL6R,IL6ST,IRS1,LCT,LEPR,LIF,LTBP1,MGP,MMP9,MSX1,MYD88,NFATC1,NOTCH1,NOTCH2,NTF3,ROR2,NR4A2,PTCH1,PTH1R,RBL2,BMP2K,SOX5,SOX9,HNF1A,TCF7,TGFBR3,THRB,PIK3R…
Pubmed	19521566	The European renal genome project: an integrated approach towards understanding the genetics of kidney development and disease.	Pubmed	1.095e-13	2.637e-08	5.171e-10	6.706e-09	52	202	ADCYAP1,AHR,AK4,EBF4,AQP9,BMP7,CA2,S100G,CLDN2,CLDN1,SLCO4C1,CLCN5,CNTN1,SLC4A8,SLC31A2,PYGO1,FGFBP1,DPP6,ACE2,ETV6,FABP3,ST6GAL2,GCLC,GLUL,TWIST2,SLC6A14,NEGR1,SLC5A9,DLL1,LRP2,LSAMP,NPAS4,MYO5B,NFATC2,NPHS1,ROR2,PCP4,TMOD3,GPR132,SORT1,TRPM3,SLC1A1,SLC7A4,SLC12A2,SLC12A3,SLC18A1,SLC22A1,SORL1,VAMP2,TAL1,HEY2,TTR
Pubmed	9110174	Large-scale concatenation cDNA sequencing.	Pubmed	1.381e-13	3.325e-08	6.395e-10	8.294e-09	101	563	ACAA1,SLC25A11,ALDOC,C5orf30,ANK2,APEX1,AOC3,HYAL2,KCTD12,KIF1A,CACNA1H,HERC1,SDK1,CACNA1C,CAV1,KIFC2,CYTH1,CLCN4,MAPK8IP1,CHST10,CHST11,UBXN11,MICAL2,RIMS2,RAB11FIP3,TMEM94,DBP,FBXL5,SNAP91,SV2B,G3BP2,DIAPH1,DIO2,DNM1,SH3BGRL2,RCAN1,PLXNC1,EML1,STX6,NCALD,EYA2,REEP2,SEMA6C,CXXC5,AZIN1,KCNV1,JTB,NTNG2,PCDH11X,YWHAQ,FAM107A,ELOVL5,DIXDC1,IL15RA,TUBB2B,KPNA1,ARHGAP12,MMP16,CCDC106,WDR77,PLTP,CROT,Z…
Pubmed	26238476	Spatiotemporal regulation of GLI target genes in the mammalian limb bud.	Pubmed	1.48e-13	3.565e-08	6.726e-10	8.724e-09	51	197	FZD7,JAG1,SPARCL1,SHROOM3,PTCH2,JAZF1,CLDN9,WHRN,OSR2,CREB5,IER2,COL23A1,NCOR2,DCN,CALML4,DLX5,TCTEX1D2,KCNE3,UST,GREM1,RAMP2,HOOK1,FOXF1,KBTBD8,GLI1,FAM69C,RSPO3,HOXB4,IGFBP7,LTBP1,MEIS2,ATP6V1G3,ZNF704,PPP1R2,PRKCE,TMEM30B,PTCH1,TRMT10C,NDNF,RALGPS2,TP53RK,SCUBE1,SMOC1,C12orf57,HHIP,ZNF281,ADAMTS19,WNT11,XPNPEP2,THAP11,CITED4
Pubmed	20503287	Interleukin-9 polymorphism in infants with respiratory syncytial virus infection: an opposite effect in boys and girls.	Pubmed	1.672e-13	4.027e-08	7.457e-10	9.671e-09	52	204	ALOX5,SOCS2,SOCS3,CASP1,CXCL16,CD14,CD86,CDH1,CCR3,CCR5,CSF3,CSF3R,EDN1,TLR8,IRF9,FOS,CHIA,CXCL3,HDC,HNMT,IFNGR2,IKBKB,IL1B,IL6,IL6R,IL7,IL9,IL10RA,IL13RA1,IL15RA,IRF3,IRF5,JAK2,JUN,LTF,MUC1,MUC2,NGFR,NOS1,PSMB8,CCL2,CCL4,CCL7,CCL8,CCL11,SELL,STAT3,STAT5A,TAP1,TAP2,TLR1,VCAM1
Pubmed	25814554	Phospho-tyrosine dependent protein-protein interaction network.	Pubmed	1.999e-13	4.816e-08	8.746e-10	1.134e-08	81	410	C1QTNF3,NCK2,MYH7B,PIK3R3,CAMK1,TCAP,CCDC74A,SOCS1,ATF3,BECN1,DDIT4L,BMX,MPZL1,SOCS3,USP2,CENPB,PLEKHB1,CKM,CRP,ZNF451,PCDHB5,RABGAP1L,TSPAN2,TNK2,MECOM,CSAD,FGF12,BAIAP2,FOXO1,SEMA4D,DAPP1,FYB1,ARID5A,YWHAQ,DUSP18,GRB7,TWIST2,HSH2D,HSPA1A,ID1,ID2,PLB1,IRS1,JAK3,SHE,C6orf141,MYLIP,PPP1R12B,PACSIN3,PIK3R1,PLAGL2,PLCG2,NHLRC2,RB1,PLEKHS1,NT5C,BATF3,TP53RK,NHP2,MAPRE3,HABP4,CNDP2,DCAF11,ZHX3,EPB41L4…
Pubmed	21900206	A directed protein interaction network for investigating intracellular signal transduction.	Pubmed	2.033e-13	4.898e-08	8.746e-10	1.134e-08	166	1123	AK4,NCK2,AMPH,ANXA4,ANXA7,PKP4,PIK3R3,NIPSNAP1,APEX1,C6orf136,TCAP,SPTBN4,DYNLL1,TMEM108,ATP1B1,NOL4,TSC22D1,POLR3D,BTG1,MPPED1,SELENBP1,SOCS3,SPAG9,CAV2,CBS,KIFC2,PDLIM1,CDH13,CENPB,NRXN2,CNTN1,ARMC8,FEZ1,CTSB,CCDC69,PRAG1,AKR1C1,GADD45A,FBXL5,DEFB1,EHF,DNM1,DMPK,DYNC1I1,TCTEX1D2,DPYSL2,KCNE3,DUSP8,DVL1,ZNF593,EIF4A2,ELF5,TRIM13,EPHA8,ZNF219,IKZF1,SCAND1,KBTBD7,NPM3,TUBB3,FBN1,CSAD,FES,ARAP1,AGA…
Pubmed	11230166	Toward a catalog of human genes and proteins: sequencing and analysis of 500 novel complete protein coding human cDNAs.	Pubmed	2.498e-13	6.017e-08	1.056e-09	1.369e-08	123	750	CNST,SNN,TC2N,OSBPL5,FAM135A,RASAL1,TSHZ3,RGS5,PDE5A,TMEM108,ATP2B4,SINHCAF,MOB4,SPEF1,TIPARP,HIGD1A,REXO2,SPATS2L,NSMF,FAM32A,SOCS5,RAB33B,ARHGAP24,TMPRSS11B,FBXL5,TMEM130,TMEM47,F11R,FBXO3,CCDC3,ARNT2,LHX6,NCALD,TEX35,KBTBD7,SLITRK6,ZMYND12,TMEM117,LRRC8C,SGIP1,GARNL3,CAMKK1,SYT3,GNB5,SSX2IP,MSANTD4,FILIP1,MAP1LC3A,GPM6B,WWP1,PRSS23,FAM107A,ZNRF1,DDX19B,USP18,MIER3,ELOVL5,SYNPO,ITGB6,NCOA7,PIK3…
Pubmed	19906978	Brn3a and Nurr1 mediate a gene regulatory pathway for habenula development.	Pubmed	3.355e-13	8.082e-08	1.393e-09	1.807e-08	45	163	CNST,FZD8,ALCAM,EBF4,SCUBE2,BTG1,CHRNB3,COL5A3,RGS6,PLCH2,DCC,TMEM47,SH3BGRL2,DPP6,PLXNC1,LAMC3,TUBB3,DAPP1,GFAP,NTNG2,KCNG4,KCND2,AMIGO2,LSAMP,MAOA,TMEM176B,NR4A2,MCUB,COQ8B,TMEM176A,KCNIP1,TRPM3,TRIM36,SNCG,MYO16,SMOC1,SSTR4,TACR1,TEX15,HHIP,TSPAN12,TTR,WNT2B,PTPDC1,SPATA13
Pubmed	16335952	Human plasma N-glycoproteome analysis by immunoaffinity subtraction, hydrazide chemistry, and mass spectrometry.	Pubmed	5.511e-13	1.327e-07	2.25e-09	2.918e-08	59	257	ACAN,AGT,SPARCL1,ALCAM,ANPEP,APOB,AOC3,BCHE,CFB,FCGBP,C1QA,C4BPA,C9,CA11,CACNA2D1,CD14,CD44,CDH13,JAM2,CNTN1,CTSD,DBH,ACE,DSC2,DSG2,ENPEP,SIRPB1,LRG1,B3GNT2,FGL2,CNDP1,CFHR1,TNC,IHH,IL6ST,ITGA2B,ITGB4,ITIH3,KLKB1,LCAT,LEPR,CNTN4,ORM1,CNTN3,PLTP,PLXNB1,PTGDS,FREM2,PTPRF,MMRN2,SELL,SOD3,ADGRL4,THBS1,TNXB,TTR,VCAM1,VTN,ADGRG6
Pubmed	12693553	Prediction of the coding sequences of mouse homologues of KIAA gene: II. The complete nucleotide sequences of 400 mouse KIAA-homologous cDNAs identified by screening of terminal sequences of cDNA clones randomly sampled from size-fractionated libraries.	Pubmed	5.693e-13	1.371e-07	2.286e-09	2.964e-08	78	395	ADCY6,GRAMD1B,USP31,PLEKHG1,LRFN2,MICAL3,LRCH2,ZSWIM5,LRRC4C,DCAF5,PER2,CACNA1H,TSPOAP1,CLTC,WHRN,ZNF451,LRRTM2,ARHGEF4,KIAA0100,RIPOR2,SNPH,ZFYVE16,TMEM94,KIAA0232,RIMS3,SPOCK2,SV2B,DENND4B,RABGAP1L,DLG3,SLC23A2,DOPEY2,ATP9A,VPS13B,UNC13B,CAMKK2,TOB2,SEPT9,NEGR1,DISP2,CIPC,TET3,BCL11A,CEP170B,PLXNA2,RSBN1,DAB2IP,IQSEC3,LGI2,PPP1R9A,PPM1E,CNKSR2,NLGN1,TRAK1,LRIG3,TNIK,FNBP1,ZHX3,AVL9,PPRC1,RAP1GA…
Pubmed	21386911	Identification of anchor genes during kidney development defines ontological relationships, molecular subcompartments and regulatory pathways.	Pubmed	7.523e-13	1.812e-07	2.971e-09	3.853e-08	47	179	JAG1,TSHZ3,RGS5,RDH16,STC2,ATP1A2,CACNB4,CASP4,SLCO4C1,LY86,COL23A1,UNC5CL,ACE,SIGIRR,MYL9,ALDH1L1,GPM6A,GPM6B,CCDC184,RSPO3,HDC,HPGD,IGF1,ITGA9,AQP11,KITLG,REM1,SERPINI1,EDARADD,NXPH1,PID1,CLMN,PLBD1,SCNN1B,CYP4X1,SGCG,SLC18A1,TAF4B,SYNM,GSDMC,C4orf54,TGFB1I1,SYNPO2,AARD,TTR,VLDLR,TDRD5
Pubmed	20438785	Polymorphisms in innate immunity genes and risk of childhood leukemia.	Pubmed	9.589e-13	2.31e-07	3.725e-09	4.832e-08	51	206	ACAA1,ALOX5,ALOX15,CNTNAP1,SOCS1,CFB,SOCS2,C1QA,C1QB,C1QC,C4BPA,C5AR1,C9,SOCS3,CD14,CCR3,CRP,CYP21A2,DEFB1,NOD1,GLS,PTGDR2,HGF,INSL3,JAK3,KLKB1,CD46,MUC6,MYD88,NCF4,NOS1,NOS3,SERPINB2,SERPINI1,GGCT,CCL2,CCL7,CCL8,CCL11,SELE,SELP,SOD3,FOXJ2,STAT2,STAT3,STAT5A,STAT5B,TLR1,VCAM1,ZNF76,ABHD16A
Pubmed	16303743	Signal sequence and keyword trap in silico for selection of full-length human cDNAs encoding secretion or membrane proteins from oligo-capped cDNA libraries.	Pubmed	1.019e-12	2.455e-07	3.898e-09	5.055e-08	82	430	C1QTNF3,SEMA6A,GRAMD1A,STC2,ADAM15,CREG1,CACNA1H,MPZL1,ESAM,WFDC1,CLDN2,TMEM87A,TSKU,CTSB,F11R,TSPAN3,SCCPDH,RAB34,ZMPSTE24,GGT6,LAMC3,B3GNT3,TLR8,SLC25A37,MS4A4A,TUBB4A,CPQ,SPON1,FBLN5,MED10,HACD3,ARL6IP5,LSR,TSPAN13,FUCA2,GPRC5B,PLPP7,PRSS23,GALNT6,ELOVL5,HSBP1,PUSL1,ORMDL3,LRP3,MATN2,AQP11,KCTD6,CLIC5,CD200,GLIPR2,NLGN3,SERTAD1,KREMEN2,PTGDS,PTGFRN,ATP13A3,SPTLC3,ISM2,UXS1,CHSY1,SLC2A3,DBNDD2,…
Pubmed	20673868	A genetic association study of maternal and fetal candidate genes that predispose to preterm prelabor rupture of membranes (PROM).	Pubmed	1.067e-12	2.57e-07	4.015e-09	5.208e-08	48	187	AGT,APOB,APOE,CD14,COL4A3,CRHR2,CSF3,ACE,DEFB1,IL18BP,EDN1,GJA4,HPGD,HTR2A,IFNGR2,IGF1,IL1B,IL6,IL6R,IL9,IL10RA,IL18,IRS1,LTF,LYZ,MGP,MMP3,MMP9,MMP16,MMP17,MMP19,NOS3,PLAT,PTGER2,PTGER3,PTGS1,CCL2,SELE,SELP,SOD3,TAP1,TBXAS1,THBD,THBS1,THPO,TIMP2,TLR1,VWF
Pubmed	20406964	Risk of meningioma and common variation in genes related to innate immunity.	Pubmed	1.171e-12	2.82e-07	4.338e-09	5.626e-08	51	207	ACAA1,ALOX5,ALOX15,CNTNAP1,SOCS1,CFB,SOCS2,C1QA,C1QB,C1QC,C4BPA,C5AR1,C9,SOCS3,CD14,CCR3,CRP,CYP21A2,DEFB1,NOD1,GLS,PTGDR2,HGF,INSL3,JAK3,KLKB1,CD46,MUC6,MYD88,NCF4,NOS1,NOS3,SERPINB2,SERPINI1,GGCT,CCL2,CCL7,CCL8,CCL11,SELE,SELP,SOD3,FOXJ2,STAT2,STAT3,STAT5A,STAT5B,TLR1,VCAM1,ZNF76,ABHD16A
Pubmed	20452482	Identification of fetal and maternal single nucleotide polymorphisms in candidate genes that predispose to spontaneous preterm labor with intact membranes.	Pubmed	1.318e-12	3.175e-07	4.811e-09	6.239e-08	48	188	AGT,APOB,APOE,CD14,COL4A3,CRHR2,CSF3,ACE,DEFB1,IL18BP,EDN1,GJA4,HPGD,HTR2A,IFNGR2,IGF1,IL1B,IL6,IL6R,IL9,IL10RA,IL18,IRS1,LTF,LYZ,MGP,MMP3,MMP9,MMP16,MMP17,MMP19,NOS3,PLAT,PTGER2,PTGER3,PTGS1,CCL2,SELE,SELP,SOD3,TAP1,TBXAS1,THBD,THBS1,THPO,TIMP2,TLR1,VWF
Pubmed	19423540	Common variation in genes related to innate immunity and risk of adult glioma.	Pubmed	1.427e-12	3.437e-07	5.129e-09	6.652e-08	51	208	ACAA1,ALOX5,ALOX15,CNTNAP1,SOCS1,CFB,SOCS2,C1QA,C1QB,C1QC,C4BPA,C5AR1,C9,SOCS3,CD14,CCR3,CRP,CYP21A2,DEFB1,NOD1,GLS,PTGDR2,HGF,INSL3,JAK3,KLKB1,CD46,MUC6,MYD88,NCF4,NOS1,NOS3,SERPINB2,SERPINI1,GGCT,CCL2,CCL7,CCL8,CCL11,SELE,SELP,SOD3,FOXJ2,STAT2,STAT3,STAT5A,STAT5B,TLR1,VCAM1,ZNF76,ABHD16A
Pubmed	20628624	Evaluation of candidate stromal epithelial cross-talk genes identifies association between risk of serous ovarian cancer and TERT, a cancer susceptibility "hot-spot".	Pubmed	2.625e-12	6.324e-07	9.3e-09	1.206e-07	45	172	AREG,TNFSF10,WISP1,BST2,SELENBP1,CCND2,CD44,ISG15,CTGF,DCN,EGR2,FOS,GATA6,CXCL3,ID2,IFI16,IFI35,IFIT1,IL1B,IL6,IL6ST,ITGA6,JUN,EPCAM,MCM2,MMP3,MMP9,MX1,NOTCH3,SERPINB2,PLAT,PODXL,THAP12,PTEN,PTGS1,SORT1,CCL7,CCL11,SOX9,TRIM21,STAT3,TIMP3,TNFAIP6,TWIST1,EZR
Pubmed	20551380	Proteomics characterization of extracellular space components in the human aorta.	Pubmed	2.916e-12	7.024e-07	1.005e-08	1.304e-07	33	101	ACAN,LTBP4,APOE,COL6A2,COL15A1,ABI3BP,CTSD,DCN,DPT,FBN1,EFEMP1,CPQ,SBSPON,SPON1,FBLN5,TNC,IGFBP7,LOXL1,LTBP1,MATN2,MGP,CPXM2,HTRA1,ASPN,SOD3,TGFB1I1,COL18A1,THBS1,TIMP3,CLEC3B,AGRN,TNXB,VTN
Pubmed	11076863	DNA cloning using in vitro site-specific recombination.	Pubmed	2.921e-12	7.037e-07	1.005e-08	1.304e-07	125	794	CNST,ACR,F8A1,SLC10A3,SNN,FZD8,TC2N,OSBPL5,FAM135A,TSHZ3,RGS5,AKR1C3,PDE5A,ATP2B4,FGF18,PER2,C1QC,USP13,S100G,SOCS3,CAV1,CAV2,CD14,JAM2,SINHCAF,TIPARP,HIGD1A,REXO2,SPATS2L,FAM32A,ABHD11,GADD45A,TMPRSS11B,FBXL5,TMEM130,TMEM47,CCDC3,ARNT2,EVC2,LHX6,NCALD,SCAND1,TEX35,KBTBD7,IFITM3,SLITRK6,TMEM117,SGIP1,SYT3,CSPG5,GNB5,SSX2IP,RASD1,ASB4,MSANTD4,EFCAB7,FILIP1,GAP43,MAP1LC3A,YWHAQ,GPM6B,CCDC184,PRSS23…
Pubmed	15489336	From ORFeome to biology: a functional genomics pipeline.	Pubmed	4.718e-12	1.136e-06	1.601e-08	2.076e-07	116	722	CNST,F8A1,SLC10A3,SNN,TC2N,OSBPL5,FAM135A,TSHZ3,RGS5,AKR1C3,PDE5A,ATP2B4,FGF18,C1QC,USP13,SOCS3,CAV1,CAV2,CD14,JAM2,SINHCAF,TIPARP,HIGD1A,REXO2,SPATS2L,FAM32A,ABHD11,GADD45A,TMPRSS11B,FBXL5,TMEM130,TMEM47,CCDC3,ARNT2,LHX6,NCALD,SCAND1,TEX35,KBTBD7,IFITM3,SLITRK6,TMEM117,SGIP1,SYT3,GNB5,SSX2IP,RASD1,MSANTD4,EFCAB7,FILIP1,GAP43,MAP1LC3A,YWHAQ,GPM6B,CCDC184,PRSS23,FAM107A,ZNRF1,USP18,MIER3,SYNPO,ITG…
Pubmed	26638075	A Dynamic Protein Interaction Landscape of the Human Centrosome-Cilium Interface.	Pubmed	5.324e-12	1.282e-06	1.781e-08	2.31e-07	235	1820	ADCY9,FZD6,PLEKHG1,ADSL,MTUS1,OSBPL8,MICAL3,SEMA6A,NCK2,SLAIN2,SH3RF1,ANK2,TMEM41A,PKP4,GRAMD1A,NIPSNAP1,ARRB2,DYNLL1,CRYBG3,ATP1A2,ATP2B4,KCTD12,URI1,DPY19L3,KIF1A,BCR,BICD1,CPNE3,BSN,C21orf2,CACNA1A,MPZL1,CAV1,MAP7,LATS1,SLCO4C1,LRBA,PDLIM7,CBARP,HMGN3,AP2S1,HYPK,CLTC,ITM2B,MOB4,RASAL2,AKAP5,SLC4A7,FAM171B,TMEM87A,SPATS2L,CTSB,CXADR,TES,LZTS3,KIAA0753,FBXO22,F11R,GOLGA5,TCTEX1D2,DR1,EVC2,DSC2,D…
Pubmed	16452087	Comprehensive identification of phosphorylation sites in postsynaptic density preparations.	Pubmed	6.788e-12	1.635e-06	2.24e-08	2.905e-07	44	170	SYN3,ELFN2,BEGAIN,ANK1,PKP4,PDLIM4,EIF3B,PHACTR1,BSN,DAGLA,CACNB1,CACNB4,PODXL2,RIMS2,FAM131B,DYNC1I1,DPYSL2,GPHN,PTK2B,AGAP2,SGIP1,PEX5L,GAP43,GFAP,TPPP,GRIN2B,SYNPO,HSD17B4,KCNB1,MAP2,MARK1,CEP170B,ZDHHC8,IQSEC3,DZANK1,CLMN,PEAK1,CNKSR2,SHANK2,RIMS1,FNBP1,EPB41L3,MPRIP,SLC4A10
Pubmed	20936779	A human MAP kinase interactome.	Pubmed	7.537e-12	1.816e-06	2.453e-08	3.182e-07	87	486	LENG8,SH3RF1,MAP4K3,ANXA7,BHLHE40,ARRB1,ARRB2,SLC4A4,TSC22D1,BRAF,WASL,LATS1,DLGAP1,KIAA1549L,CLTC,MOB4,ABI3BP,ZNF451,ARHGEF4,PYGO1,ARHGAP32,RIPOR2,KIAA0232,SHANK1,DOCK1,DR1,DSP,RBM4B,DUSP1,HIPK3,EGR1,TNK2,EVPL,EXTL3,BAIAP2,ZBTB18,FLNA,FOS,GAB1,MAP3K2,GFAP,PARD6B,ZGPAT,GLUL,YWHAQ,DUSP10,CGNL1,HIVEP2,SYNPO,HSPA1A,ITGB4,JUN,KRT8,LRPAP1,MAP3K3,STK32C,MUC1,MYH11,PAK1,PIK3R1,WDR44,PRKAR1B,PRKCE,PRKCZ,…
Pubmed	16381901	The LIFEdb database in 2006.	Pubmed	8.557e-12	2.061e-06	2.748e-08	3.564e-07	115	720	CNST,F8A1,SLC10A3,SNN,TC2N,OSBPL5,FAM135A,TSHZ3,RGS5,AKR1C3,PDE5A,ATP2B4,FGF18,C1QC,USP13,SOCS3,CAV1,CAV2,CD14,JAM2,SINHCAF,TIPARP,HIGD1A,REXO2,SPATS2L,FAM32A,ABHD11,GADD45A,TMPRSS11B,FBXL5,TMEM130,TMEM47,CCDC3,ARNT2,LHX6,NCALD,SCAND1,TEX35,KBTBD7,IFITM3,SLITRK6,TMEM117,SGIP1,SYT3,GNB5,SSX2IP,RASD1,MSANTD4,EFCAB7,FILIP1,GAP43,MAP1LC3A,YWHAQ,GPM6B,CCDC184,PRSS23,FAM107A,ZNRF1,USP18,MIER3,SYNPO,ITG…
Pubmed	15146197	Transcriptome characterization elucidates signaling networks that control human ES cell growth and differentiation.	Pubmed	1.311e-11	3.158e-06	4.156e-08	5.389e-07	156	1089	LENG8,ADORA2A,PWWP2A,MICAL3,TSHZ3,ANK2,ZSWIM5,GRAMD2B,TSC22D1,CALD1,CASP4,AP5B1,CDH13,CEBPG,SLC9A3R1,PRPF40B,GSTO1,COL6A2,CREM,CRHR2,NCOR2,NSMF,FEZ1,ZNF451,MARF1,ADAMTS14,RIMS2,TMEM94,DAPK1,DMXL1,DLG3,MARVELD3,DSG2,DSP,E2F5,TLNRD1,TENM1,PLEKHA1,TNK2,EPHA1,TBC1D16,ACSL4,CRB3,FGFR2,ZBTB18,SEMA3C,TACC2,PMVK,LZTS2,GATA6,CHMP2A,ST6GAL2,AFAP1L2,RBPMS,AFAP1,NAPRT,HOXB3,ITPRIPL1,PAQR8,TRIM5,USP54,TMEM52,…
Pubmed	19851296	Assessment of a polymorphism of SDK1 with hypertension in Japanese Individuals.	Pubmed	1.463e-11	3.523e-06	4.575e-08	5.933e-07	39	142	ACYP2,SORCS2,ALOX5,SPTBN4,SIX5,SDK1,COL23A1,NCOR2,CELSR1,DBH,ACE,RABGAP1L,TRAPPC9,DOCK1,EMC8,FOXF1,SEPT9,ACSS1,CPLX2,ALDH1L1,ACOT7,ADAMTSL5,IRF5,LLGL2,LRPAP1,ABCC1,PPP1R12B,ROR2,LARGE2,UBE2R2,CXCL12,DIP2C,UGGT2,CUL9,CAMTA1,SUN1,VOPP1,ITM2C,WNK2
Pubmed	15747579	Construction of a multi-functional cDNA library specific for mouse pancreatic islets and its application to microarray.	Pubmed	1.568e-11	3.777e-06	4.842e-08	6.28e-07	58	270	VWA5B2,ADAR,LTBP4,NIPSNAP1,KCTD12,BCL2A1,CFB,OSGIN2,DAGLA,CACNA1C,RPS6KA4,TGFBRAP1,CLTC,BACE2,SLC4A7,SLC4A8,CREM,IER2,CNTNAP2,DBP,EGR2,ETV3,FGF12,SEC23B,PLK2,GCNT1,RAPGEF4,PARP10,NUDT4,HLA-A,IRF6,LIF,ABCC1,CENPV,RTL5,ZNF704,ATP8B1,PFKFB3,SECISBP2,DHX58,DAB2IP,ZCCHC2,NAT10,PIP4K2C,SORT1,FOXRED2,ATXN7,CASC4,CUL9,SVIL,AGTPBP1,PCDHB8,TEF,THBS3,ZNF14,FMN2,SLMAP,SLC4A10
Pubmed	20198315	Association of genetic variants with hemorrhagic stroke in Japanese individuals.	Pubmed	1.851e-11	4.458e-06	5.643e-08	7.318e-07	39	143	ACYP2,SORCS2,ALOX5,SPTBN4,SIX5,SDK1,COL23A1,NCOR2,CELSR1,DBH,ACE,RABGAP1L,TRAPPC9,DOCK1,EMC8,FOXF1,SEPT9,ACSS1,CPLX2,ALDH1L1,ACOT7,ADAMTSL5,IRF5,LLGL2,LRPAP1,ABCC1,PPP1R12B,ROR2,LARGE2,UBE2R2,CXCL12,DIP2C,UGGT2,CUL9,CAMTA1,SUN1,VOPP1,ITM2C,WNK2
Pubmed	17474147	Systematic identification of SH3 domain-mediated human protein-protein interactions by peptide array target screening.	Pubmed	1.876e-11	4.519e-06	5.648e-08	7.326e-07	66	330	OSBPL5,ANK2,MAP4K3,PPFIA4,CNTNAP1,CYP4F2,ATP2A3,BMX,WASL,KIFC2,LRBA,DLGAP1,HMGN3,AKAP6,MYRIP,RIMS2,G3BP2,DNM1,DOCK1,DTX1,CELSR2,EFS,EXTL3,FANCA,FCGR2B,SEC24B,FLNA,NCKIPSD,NBEA,FYB1,GNS,NXPH3,ID4,JAK2,KCNN1,LEPR,LRP2,MIA2,MYLK,PPP1R12A,NOTCH3,PIK3C2B,PIK3R1,PLCG2,PPP1R3D,RGS7,RIT2,RIT1,TMEM74B,RRAS,SHANK2,SLC22A3,SMARCD2,SMARCD3,RIMS1,TNIK,CUL9,EPB41L3,TAL1,PCDHA2,TDRD1,UGP2,PDIA2,ZNF32,AGPAT4,WNK2
Pubmed	21795542	Developmental profiling of spiral ganglion neurons reveals insights into auditory circuit assembly.	Pubmed	1.977e-11	4.761e-06	5.878e-08	7.623e-07	20	42	FZD8,LGR5,LIN7A,C1QB,CEBPD,PLPPR4,MAFB,FAM19A2,HLA-A,IFI16,IGF1,IGFBP7,NPR2,PCDH9,CYTL1,PROX1,PTGDS,FREM2,ZFPM2,FZD3
Pubmed	20211142	An atlas of combinatorial transcriptional regulation in mouse and man.	Pubmed	2.535e-11	6.106e-06	7.447e-08	9.658e-07	128	846	NRIP1,ZNF512B,AHR,EBF4,APEX1,YBX3,BARX2,BHLHE40,PDLIM4,ZSCAN18,ATF3,POLR3D,NR1I2,PER2,ZFP36L1,BTG1,TAF1A,CEBPD,CEBPE,CEBPG,CENPB,CRY1,NCOR2,ZNF592,ZNF451,ANKS3,PYGO1,DACH1,DBP,EHF,ARNT2,MAFB,DLX5,EBF1,ZNF593,HEYL,ZNF263,EGR1,ELF5,NR2F6,ZNF219,ETS2,SCAND1,IRF9,PCGF6,BATF,FOS,ARID3B,IVNS1ABP,L3MBTL3,ZMYND11,ZBTB6,GATA6,ZNF275,GLI1,WWP1,HIVEP2,HOXB4,HOXB5,HOXB6,HOXB8,HSBP1,ID1,ID2,ID4,TRIM5,IRF3,IRF…
Pubmed	11780052	The DNA sequence and comparative analysis of human chromosome 20.	Pubmed	3.782e-11	9.11e-06	1.098e-07	1.423e-06	89	517	CABLES2,SLC24A3,WFDC8,ADA,ZNF512B,ADRA1D,JAG1,EBF4,COL20A1,MYH7B,WFDC13,BMP7,CENPB,OVOL2,SPEF1,WFDC3,CTCFL,SAMD10,SNPH,LZTS3,ISM1,RBBP8NL,MAFB,SLC23A2,ATP9A,EDN3,ARFRP1,SCAND1,SIRPB1,EYA2,HSPA12B,MYL9,WFDC2,SEC23B,PROCR,RBCK1,RBBP9,ACSS1,BPIFB1,MAP1LC3A,PARD6B,ZGPAT,DSTN,GSS,RNF24,TOX2,FOXA2,ID1,MYLK2,KCNB1,KCNG1,KCNS1,MMP9,REM1,NFATC2,SOX18,PLAGL2,SMOX,PLTP,PPP1R3D,UCKL1,CSTL1,TSPY26P,DZANK1,SPT…
Pubmed	19170196	Polymorphisms in innate immunity genes and lung cancer risk in Xuanwei, China.	Pubmed	4.782e-11	1.152e-05	1.371e-07	1.778e-06	72	383	FZD7,AHR,ALAD,ALOX5,ALOX15,AMT,RGS5,APEX1,APOB,APOE,SCUBE2,AKR1C3,ABCB11,ATP1B2,BCR,CAV1,CBR3,CBS,CD14,CD86,CDH1,LMOD1,CYP7B1,CCR3,CCR5,CRP,RGS6,CSF3,CTH,CYP1A1,CYP2E1,SLC23A2,EDN1,ABCC4,FANCA,FOXC1,FOS,ALDH1L1,GPX2,GSTM3,RERG,HSD17B4,IFNGR2,IGF1,IGFBP6,IL1B,IL6R,IL10RA,IL15RA,IRF3,IRS1,JAK3,LCAT,LEPR,LMO2,MAOA,MET,MTR,MX1,NOS3,ABCB1,SLC39A2,PTEN,PTGS1,RET,SELE,SLC2A4,SOD3,COL18A1,VCAM1,EZR,RAB15
Pubmed	24667918	Differential effects of Tat proteins derived from HIV-1 subtypes B and recombinant CRF02_AG on human brain microvascular endothelial cells: implications for blood-brain barrier dysfunction.	Pubmed	4.945e-11	1.191e-05	1.401e-07	1.817e-06	32	105	TC2N,AGT,TNFSF10,CFB,GBP4,CEBPD,CPM,GLCE,CTSS,PLA1A,TNFSF13B,FILIP1,GBP2,GEM,SLC16A12,HTR2B,TNC,KCNB1,MMP3,GPR85,NDNF,STEAP4,CLMN,PLBD1,CCL2,CXCL12,SELL,SMOC1,NFKBIZ,TGM2,TNFAIP6,TTR
Pubmed	19625176	PTEN identified as important risk factor of chronic obstructive pulmonary disease.	Pubmed	5.268e-11	1.269e-05	1.475e-07	1.913e-06	71	376	FZD7,AHR,ALAD,ALOX5,ALOX15,AMT,RGS5,APEX1,APOB,APOE,SCUBE2,AKR1C3,ABCB11,ATP1B2,BCR,CAV1,CBR3,CBS,CD14,CD86,CDH1,LMOD1,CYP7B1,CCR3,CCR5,CRP,RGS6,CSF3,CTH,CYP1A1,CYP2E1,SLC23A2,EDN1,ABCC4,FANCA,FOXC1,FOS,FUT2,ALDH1L1,GPX2,GSTM1,RERG,HSD17B4,IFNGR2,IGF1,IGFBP6,IL1B,IL6R,IL10RA,IL15RA,IRF3,IRS1,JAK3,LCAT,LEPR,LMO2,MET,MTR,MX1,NOS3,ABCB1,SLC39A2,PTEN,PTGS1,RET,SLC2A4,SOD3,COL18A1,VCAM1,EZR,RAB15
Pubmed	18676680	Pathway-based evaluation of 380 candidate genes and lung cancer susceptibility suggests the importance of the cell cycle pathway.	Pubmed	9.785e-11	2.357e-05	2.709e-07	3.514e-06	71	381	FZD7,AHR,ALAD,ALOX5,ALOX15,AMT,RGS5,APEX1,APOE,SCUBE2,AKR1C3,ABCB11,ATP1B2,BCR,CAV1,CBR3,CBS,CD14,CD86,CDH1,LMOD1,CYP7B1,CCR3,CCR5,CRP,RGS6,CSF3,CTH,CYP1A1,CYP2E1,SLC23A2,EDN1,ABCC4,FANCA,FOXC1,FOS,ALDH1L1,GPX2,GSTM3,RERG,HSD17B4,IFNGR2,IGF1,IGFBP6,IL1B,IL6R,IL10RA,IL15RA,IRF3,IRS1,JAK3,LCAT,LEPR,LMO2,MAOA,MET,MTR,MX1,NOS3,ABCB1,SLC39A2,PTEN,PTGS1,RET,SELE,SLC2A4,SOD3,COL18A1,VCAM1,EZR,RAB15
Pubmed	19692168	Genetic susceptibility to distinct bladder cancer subphenotypes.	Pubmed	1.164e-10	2.805e-05	3.187e-07	4.134e-06	76	422	FZD7,AHR,ALAD,ALOX5,ALOX15,RGS5,APEX1,APOB,APOE,SCUBE2,AKR1C3,ABCB11,ATP1B2,BCR,CAV1,CBR3,CBS,CD14,CD86,CDH1,LMOD1,CYP7B1,CCR3,CCR5,CRP,RGS6,CSF3,CTH,CTSB,CYP1A1,CYP2E1,SLC23A2,EDN1,ABCC4,FANCA,FOXC1,FOS,FUT2,ALDH1L1,GPX2,GSTM1,GSTM3,GSTT1,RERG,HSD17B4,IFNGR2,IGF1,IGFBP6,IL1B,IL6,IL6R,IL10RA,IL15RA,IRF3,IRS1,JAK3,LCAT,LEPR,LMO2,MAOA,MET,MTR,MX1,NOS3,ABCB1,SLC39A2,PTEN,PTGS1,RET,SELE,SLC2A4,SOD3,C…
Pubmed	10819331	Prediction of the coding sequences of unidentified human genes. XVII. The complete sequences of 100 new cDNA clones from brain which code for large proteins in vitro.	Pubmed	1.404e-10	3.381e-05	3.799e-07	4.926e-06	31	103	OSBPL5,OSBPL8,NLGN2,PDZD4,BEGAIN,SLAIN2,FAM234B,TSHZ3,SHROOM3,SH3RF1,LRCH2,CCDC146,COL20A1,ZSWIM5,MYH7B,GRAMD1A,ZBTB4,WHRN,EPHA8,GPR83,MARK1,CNTN3,NLGN3,SEMA5B,CCDC88C,SYBU,NLGN1,ALPK1,POLR3E,FLRT3,SPPL2B
Pubmed	24722188	Protein interaction network of alternatively spliced isoforms from brain links genetic risk factors for autism.	Pubmed	1.445e-10	3.481e-05	3.868e-07	5.017e-06	73	400	NRIP1,ADA,ADORA2A,ADSL,BHLHE40,NOL4,KIF1A,AVPR1A,TSPOAP1,PDLIM7,RFX6,UBXN11,CNTNAP2,RIMS3,DAB1,RASSF5,ARNT2,DMPK,MVP,DPYD,DPYSL2,EDA,KLHL12,EFS,IKZF1,FHIT,ZBTB18,AGAP1,TMEM79,RBCK1,SSX2IP,LZTS2,L3MBTL3,GJA5,RBPMS,MID2,RAPGEF4,GSTM1,GSTM3,HLA-A,CADPS2,INPP1,FOXP2,MARK1,MEIS2,MIA2,NDN,PRKN,PCDH9,NLGN3,PLN,PLSCR1,C9orf16,APBB1IP,SERTAD1,PTEN,PYGM,GCC1,REL,SDCBP,IKZF2,GKAP1,SNRPN,CARD9,TADA2A,MTUS2,T…
Pubmed	16385451	A scan of chromosome 10 identifies a novel locus showing strong association with late-onset Alzheimer disease.	Pubmed	1.462e-10	3.521e-05	3.87e-07	5.019e-06	75	416	ACTA2,ADARB2,VSTM4,ALOX5,ANXA7,ANXA11,LIPF,SHTN1,CACNB2,CASP7,PDLIM1,ENTPD1,HACD1,GSTO1,COL17A1,ACBD5,CREM,ATRNL1,ADAMTS14,CYP2E1,SPOCK2,IDI2,AKR1C1,DOCK1,FRAT1,FGFR2,TACC2,LZTS2,GDF10,SLC16A12,PDCD4,AFAP1L2,LDB3,HK1,IFIT1,USP54,IL15RA,ARHGAP12,PIK3AP1,GSTO2,VWA2,NRAP,CPXM2,PAX2,PFKFB3,PIP4K2A,CCSER2,APBB1IP,HTRA1,NHLRC2,PTEN,CRTAC1,RET,OLAH,SLC29A3,CXCL12,CPEB3,EPC1,NT5C2,TMEM26,ZCCHC24,PPRC1,LH…
Pubmed	16189514	Towards a proteome-scale map of the human protein-protein interaction network.	Pubmed	1.688e-10	4.066e-05	4.419e-07	5.732e-06	203	1573	TSR2,NRIP1,HDHD3,CNST,FZD7,LENG8,HIST1H3G,AGT,ALDH1A1,NCK2,BEGAIN,COL20A1,ANXA11,PIK3R3,AQP1,PDLIM4,ARRB1,ASPA,AKR1C3,RASL11B,NOL4,ADAM15,DDIT4L,SOCS2,GBP5,ZFP36L1,BTG1,LURAP1,SELENBP1,CBS,CLDN2,CCND2,USP2,PDLIM1,AP5B1,CEBPG,PDLIM7,SINHCAF,FAM189A2,MOB4,SPEF1,RFX6,CLDN7,BATF2,CRY1,UBXN11,ISG15,ZNF451,CTH,CXADR,DACH1,SFI1,JAKMIP2,GADD45A,F11R,DYNC1I1,DR1,RBM4B,AP1M2,ABCC9,TSPAN3,HEYL,ZNF263,ELF5,K…
Pubmed	25826454	Expression of the immunoglobulin superfamily cell adhesion molecules in the developing spinal cord and dorsal root ganglion.	Pubmed	1.814e-10	4.37e-05	4.699e-07	6.094e-06	35	128	AMIGO1,VSTM4,LRFN2,ALCAM,VSTM2A,ESAM,CD83,JAM2,IGLON5,CNTN1,LRIG1,NEXN,CXADR,DCC,F11R,FLT3,LSR,LINGO1,NEGR1,IGSF3,AMIGO2,CNTN4,ROR2,CNTN3,LRFN3,PTGFRN,PTPRF,CLMP,SCN1B,VSTM2B,TEK,VSIG2,TRIO,CADM1,ILDR1
Pubmed	25241761	Using an in situ proximity ligation assay to systematically profile endogenous protein-protein interactions in a pathway network.	Pubmed	1.953e-10	4.704e-05	5.004e-07	6.49e-06	69	371	PIK3R3,AREG,ARRB2,BCR,BRAF,C5AR1,CCND2,CD86,CD74,CDH1,CLTC,DGKA,DAPK1,GADD45A,F11R,DUSP1,DVL1,PTK2B,FCGR1A,FCGR3A,FGFR2,FOXO1,FLNA,FOS,GNB5,GAB1,CAB39,GLI1,GNG7,GRIN2B,HGF,HLA-DQA1,NR4A1,IKBKB,IL1B,IL6,JUN,MAP3K3,MET,KITLG,MMP9,MYLK,NOS3,PRKN,PDGFA,PIK3R1,PLCG2,PRKCZ,MAPK11,MAPK13,PTEN,PTPRR,RALGDS,RELB,RET,MAPK12,OCLN,STAT3,STAT5A,STAT5B,STK3,TBL1X,PIK3R5,TRAF1,TRAF5,EZR,RICTOR,FZD5,MAPKAPK3
Pubmed	26332085	Chronic Alcohol Exposure and the Circadian Clock Mutation Exert Tissue-Specific Effects on Gene Expression in Mouse Hippocampus, Liver, and Proximal Colon.	Pubmed	2.829e-10	6.815e-05	7.174e-07	9.304e-06	25	72	PER3,PER2,CLDN2,CLDN1,CDH1,ADIPOQ,NOCT,CLDN4,CLOCK,CRY1,CRY2,CYP2E1,DBP,FOS,GFAP,IL1B,IL6,IL18,MMP9,NOS1,RORA,OCLN,HNF1A,TEF,UCP2
Pubmed	21491433	Cell-type-specific consequences of Reelin deficiency in the mouse neocortex, hippocampus, and amygdala.	Pubmed	3.027e-10	7.291e-05	7.595e-07	9.85e-06	27	83	TMEM200A,ADCYAP1,ENC1,RASL11B,ATP1A2,AVPR1A,FAM160A1,MPPED1,CALB1,CTGF,TOX,CYP39A1,GPC3,BTG3,MET,NFIA,PDE1C,NDNF,RSPO1,SMOC1,ASTN2,SERTM1,TRPC6,WFS1,RTN4R,GRID2IP,SPATA13
Pubmed	21078624	Comparison of an expanded ataxia interactome with patient medical records reveals a relationship between macular degeneration and ataxia.	Pubmed	3.978e-10	9.583e-05	9.879e-07	1.281e-05	33	119	ACTN2,HHATL,LTBP4,TSC22D1,CACNA1A,TSPOAP1,DNAJB5,GPRASP1,MEGF6,FBN1,EFEMP1,NOXA1,BTG3,TUBB2B,JAG2,AMIGO2,LLGL1,LTBP1,MATN2,NELL1,NELL2,NOTCH1,PPP1R12C,PTGDS,ATXN7,HECW1,SSFA2,MPRIP,THY1,TSPAN7,AGRN,VWF,KIAA1191
Pubmed	25798587	Ion channel expression in the developing enteric nervous system.	Pubmed	4.34e-10	0.0001045	1.067e-06	1.384e-05	17	35	CACNA1H,CACNA1A,CACNA1C,CACNB1,CACNB4,KCNQ4,CLCN4,CLCN5,TUBB3,KCNA4,KCNB1,KCNC1,KCNC4,KCND2,KCNN1,KCNN3,KCNS1
Pubmed	21731673	Deterministic and stochastic allele specific gene expression in single mouse blastomeres.	Pubmed	4.517e-10	0.0001088	1.099e-06	1.425e-05	69	378	ACVRL1,FZD6,FZD7,FZD8,JAG1,NR0B1,ZNF616,PIK3R3,PTCH2,KIFC2,CCND2,MTMR7,CDH1,JAM2,SINHCAF,NOCT,TES,FBXL5,DHH,F11R,TLNRD1,AGO1,KLF2,IFITM3,GJD3,FGFR2,FOXC1,GATA6,NR6A1,PDCD4,GLI1,FOXA2,ID1,ID2,ID4,IHH,JAG2,LIF,LRP4,MYCL,RCOR2,NOTCH1,NOTCH2,NOTCH3,PAX2,PEX7,TFCP2L1,PIK3R1,DNMT3L,FBLIM1,BCL2L14,PTCH1,PTEN,RAB27A,SLC39A4,SLC2A3,STAT3,STAT5A,STAT5B,KHDC3L,HNF1A,TCF15,LEFTY2,TGFBR3,TUBA4A,UPP1,WNT7A,FZD…
Pubmed	15164053	DNA sequence and analysis of human chromosome 9.	Pubmed	5.03e-10	0.0001212	1.212e-06	1.571e-05	68	371	C9orf152,PIP5K1B,ALAD,RECK,MPDZ,IL33,KYAT1,INIP,FAM189A2,COL15A1,NSMF,DBH,PUM3,LHX6,FSD1L,ZCCHC7,SEMA4D,C9orf64,CARD19,RANBP6,TMEM246,TTLL11,ARRDC1,TOR1B,PRUNE2,PLPP7,INSL6,C9orf3,JAK2,FAM163B,GLIPR2,ACER2,NPR2,ROR2,PAEP,DAB2IP,BSPRY,PTCH1,PTGDS,UBE2R2,TMEM252,RGS3,RLN1,TRPM3,FAM102A,SH3GL2,SLC1A1,HABP4,DMRTA1,CCDC107,FNBP1,KANK1,CARD9,NCS1,ANGPTL2,SUSD1,NACC2,TLE1,TPM2,DDX58,FRRS1L,IPPK,VLDLR,CR…
Pubmed	12690205	Human chromosome 7: DNA sequence and biology.	Pubmed	5.841e-10	0.0001407	1.393e-06	1.806e-05	88	536	ACHE,UBN2,ADCY1,ADCYAP1R1,AHR,AMPH,AQP1,EIF3B,CCDC126,GPR146,BRAF,JAZF1,SKAP2,VSTM2A,CAV1,CAV2,DGKI,PRR15,TMEM229A,CFTR,CREB5,CRHR2,CNTNAP2,TES,CYP3A5,TMEM130,DLX5,DYNC1I1,ZNRF2,AKAP9,CTTNBP2,IKZF1,NOD1,SEMA3C,TSPAN13,ASB4,GCK,FGL2,GPER1,HGF,AGFG2,IL6,IRF5,ITGB8,KCND2,KCNH2,FOXP2,MET,MKLN1,BZW2,COL28A1,ABCB5,NPTX2,GSAP,ABCB1,GGCT,SNX10,PODXL,NXPH1,CROT,GCC1,FKBP14,ASZ1,RARRES2,C7orf43,TMEM176A,SA…
Pubmed	24859004	The ability of inner-cell-mass cells to self-renew as embryonic stem cells is acquired following epiblast specification.	Pubmed	6.114e-10	0.0001473	1.444e-06	1.872e-05	28	91	FZD6,JAG1,NR0B1,BMP5,SOCS3,SOX7,KLF2,FGFR2,FOS,GATA6,FOXA2,ID1,ID2,IL6,IL6ST,JAG2,JAK2,JAK3,KRT8,DLL1,LIF,NOTCH1,NOTCH2,NOTCH3,TFCP2L1,SOX17,LEFTY2,TGFBR3
Pubmed	18757743	Transcriptome-based systematic identification of extracellular matrix proteins.	Pubmed	7.619e-10	0.0001835	1.782e-06	2.311e-05	25	75	NTN1,COL4A3,COL7A1,COL15A1,OLFML2B,SPOCK2,DCN,SPOCK3,NPNT,EDIL3,LAMC3,FBLN5,EGFLAM,LAMC2,COL26A1,VIT,NDNF,MMRN2,THSD4,SMOC1,COL18A1,THBS1,AGRN,VTN,GFOD2
Pubmed	20453000	A Large-scale genetic association study of esophageal adenocarcinoma risk.	Pubmed	7.77e-10	0.0001872	1.8e-06	2.334e-05	65	351	NRIP1,AHR,ALOX5,RGS5,APEX1,AKR1C3,ABCB11,ATP1B1,RGS11,BCL2,BRAF,CASP4,CASP7,CBS,LATS1,CDH1,CFTR,CRP,RGS6,CTGF,CYP1A1,CYP2E1,CYP3A5,SLC23A2,DPYD,AKAP9,CYP39A1,FANCA,NOD1,FOXC1,REV1,CAMKK1,ALDH1L1,GSTA2,HSD17B4,TNC,IFNGR2,IGF1,IL1B,IL6,IL6R,IL10RA,IL15RA,IRS1,LEPR,MMP3,MMP9,ABCC1,MTR,NOS3,ABCB1,UGT1A8,PTEN,PTGS1,RB1,RET,REV3L,IL17RB,PERP,SULT1C2,MS4A6A,TAP2,THBD,THBS1,TLR1
Pubmed	12168954	Construction of expression-ready cDNA clones for KIAA genes: manual curation of 330 KIAA cDNA clones.	Pubmed	1.085e-09	0.0002615	2.475e-06	3.21e-05	48	225	ADCY6,ADCY9,AP2A2,OSBPL8,DAGLA,SPAG9,NRXN2,AKAP6,AATK,SETBP1,ARHGEF4,TOX,KIAA0232,SCRN1,TMCC2,SLC23A2,DOPEY2,MEGF6,ZNRF3,SPON1,ARAP1,DCDC2,CAMKK2,ERAP1,WASF3,NTNG2,PRUNE2,AKAP11,DAB2IP,CHD7,ALPK1,DIP2C,STK38L,TNIK,ZHX3,HECW1,MYCBP2,RHOBTB2,SYNE2,CAMTA1,DMXL2,SYNE1,DOCK9,OBSL1,CLIP2,NDRG4,TTC7A,ZNF286A
Pubmed	25402006	In silico prediction of physical protein interactions and characterization of interactome orphans.	Pubmed	1.089e-09	0.0002624	2.475e-06	3.21e-05	35	136	NCK2,PIK3R3,ARRB1,ARRB2,WASL,SOCS3,CAV1,CAV2,CDH1,CISH,PTPN18,BAIAP2,GAB1,WASF3,YWHAQ,SFN,HSPA1A,MAP3K3,PYCARD,MUC1,PAK1,PIK3C2B,PLCG2,PRKCE,PRKCZ,RET,RGS4,SH3GL2,SH3GL3,STAP2,SLA,STAT2,STAT3,STAT5A,TWIST1
Pubmed	22682244	Multifocal epithelial tumors and field cancerization from loss of mesenchymal CSL signaling.	Pubmed	1.107e-09	0.0002667	2.493e-06	3.233e-05	29	99	ACTA2,ATF3,FGF18,BMP3,BMP7,CSF3,ADGRE1,GDF11,FGF11,FOS,GDF10,GDNF,HGF,TNC,IGF1,IL1B,IL6,IL7,IL18,JUN,LIF,KITLG,MMP3,NOTCH1,NTF3,PDGFA,CXCL12,LEFTY2,VIM
Pubmed	23341629	Inactivation of the microRNA-183/96/182 cluster results in syndromic retinal degeneration.	Pubmed	1.171e-09	0.0002821	2.612e-06	3.388e-05	44	197	RHOJ,ACHE,PLEKHG1,ENC1,AQP1,PDLIM4,KCTD12,CPNE3,C1QC,CASP7,CBR3,CD9,CD44,SLC9A3R1,COL4A3,SDC3,PLPPR4,MARVELD3,CEP83,LRRC8C,TTLL11,ILDR2,GFAP,GPM6B,HDC,ANTXR2,LRP4,LYZ,TMEM176B,HTRA1,PYGM,PID1,MEIG1,RARRES2,TMEM176A,SLC1A1,SSBP4,RNF130,DTX4,ADAMTS19,EZR,VIM,CD300LF,LAPTM5
Pubmed	24366813	Interaction proteome of human Hippo signaling: modular control of the co-activator YAP1.	Pubmed	1.227e-09	0.0002955	2.711e-06	3.516e-05	54	270	CNST,FAM234B,LRCH2,ANXA2,DYNLL1,URI1,MPDZ,LIN7A,LATS1,ZFYVE9,MOB4,BAG5,CTSD,FGFR1OP2,RASSF5,DVL1,PATJ,CTTNBP2,KBTBD7,FASN,MOB1B,PARD6G,PARD6B,YWHAQ,GUCY1A2,GUCY1B1,RASSF6,FRMD5,DNAJA1,LLGL2,NF2,HSPA12A,GGCT,PIP4K2A,WDR77,PNN,PPP1R2,PRKCZ,RASSF10,PEAK1,PIP4K2C,PPP1R9A,STK38L,SPRR2E,EPB41L3,STK3,KANK1,WWC1,CADM1,YWHAH,SLMAP,RASSF7,FRMD6,VANGL1
Pubmed	23333304	CBF? stabilizes HIV Vif to counteract APOBEC3 at the expense of RUNX1 target gene expression.	Pubmed	1.251e-09	0.0003013	2.739e-06	3.553e-05	39	163	AREG,TNFSF10,SOCS2,GBP4,GBP5,SLC16A6,CD44,LONRF2,CEBPE,GPR55,ABTB2,ISM1,P2RY14,DUSP1,MAMLD1,S1PR1,KLF2,SPON1,PARD6G,FGL2,CAPS2,HLA-DQB1,PROK2,ITGA6,MME,CLEC2D,TMTC2,NR4A2,PDE9A,EGLN1,XAF1,EIF4E3,TRIM36,SLC22A1,PERP,SMOC1,TLE1,ADAMTS19,TRAF1
Pubmed	22939624	Quantitative analysis of HSP90-client interactions reveals principles of substrate recognition.	Pubmed	1.273e-09	0.0003066	2.762e-06	3.582e-05	67	371	KLHL14,ENC1,ATF3,TNK1,RGS11,BMX,NR1I2,BRAF,CAMK4,CEBPE,MYO3B,FBXL2,RGS6,PRAG1,FBXL3,FBXO4,FBXO3,DLX6,DMPK,TNK2,SRPK3,EPHA1,NHLRC1,KBTBD7,PTK2B,PCGF6,TAOK3,FES,CAMKK1,CAMKK2,ASB4,ASB2,MAP3K2,FBXO40,WWP1,MYLK2,FBXO27,KCNG1,KLHL23,FOXP2,STK32C,MAPK15,RNF19B,MAP3K15,ROR2,PRKN,CAMKV,PRKCE,PRKCZ,MAPK4,PRKX,RET,RGS7,KLHL26,STK32B,SH3RF2,TP53RK,TRIM36,ICK,ALPK1,KLHL15,DMRTA1,STK38L,STAT2,DTX4,TADA2A,TRIM…
Pubmed	9371744	Genetic mapping of 262 loci derived from expressed sequences in a murine interspecific cross using single-strand conformational polymorphism analysis.	Pubmed	1.371e-09	0.0003302	2.949e-06	3.824e-05	45	205	ADARB1,ADCY1,AGT,SPARCL1,ANXA7,GRAMD1A,LDHD,TSC22D1,MPPED1,CAMK4,DLGAP1,CHKA,CNTN1,UBXN11,LRIG1,RIMS2,DBH,GADD45A,PLPPR4,PUM3,TUBB4A,KIF1C,FGL2,GPR83,FOXA2,IL10RA,NPTX1,PRKAR1B,PTGER3,CHPF,RELB,FOXRED2,SLC1A3,SNRPN,DBNDD2,SYN2,TBXAS1,ARHGEF28,TIMP2,TIMP3,NDRG4,ZC3HAV1,LURAP1L,BTG2,PAX8
Pubmed	15840001	Characterization of an exchangeable gene trap using pU-17 carrying a stop codon-beta geo cassette.	Pubmed	1.536e-09	0.0003699	3.274e-06	4.246e-05	83	504	NRIP1,PDP2,ZNF616,ALAD,SHROOM3,MAP4K3,PKP4,ANXA11,APOBEC1,TMEFF1,BCAT1,WASF1,MAP7,CD9,NTN1,NCOR2,FBXL3,G3BP2,RABGAP1L,SLC23A2,DOCK1,TSPAN5,HIPK3,AGO1,ABCC4,ETV6,FABP3,AGAP1,REV1,TACC2,IGF2BP2,CAMKK2,TRAF3IP2,SEPT9,MLLT11,RBPMS,NUDT4,RNF24,LYPLA2,ITPR1,LPP,EPCAM,MAT2A,MYO1E,NOTCH2,PLA2G5,UBL3,ARL15,FBLIM1,TRMT10C,RAB27A,RALGDS,PEAK1,LGR4,CSRNP3,SDCBP,CHD7,TRAK1,SLC7A2,DHX32,FOXJ2,TEX2,STAT3,KANK1,…
Pubmed	23382691	Loci associated with N-glycosylation of human immunoglobulin G show pleiotropy with autoimmune diseases and haematological cancers.	Pubmed	1.637e-09	0.0003943	3.459e-06	4.486e-05	44	199	ACO1,RECK,LRRC4C,CACNB1,CDH13,RAB3C,CNN1,CNTN1,CNTNAP2,ARHGAP24,DPP6,KMT5B,ETV6,IKZF1,GPM6A,TRIM6-TRIM34,TRIM5,IGFBP7,IL6ST,FOXP2,TMEM255B,PIK3AP1,LRP1B,MX1,PRKN,CEP170B,CPNE8,JAKMIP1,PLCG2,PTGER3,PTGFR,PTPRR,HUNK,RYR2,ST6GAL1,SKI,SCUBE1,SLC8A3,SMARCD3,CEP131,TOPAZ1,MPRIP,TEK,ANO2
Pubmed	28005267	Human gingiva transcriptome during wound healing.	Pubmed	1.839e-09	0.0004428	3.829e-06	4.966e-05	30	107	AGT,LRRC15,BCAT1,C1QB,CD14,CTHRC1,COL4A3,CSF3R,CTGF,COCH,CD300LB,SRPK3,ADGRE1,RCAN2,MS4A4A,FCGR1A,FCGR3A,FPR1,CORIN,LRRC32,GRIK3,IL6,LOXL2,SLC51A,SELE,SLC11A1,CHP2,ADAMTS15,TGM2,TNFAIP6
Pubmed	18519826	Molecular genetics of successful smoking cessation: convergent genome-wide association study results.	Pubmed	1.855e-09	0.0004469	3.829e-06	4.966e-05	29	101	MTUS1,TMEM108,CACNB2,CDH13,CREB5,DAB1,DAPK1,DPP6,ATP9A,FGF12,TACC2,LUZP2,ITPR2,KCNN3,TMTC2,NELL1,PRKN,PPP2R2B,PTPRD,MOB3B,THSD4,ST3GAL1,SLC1A2,TNIK,SOX5,TEK,TRIO,GALNTL6,TDRD5
Pubmed	10512203	Exchangeable gene trap using the Cre/mutated lox system.	Pubmed	1.86e-09	0.000448	3.829e-06	4.966e-05	83	506	NRIP1,PDP2,ZNF616,ALAD,SHROOM3,MAP4K3,PKP4,ANXA11,APOBEC1,TMEFF1,BCAT1,WASF1,MAP7,CD9,NTN1,NCOR2,FBXL3,G3BP2,RABGAP1L,SLC23A2,DOCK1,TSPAN5,HIPK3,AGO1,ABCC4,ETV6,FABP3,AGAP1,REV1,TACC2,IGF2BP2,CAMKK2,TRAF3IP2,SEPT9,MLLT11,RBPMS,NUDT4,RNF24,LYPLA2,ITPR1,LPP,EPCAM,MAT2A,MYO1E,NOTCH2,PLA2G5,UBL3,ARL15,FBLIM1,TRMT10C,RAB27A,RALGDS,PEAK1,LGR4,CSRNP3,SDCBP,CHD7,TRAK1,SLC7A2,DHX32,FOXJ2,TEX2,STAT3,KANK1,…
Pubmed	17145500	PlexinA1 signaling directs the segregation of proprioceptive sensory axons in the developing spinal cord.	Pubmed	2.256e-09	0.0005433	4.563e-06	5.918e-05	31	114	FZD6,FZD7,FZD8,LRFN2,SEMA6A,LRRC4C,LRRC15,SDK1,ITM2B,PLXNC1,EPHA1,EPHA8,SLITRK6,SEMA6C,SEMA6B,SEMA4D,SEMA3C,NTNG2,SEMA5B,PLXNA2,PLXNB1,LRFN3,PLXNA3,SLITRK3,SEMA4A,CADM1,SEMA3G,FZD5,PLXDC1,FZD3,SLITRK4
Pubmed	24658140	The mammalian-membrane two-hybrid assay (MaMTH) for probing membrane-protein interactions in human cells.	Pubmed	2.26e-09	0.0005444	4.563e-06	5.918e-05	34	133	NCK2,PIK3R3,ARRB1,ARRB2,WASL,SOCS3,CAV1,CAV2,CDH1,CISH,PTPN18,BAIAP2,GAB1,WASF3,YWHAQ,SFN,HSPA1A,MAP3K3,MUC1,PAK1,PIK3C2B,PLCG2,PRKCE,PRKCZ,RET,RGS4,SH3GL2,SH3GL3,STAP2,SLA,STAT2,STAT3,STAT5A,EZR
Pubmed	20637190	O-fucosylation of thrombospondin type 1 repeats restricts epithelial to mesenchymal transition (EMT) and maintains epiblast pluripotency during mouse gastrulation.	Pubmed	2.273e-09	0.0005476	4.563e-06	5.918e-05	24	73	ADGRB2,WISP1,CILP2,CDH1,CTGF,ADAMTS14,ISM1,SPON1,ADAMTS8,ADAMTS5,ADAMTS7,FOXA2,ADAMTSL5,MMP9,NOV,SEMA5B,THSD4,ADAMTS16,ADAMTS15,THSD7B,LEFTY2,THBS1,THBS2,ADAMTS19
Pubmed	21706016	Selected reaction monitoring mass spectrometry reveals the dynamics of signaling through the GRB2 adaptor.	Pubmed	3.06e-09	0.0007371	6.062e-06	7.861e-05	29	103	SLAIN2,MAP4K3,PIK3R3,BCR,WASL,PSTPIP2,HDGFL3,DIAPH1,DNM1,DOCK1,PTPN18,FLNA,IGF2BP1,GAB1,YWHAQ,WDR6,IRS1,TTYH2,ARHGAP12,PIK3AP1,PIK3C2B,PIK3R1,WDR77,WDR44,PEAK1,HUNK,TEC,SH3PXD2B,YWHAH
Pubmed	22155109	Probiotic bacteria induce maturation of intestinal claudin 3 expression and barrier function.	Pubmed	3.07e-09	0.0007395	6.062e-06	7.861e-05	12	19	CLDN2,CLDN1,CLDN9,CLDN4,CLDN3,CLDN7,F11R,CLDN17,CLDN19,MYD88,CLDN23,OCLN
Pubmed	20468064	Association study of 182 candidate genes in anorexia nervosa.	Pubmed	3.247e-09	0.0007822	6.359e-06	8.247e-05	41	182	ADCYAP1,ADORA2A,ADRA2A,ADRB1,CAMK1,AVPR1A,SOCS3,CPE,CRHR2,GPRASP1,DBH,GPHN,FABP3,FLNA,FOS,GRIA1,GRIA2,GRIN2B,HTR1A,HTR2A,IGF1,IL1B,IL6,KCNN3,LEPR,MAOA,MC4R,MME,NPY1R,NPY2R,PAWR,ZDHHC8,PPL,RGS1,SLC1A1,SLC2A3,SLC18A1,TACR1,NCS1,UCP2,VIM
Pubmed	23898208	Induction of IL-17 and nonclassical T-cell activation by HIV-Tat protein.	Pubmed	3.965e-09	0.000955	7.702e-06	9.989e-05	28	98	BCL3,SOCS2,GBP5,SOCS3,CISH,PARP9,SH3BGRL2,TENM1,LAMP3,TAGAP,FGL2,HLA-DQA1,IL1B,IL6,INSL3,JAK3,LYZ,SERPINB2,PFN2,PSME2,PTGER2,RELB,RGS1,CCL4,SBNO2,SLC14A1,MPEG1,NFKBIZ
Pubmed	26410627	The Interleukin-2-mTORc1 Kinase Axis Defines the Signaling, Differentiation, and Metabolism of T Helper 1 and Follicular B Helper T Cells.	Pubmed	4.183e-09	0.001008	8.061e-06	0.0001045	45	212	CHAF1B,ADCY6,ADRB1,RASAL1,ARL4D,S1PR4,SOCS2,CCND2,CD86,CD74,FBXO5,S1PR1,ARL4C,EGR2,EGR3,RASGRP2,FANCA,NOD1,FCGR2B,AGAP2,FOXO1,FOS,TACC2,BBC3,IQGAP2,HLA-DQB1,ITPR2,JUN,NFATC1,NFATC2,NOTCH2,PIK3C2B,PLCG2,PLEK,RHOF,GPR132,RNF128,RALGDS,RAP2A,RBL2,RRAD,RTKN,RASA3,PIK3R5,RASD2
Pubmed	22432025	Comparison of the gene expression profiles from normal and Fgfrl1 deficient mouse kidneys reveals downstream targets of Fgfrl1 signaling.	Pubmed	4.356e-09	0.001049	8.326e-06	0.000108	16	35	JAG1,ALDH1A1,CALB1,OSR2,DACH1,EGR1,GDNF,DLL1,SP5,PCP4,TFCP2L1,IL17RD,CXCL12,BMP2K,PAX8,CXCR4
Pubmed	22967998	Placental PPAR? regulates spatiotemporally diverse genes and a unique metabolic network.	Pubmed	4.682e-09	0.001128	8.88e-06	0.0001152	33	130	ACPP,SPARCL1,ALDOC,ATP2A3,B4GALT4,CAV1,RNF144B,RASSF5,EMP2,CHST13,ST3GAL6,BBC3,CA5B,HPGD,HSD11B2,IRF6,LEPR,MAB21L3,MAOA,SCAMP5,PC,ALS2CL,TFCP2L1,PLAT,PRKCE,PTGER3,RARRES2,RB1,RALGPS2,SLC22A3,NT5C2,CXCR4,ST8SIA2
Pubmed	14574404	The DNA sequence and analysis of human chromosome 6.	Pubmed	5.246e-09	0.001263	9.871e-06	0.000128	95	621	NT5DC1,PLEKHG1,LRFN2,HIST1H2BH,GSTA5,AIF1,CMAHP,CGAS,DDO,CPNE5,C6orf136,KDM1B,RBM24,PHACTR1,CFB,BMP5,MAP7,HMGN3,RRAGD,LY86,ZNF451,CTGF,TRAM2,RNF144B,FBXO5,SNAP91,SH3BGRL2,DXO,DSP,UST,EDN1,NHLRC1,AIG1,FOXC1,DCDC2,FUCA2,L3MBTL3,HECA,TRAF3IP2,FILIP1,TAGAP,FAXC,TNFRSF21,GCLC,GMPR,KATNA1,GSTA2,RSPO3,LRP11,HIVEP2,HLA-A,HLA-DQA1,ELOVL5,HSPA1A,ZFAND3,PAQR8,ID4,TUBB2B,DLL1,NCOA7,CLIC5,ZC3H12D,C6orf141,TME…
Pubmed	19156168	Pharmacogenetics of antipsychotic response in the CATIE trial: a candidate gene analysis.	Pubmed	5.591e-09	0.001347	1.044e-05	0.0001354	31	118	ACHE,ADCY1,ADCY9,ADORA2A,BCHE,RGS9,CHRNB3,DBH,ACE,GLS,GLUL,GRIA1,GRIA2,GRIN2B,GRM7,HDC,HNMT,HTR1A,HTR1F,HTR2A,HTR2B,MAOA,MAOB,ZDHHC8,CCL2,SLC1A1,SLC1A2,SLC1A3,SLC18A1,RIMS1,SYT11
Pubmed	16382104	International Union of Pharmacology. LIII. Nomenclature and molecular relationships of voltage-gated potassium channels.	Pubmed	5.665e-09	0.001365	1.05e-05	0.0001361	17	40	KCNQ4,KCNV1,KCNG4,KCNA4,KCNB1,KCNC1,KCNC3,KCNC4,KCND2,KCNG1,KCNH1,KCNH2,KCNS1,KCNS2,KCNG3,KCNH4,KCNH3
Pubmed	17081983	Global, in vivo, and site-specific phosphorylation dynamics in signaling networks.	Pubmed	6.749e-09	0.001626	1.241e-05	0.0001609	193	1546	CHAF1B,ACACA,ADAR,ELFN2,ADCY9,ZNF512B,PLEKHG1,ADRA2A,OSBPL5,OSBPL8,MICAL3,BEGAIN,TSHZ3,ANK2,ANXA2,PKP4,YBX3,AQP9,SPTBN4,GRAMD2B,EIF3B,URI1,MPDZ,BCR,POLR3D,CACNA1H,SKAP2,CACNA1D,CACNB1,CALD1,SPAG9,CAV1,CAV2,MAP7,USP10,SLC16A6,CD44,LRBA,TRIM47,CBARP,HMGN3,SLC9A3R1,CLN3,RASAL2,PODXL2,TMEM87A,NCOR2,ZNF592,MARF1,RIMS2,ANKS3,CYP1A1,KIAA0232,PIEZO1,RIMS3,DAP,SPOCK2,DDB2,G3BP2,OXSR1,GFPT2,GOLGA5,DSG2,RBM…
Pubmed	11322959	The human and murine protocadherin-beta one-exon gene families show high evolutionary conservation, despite the difference in gene number.	Pubmed	7.091e-09	0.001708	1.294e-05	0.0001678	12	20	PCDHB5,PCDHB17P,PCDHB15,PCDHB14,PCDHB12,PCDHB11,PCDHB10,PCDHB9,PCDHB8,PCDHB7,PCDHB3,PCDHB2
Pubmed	21931791	Defining the molecular character of the developing and adult kidney podocyte.	Pubmed	7.233e-09	0.001742	1.31e-05	0.0001699	16	36	CDC14A,ARHGAP24,GADD45A,MAFB,ENPEP,SGIP1,IQGAP2,PARD3B,SYNPO,JUN,CLIC5,NPHS1,PLAT,PTPRO,ANGPTL2,TDRD5
Pubmed	15231748	Functional proteomics mapping of a human signaling pathway.	Pubmed	7.951e-09	0.001915	1.429e-05	0.0001854	91	591	ZNF512B,AP2A2,SPARCL1,ARHGAP5,ARRB2,STARD13,BCAT1,C1QA,HERC1,SDK1,USP13,ZNF251,PDLIM7,CISH,ZFYVE9,SOX13,TSKU,NCOR2,UBXN11,ZNF592,ZNF451,ZFYVE16,PPP1R26,SOX7,DIAPH1,EVC2,HIPK3,HEYL,CNKSR1,ETS2,ZCCHC7,FLNA,CXXC5,RANBP6,ST6GALNAC2,CHMP3,LZTS2,ASB2,ZMYND11,ZBTB6,CUEDC1,GLUL,YWHAQ,DSTN,WWP1,DNAJB2,INPP4A,JUNB,ANTXR2,KPNA1,NOTCH2,CPXM2,SECISBP2,PLCG2,PYCR2,PPL,ZNHIT6,MAPK13,PRSS8,HTRA1,PTPRF,PPP1R37,CH…
Pubmed	20485444	Common polymorphisms in ITGA2, PON1 and THBS2 are associated with coronary atherosclerosis in a candidate gene association study of the Chinese Han population.	Pubmed	1.169e-08	0.002815	2.085e-05	0.0002704	30	115	ALOX15,CASP1,CD14,CRP,CSF3,EDN1,NOD1,GCLC,GSS,GSTM2,GSTM3,IL1B,IL6,IL18,ITGA6,MMP3,MMP9,NOS3,PDGFA,UGT1A1,CCL2,SDC4,SELE,SELL,SELP,SOD3,THBS1,THBS2,TIMP2,VCAM1
Pubmed	26416771	Maternal bile acid transporter deficiency promotes neonatal demise.	Pubmed	1.372e-08	0.003305	2.43e-05	0.0003152	20	57	BHLHE40,ABCB11,NR1I2,BTG1,SLCO4C1,EDN1,EGR3,ABCC4,FOS,FOSB,GDF10,NR4A1,FOXA2,JUNB,SLC51A,ABCC1,NR4A2,ABCB1,TEK,NR4A3
Pubmed	21102463	Genome-wide meta-analysis increases to 71 the number of confirmed Crohn's disease susceptibility loci.	Pubmed	1.452e-08	0.003496	2.552e-05	0.000331	30	116	PER3,ZFP36L1,BSN,CLN3,PRDX5,CREM,IRGM,IKZF1,FUT2,TAGAP,ZGPAT,YDJC,JAK2,ORMDL3,MUC1,CAVIN1,SLC22A23,RASIP1,ATG16L1,REL,CCL2,CCL7,ITLN1,SBNO2,SLC22A4,CPEB4,STAT3,CARD9,UBE2D1,DENND1B
Pubmed	18976975	Genome-scale RNAi screen for host factors required for HIV replication.	Pubmed	1.518e-08	0.003657	2.65e-05	0.0003437	63	361	DDO,APOB,TNK1,BCR,CA2,CAV2,LPAR2,CDO1,RAB28,BACE2,SLC4A7,OLFML2B,LRRC14,MOGAT1,DVL1,TBC1D10A,EIF4A2,SRPK3,ZMPSTE24,ETV3,MECOM,EVI2A,KLF2,CHST13,HMCN2,PLA1A,PGRMC2,CAMKK2,GRIA2,ADAMTS5,GRIN2B,NUDT4,LRP11,MYLK2,KRTCAP3,MARK1,MMP9,RTL5,NR4A2,PDE8A,NLGN3,SEMA5B,DHX58,GALNT18,PTH1R,SDC1,BMP2K,SLC2A3,NT5C2,PERP,NBEAL2,DTX4,TBL1X,PCDHA2,NACC2,ASXL3,TPT1,SLC2A13,UPF3B,CXCR4,PELI1,THAP11,ILDR1
Pubmed	19536175	Follow-up of a major linkage peak on chromosome 1 reveals suggestive QTLs associated with essential hypertension: GenNet study.	Pubmed	1.642e-08	0.003954	2.845e-05	0.0003689	23	74	RGS5,PPFIA4,ATP1B1,ATP2B4,CREG1,MPZL1,CHIT1,SOX13,DPT,KLHL12,ILDR2,AXDND1,GOLT1A,PIK3C2B,RGS4,SFT2D2,SELE,SELL,SELP,ADCY10,DCAF6,GPR161,TDRD5
Pubmed	27178982	Zeb1 controls neuron differentiation and germinal zone exit by a mesenchymal-epithelial-like transition.	Pubmed	1.756e-08	0.004229	3.02e-05	0.0003917	13	25	BHLHE40,LIN7A,CDH1,MEIS2,NFIB,PAX2,PRKCZ,PTCH1,SORT1,SIAH2,SORL1,ZEB1,TWIST1
Pubmed	18977241	Oxidative stress, telomere length and biomarkers of physical aging in a cohort aged 79 years from the 1932 Scottish Mental Survey.	Pubmed	1.798e-08	0.00433	3.071e-05	0.0003983	30	117	GSTA5,CBS,PRDX5,GSTO1,CTSD,CTSS,CCS,HSPA12B,FOSB,GFAP,GCLC,GSS,GSTA2,GSTM1,GSTM3,GSTT1,GSTT2,DNAJB2,HSPA1A,HTR2A,IL1B,JUNB,LTF,GSTO2,NOS1,NOS3,HSPA12A,SOD3,UCP2,VIM
Pubmed	18973680	Microarray analysis of Foxa2 mutant mouse embryos reveals novel gene expression and inductive roles for the gastrula organizer and its derivatives.	Pubmed	2.038e-08	0.004908	3.457e-05	0.0004483	52	276	SLC10A3,AMPH,PDLIM4,RBM24,SLC4A4,KCTD12,TSC22D1,TMEM50B,CTHRC1,CLDN4,CPM,TSKU,ZNF451,CYB561,RSPH3,PLEKHA1,TUBB4A,WFDC2,FGFR2,HACD3,SPINT2,ILDR2,KBTBD8,NR6A1,GPC3,GSTM3,RSPO3,FOXA2,INPP1,PPP1R14A,KITLG,CMTM8,NPTX2,PAK1,GPR180,PLAGL2,PPP1R1A,FBLIM1,HTRA1,AKIRIN1,TP53RK,CHD7,LRIG3,SMOC1,BAIAP2L1,CADM1,EID1,CD300LF,AP1S3,FJX1,SPPL2B,REEP3
Pubmed	27480124	Decreased expression levels of Ifi genes is associated to the increased resistance to spontaneous arthritis disease in mice deficiency of IL-1RA.	Pubmed	2.113e-08	0.005089	3.559e-05	0.0004615	37	165	CTU1,ANXA2,LYNX1,BCL2A1,CAMK4,SOCS3,CD14,CCR5,CHST10,RCCD1,SDC3,RIMS3,ENPP5,RCAN1,ARL4C,EPB41,LRG1,ATP6V1D,FPR2,GPRC5B,GBP3,HDC,HLA-A,HLA-DQB1,HLA-DRB5,IFI35,ITGA9,GLIPR2,OAS2,MRPS12,SDC4,MPEG1,TLR1,GBP6,ABHD16A,SAPCD1,SSPN
Pubmed	22261194	Proteomics analysis of cardiac extracellular matrix remodeling in a porcine model of ischemia/reperfusion injury.	Pubmed	2.344e-08	0.005645	3.905e-05	0.0005064	21	64	COL20A1,ANXA2,APOB,COL6A2,COL7A1,COL15A1,CTSB,CTSD,DCN,DPT,SPON1,CHADL,ADAMTS8,TNC,MATN2,COL18A1,THBS1,CLEC3B,AGRN,TNXB,VTN
Pubmed	9858769	Inducible and constitutive transcription factors in the mammalian nervous system: control of gene expression by Jun, Fos and Krox, and CREB/ATF proteins.	Pubmed	2.351e-08	0.005662	3.905e-05	0.0005064	11	18	CREM,EGR1,EGR2,EGR3,EGR4,FOS,FOSB,NR4A1,JUN,JUNB,JUND
Pubmed	14718574	The human plasma proteome: a nonredundant list developed by combination of four separate sources.	Pubmed	2.503e-08	0.006028	4.129e-05	0.0005355	37	166	AGT,APOB,APOE,BCHE,C4BPA,CA2,CD34,CDH13,ADIPOQ,CRP,SETBP1,CTSD,CTSS,DBH,COCH,LRG1,IGF1,IL6,IL6R,IL6ST,IL18,ITIH3,KLKB1,LCAT,LEPR,MMP3,ORM1,RGS7,SAA1,CCL4,TBXAS1,THBS1,CLEC3B,TNFAIP6,TTR,VTN,VWF
Pubmed	10048485	Prediction of the coding sequences of unidentified human genes. XII. The complete sequences of 100 new cDNA clones from brain which code for large proteins in vitro.	Pubmed	2.815e-08	0.00678	4.612e-05	0.0005982	27	100	AP2A2,MICAL3,PPFIA4,BAG5,GLCE,CNTNAP2,FAM169A,IVNS1ABP,WASF3,GLS,MYH11,SLITRK3,CNKSR2,ENPP4,CLSTN1,DENND3,MYO16,ENDOD1,MYCBP2,CAMTA2,TBC1D9,MPRIP,CAMTA1,WWC1,ACSL6,DMXL2,FRYL
Pubmed	10737800	Shotgun sequencing of the human transcriptome with ORF expressed sequence tags.	Pubmed	2.915e-08	0.007021	4.699e-05	0.0006094	79	502	ACACA,TMCC3,GRAMD1B,MICAL3,LYNX1,ATP2B4,KIF1A,FAM160A1,CACNA1A,ENTPD1,CD44,TSPOAP1,COL7A1,CHST11,CSHL1,ARHGAP32,PIEZO1,SERGEF,EHF,DSC2,DSP,IL18BP,HIPK3,ESYT3,LPAR6,TENM1,B3GNT3,NLRC5,REV1,TTLL11,HIGD1B,LRRC32,AFAP1L2,GPX2,GRIK3,TBC1D8,GUCY2C,AKAP11,HOXB8,ZFHX2,ITPR1,KLHL23,MUC16,FAM163B,DACT2,MGP,BTLA,STK32C,MUC2,NFATC2,VWA2,NOVA1,ENPP2,PODXL,IL17RD,SIDT1,ZCCHC2,FREM2,UBE2R2,RHBDF2,PLXNA3,CARMIL1…
Pubmed	20200426	Glutathione pathway genetic polymorphisms and lung cancer survival after platinum-based chemotherapy.	Pubmed	2.936e-08	0.007072	4.699e-05	0.0006094	14	30	GSTA5,GSTO1,ABCC4,GCLC,GPX2,GSS,GSTA2,GSTM1,GSTM2,GSTM3,GSTT1,GSTT2,ABCC1,GSTO2
Pubmed	17328885	Prospective isolation and global gene expression analysis of definitive and visceral endoderm.	Pubmed	2.936e-08	0.007072	4.699e-05	0.0006094	14	30	ANXA4,NPNT,DSG2,BNIPL,EPCAM,RIPK4,TMEM30B,PRSS8,ESRP1,SH3GL2,ST14,SOX17,TMPRSS2,CDCP1
Pubmed	19953087	Comparison of substrate specificity of the ubiquitin ligases Nedd4 and Nedd4-2 using proteome arrays.	Pubmed	2.945e-08	0.007095	4.699e-05	0.0006094	42	203	ACAN,SHTN1,AQP9,RASL11B,POLR3D,BRAF,CACNB1,RPS6KA4,CAMK4,RASL10B,SLC23A2,FES,FGF12,FGFR2,BAIAP2,RBCK1,CAMKK2,MAP3K2,PLK2,SEPT9,MAP3K20,CUEDC1,ANKRD13D,IRS1,KCNB1,MAP2,MAP3K3,TRIM44,PRKX,RGS3,MAPK12,SCNN1B,NHP2,ADAP2,FOXJ2,NEDD4L,TEC,TGFB1I1,LAPTM5,MAPKAPK3,KCNAB1,PLSCR3
Pubmed	25056061	Biological insights from 108 schizophrenia-associated genetic loci.	Pubmed	3.081e-08	0.007422	4.883e-05	0.0006333	55	303	GRAMD1B,CILP2,CACNA1C,CACNB2,ESAM,DGKI,TRMT61A,BAG5,RGS6,PLCH2,DPYD,EGR1,REEP2,PCGF6,FES,KCNV1,GFRA3,LUZP2,GPM6A,GRIA1,CHADL,GULOP,ITIH3,KCNB1,LCAT,CCDC39,MUSTN1,CD46,MMP16,CNTN4,PCCB,GID4,ZFYVE21,PUS7,PODXL,PSMB10,PTPRF,ZSCAN2,MSL2,RRAS,ESRP2,ATXN7,CNKSR2,COQ10B,NT5C2,RIMS1,DPEP3,TLE1,VSIG2,CA14,PLA2G15,GFOD2,TRIM8,THAP11,SLC4A10
Pubmed	19680541	CLRN1 is nonessential in the mouse retina but is required for cochlear hair cell development.	Pubmed	3.145e-08	0.007574	4.915e-05	0.0006374	10	15	CALB1,TUBB3,FOS,GFAP,RP1,SLC1A3,SOX9,THY1,CLRN1,VIM
Pubmed	17273555	An essential role for Notch in neural crest during cardiovascular development and smooth muscle differentiation.	Pubmed	3.145e-08	0.007574	4.915e-05	0.0006374	10	15	ACTA2,JAG1,HEYL,JAG2,DLL1,NOTCH1,NOTCH2,NOTCH3,PLXNA2,HEY2
Pubmed	21516116	Next-generation sequencing to generate interactome datasets.	Pubmed	3.163e-08	0.007618	4.915e-05	0.0006374	149	1147	ATP6V1C2,RECK,NCK2,CCDC146,PKP4,ANXA11,PIK3R3,ZNF317,AQP1,TCAP,BMP7,BMX,MPPED2,WASL,CBS,CES1,PDLIM7,CKM,SINHCAF,FAM189A2,ITM2B,RFX6,CREB5,UBXN11,ZNF451,CYB561,RIPOR2,RIMS3,DACH1,SFI1,FBXL5,RASSF5,F11R,FBXO3,SPOCK3,DPYSL2,TSPAN2,HEYL,PLLP,AKAP9,EIF4A2,KLHL12,STX6,NCALD,EIF1B,IKZF1,EYA2,KBTBD7,FABP3,SH3YL1,PCGF6,EFEMP1,FAM3C,FGF12,BAIAP2,NXF1,SEC23B,BATF,TMEM79,SSX2IP,LZTS2,L3MBTL3,TRAF3IP2,ARRDC1,…
Pubmed	24324551	Genome wide association study (GWAS) of Chagas cardiomyopathy in Trypanosoma cruzi seropositive subjects.	Pubmed	3.861e-08	0.009301	5.962e-05	0.0007733	32	134	ADARB2,LRRC4C,ZFYVE28,PHACTR1,SLC5A11,DLGAP1,OLFML2B,RGS6,LRIG1,ABCA12,DAB1,HS3ST4,DYNC1I1,LZTS2,FAM184B,ALDH1L1,GNG7,CADPS2,ABCB5,NELL1,COL26A1,SERPINB5,FBXL22,PLS1,PTPRD,THSD4,MRAS,RAP1GAP2,CAMTA1,THBD,ASXL3,RUNDC3B
Pubmed	11044609	Large-scale screen for genes controlling mammalian embryogenesis, using high-throughput gene expression analysis in mouse embryos.	Pubmed	4.024e-08	0.009692	6.173e-05	0.0008006	33	141	ANXA2,APOE,CA2,CCND2,ITM2B,CNN1,CLDN4,IER2,LRIG1,EBF1,NR2F6,ETS2,GAP43,GJA4,ID1,KRT8,LYL1,MEIS2,MSX1,MYO5B,NOS3,NOTCH1,PLAT,RFX2,CXCL12,SLC2A3,TAGLN,TAL1,TGFB1I1,TTR,TWIST1,VIM,WNT7A
Pubmed	24255178	Protein interaction network of the mammalian Hippo pathway reveals mechanisms of kinase-phosphatase interactions.	Pubmed	4.162e-08	0.01002	6.344e-05	0.0008228	72	446	ACTA1,PLEKHG1,AP2A2,SHROOM3,SH3RF1,LRCH2,PKP4,NIPSNAP1,DYNLL1,SH3RF3,MPDZ,BRAF,ZFP36L2,CALD1,USP10,LATS1,PDLIM7,MOB4,RASAL2,BAG5,FGFR1OP2,KIAA0753,RASSF5,TRAPPC9,AKAP9,PLEKHA1,PATJ,CTTNBP2,BAIAP2,CAMKK1,NCKIPSD,IGF2BP2,MOB1B,SSX2IP,LZTS2,MAP3K2,KIF1C,SDCCAG3,MAP3K20,YWHAQ,USP54,MARK1,NF2,NOTCH1,NOTCH2,CEP170B,CCSER2,THAP12,PARP8,RALGPS2,CCDC88C,C7orf43,RTKN,PPP1R9A,CPEB4,CEP131,STK38L,SNTB1,UHRF1…
Pubmed	14621295	Prediction of the coding sequences of mouse homologues of KIAA gene: III. the complete nucleotide sequences of 500 mouse KIAA-homologous cDNAs identified by screening of terminal sequences of cDNA clones randomly sampled from size-fractionated libraries.	Pubmed	4.895e-08	0.01179	7.415e-05	0.0009616	79	508	ADCY9,ZNF512B,MTUS1,OSBPL5,CARNS1,SLAIN2,SHROOM3,ZFYVE28,CAPRIN2,ATP1A2,BCR,BSN,DAGLA,USP10,NRXN2,AKAP6,CLOCK,ZNF592,PLCH2,SETBP1,CNTNAP2,CYHR1,SDC3,RIMS2,ANKS3,LAPTM4A,PIEZO1,SCRN1,SFI1,PLPPR4,KBTBD11,OXSR1,ARAP1,AGAP1,SEMA6C,IVNS1ABP,CAMKK2,LZTS2,L3MBTL3,ST6GAL2,AFAP1,AKAP11,SYNPO,IGSF3,SHISAL1,MICALL1,DIXDC1,LRP4,MCM2,PALM,SEMA5B,CCSER2,PLAGL2,PLXNB1,RALGDS,NAT10,ZNF280C,KIF16B,CHSY1,KANSL3,LR…
Pubmed	20602615	Physiogenomic analysis of statin-treated patients: domain-specific counter effects within the ACACB gene on low-density lipoprotein cholesterol?	Pubmed	5.093e-08	0.01227	7.667e-05	0.0009943	40	192	ACACA,ACHE,ADORA3,ADRA2A,ADRB1,AGT,LIPF,APOB,APOE,TCAP,CHKB,CRHR2,CYP1A1,CYP2E1,CYP3A5,DBH,ACE,EDN1,FASN,HNMT,HTR2A,IGF1,IL1B,IL6,IRS1,LEPR,NOS3,OAT,ABCB1,PIK3C2B,PIK3C2G,PIK3R1,CCL2,SELE,SELP,TADA2A,TEK,TNFAIP6,UCP2,VCAM1
Pubmed	20677014	An approach based on a genome-wide association study reveals candidate loci for narcolepsy.	Pubmed	5.914e-08	0.01424	8.847e-05	0.001147	40	193	SYN3,FAM3D,ALOX5,ADGRB2,WISP1,BMP7,CACNA1C,CACNB2,CAMK4,CCND2,CD14,AKAP6,DAPK1,DCC,FGFBP1,HIPK3,FABP3,GAB1,GDNF,PARD3B,NR4A1,GDF7,CD274,NFATC2,PRKCE,BCL2L14,PTEN,ASB13,CCL2,TP53RK,ELMOD1,STAP2,NLGN1,SLC18A1,ADGRL3,TBXAS1,THRB,CADM1,ADGRG6,AKAP1
Pubmed	28705898	Cellular heterogeneity in the ureteric progenitor niche and distinct profiles of branching morphogenesis in organ development.	Pubmed	6.115e-08	0.01473	9.092e-05	0.001179	30	123	RHOJ,SEMA6A,SOCS2,CALB1,SLCO4C1,CKMT1B,TMEM59L,CTSE,ARNT2,CDCA7,ABCC4,P3H3,NSG1,ASB4,GPC3,CHADL,HLA-DQB1,ACOT7,TRIB2,NRTN,ROR2,FREM2,NKAIN1,RET,SOX8,GSDMC,CPXM1,CADM1,VLDLR,WNT11
Pubmed	20424473	L-type voltage-dependent calcium channel alpha subunit 1C is a novel candidate gene associated with secondary hyperparathyroidism: an application of haplotype-based analysis for multiple linked single nucleotide polymorphisms.	Pubmed	6.902e-08	0.01662	0.000102	0.001323	33	144	ACVRL1,LTBP4,AQP1,AQP9,STC2,BMP7,CACNA1C,CACNA1D,ADGRE1,B3GNT3,GPRC5B,HGF,IL10RA,IL15RA,KCNJ4,MET,NPHS1,PTH1R,RYR2,RYR3,SCNN1B,SLC1A4,SLC2A3,SLC5A1,SLC6A11,SLC7A2,SLC11A1,SLC14A1,SLC15A1,SLC22A1,TGFBR3,SLC16A8,VWF
Pubmed	19334288	Three-dimensional visualization of testis cord morphogenesis, a novel tubulogenic mechanism in development.	Pubmed	7.54e-08	0.01816	0.0001107	0.001436	38	180	RECK,TSHZ3,PNCK,CASQ2,SLCO4C1,UNC5CL,DCN,DHH,ACE2,EGR1,ENPEP,FBN1,MYL9,SPINT2,ACSS1,ADAMTS5,PRSS23,SYNPO,ID1,IGFBP7,ITGA9,KCNJ8,LTBP1,NFIA,FAM53A,HTRA1,PID1,RSPO1,SLC2A3,SOX9,SOX17,GSDMC,TGFB1I1,COL18A1,THBD,AARD,CNBP,STOX2
Pubmed	20436479	A genomic atlas of mouse hypothalamic development.	Pubmed	7.941e-08	0.01913	0.0001159	0.001503	40	195	TMCC3,ADCYAP1,SEMA6A,C11orf95,TSC22D1,CCND2,DLX5,LHX6,EPHA8,IGF2BP1,GDF10,NTNG2,GPM6B,VAX1,FAM107A,YPEL2,ID4,RBPMS2,LSAMP,LTBP1,MAGEH1,MSX1,NEXMIF,NOS1,NOVA1,PROX1,RASGRF1,RORA,THSD4,PLXNA3,THBS1,THRSP,TTR,VIM,RNF152,WNT7A,WNT2B,WNT9A,FZD3,SPATA13
Pubmed	19578796	Association of genetic variants with chronic kidney disease in individuals with different lipid profiles.	Pubmed	8.261e-08	0.0199	0.0001199	0.001555	34	152	ADRB1,AGT,ALOX5,APOE,BCHE,CXCL16,CD14,ADIPOQ,CCR5,CRP,ACE,EDN1,FBN1,GCK,GJA4,UTS2,GCLC,IL1B,IL6,IRS1,MMP3,MMP9,NOS3,PIK3R1,PLAT,PTGDS,CCL11,SELE,SELP,HNF1A,THBD,THBS2,THPO,UCP2
Pubmed	24742347	HIV-1 Tat second exon limits the extent of Tat-mediated modulation of interferon-stimulated genes in antigen presenting cells.	Pubmed	9.61e-08	0.02315	0.0001386	0.001798	15	37	AIF1,OASL,ATF3,TNFSF10,BST2,ISG15,IFI44,USP18,IFI35,MX1,OAS2,CCL7,CCL8,SLC1A2,TNFAIP6
Pubmed	17601350	A genetic association analysis of cognitive ability and cognitive ageing using 325 markers for 109 genes associated with oxidative stress or cognition.	Pubmed	1.028e-07	0.02476	0.0001472	0.00191	29	119	GSTA5,CBS,PRDX5,GSTO1,CTSD,CTSS,CCS,HSPA12B,FOSB,GFAP,GCLC,GSS,GSTA2,GSTM1,GSTM3,GSTT1,DNAJB2,HSPA1A,HTR2A,IL1B,JUNB,LTF,GSTO2,NOS1,NOS3,HSPA12A,SOD3,UCP2,VIM
Pubmed	21044950	Genome-wide YFP fluorescence complementation screen identifies new regulators for telomere signaling in human cells.	Pubmed	1.033e-07	0.02488	0.0001472	0.00191	57	330	CNST,ADA,AMPH,ANXA2,ANXA4,APEX1,ARRB1,PROSER2,ZFP36L1,CPNE3,CALD1,CASP7,MAP7,HMGN3,FAM131B,HDGFL3,GFPT2,TBC1D10A,ENO2,TUBB3,FES,ARID3B,GAS2L1,RBBP9,GAMT,SULT1B1,AFAP1L2,GSS,PTPN5,DDX19B,ACOT7,HNMT,HSPA1A,CCDC137,LRRC25,SYAP1,MCM2,PAFAH1B3,PALM,PCP4,PACSIN3,PPP1R2,EPS8L1,RGS3,MAPK12,SH3GL2,SNCG,SOAT1,SULT1C2,TAGLN,TBL1X,COTL1,CEP85,WFS1,RGMA,TRIM15,KIAA1191
Pubmed	20843830	The planar cell polarity gene Vangl2 is required for mammalian kidney-branching morphogenesis and glomerular maturation.	Pubmed	1.046e-07	0.02519	0.0001482	0.001922	24	87	ACTA2,TSHZ3,AREG,BCL2,BMP7,CELSR1,GDF11,GDNF,YWHAQ,HGF,SYNPO,IHH,LIF,MET,NPHS1,PAX2,PROX1,PTCH1,FREM2,RET,TBX1,WNT11,PAX8,VANGL2
Pubmed	21303848	Characterization of a Dchs1 mutant mouse reveals requirements for Dchs1-Fat4 signaling during mammalian development.	Pubmed	1.109e-07	0.02672	0.0001562	0.002026	12	24	LATS1,CDH1,EDIL3,GDNF,PPP1R12A,PAX2,PRKCZ,FAT4,RET,WNT11,FJX1,PAX8
Pubmed	16341674	Transcriptome analysis of human gastric cancer.	Pubmed	1.145e-07	0.02757	0.0001603	0.002079	101	716	AK4,LIPF,TMC4,DYNLL1,ATP1B1,FCGBP,C5AR1,OSGIN2,C21orf2,CAV2,CD9,LPAR2,CBARP,OCIAD2,RASAL2,CLDN4,CLDN3,CLDN7,SAMD10,CTSD,PHF19,DGKA,G3BP2,EHF,MARVELD3,DPH2,KCNE3,TPGS1,IL18BP,PTPN18,TSPAN1,SCCPDH,C1orf210,EMP2,EPB41,ETV6,NPM3,NXF1,SEC23B,AGAP1,METTL26,MCRIP2,LSR,PMVK,NAAA,MAP1LC3A,GPR35,CXCL3,GSTT1,DUSP10,ID1,IFI35,KCNC4,KRT8,KRTCAP3,MNT,STK32C,GSAP,PDE7A,ATP8B1,RBM47,RHOF,LARGE2,DDIT4,PNN,PRR15L,…
Pubmed	26673895	A deep proteomics perspective on CRM1-mediated nuclear export and nucleocytoplasmic partitioning.	Pubmed	1.307e-07	0.03149	0.000182	0.002361	135	1038	AHR,C5orf30,BEGAIN,SLAIN2,NIPSNAP1,ARRB2,PROSER2,BECN1,URI1,BCR,POLR3D,ZFP36L1,ZFP36L2,IL33,C21orf2,PDLIM7,ABTB2,SOX13,CRY1,CRY2,ANKS3,SECISBP2L,DVL1,ZNRF2,ETV3,GMIP,TUBB3,TUBB4A,SEC24B,SEC23B,RNF138,AGAP1,FOXO1,CHMP4C,NCKIPSD,MON1A,IGF2BP1,SSX2IP,LZTS2,TJP3,TOB2,PLK2,ARRDC1,SEPT9,SDCCAG3,UTP14A,MAP3K20,CHMP2A,PDCD4,AP3M2,GTF2F2,PKP3,FAM83A,SYNRG,NR4A1,HAUS8,AGFG2,TRIM5,ZC3H12C,IRF3,SYAP1,ARHGAP1…
Pubmed	11256614	Systematic subcellular localization of novel proteins identified by large-scale cDNA sequencing.	Pubmed	1.691e-07	0.04073	0.0002341	0.003036	79	523	CNST,F8A1,SLC10A3,FZD7,ADSL,AKR1C3,FGF18,TMEM50B,CAV1,CAV2,PGS1,HIGD1A,REXO2,SPATS2L,FAM32A,RAB33B,ARHGAP24,GADD45A,TMEM130,TMEM47,F11R,CCDC3,LHX6,NCALD,SCAND1,TEX35,IFITM3,ZMYND12,TMEM117,SGIP1,SYT3,GNB5,SSX2IP,MSANTD4,GAP43,CCDC184,PRSS23,FAM107A,ZNRF1,DDX19B,USP18,SYNPO,KHK,CCDC39,NCOA7,MAP3K3,CCDC113,TMTC2,NF2,GPR85,CAMKV,DDIT4,UBL3,ZCCHC2,ROGDI,PLEKHF2,PARP8,C7orf43,EHD4,AP1AR,KANSL3,RNF123,…
Pubmed	11214970	Prediction of the coding sequences of unidentified human genes. XIX. The complete sequences of 100 new cDNA clones from brain which code for large proteins in vitro.	Pubmed	1.777e-07	0.0428	0.0002446	0.003172	26	102	TMEM108,PHACTR1,ZNF451,DNAH6,CTTNBP2,CGNL1,ZFHX2,KIAA1755,TSPYL5,DISP2,CIPC,DIXDC1,ZC3H12C,DAB2IP,ZCCHC2,NAT10,CNTNAP3,KLHL15,CPEB4,TEX2,SYNE1,THSD7B,ASXL3,DUSP16,KDM7A,WNK2
Pubmed	11044610	Notch/Delta expression in the developing mouse lung.	Pubmed	2.019e-07	0.04863	0.0002747	0.003563	7	8	JAG1,JAG2,DLL1,NOTCH1,NOTCH2,NOTCH3,RFNG
Pubmed	16288200	Genetic networks controlling retinal injury.	Pubmed	2.019e-07	0.04863	0.0002747	0.003563	7	8	CREM,DUSP1,EGR1,FOS,NR4A1,ID2,JUNB
Transcription Factor Binding Site	CAGGTG_V$E12_Q6	CAGGTG_V$E12_Q6		5.124e-14	3.146e-11	3.146e-11	2.202e-10	465	1956	ACTA1,SLC24A3,ACTN2,ADRB1,MTUS1,JAG1,AHR,PDP2,PIP5K1B,SEMA6A,C1QTNF4,ALCAM,ATP6V1C2,ALDH1A1,RASAL1,NCK2,ANK1,ANK2,MAP4K3,PKP4,ZBTB4,SLC26A9,YBX3,APOBEC1,BARX2,AQP1,CDC14A,ARHGAP5,ARRB2,SCUBE2,STC2,ATP1B1,HYAL2,NOL4,ADGRB2,DDIT4L,BCL2,BMP3,BMP7,BMX,FCGBP,ZFP36L1,JAZF1,C1QA,CACNA1H,SDK1,CA7,CACNA1D,CACNB2,WASL,CALB1,SOCS3,RHBDL1,ESAM,SPAG9,MAP7,SYT7,KYAT1,CLDN9,USP2,CD9,SLC16A6,SLCO4C1,KCNQ4,ENTPD2…
Transcription Factor Binding Site	V$SRF_C	V$SRF_C		3.999e-07	0.0002455	0.0001228	0.0008591	60	181	RHOJ,ACTA1,ANXA6,CDC14A,PDLIM4,ASPA,AOC3,STARD13,HERC1,CA3,CALD1,PDLIM7,CKM,CNN1,IER2,G3BP2,GFPT2,DMPK,DUSP2,EGR1,EGR2,EGR4,MRVI1,MYL9,FOS,FOSB,ASB2,MAP3K20,DSTN,GPR20,LDB3,DUSP10,NR4A1,HOXB4,HOXB5,DIXDC1,ITGB6,JUNB,KCNK3,FOXP2,DLL1,LPP,LTBP1,MYH11,MYLK,MYO1E,PPP1R12A,PLN,SSH3,RGS3,TRIM46,SLC2A4,POPDC2,STAT5B,TAGLN,TGFB1I1,THBS1,SUSD1,RASD2,JPH2
Transcription Factor Binding Site	V$AREB6_01	V$AREB6_01		2.287e-06	0.001404	0.0004681	0.003276	67	219	ACTA1,ALDH1A1,NOL4,C1QA,MAP7,USP2,SLC16A6,CDH13,CEL,NRXN2,CTHRC1,CLDN7,CREB5,SOCS5,ARHGAP32,G3BP2,EHF,DIAPH1,EVC2,DSG3,ZNF593,S1PR1,EGR4,TRIB1,EPB41,ETV3,SCAND1,ACSL4,CSAD,CRB3,CAMKK1,SYT3,FOS,CXXC5,NBEA,IQGAP2,ZNRF1,HOXB6,ID4,IGFBP6,IL7,ITGB8,KRT8,LAMC2,LLGL2,LSP1,NFIB,UBXN10,PC,PCP4,SECISBP2,PROX1,BHLHE41,KREMEN2,EPS8L1,REV3L,RRAD,RTN1,SLC6A11,HNF1A,TEF,KCNH3,SLC16A8,ADAMTS19,UBE2D1,VWF,SLITRK4
Transcription Factor Binding Site	V$RSRFC4_01	V$RSRFC4_01		3.1e-06	0.001904	0.0004759	0.00333	64	208	ACTA1,ADCYAP1,PIK3R3,SLC26A9,ATF3,ATP1B2,ATP2A3,CA7,ESAM,CASQ2,WFDC1,CAV3,USP2,PDLIM1,DGKI,CKM,CNTN1,HJV,ARHGAP32,CYP2E1,DLX5,SHANK1,S1PR1,ENO3,FGF12,ZBTB18,CRTAP,GPR153,LZTS2,FILIP1,FBXO40,TOB2,GCK,PCDH11X,GRIN2B,HAS2,NR4A1,HOXB4,INPP4A,SLCO3A1,IRS1,ZNF385B,KCNN1,TTYH2,LIF,BZW2,MYL3,PCDH9,PLAGL2,PPP1R3D,PTPRO,SSH3,RASGRF1,RGS3,CLDN23,SLC8A3,CPEB4,SOX5,ZFPM2,THBS2,TIMP2,TWIST1,SLC26A6,CELF4
Transcription Factor Binding Site	V$ICSBP_Q6	V$ICSBP_Q6		2.459e-05	0.0151	0.00297	0.02078	60	203	ADAR,AIF1,ALDH1A1,PKP4,PIK3R3,ASPA,SOCS1,MPDZ,BST2,CASP7,CXCL16,ENTPD1,PRDX5,LY86,OSR2,CTSS,DGKA,DDB2,DIO2,DNAH6,IL18BP,ELK4,CSAD,FES,SLITRK6,ZBTB18,IFI44,TNFSF13B,DAPP1,SLC12A7,GATA6,DUSP10,USP18,HOXB7,IFI35,ITPR1,KRT12,LRP2,BCL11A,MEIS2,MSX1,ENPP2,PSMB8,TAPBPL,CYB561D1,TRPM3,TNFRSF19,CPEB4,CMTR1,SYNE2,TAP1,TAPBP,TBX1,TCF15,TEK,THBS1,TWIST1,UBA7,CXCR4,CITED4
Transcription Factor Binding Site	V$SRF_01	V$SRF_01		3.139e-05	0.01927	0.00297	0.02078	20	45	ANXA6,CA3,CALD1,IER2,EGR1,EGR2,EGR3,EGR4,MRVI1,FOS,FOSB,ASB2,GPR20,DIXDC1,JUNB,MYH11,TGFB1I1,THBS1,SUSD1,TPM1
Transcription Factor Binding Site	V$SRF_Q4	V$SRF_Q4		3.386e-05	0.02079	0.00297	0.02078	57	192	RHOJ,ACTA1,ANXA6,YBX3,ASPA,HERC1,CALD1,CKM,CNN1,IER2,COL23A1,CTGF,G3BP2,DUSP2,EDN1,EGR1,EGR2,EGR4,NPM3,MYL9,FOS,FOSB,MAP3K20,DSTN,GPR20,NR4A1,HOXB4,HOXB5,DIXDC1,JUNB,KCNK3,FOXP2,DLL1,LPP,MEIS2,MSX1,MYH11,MYLK,MYO1E,PPP1R12A,NLGN3,SORT1,TRIM46,SH3BGR,SLC4A3,RIMS1,STAT5B,SVIL,TAGLN,TBL1X,TGFB1I1,THBS1,RASD2,TPM1,TPM2,PRDM11,JPH2
Transcription Factor Binding Site	V$SRF_Q6	V$SRF_Q6		4.376e-05	0.02687	0.003196	0.02237	61	211	RHOJ,ACTA1,ANXA6,PDLIM4,ATP1A2,STARD13,NOL4,HERC1,CALD1,PDLIM7,CKM,CNN1,TES,DHH,G3BP2,DMPK,DUSP2,HIVEP3,EGR1,EGR2,EGR3,NPM3,MYL9,FOS,FOSB,MSRB1,MAP3K20,PDLIM3,GPR20,LDB3,DUSP10,NR4A1,HOXB4,HOXB5,IGF1,DIXDC1,JUNB,KCNK3,FOXP2,LPP,LSP1,MSX1,MYH11,MYLK,MYO1E,PPP1R12A,PLN,EPB41L4B,RAB27A,TRIM46,SLC4A3,RIMS1,STAT5B,SVIL,TAGLN,TGFB1I1,THBS1,SUSD1,RASD2,TPM2,JPH2
Transcription Factor Binding Site	V$SRF_Q5_01	V$SRF_Q5_01		4.685e-05	0.02877	0.003196	0.02237	57	194	RHOJ,ACTA1,ANXA6,YBX3,ASPA,ATF3,STARD13,CA3,CALD1,SLC16A6,PDLIM7,CKM,CNN1,IER2,COL23A1,FAM131B,G3BP2,EGR1,EGR2,MYL9,ZBTB18,FOS,FOSB,ASB2,MAP3K20,DSTN,GPR20,DUSP10,HOXB4,HOXB5,CIPC,DIXDC1,ITGB6,ITGB8,JUNB,KCNH2,KCNK3,FOXP2,DLL1,LPP,MYH11,MYLK,MYO1E,PPP1R12A,PLN,TRIM46,SLC4A3,SLC2A4,RIMS1,STAT5B,SVIL,TAGLN,TGFB1I1,THBS1,SUSD1,TIMP3,TPM2
Gene Family	682	Zinc fingers FYVE-type|Pleckstrin homology domain containing|Rho guanine nucleotide exchange factors	genenames.org	1.655e-09	9.337e-07	7.269e-07	5.025e-06	53	206	PLEKHG1,OSBPL5,OSBPL8,RASAL1,SPTBN4,KIF1A,BCR,BMX,SKAP2,CYTH1,PLEKHB1,RASAL2,ARHGEF4,ARHGEF26,ARHGAP24,DNM1,PLEKHA1,CNKSR1,ARAP1,AGAP1,AGAP2,DAPP1,GAB1,CYTH4,ARHGEF16,AFAP1L2,PLEKHA8,GRB7,AFAP1,AFAP1L1,CADPS2,IRS1,ARHGAP12,PLEK,APBB1IP,PLEKHB2,RASGRF1,PLEKHF2,RALGPS2,PLEKHS1,RTKN,PLEKHH3,RASA3,FERMT1,CNKSR2,SNTB1,ADAP2,MPRIP,FGD4,DOCK9,TEC,ACAP2,SPATA13
Gene Family	1220	Membrane associated guanylate kinases|PDZ domain containing	genenames.org	2.578e-09	1.454e-06	7.269e-07	5.025e-06	43	152	PDZD4,SHROOM3,PDLIM4,MPDZ,LIN7A,PDLIM1,PDLIM7,SLC9A3R1,WHRN,RIMS2,DLG3,SHANK1,DVL1,PATJ,CNKSR1,FRMPD3,TJP3,PARD6G,PARD6B,PDLIM3,PARD3B,LDB3,RHPN2,MPP3,NOS1,GRASP,SNTG2,PDZRN4,HTRA1,RGS3,SYNJ2BP,MAGIX,SDCBP,PPP1R9A,CNKSR2,SHANK2,CNKSR3,RIMS1,SNTB1,LIN7B,MAST4,SYNPO2,GRID2IP
Gene Family	471	CD molecules|Tumor necrosis factor superfamily	genenames.org	5.511e-09	3.108e-06	1.036e-06	7.162e-06	82	394	SLAMF6,JAG1,ALCAM,ANPEP,TNFSF10,CD84,BST2,C5AR1,CD8A,CD9,CD14,CD86,CD34,ENTPD1,CD44,CD53,CD74,CDH1,CD83,JAM2,CCR3,CCR5,CSF2RB,CSF3R,FCRL5,ACE,F11R,S1PR1,PLXNC1,ENPEP,SIRPB1,TLR8,FCGR1A,FCGR2B,FCGR3A,FGFR2,SEMA4D,FLT3,PROCR,CLEC4D,TNFSF13B,LAMP3,ACKR1,TNFRSF21,LILRB1,CD300C,PTGDR2,IL6R,IL6ST,IL10RA,IL13RA1,IL15RA,ITGA6,ITGA2B,ITGAE,ITGAM,ITGB4,KLRB1,LEPR,EPCAM,CD46,MME,CD200,BTLA,CD274,MUC1,NGFR,A…
Gene Family	58	Ring finger proteins|Tripartite motif containing	genenames.org	7.486e-09	4.222e-06	1.055e-06	7.297e-06	63	275	RNF150,SH3RF1,SH3RF3,RNF223,ZFP36L1,ZFP36L2,TRIM47,LONRF2,RNF166,TRIM58,RNF167,RNF144B,ZNRF2,TRIM13,PCGF6,ZNRF3,TRIM38,RNF138,TRIM72,RBCK1,MID2,RNF165,RNFT2,TRIM6-TRIM34,ZNRF1,RNF24,TRIM5,RNF207,RNF215,TRIML1,DTX3L,RNF224,RNF19B,TRIM65,PDZRN4,RC3H2,TRIM44,RNF43,RNF125,RNF128,MSL2,TRIM43B,SH3RF2,TRIM36,TRIM46,MEX3D,RNF149,RNF123,RNF130,TRIM35,TRIM21,RNF217,DTX4,RNF25,RNF180,TRAF5,CBLC,RNF152,CNBP,…
Gene Family	752	Solute carriers	genenames.org	2.985e-08	1.684e-05	3.367e-06	2.328e-05	80	395	SLC24A3,SLC10A3,SLC24A4,SLC44A5,SLC25A11,SLC26A9,SLC17A8,SLC4A4,SLC41A1,SLC46A2,SLC7A7,SLC5A11,SLC16A6,SLCO4C1,SLC16A7,SLC35F3,SLC4A7,SLC4A8,SLC31A2,SLC23A2,SLC25A37,SLC25A33,SLC12A7,SLC38A5,SLC16A12,DIRC2,SLC6A14,SLC5A9,SLCO3A1,SLC38A11,SLC16A14,SLC44A3,SLC51A,SLC16A13,SLC39A2,SLC13A5,SLC22A23,SLC25A38,SLC52A2,SLC25A48,SLC25A42,SLC25A22,SLC29A3,SLC22A15,SLC25A35,SLC39A4,FLVCR2,SLC1A1,SLC1A2,SLC1…
Gene Family	555	Receptor Tyrosine Kinases|Fibronectin type III domain containing|V-set domain containing|Immunoglobulin like domain containing	genenames.org	4.276e-08	2.412e-05	4.02e-06	2.779e-05	42	160	ELFN2,LRFN2,COL20A1,MYOM1,SDK1,IGFN1,TSPOAP1,CNTN1,COL7A1,ABI3BP,CSF2RB,CSF3R,DCC,FSD1L,EPHA1,EPHA8,EGFLAM,MID2,TNC,IFNGR2,IL6ST,ITGB4,MYLK,NPHS1,CNTN4,CNTN3,FNDC8,LRFN3,CMYA5,PTPRB,PTPRD,PTPRF,PTPRH,PTPRO,TRIM36,SORL1,ASTN2,TEK,TNXB,FNDC5,FLRT3,FNDC4
Gene Family	274	Potassium voltage-gated channels	genenames.org	3.122e-07	0.0001761	2.516e-05	0.0001739	17	40	KCNQ4,KCNV1,KCNG4,KCNA4,KCNB1,KCNC1,KCNC3,KCNC4,KCND2,KCNG1,KCNH1,KCNH2,KCNS1,KCNS2,KCNG3,KCNH4,KCNH3
Gene Family	1223	Crumbs complex	genenames.org	5.392e-06	0.003041	0.0003753	0.002594	7	9	MPDZ,LIN7A,PATJ,CRB3,LIN7B,CRB1,CRB2
Gene Family	396	A-kinase anchoring proteins	genenames.org	5.988e-06	0.003377	0.0003753	0.002594	13	30	WASF1,AKAP6,AKAP5,MYRIP,AKAP9,NBEA,AKAP11,MAP2,NF2,CMYA5,SYNM,EZR,AKAP1
Gene Family	53	Adenylate cyclases	genenames.org	1.627e-05	0.009175	0.0009175	0.006343	7	10	ADCY1,ADCY5,ADCY6,ADCY7,ADCY9,ADCY4,ADCY10
Gene Family	594	Immunoglobulin like domain containing|Interleukin receptors|TIR domain containing	genenames.org	2.098e-05	0.01183	0.001076	0.007435	41	193	SLAMF6,ALCAM,CD84,CILP2,SDK1,ESAM,CD86,IGLON5,CNTN1,FCRL5,CXADR,DCC,F11R,IL18BP,SIGIRR,HMCN2,FCGR1A,FCGR2B,FCGR3A,SEMA4D,FLT3,LSR,IGSF3,IL6R,AMIGO2,LEPR,CD200,BTLA,VSIG1,NPHS1,CNTN4,CNTN3,PTGFRN,CLMP,SCN1B,OBSL1,TEK,THY1,CADM1,VCAM1,SEMA3G
Gene Family	720	Regulators of G-protein signaling	genenames.org	2.658e-05	0.01499	0.001249	0.008638	10	21	RGS5,RGS11,RGS9,RGS6,RGS22,RGS1,RGS3,RGS4,RGS7,RGS16
Gene Family	694	Protein phosphatase 1 regulatory subunits	genenames.org	5.416e-05	0.03055	0.00235	0.01624	38	181	CNST,ELFN2,URI1,BCL2,AATK,MARF1,ZFYVE16,SFI1,PPP1R26,DLG3,AKAP9,IKZF1,TMEM132C,PCDH11X,GRM7,AKAP11,ITGA2B,ITPR1,PPP1R14A,PPP1R12A,PPP1R12B,PPP1R1A,PPP1R2,PPP1R3D,HYDIN,PPP1R12C,PPP1R37,GPATCH2,CSRNP3,SH3RF2,PPP1R9A,SLC12A2,OCLN,MYO16,RBM26,WWC1,PPP1R14C,AKAP1
Gene Family	1309	BTG/Tob family	genenames.org	8.44e-05	0.0476	0.0034	0.02351	5	6	BTG1,TOB1,TOB2,BTG3,BTG2
Coexpression	M2324	Genes up-regulated in uterus upon knockout of BMP2 [GeneID=650].	MSigDB C2: CGP Curated Gene Sets (v6.0)	3.457e-109	4.04e-105	4.04e-105	4.017e-104	339	745	ETFBKMT,SLC24A3,ADCY6,TMCC3,PNMA8B,FZD6,FZD7,RNF150,ADRA2A,JAG1,SORCS2,ALCAM,LTBP4,RECK,ALOX15,ADCY4,ANPEP,ANXA6,PIK3R3,ZBTB4,APOBEC1,TMC4,APOE,AQP1,PDXK,ARHGAP6,PLPP2,AOC3,KCTD14,PDE5A,ATP1A2,RBM24,ATP1B1,ATP1B2,ATP2B2,DDIT4L,BCAT1,BCHE,CREG1,GPR146,BMP7,TSC22D1,PER3,GBP4,ZFP36L1,BTG1,CAPN5,CA2,CALB1,COL6A4P1,CASP1,SLC7A7,CD14,ENTPD1,CDH1,CDH13,CEBPD,CHKB,JAM2,CKMT1B,RRAGD,CLN3,QPCT,FAM189A2,OCI…
Coexpression	M1941	Genes with high-CpG-density promoters (HCP) bearing histone H3 dimethylation at K4 (H3K4me2) and trimethylation at K27 (H3K27me3) in brain.	MSigDB C2: CGP Curated Gene Sets (v6.0)	1.031e-61	1.205e-57	6.024e-58	5.99e-57	342	1069	ADA,ADCY7,FZD6,FZD7,VSTM4,ADORA2A,ADRA1D,ADRA2A,TC2N,SLC24A4,SLC44A5,MTUS1,JAG1,SORCS2,C1QTNF4,ATP6V1C2,KLHL14,EBF4,SHROOM3,ANXA2,CGAS,BARX2,CPNE5,LGR5,CDC14A,AREG,SCUBE2,PLPP2,PTCH2,PDE5A,TMEM108,ATF3,SLC4A4,ATP12A,ATP1B1,AVPR1A,ADGRB2,DDIT4L,LIN7A,BMP3,BMP7,ZFP36L2,SKAP2,CXCL16,PSTPIP2,CBS,CD9,SLCO4C1,PDLIM1,ENTPD2,TRIM47,CDH1,CDH13,CD83,OVOL2,CISH,SLC9A3R1,NTN1,KCNK6,BACE2,ABTB2,COL15A1,TRIM58…
Coexpression	20220088-SuppTable1	Human Immune_Allen10_2900genes	GeneSigDB	4.305e-46	5.031e-42	1.677e-42	1.667e-41	447	1798	SLC24A3,UBN2,FZD6,FZD7,PLEKHG1,JAG1,AHR,AK4,ALCAM,ATP6V1C2,EEA1,NCK2,SLAIN2,ANPEP,TMEM41A,ZBTB4,YBX3,SHTN1,AREG,GRAMD2A,ARHGAP5,STC2,OASL,ZSCAN18,AKR1C3,ATF3,ATP2A3,FAM43A,PHACTR1,TNFSF10,BCAT1,CREG1,INPP4B,BICD1,BMP7,BST2,AADACL2,BTG1,CPNE3,C1QC,C3AR1,FAM160A1,CA2,CALD1,MPZL1,SOCS3,CAV1,CAV2,CBR3,KIFC2,CLDN1,CCND2,LATS1,CD14,PDLIM1,ENTPD1,CD44,CD53,PRR15,CDH1,OVOL2,RAB28,ZFYVE9,RRAGD,CLCN5,TMPRS…
Coexpression	19036130-TableS1a	Mouse Viral_Mendoza-Villanueva08_1830genes	GeneSigDB	1.332e-45	1.556e-41	3.89e-42	3.868e-41	403	1561	CHAF1B,RHOJ,ACO1,ACPP,ACYP2,EHBP1L1,AHR,AIF1,ALDH1A1,ALDOC,RECK,ANK1,RGS5,ANXA4,ENC1,APEX1,AQP1,TCAP,AREG,ARRB1,ASPA,AOC3,RASL11B,DYNLL1,LYNX1,ATP1A2,ATP12A,ATP1B2,KCTD12,MYOM1,DDIT4L,MPDZ,CFB,BMP7,BRAF,C1QA,C1QB,C1QC,C3AR1,CACNB1,SOCS3,CASP4,CAV1,CAV2,CAV3,SLC7A7,CBR3,CLDN1,CCND2,CD14,CD86,CD34,ENTPD1,ENTPD2,CD53,CD74,SLC16A7,HACD1,CDO1,CEBPD,PDLIM7,TMEM56,CD83,HMGN3,JAM2,CKM,RAB28,SLC9A3R1,ADIP…
Coexpression	M1999	The 'adult tissue stem' module: genes coordinately up-regulated in a compendium of adult tissue stem cells.	MSigDB C2: CGP Curated Gene Sets (v6.0)	1.693e-39	1.978e-35	3.957e-36	3.934e-35	227	721	NRIP1,ADARB1,ADCY6,ADCY9,SORCS2,ALCAM,ALDOC,RGS5,NIPSNAP1,BARX2,APOE,LGR5,BHLHE40,ARHGAP6,CAPRIN2,AOC3,ATF3,SLC41A1,MPDZ,PEX11A,SOCS2,TSC22D1,CACNA2D1,CALD1,MPZL1,SOCS3,CASP4,ESAM,CASQ2,CAV1,MAP7,CBR3,USP2,CD34,ENTPD1,TRIM47,CEBPD,CISH,CYP7B1,HOMER2,CNTN1,MCOLN2,CRIP1,IER2,ISG15,CTGF,ARHGAP32,TES,DGKA,DBP,EHF,DLG3,P2RY14,DPT,DUSP1,DUSP2,DUSP8,ESYT3,TOB1,RAB34,EGR2,LHFPL6,GREM1,ADGRE1,PATJ,FLOT1,R…
Coexpression	19605494-TableS1	Mouse Skin_Driskell09_1322genes	GeneSigDB	2.757e-39	3.221e-35	5.369e-36	5.338e-35	240	786	ACPP,ACTA2,TMCC3,AMIGO1,RNF150,ADRB1,ACAN,JAG1,SORCS2,AHR,ANPEP,RGS5,LGR5,AREG,ZSCAN18,AOC3,CRYBG3,KDM1B,SLC4A4,LRRC15,PHACTR1,TNK1,BMP7,PER3,PER2,CACNA1H,MPPED2,CACNA2D1,CASQ2,PSTPIP2,KIFC2,CLDN1,CCND2,CD53,CD74,TRIM47,CDH1,TRMT61A,KRT26,B4GALT6,JAM2,NDST3,ADIPOQ,RRAGD,CCR5,BACE2,COL17A1,OSR2,CHST11,CPE,CLDN4,CLOCK,CREB5,COL23A1,RGS6,LRIG1,PLCH2,CXADR,RNF144B,GPRASP1,ARHGAP24,DAB1,DCN,RASSF5,EHF…
Coexpression	16166618-SuppTable3	Mouse Lung_not_cancer_Woodruff05_2037genes	GeneSigDB	3.16e-38	3.693e-34	5.276e-35	5.246e-34	337	1301	NRIP1,RHOJ,ACPP,ADA,ADARB1,SNN,TMCC3,ADRB1,AHR,AK4,MICAL3,ALCAM,ALDOC,ALOX5,ANK2,ANPEP,ANXA4,ZBTB4,LIPF,CPNE5,AQP9,PDLIM4,TMEFF1,ARHGAP6,ARRB1,ARRB2,PLPP2,KCTD14,SLC41A1,KIF1A,BCL2,BMX,PER2,ZFP36L1,ZFP36L2,C1QA,C1QB,C1QC,C3AR1,C5AR1,CACNA1A,CACNA1D,CALD1,MPZL1,VSTM2A,CXCL16,PSTPIP2,CLDN1,CCND2,CD86,CEBPD,HMGN3,B4GALT6,ACOD1,RRAGD,CLCN5,CLN5,QPCT,FAM189A2,CCR5,NOCT,FBXL2,LY86,ABTB2,SESTD1,SPEF1,AK…
Coexpression	M4306	Genes down-regulated in HMLE cells (immortalized nontransformed mammary epithelium) after E-cadhedrin (CDH1) [GeneID=999] knockdown by RNAi.	MSigDB C2: CGP Curated Gene Sets (v6.0)	8.327e-38	9.73e-34	1.216e-34	1.209e-33	168	464	MTUS1,AREG,ATP12A,ATP2B4,B4GALT4,TNFSF10,CREG1,INPP4B,CA2,CASP1,PSTPIP2,MAP7,CLDN1,CCND2,CD9,CD44,LPAR2,CDH1,CD83,OVOL2,QPCT,BACE2,CNTN1,COL17A1,SLC31A2,CLDN4,CLDN7,CELSR1,CSF3,FEZ1,CNTNAP2,FAM169A,KIAA0040,ARHGEF4,RIMS2,CXADR,CYB561,CYP1A1,ABCA12,RIMS3,AKR1C1,F11R,EHF,HS3ST1,FGFBP1,DSC2,DSG2,DSG3,DSP,AP1M2,EDN1,TSPAN1,ARL4C,CELSR2,EPHA1,MECOM,B3GNT3,HOOK1,FGFR2,SEMA3C,FOS,ST6GALNAC2,LSR,SPINT2,N…
Coexpression	19658189-TableS4	Human EmbryonicStemCell_Xu09_1801genes	GeneSigDB	1.235e-37	1.443e-33	1.603e-34	1.594e-33	359	1430	ANKRD29,ADGRG5,SEH1L,ACACA,ACPP,ACVRL1,ADARB2,TMCC3,HIST1H2BH,AIF1,PLA2G10,NLGN2,SEMA6A,C1QTNF4,ATP6V1C2,RASAL1,PDZD4,ANPEP,ANXA2,TMC4,SHTN1,TMEFF1,SPTBN4,PLPP2,STC2,AOC3,KCTD14,SOCS1,PDE5A,TMEM108,ZDHHC19,PHACTR1,TNK1,KIF1A,BCAT1,BDKRB1,LDHD,CILP2,POLR3D,BRAF,BST2,CACNA1H,CAPN5,BSN,CA7,TAF1A,RHBDL1,SLC7A7,CBR3,CBS,MTMR7,CD9,SLC16A6,IL17RE,CD86,ENTPD1,CD44,CD74,TRIM47,DLGAP1,CD83,RAB3C,JAM2,OVOL2…
Coexpression	16293578-SuppTable2	Human StemCell_Cai06_1370genes	GeneSigDB	7.907e-37	9.239e-33	9.239e-34	9.187e-33	313	1190	NRIP1,ACPP,ACTA1,ACTA2,CYGB,AK4,RECK,RASAL1,PDZD4,TSHZ3,LRCH2,ANPEP,RGS5,ANXA6,PKP4,CNTNAP1,ENC1,BHLHE40,ARL4D,PLPP2,CCDC74A,KCTD14,AKR1C3,RASL11B,ZDHHC19,ATP1B1,DDIT4L,TSC22D1,BRAF,CA2,RPS6KA4,SELENBP1,ATP6V0E1,MPZL1,PSTPIP2,MAP7,SLC7A7,CD9,CD74,CEBPD,TSPOAP1,PDLIM7,RAB3C,CKMT1B,SLC9A3R1,RRAGD,CLN5,TMEM59L,CTHRC1,NOCT,FBXL2,CNN1,ABTB2,CNTN1,IQCK,PCYT1B,COL6A2,COL7A1,COL9A2,SLC4A8,TMEM158,CPE,CLD…
Coexpression	18318837-TableS1	Human MesenchymalStemCells_Yamamoto08_1252genes	GeneSigDB	9.8e-36	1.145e-31	1.041e-32	1.035e-31	246	853	ACVRL1,ADCY1,AMIGO1,PLEKHG1,ADORA3,TC2N,MTUS1,AGT,AIF1,SPARCL1,ALDH1A1,ALOX5,PLIN4,ANXA2,DDO,CYP4F2,APOB,APOE,AQP9,ASPA,AOC3,ABCB11,TNFSF10,AVPR1A,BCHE,RGS9,CFB,NR1I2,BST2,C1QA,C1QB,C4BPA,C9,CA2,WFDC1,MAP7,CLDN1,CCND2,SLCO4C1,CD86,CD34,CD53,LONRF2,CDH1,GCNT3,TMEM56,RAB3C,JAM2,CISH,SLC9A3R1,SLC35F3,FAM189A2,CYP7B1,NTN1,ACKR2,HJV,GAL3ST1,CPM,CRP,CELSR1,UNC5CL,FAM169A,CXADR,RIPOR2,ABCA12,CYP21A2,RIM…
Coexpression	16166618-SuppTable4	Mouse Lung_not_cancer_Woodruff05_2371genes	GeneSigDB	3.779e-34	4.416e-30	3.68e-31	3.659e-30	363	1505	NRIP1,ACACA,ADARB1,SNN,ADCY7,TMCC3,GRAMD1B,PLEKHG1,ADRB1,OSBPL8,AHR,MICAL3,ALCAM,ALDOC,ALOX5,NCK2,ANPEP,ANXA4,ANXA7,ZBTB4,ENC1,LIPF,YBX3,APOBEC1,APOE,CPNE5,AQP9,PDXK,PDLIM4,ARHGAP6,ARRB1,ARRB2,PLPP2,GRAMD2B,KCTD14,PDE5A,SLC41A1,ATP1B1,ATP2A3,DPY19L3,BCKDHB,BCL2,PEX11A,CD84,BMX,PER2,ZFP36L2,C1QA,C1QB,C1QC,C3AR1,C5AR1,CACNA1D,CACNB4,CALD1,VSTM2A,CASP7,CXCL16,PSTPIP2,SLC7A7,CCND2,USP2,MTMR7,CD9,PDLI…
Coexpression	M1951	Genes with high-CpG-density promoters (HCP) bearing histone H3 dimethylation mark at K4 (H3K4me2) in neural precursor cells (NPC).	MSigDB C2: CGP Curated Gene Sets (v6.0)	7.57e-34	8.846e-30	6.804e-31	6.766e-30	167	490	ACHE,ADA,FZD6,ADRA1D,TC2N,SLC44A5,LTBP4,RASAL1,ANK1,ANXA2,CGAS,ARHGDIG,SCUBE2,PLPP2,C11orf95,AVPR1A,FGF18,BMP3,BMP7,BSN,MAP7,ARHGEF25,CBS,USP2,MTMR7,PDLIM1,KCNQ4,MFHAS1,TMEM56,SLC35F3,KCNK6,MAPK8IP1,OLFML2B,PCED1B,COL23A1,AATK,SAMD10,NEXN,CYB561,RNF144B,TES,SPOCK2,ACE,FBXL21,PLPPR4,CCDC3,DNM1,DYNC1I1,DPP6,DTX1,ATP9A,EMP2,PATJ,RCAN2,RAMP2,B3GNT5,IKZF1,REEP2,SBSPON,AIG1,FGF12,TMEM117,SEMA4D,DPYSL4,…
Coexpression	15793299-TableC	Mouse Breast_Astolfi05_1104genes_TumorGenes	GeneSigDB	2.708e-32	3.164e-28	2.26e-29	2.247e-28	242	872	RHOJ,ACTA1,ACYP2,ADCY9,PIP5K1B,AK4,ALAD,C1QTNF3,SPARCL1,ALDH1A1,ALDOC,LTBP4,RECK,PLIN4,SHROOM3,ANK1,BHLHE40,AOC3,ATP1A2,ATP1B1,ATP2A3,MYOM1,MPDZ,BCKDHB,SOCS2,SKAP2,SELENBP1,CASP1,CAV1,CAV3,SLC7A7,CLDN1,CD8A,CD9,CD14,CD34,CD44,SLC16A7,CDH13,CDO1,CEBPD,B4GALT6,CKM,ADIPOQ,HOMER2,MCOLN2,COL6A2,COL15A1,CPE,CLDN4,CLDN3,CLDN7,IER2,FEZ2,CTSB,CTSE,CYB561,TES,CYP2E1,DGKA,DAP,DCN,CFD,DHH,F11R,EHF,DNM1,HS3ST…
Coexpression	11823860-SuppTable3	Human Breast_van'tVeer02_2460genes_Ergenes	GeneSigDB	3.338e-32	3.901e-28	2.601e-29	2.586e-28	427	1910	NRIP1,CHAF1B,ADA,ADCY1,SNN,PLEKHG1,RNF150,AIF1,PLA2G10,SPARCL1,ALCAM,EBF4,FAM234B,SHROOM3,YBX3,TMC4,BHLHE40,AQP9,PDXK,GRAMD2A,SCUBE2,STC2,GRAMD2B,ATF3,RBM24,STARD13,ADGRB2,MPDZ,BCAT1,BCL2,BCL2A1,FGF18,INPP4B,CFB,LIN7A,PER2,GBP5,C1QA,C1QB,TMEM50B,CACNA1D,USP13,RPS6KA4,SELENBP1,MPZL1,CASP1,CASP4,CAV2,SLC7A7,CBR3,CLDN1,USP10,SLC16A6,CD14,CD86,CD44,CD53,CD74,PRR15,LRBA,LONRF2,CDH1,HACD1,CEBPG,CYTH1,C…
Coexpression	16288205-GeneTable3	Human Breast_Charafe-Jauffret06_1309genes	GeneSigDB	7.071e-31	8.263e-27	5.164e-28	5.135e-27	241	884	ACTA2,ADCY6,FZD7,TC2N,JAG1,TMEM41A,ANXA2,TMC4,AKR1C3,KCTD12,BCAT1,BCHE,BCR,FUK,PER2,CACNA1D,SELENBP1,CALD1,SOCS3,CASP1,SPAG9,CAV1,CAV2,MAP7,SYT7,KIFC2,ENTPD2,CD44,PRR15,CDH1,SLC16A7,HACD1,OVOL2,SLC9A3R1,CLN3,METTL7A,COL6A2,TMEM158,PAQR4,CLDN4,CLDN3,CLDN7,SOX13,SPATS2L,FEZ2,CYHR1,KIAA0040,TRAM2,NEXN,ABHD11,CYB561,RNF144B,TOX,ABCA12,SFI1,DBP,GADD45A,F11R,EHF,ATP2C2,ENPP5,DLG3,MARVELD3,GFPT2,DNM1,MV…
Coexpression	M10961	Genes down-regulated in TMX2-28 cells (breast cancer) which do not express ESR1 [GeneID=2099]) compared to the parental MCF7 cells which do.	MSigDB C2: CGP Curated Gene Sets (v6.0)	8.114e-31	9.481e-27	5.577e-28	5.545e-27	219	771	SLC24A3,ADCY1,ADCY9,C9orf152,TC2N,JAG1,AHR,AK4,ALCAM,CMAHP,ALOX15,SHROOM3,PIK3R3,AREG,SCUBE2,STC2,AKR1C3,ATP1B1,ATP2A3,TNFSF10,MPDZ,INPP4B,CFB,LIN7A,BMP5,MPPED2,SDK1,CACNB4,SELENBP1,MPZL1,CXCL16,CAV2,PSTPIP2,SLC16A6,CD44,SLC16A7,PLEKHB1,CTHRC1,FAM189A2,KCNK6,AKAP5,OSR2,CPE,CLDN3,BATF2,ATRNL1,FAM169A,CTSS,RNF144B,CYP1A1,ABCA12,RGS22,DACH1,SCRN1,AKR1C1,HDGFL3,RASSF5,ATP2C2,MARVELD3,MVP,SH3BGRL2,NPN…
Coexpression	19621087-Table1d	Mouse EmbryonicStemCell_Abranches09_1170genes	GeneSigDB	8.872e-31	1.037e-26	5.759e-28	5.727e-27	195	651	SNN,ADCY6,ALCAM,ANK2,ZSWIM5,PIK3R3,SIX5,TMEM108,KCTD12,DPY19L3,ADGRB2,MPDZ,BCL2,DCAF5,TSC22D1,ZFP36L1,CACNA1C,SPAG9,SYT7,CCND2,LONRF2,MFHAS1,OCIAD2,HOMER2,MAPK8IP1,SPEF1,PODXL2,CHST11,CPE,FAM171B,NSMF,LRIG1,FEZ1,ATRNL1,CNTNAP2,CXADR,TOX,DACH1,SCRN1,DCC,JAKMIP2,HDGFL3,TMCC2,ARNT2,USP3,DPYSL2,TSPAN3,FBXO16,AGO1,CELSR2,MEGF6,PLXNC1,EIF1AX,GPHN,TBC1D16,TMEM132C,FBN1,SPSB4,AGAP1,LRRC8C,RANBP6,DPYSL4,N…
Coexpression	M17299	Genes up-regulated in luminal-like breast cancer cell lines compared to the mesenchymal-like ones.	MSigDB C2: CGP Curated Gene Sets (v6.0)	1.601e-30	1.871e-26	9.846e-28	9.79e-27	152	449	ADCY6,C9orf152,TC2N,TMEM41A,TMC4,BCR,FUK,PER2,CACNA1D,SELENBP1,MAP7,SYT7,KIFC2,ENTPD2,PRR15,CDH1,OVOL2,SLC9A3R1,CLN3,METTL7A,PAQR4,CLDN4,CLDN3,CLDN7,SOX13,CRIP1,CYHR1,KIAA0040,ABHD11,CYB561,RNF144B,ABCA12,SFI1,DBP,F11R,EHF,ATP2C2,ENPP5,DLG3,MARVELD3,AP1M2,TSPAN1,CNNM4,TOB1,SIGIRR,TNK2,ELF3,EMP2,PATJ,EPHA1,NR2F6,GGT6,FAAH,SH3YL1,HOOK1,CSAD,SUCO,CHMP4C,MACC1,TMEM79,MCRIP2,ST6GALNAC2,BICDL1,LSR,SPIN…
Coexpression	M1920	Genes forming the macrophage-enriched metabolic network (MEMN) claimed to have a causal relationship with the metabolic syndrom traits.	MSigDB C2: CGP Curated Gene Sets (v6.0)	5.673e-30	6.629e-26	3.315e-27	3.296e-26	299	1210	RHOJ,CYGB,ACVRL1,SNN,ADCY6,ADCY7,SLAMF6,OSBPL8,AIF1,NLGN2,C5orf30,ANPEP,ANXA2,ANXA4,CYP4F2,FAM131A,APOBEC1,SHTN1,PDLIM4,ARRB2,OASL,DYNLL1,ATF3,B4GALT2,AVPR1A,CREG1,CD84,WISP1,C1QB,C1QC,C3AR1,WASF1,IL33,CA2,CASP1,CXCL16,CBR3,KYAT1,CD9,CD14,CD86,CD34,ENTPD1,ENTPD2,CD44,CD53,CD74,MFHAS1,CD83,B4GALT6,INIP,CLCN5,CCR5,LY86,MCOLN2,SESTD1,PGS1,SLC4A7,GAL3ST1,BATF2,WFDC3,SPATS2L,CSF3R,LRIG1,CTSB,CTSD,CTSS…
Coexpression	19286929-SuppTable1	Mouse Lung_Rangasamy09_2003genes	GeneSigDB	2.609e-29	3.048e-25	1.452e-26	1.443e-25	369	1621	RHOJ,ACO1,ACTN2,ACVRL1,TMCC3,ADCY9,ADCYAP1R1,AP2A2,MTUS1,OSBPL5,SORCS2,PIP5K1B,ALCAM,LTBP4,RECK,PLIN4,SHROOM3,ANXA4,ANXA6,ANXA7,PKP4,APEX1,YBX3,TMC4,BHLHE40,AREG,ARL4D,ATF3,ATP1A2,ATP1B1,ATP2A3,ATP2B2,MYOM1,BCL3,PEX11A,CREG1,SOCS2,GPR146,PER3,PER2,BTG1,FAM160A1,SOCS3,ESAM,WFDC1,CBR3,CCNT2,USP2,LATS1,CD14,ENTPD1,ENTPD3,CD44,SLC16A7,CDH13,CEBPD,PDLIM7,CHKA,CHKB,RAB3C,CISH,ADIPOQ,FAM189A2,ACKR2,NOCT…
Coexpression	M1936	Genes with high-CpG-density promoters (HCP) that have no histone H3 methylation marks in neural precursor cells (NPC).	MSigDB C2: CGP Curated Gene Sets (v6.0)	9.618e-29	1.124e-24	5.108e-26	5.079e-25	167	535	CYGB,ADCY7,VSTM4,ADORA2A,EHBP1L1,NLGN2,KLHL14,SHROOM3,ANXA11,SHTN1,SPTBN4,ATP2A3,LRRC15,DDIT4L,BCAT1,BCL3,CDKL1,CXCL16,ENTPD2,PRR15,TRIM47,CDO1,DLGAP1,CD83,NRXN2,TMEM59L,MCOLN2,TRIM58,CLDN4,CLDN3,CLDN7,CTGF,ARHGEF4,ECE2,RIPOR2,SOX7,DHH,F11R,MARVELD3,DPP6,DSC2,DSG2,AP1M2,TSPAN2,EDN3,ESYT3,HEYL,PLLP,ADGRG2,LAMC3,B3GNT3,GMIP,F2RL1,FABP3,TUBB4A,CHMP4C,FLOT2,DCDC2,ST6GALNAC2,CAMKK2,RASD1,CORIN,RASEF,C…
Coexpression	M1103	Genes up-regulated in ME-A cells (breast cancer) undergoing apoptosis in response to doxorubicin [PubChem=31703].	MSigDB C2: CGP Curated Gene Sets (v6.0)	2.772e-28	3.239e-24	1.408e-25	1.4e-24	282	1141	ADA,HHATL,FZD7,AHR,AK4,ALAD,ALDH1A1,TMEM41A,APOBEC1,AQP1,AREG,CAPRIN2,OASL,ATF3,LYNX1,EIF3B,BECN1,HYAL2,FAM43A,KCTD12,ADAM15,DDIT4L,FGF18,GPR146,WISP1,POLR3D,BST2,BTG1,HERC1,CASQ2,PSTPIP2,SLC7A7,CLDN9,USP2,CD14,PDLIM1,PDLIM7,NOCT,GSTO1,SPEF1,COL17A1,GAL3ST1,TMEM158,PAQR4,PM20D1,CREM,TIPARP,HIGD1A,CSF3,FAM32A,ISG15,FEZ1,MICAL2,CYHR1,LRRC14,CTSB,CTSE,IRGM,DGKA,DAPK1,SFI1,GADD45A,RASSF5,F11R,TMCC2,M…
Coexpression	18223198-TableS3	Human Brain_Chen-Plotkin08_747genes	GeneSigDB	3.456e-28	4.038e-24	1.682e-25	1.673e-24	178	594	SEH1L,SYN3,ACTN2,ADCYAP1,FZD7,ADORA3,FAM234B,AMPH,RGS5,PPFIA4,PKP4,CNTNAP1,ENC1,TMEFF1,ARHGDIG,ATP1A2,NOL4,TNFSF10,ADGRB2,CD84,C3AR1,BSN,WASF1,CACNB4,CALD1,CDH1,DLGAP1,B4GALT6,TMEM59L,FBXL2,LY86,TMEM158,CPM,MICAL2,CNTNAP2,TMEM63A,GPRASP1,ARHGAP32,DCN,TMEM47,SNAP91,SV2B,ARHGAP44,DLG3,P2RY14,DYNC1I1,DPP6,DPYD,ARL4C,EGR3,SRPK3,ENO2,NCALD,RASL12,FABP3,KLF2,PTK2B,TUBB3,TUBB4A,BAIAP2,FOXO1,NT5DC3,CAMKK…
Coexpression	M17923	Genes up-regulated in cultured stromal stem cells from adipose tissue, compared to the freshly isolated cells.	MSigDB C2: CGP Curated Gene Sets (v6.0)	6.42e-28	7.502e-24	3.001e-25	2.984e-24	142	425	NRIP1,MTUS1,ACAN,C1QTNF3,ALCAM,LTBP4,ANK2,RGS5,APOE,BHLHE40,ARHGAP6,STC2,ASPA,OASL,AOC3,ATF3,TNFSF10,BCHE,PER3,PER2,BST2,IL33,SELENBP1,CBS,CD9,CD34,CD44,CDO1,CES1,CD83,AP2S1,METTL7A,COL15A1,ABI3BP,CPE,CRIP1,MICAL2,CTSS,DCN,AKR1C1,COCH,RABGAP1L,MAFB,DNM1,DSP,DUSP1,ADGRG2,EGR1,EGR2,TENM1,GREM1,EMP2,ENPEP,TRIB1,ABCC4,ETS2,RASL12,CPQ,FOXO1,IFI44,HSPB7,ERAP1,GBP2,GDF10,GEM,FGL2,GPC3,GLS,CXCL3,GUCY1B1,…
Coexpression	M2573	Genes consistently up-regulated in mammary stem cells both in mouse and human species.	MSigDB C2: CGP Curated Gene Sets (v6.0)	4.848e-27	5.665e-23	2.179e-24	2.167e-23	154	489	RHOJ,ACTA2,CYGB,ADARB1,FZD8,JAG1,NLGN2,C1QTNF4,LTBP4,RECK,TSHZ3,LRCH2,ENC1,APOE,AQP9,PDLIM4,MPDZ,BMP7,CACNB4,CALD1,CAV1,ARHGEF25,CCND2,HACD1,CDH13,PDLIM7,JAM2,LMOD1,CNN1,CNP,COL7A1,COL9A2,COL17A1,ABI3BP,TSKU,COL23A1,FEZ1,MICAL2,PLCH2,CTGF,ARHGAP24,TES,TOX,ISM1,TMEM47,CCDC3,CRISPLD1,RAB34,EGR2,EGR3,LHFPL6,ZNF219,RASL12,MRVI1,MYL9,SBSPON,LRRC8C,SEMA3C,SGIP1,NSG1,SLC38A5,PARD6G,GEM,FGL2,GPC3,RBPMS,T…
Coexpression	19605494-TableS2	Mouse Skin_Driskell09_1477genes	GeneSigDB	7.129e-27	8.33e-23	3.085e-24	3.068e-23	229	872	NRIP1,CYGB,ACVRL1,ADCY7,TMCC3,FZD6,ALDH1A1,LTBP4,SHROOM3,MAP4K3,ANXA7,ANXA11,ASPA,TMEM108,SLC4A4,ATP2A3,STARD13,KIF1A,CCDC126,BCAT1,BCHE,INPP4B,SOCS2,PER3,BRAF,CAPN5,SKAP2,IL33,ESAM,CXCL16,CAV1,CAV2,PSTPIP2,SYT7,CLDN9,CCND2,SLCO4C1,ENTPD1,DLGAP1,CEBPD,MFHAS1,PLEKHB1,CISH,SLC9A3R1,CTHRC1,KCNK6,BACE2,ABTB2,CNTN1,COL7A1,SLC4A7,COL15A1,ABI3BP,CPM,CRHR2,CSF2RB,LRIG1,FEZ1,MICAL2,FAM169A,TRAM2,ARHGEF26,…
Coexpression	M1350	Genes up-regulated in the urogenital sinus (UGS) of day E16 females exposed to the androgen dihydrotestosterone [PubChem=10635] for 48 h.	MSigDB C2: CGP Curated Gene Sets (v6.0)	9.524e-27	1.113e-22	3.975e-24	3.952e-23	153	487	NRIP1,ADARB2,ALDH1A1,C5orf30,NCK2,TMC4,STC2,RASL11B,LYNX1,B4GALT4,DDIT4L,BCL2,CAPN5,SKAP2,IL33,CALB1,CAMK4,COL6A4P1,USP2,SLCO4C1,PRR15,CDH1,SLC16A7,CDH13,CEBPD,HMGN3,CKMT1B,MYO3B,CYP7B1,ITM2B,GSTO1,SLC31A2,CLDN4,CPM,TIPARP,PLCH2,ARHGEF26,ATP2C2,KBTBD11,ENPP5,DLG3,MAFB,EDN1,TSPAN1,PLLP,ADGRG2,LPAR6,TENM1,ELF3,EMP2,DCXR,ABCC4,SH3YL1,ACSL4,EFEMP1,PLA1A,FAM3C,FGF12,FGFR2,SLITRK6,TMEM117,DCDC2,CARD19,…
Coexpression	M19391	Genes down-regulated in prostate cancer samples.	MSigDB C2: CGP Curated Gene Sets (v6.0)	1.769e-26	2.067e-22	7.127e-24	7.087e-23	151	480	RHOJ,ACTA2,SLC24A3,ADCY9,FZD7,VSTM4,ADCY4,ANK2,ANXA2,PDLIM4,SCUBE2,AOC3,ATP1A2,ATP2B4,BCL2,FCGBP,PER3,JAZF1,IL33,CALD1,CASP1,WFDC1,CAV1,CAV2,CCND2,PDLIM1,LMOD1,METTL7A,COL7A1,OSR2,FEZ1,CTSB,NEXN,GPRASP1,CYP3A5,SCRN1,DDB2,CFD,COCH,EHF,DPT,PLLP,RAB34,CELSR2,ENO2,RCAN2,EFS,ETS2,MECOM,RASL12,MRVI1,FBN1,EFEMP1,MYL9,WFDC2,SBSPON,SPON1,FGFR2,FOXF1,FLNA,FBLN5,P3H3,TMEM246,ST6GALNAC2,SSX2IP,GBP2,BTG3,GNAL…
Coexpression	M4196	Genes up-regulated in PC3 cells (prostate cancer) after knockdown of EZH2 [GeneID=2146] by RNAi.	MSigDB C2: CGP Curated Gene Sets (v6.0)	5.46e-26	6.38e-22	2.127e-23	2.115e-22	257	1037	ACYP2,ADAR,FZD8,AGT,SORCS2,ANK1,ANPEP,ANXA2,PPFIA4,ANXA4,BHLHE40,STC2,CAPRIN2,OASL,SOCS1,ATF3,SLC4A4,ATP1B1,TNFSF10,CCDC126,BDKRB1,DCAF5,GBP4,GBP5,ZFP36L1,ZFP36L2,JAZF1,DAGLA,CASP1,CASP7,SPAG9,CLDN1,CD44,TRIM47,SLC16A7,GCNT3,CYTH1,CD83,B4GALT6,SLC35F3,CLN5,NOCT,BACE2,FBXL2,ABTB2,ARMC8,TRIM58,SLC31A2,ACBD5,BATF2,TMEM87A,CREB5,WFDC3,SPATS2L,SOCS5,SETBP1,KIAA0040,CTGF,CTH,ADAMTS14,CTSB,NEXN,CYB561,G…
Coexpression	M1351	Genes down-regulated in the urogenital sinus (UGS) of day E16 females exposed to the androgen dihydrotestosterone [PubChem=10635] for 48 h.	MSigDB C2: CGP Curated Gene Sets (v6.0)	5.683e-26	6.64e-22	2.142e-23	2.13e-22	139	428	RHOJ,LRFN2,NR0B1,AHR,SPARCL1,ALDOC,AMPH,ANPEP,PKP4,FAM131A,AQP1,PDXK,SOCS1,PHACTR1,AVPR1A,ADGRB2,BCAT1,CDKL1,FGF18,LIN7A,BMP3,PER2,ZFP36L1,BST2,C1QA,C1QC,WASF1,S100G,PDLIM7,CD83,QPCT,CNTN1,AKAP5,FAM171B,CREB5,NCOR2,SPATS2L,CTSB,GPRASP1,DCC,SOX7,REC8,DUSP2,ABCC9,EDIL3,TSPAN2,ARL4C,CDCA7,TMEM132E,RXFP1,GREM1,C8orf37,ADGRE1,CTTNBP2,EYA2,TMEM132C,WFDC2,NBEA,PEX5L,CAMKK2,RBBP9,LYSMD2,PDCD4,GPM6B,GRIA1…
Coexpression	15845616-SuppTable3	Mouse Uterine_Jeong05_634genes	GeneSigDB	9.091e-26	1.062e-21	3.32e-23	3.301e-22	150	482	ACTA1,PLA2G10,C1QTNF3,ALDH1A1,ALDOC,PLIN4,ANK1,ANPEP,APOE,LGR5,BHLHE40,PDXK,AREG,PTCH2,ATP1B1,KCTD12,MPDZ,BCL2,PEX11A,FCGBP,CAPN5,CALB1,S100G,CLDN1,CD14,CD44,CD74,CDO1,CEBPD,PDLIM7,CFTR,ACOD1,ADIPOQ,CLCN5,NOCT,GSTO1,COL6A2,COL15A1,CLDN3,NCOR2,FEZ1,GLCE,CTGF,CTSD,RIPOR2,CYP2E1,CFD,DLX5,DNM1,NR1D2,DPT,DSC2,DSG2,DSP,DUSP1,ABCC9,ARL4C,ELF5,EMP3,ENPEP,CLVS1,ACSL4,FASN,WFDC2,FGFR2,SEC23B,FOLH1,IVNS1ABP…
Coexpression	19605494-TableS3	Mouse Skin_Driskell09_685genes	GeneSigDB	1.706e-25	1.994e-21	6.042e-23	6.008e-22	140	437	UBN2,TC2N,SEMA6A,PIK3R3,APOBEC1,BHLHE40,AQP9,TMEFF1,PLPP2,PTCH2,ATP1A2,LRRC15,PHACTR1,DPY19L3,AVPR1A,BMX,C5AR1,CACNB1,CASP4,CDH13,JAM2,ACOD1,CYP7B1,OLFML2B,WSCD2,NEXN,CTSS,CXADR,RIPOR2,SOX7,COCH,CCDC3,HS3ST1,S1PR1,HEYL,EPHA1,MRVI1,KLF2,PTK2B,ST3GAL6,CRB3,AGAP1,CHMP4C,TSPAN13,EGFLAM,ASB4,NAAA,GCNT1,GCNT2,GLI1,GRB7,ADAMTS5,CXCL3,ADAMTS7,C1QTNF9,GALNT6,AFAP1L1,IGFBP6,IGFBP7,RHPN2,ZC3H12C,IL13RA1,TUB…
Coexpression	19658189-TableS3	Human EmbryonicStemCell_Xu09_1311genes	GeneSigDB	2.268e-25	2.651e-21	7.796e-23	7.752e-22	243	969	ACAA1,ACTA2,ACTN2,ACYP2,ADCY5,ADCY6,FZD8,RNF150,MTUS1,AGT,PIP5K1B,ANK2,TMEM41A,RGS5,PPFIA4,ANXA7,SLC26A9,CPNE5,TCAP,SLC4A4,ATP1B1,ATP2B4,MYOM1,ADGRB2,RGS9,CREG1,FGF18,GPR146,BMP5,BMP7,TSC22D1,NR1I2,BTG1,JAZF1,MPPED2,CACNB1,CACNB2,CALD1,CASQ2,CAV2,CAV3,USP2,ENTPD2,DGKI,SLC16A7,HACD1,PDLIM7,TMEM56,CISH,RRAGD,LMOD1,CYP7B1,CNN1,ABTB2,AKAP6,COL4A3,SLC31A2,CPE,CRIP1,TIPARP,CRY2,CELSR1,MICAL2,CTF1,RASL1…
Coexpression	M2369	Genes down-regulated during differentiation of Oli-Neu cells (oligodendroglial precursor) in response to PD174265 [PubChem=4709].	MSigDB C2: CGP Curated Gene Sets (v6.0)	5.217e-25	6.096e-21	1.742e-22	1.732e-21	262	1080	F8A1,TMCC3,ADCY9,FZD8,PLEKHG1,HIST1H2BC,AHR,MICAL3,NLGN2,ALCAM,RECK,EBF4,FAM234B,COL20A1,PKP4,PIK3R3,LRRC4C,BHLHE40,TMEFF1,ARHGAP5,ASPA,GRAMD2B,DYNLL1,TMEM108,ATF3,ATP1B2,BCHE,PER3,BTG1,WASF1,C21orf2,CACNA2D1,MPZL1,SOCS3,ARHGEF25,KIFC2,CCNT2,CD9,SLC16A7,PDLIM7,CYTH1,JAM2,QPCT,FAM189A2,IGLON5,CNP,COL6A2,SLC31A2,GAL3ST1,ACBD5,CPM,SOX13,AATK,SPATS2L,NSMF,LRIG1,MARF1,TMEM63A,IRGM,TMEM94,DGKA,DBP,DCC,…
Coexpression	20937356-TableS1	Rat Hypothalamic_Mansuy10_1270genes	GeneSigDB	6.881e-25	8.04e-21	2.233e-22	2.221e-21	228	894	NRIP1,SLC24A3,ADCY5,PNMA8B,NLGN2,ALDOC,RECK,EBF4,ANPEP,PIK3R3,ZBTB4,ENC1,APOE,AQP1,CDC14A,ARL4D,RASL11B,PDE5A,ATP1A2,FAM43A,B4GALT4,PHACTR1,BMP7,TSC22D1,MPPED2,TMEM50B,SELENBP1,SOCS3,CXCL16,CDH13,CD83,CYP7B1,NTN1,ACKR2,ITM2B,ABTB2,CNP,RNF166,OLFML2B,PODXL2,PCED1B,RNF167,ISG15,SETBP1,FAM131B,CXADR,ECE2,RNF144B,IRGM,CYP27A1,DAPK1,DBP,SELENOO,ARNT2,DIO2,MAFB,PARP9,RCAN1,RBM4B,DUSP1,IL18BP,EBF1,SHISA…
Coexpression	M19062	Genes up-regulated in nasopharyngeal carcinoma (NPC) compared to the normal tissue.	MSigDB C2: CGP Curated Gene Sets (v6.0)	9.346e-25	1.092e-20	2.952e-22	2.935e-21	385	1805	ADARB2,FAM3D,AMIGO1,HHATL,C9orf152,ADRA2A,ADRB1,HIST1H2BC,SLC24A4,PLA2G10,MICAL3,ALDH1A1,KLHL14,TTLL10,CMAHP,RASAL1,ALOX15,SLAIN2,CCDC146,ZSWIM5,ANXA2,ANXA11,FAM131A,TMC4,CDC14A,SCUBE2,AKR1C3,ATP1A2,RBM24,ATP12A,ATP2A3,PHACTR1,PEX11A,CDKL1,DCAF5,PER2,CCDC189,CAPN5,C21orf2,TMEM50B,SELENBP1,ATP6V0E1,CASP7,USP2,ENTPD3,CD74,PRR15,SLC16A7,GCNT3,CES1,CKM,SLC9A3R1,CLCN4,TMPRSS11D,KCNK6,PRDX5,BACE2,FBXL2…
Coexpression	15845616-SuppTable1	Mouse Uterine_Jeong05_296genes	GeneSigDB	1.187e-24	1.387e-20	3.65e-22	3.629e-21	91	227	PIP5K1B,PLA2G10,ALDH1A1,ALDOC,ANPEP,PKP4,LGR5,AREG,CAPRIN2,ATP1B1,ATP2A3,BCAT1,PEX11A,FCGBP,CALB1,S100G,PDLIM1,CDO1,CFTR,SINHCAF,CLCN5,NOCT,MCOLN2,CLDN3,CRIP1,TIPARP,HIGD1A,RIPOR2,DSC2,DSP,ARL4C,CDCA7,ELF3,EYA2,SH3YL1,ACSL4,FAM3C,SEC23B,ACSS1,CUEDC1,BTG3,GSTM2,GSTM3,HDC,ACOT7,ID4,IGF1,RHPN2,ISG20,JAK2,KCNK1,KRT8,LRP2,LTF,EPCAM,MAT2A,STX18,MYD88,NF2,ROR2,OAT,TMOD3,PFKFB3,GGCT,PLAT,PLSCR1,PPP2R2B,P…
Coexpression	17880687-TableS3	Human Embryo_Heim07_1515genes	GeneSigDB	1.696e-24	1.981e-20	5.08e-22	5.052e-21	241	971	NRIP1,SLC10A3,ADA,TMEM200A,FZD7,AK4,PDZD4,ANXA11,ENC1,RASL11B,TMEM108,EIF3B,ATP1B1,KIF1A,ADAM1A,SOCS2,SKAP2,CA2,CA11,CALB1,CALD1,SOCS3,CLDN2,PDLIM1,KCNQ4,CD44,CEBPD,TMEM56,CFTR,PLEKHB1,TMEM59L,CTHRC1,FAM189A2,DNAJB5,METTL7A,COL6A2,TMEM158,CLDN7,PCED1B,FEZ1,CNTNAP2,CTH,TMEM63A,CCDC69,CYP1A1,TOX,RIMS3,DAB1,DACH1,COCH,RABGAP1L,ARHGAP44,DLX5,MARVELD3,GFPT2,SH3BGRL2,DYNC1I1,REC8,DPP6,KCNE3,DSP,UST,EDN…
Coexpression	20421987-TableS1	Human Lung_Hou10_1067genes	GeneSigDB	2.077e-24	2.427e-20	6.068e-22	6.034e-21	195	724	ANKRD29,RHOJ,ACVRL1,ADARB1,ADCY9,ADRB1,HIST1H2BH,PIP5K1B,SPARCL1,SEMA6A,CMAHP,ALOX5,RECK,NIPSNAP1,SLC26A9,AQP1,GRAMD2A,ARHGAP6,ARRB1,ASPA,AOC3,PDE5A,TMEM108,ATP1A2,PHACTR1,SLC46A2,LIN7A,BMP5,BTG1,C5AR1,IL33,CA2,SELENBP1,COL6A6,ESAM,CASQ2,WFDC1,CAV1,CAV2,CDO1,CEBPD,CFTR,CD83,JAM2,CTHRC1,FAM189A2,LMOD1,RASAL2,COL4A3,ABI3BP,CPM,CREB5,ARHGEF26,NEXN,ECE2,CCDC69,DAPK1,SPOCK2,ACE,SOX7,CFD,TMEM47,ARHGAP4…
Coexpression	17880687-TableS2	Human Embryo_Heim07_2325genes	GeneSigDB	7.801e-24	9.116e-20	2.223e-21	2.211e-20	342	1565	SEH1L,NRIP1,ACACA,SLC10A3,TMEM200A,ADCYAP1R1,ADRA2A,JAG1,AK4,SEMA6A,PDZD4,TSHZ3,PKP4,ANXA11,CNTNAP1,ENC1,PDLIM4,RASL11B,KCTD12,KIF1A,BCAT1,BCKDHB,SOCS2,HERC1,SKAP2,CA2,CA11,CACNA2D1,CALD1,SOCS3,SLC7A7,KYAT1,CLDN2,CCND2,CD9,PDLIM1,KCNQ4,CD44,TMEM56,CFTR,PLEKHB1,JAM2,CLCN5,TMEM59L,CTHRC1,FAM189A2,OCIAD2,METTL7A,ARMC8,COL6A2,TMEM158,CLDN7,FAM171B,SOX13,CREB5,PCED1B,SPATS2L,ISG15,FEZ1,CNTNAP2,CTH,TRA…
Coexpression	19192944-TableS4	Human Ovarian_Crijns09_2394Genes_17PathwayPredictor	GeneSigDB	8.817e-24	1.03e-19	2.453e-21	2.439e-20	345	1584	ACACA,ACTN2,ADA,ADCY1,ADCY5,ADCY6,ADCY7,ADCY9,FZD6,FZD7,FZD8,ADORA2A,ADRA1D,ADRB1,ADSL,PIP5K1B,PLA2G10,NLGN2,SEMA6A,ALCAM,ATP6V1C2,NCK2,ADCY4,MAP4K3,PIK3R3,CNTNAP1,YBX3,LRRC4C,CDC14A,ARHGAP5,ARRB1,ARRB2,SOCS1,PDE5A,ATIC,ATP12A,ATP2A3,ATP2B2,ATP2B4,TNFSF10,AVPR1A,MPDZ,BCL2,BDKRB1,FGF18,SOCS2,BMP7,BRAF,CACNA1H,WASF1,CACNA1A,CACNA1C,CACNA1D,CACNA2D1,CACNB1,CACNB2,WASL,RPS6KA4,ATP6V0E1,CAMK4,MPZL1,SO…
Coexpression	M4960	Genes down-regulated in basal subtype of breast cancer samles.	MSigDB C2: CGP Curated Gene Sets (v6.0)	9.658e-24	1.129e-19	2.624e-21	2.61e-20	189	701	NRIP1,ACACA,ADCY1,ADCY9,ADRA2A,MTUS1,PLA2G10,C1QTNF3,SPARCL1,ALCAM,ALDH1A1,C5orf30,FAM234B,RGS5,DDO,AREG,SCUBE2,RDH16,STC2,ASPA,ZSCAN18,ATP1A2,ATP2A3,TNFSF10,ADGRB2,RGS11,BCL2,PEX11A,INPP4B,CFB,LIN7A,SOCS2,CACNA1H,IL33,LDLRAD4,CACNA1D,SELENBP1,RHBDL1,SLC16A6,ENTPD3,LRBA,SLC9A3R1,ADIPOQ,SLC4A7,SLC4A8,CPE,CRIP1,CRY2,TSKU,CELSR1,CSF3R,LRIG1,ATRNL1,CNTNAP2,KIAA0040,FAM131B,CYB561,ARHGAP32,SNPH,CYP2E1…
Coexpression	M12676	Class NT (non-tolerizeable) genes: induced during the first LPS stimulation and induced at equal or greater degree in tolerant macrophages.	MSigDB C2: CGP Curated Gene Sets (v6.0)	2.082e-23	2.433e-19	5.529e-21	5.498e-20	130	409	SNN,MTUS1,ALCAM,C5orf30,GRAMD1A,CGAS,SOCS1,TNFSF10,BCL3,SOCS2,GBP4,IL33,TMEM50B,CA2,SOCS3,CASP7,CAV1,CCND2,MTMR7,CD86,CEBPD,CD83,HMGN3,NOCT,ABTB2,ARMC8,SLC4A7,CHST11,BATF2,TIPARP,FEZ2,DGKA,F11R,RCAN1,DUSP2,EDN1,STX6,ETV3,ETV6,IKZF1,FANCC,NOD1,ZNRF3,SEC24B,NLRC5,FOS,SPINT2,TRAF3IP2,SDCCAG3,GCNT2,ARID5A,GNG4,DUSP14,KATNA1,CXCL3,HDC,HIVEP2,MIER3,TNC,IFI16,IL1B,IL6,IL13RA1,IL15RA,IL18,GBP7,INPP1,SLCO…
Coexpression	M7396	Genes down-regulated in the Kras2LA mouse lung cancer model with mutated KRAS [GeneID=3845].	MSigDB C2: CGP Curated Gene Sets (v6.0)	3.516e-23	4.108e-19	9.129e-21	9.077e-20	135	435	RHOJ,ACTA1,ACTA2,ACVRL1,ADARB1,HIST1H2BC,AHR,SPARCL1,ALDH1A1,LTBP4,RECK,AQP1,TMEFF1,ARRB1,ATP1A2,KCTD12,MPDZ,GBP4,CA2,CA3,CACNB2,CAV1,CAV3,PDLIM1,CDO1,MFHAS1,RAB28,ADIPOQ,NTN1,ACKR2,ANKRD40,CNTN1,COL6A2,SPEF1,CPE,CRIP1,FEZ2,RIPOR2,CYP2E1,SPOCK2,DCN,ACE,CFD,DNM1,NPNT,DPT,DUSP1,S1PR1,EDN1,TSPAN3,PLEKHA1,EMP2,EPB41,MTSS1L,RAMP2,SULT1D1P,ETS2,KLF2,FANCC,MYL9,IFITM3,FOXF1,SEMA3C,TSPAN13,ZMYND11,LYSMD2…
Coexpression	M2571	Genes down-regulated during prostate cancer progression in the JOCK1 model due to inducible activation of FGFR1 [GeneID=2260] gene in prostate.	MSigDB C2: CGP Curated Gene Sets (v6.0)	7.762e-23	9.069e-19	1.972e-20	1.96e-19	107	308	ACTA1,ACTA2,SLC24A3,ATP6V1C2,RECK,LGR5,SCUBE2,PNCK,SLC4A4,ATP12A,MYOM1,CCDC126,CACNA2D1,CALD1,CAMK4,CBS,CLDN1,CCND2,P2RX6,PDLIM7,LMOD1,CNN1,COL7A1,COL17A1,ABI3BP,FAM171B,CRIP1,COL23A1,WFDC3,PHF19,ISM1,SPOCK2,ACE,DEFB1,TMCC2,DMPK,DPT,TSPAN2,MRVI1,MYL9,FGFR2,SLITRK6,FLNA,TMEM246,ASB2,PADI3,MAP1LC3A,GGTA1P,AFAP1L2,PDLIM3,GPM6B,GPX2,GRIA1,RSPO3,HPGD,IRS1,FOXP2,LCT,RBPMS2,MAT2A,PPP1R14A,CLIC5,FAM221A,…
Coexpression	M2157	Genes down-regulated in MCF7 cells (breast cancer) at 24 h of estradiol [PubChem=5757] treatment.	MSigDB C2: CGP Curated Gene Sets (v6.0)	1.474e-22	1.722e-18	3.665e-20	3.644e-19	148	505	ACHE,FZD7,AHR,ALCAM,ANXA2,GRAMD1A,PIK3R3,ENC1,ARHGAP5,GRAMD2B,PDE5A,ATP1B1,B4GALT4,BCKDHB,SOCS2,BMP7,ZFP36L1,OSGIN2,LDLRAD4,CALD1,CLDN1,CLDN9,USP2,PDLIM1,ENTPD3,SLC4A7,SLC31A2,CLDN4,FAM171B,CTGF,TRAM2,FAM131B,RNF144B,CYP1A1,GADD45A,TMEM65,DIO2,PARP9,SH3BGRL2,RCAN1,DUSP1,EDN1,ARL4C,EGR1,ELF3,TRIB1,EPB41,MECOM,SH3YL1,TAOK3,FBN1,MACC1,NBEA,HPS3,RASD1,RASEF,GAB1,CAB39,PLK2,GATA6,TNFRSF21,GRB7,GSTM2,G…
Coexpression	M4210	The 'group 3 set' of genes associated with acquired endocrine therapy resistance in breast tumors expressing ESR1 and ERBB2 [GeneID=2099;2064].	MSigDB C2: CGP Curated Gene Sets (v6.0)	2.729e-22	3.189e-18	6.606e-20	6.568e-19	189	720	ACAA1,ACACA,AMIGO1,FZD8,ADRB1,HIST1H2BC,TC2N,SLC44A5,MTUS1,AHR,PIP5K1B,C1QTNF3,SH3RF1,TMEM41A,PIK3R3,ENC1,ARHGAP5,GRAMD2B,PDE5A,CRYBG3,ATP1B1,B4GALT4,BCAT1,CFB,TSC22D1,FCGBP,BTG1,C4BPA,CAPN5,SELENBP1,CASP7,ENTPD3,PRR15,B4GALT6,OCIAD2,BACE2,CRIP1,CTGF,CTSS,CXADR,TMEM63A,CYP3A5,KIAA0232,DAP,ARHGAP44,EHF,ATP2C2,CALML4,HS3ST1,SH3BGRL2,RCAN1,TSPAN5,TSPAN3,TSPAN1,ELF5,NR2F6,NCALD,CTTNBP2,ZMPSTE24,ETV6,…
Coexpression	M1884	Genes up-regulated in vascular smooth muscle cells (VSMC) by MAPK8 (JNK1) [GeneID=5599].	MSigDB C2: CGP Curated Gene Sets (v6.0)	2.77e-22	3.237e-18	6.606e-20	6.568e-19	293	1305	ACHE,ACPP,ADAR,ADCYAP1,ADCYAP1R1,ADORA3,ADRA1D,ADRA2A,ADRB1,ACAN,AGT,AHR,NLGN2,ALCAM,ALDH1A1,ALOX5,ALOX15,BEGAIN,CYP4F2,APOB,APOBEC1,APOE,AQP9,ARRB2,PNCK,RBM24,ATP1B2,ATP2A3,ATP2B2,HYAL2,RGS9,BCL2,CREG1,CFB,LIN7A,BMP7,C1QB,C1QC,CACNA1H,C5AR1,BSN,CA2,CA3,CACNA1A,CACNA1C,CACNA1D,CACNB1,CACNB4,S100G,CAMK4,SOCS3,RHBDL1,SYT7,CBS,MTMR7,CD8A,ENTPD2,CD44,CD53,CD74,LPAR2,CDO1,DLGAP1,CEBPE,MFHAS1,CFTR,CHKB…
Coexpression	19843711-TableS2	Human Kidney_Sallustio10_2134genes_CompleteListAnalysis	GeneSigDB	3.088e-21	3.609e-17	7.217e-19	7.176e-18	351	1674	SEH1L,NRIP1,ACTA2,ADARB1,ADCY7,FZD7,EHBP1L1,ACAN,JAG1,AHR,C1QTNF3,ALDH1A1,RECK,ANK1,ANXA2,ANXA4,ENC1,NIPSNAP1,YBX3,APOE,SHTN1,AQP1,PDLIM4,ZSCAN18,KCTD14,AKR1C3,RASL11B,ATF3,SLC4A4,ATP1B1,ATP2B4,B4GALT4,PHACTR1,KCTD12,TNFSF10,BCL2,CFB,PER2,ZFP36L1,ZFP36L2,BTG1,SKAP2,CA2,CALD1,SLC7A7,CCND2,USP2,USP10,ENTPD1,CD44,CD74,LRBA,SLC16A7,GCNT3,CEBPG,CISH,SINHCAF,AP2S1,SLC9A3R1,RRAGD,TGFBRAP1,CLN5,LMOD1,ITM…
Coexpression	M6744	Genes down-regulated in NSCLC (non-small cell lung carcinoma) cell lines resistant to gefitinib [PubChem=123631] compared to the sensitive ones.	MSigDB C2: CGP Curated Gene Sets (v6.0)	3.863e-21	4.514e-17	8.85e-19	8.8e-18	86	229	ACPP,TC2N,TMC4,PDE5A,CLDN9,CDH1,OVOL2,SESTD1,CLDN4,CLDN7,FAM171B,WFDC3,KIAA0040,EHF,ATP2C2,ENPP5,MARVELD3,HS3ST1,SH3BGRL2,NPNT,FGFBP1,AP1M2,TSPAN1,ELF3,EPHA1,CNKSR1,B3GNT3,LRG1,SH3YL1,AIG1,FAM3C,MACC1,LSR,DAPP1,RASEF,GAB1,TJP3,CAB39,GCNT2,ADAM28,GUCY1B1,IRF6,ITGB6,KDF1,SPOPL,LAMC2,SYTL5,SLC44A3,UNC13D,RIPK4,OVOL1,SERPINB5,RBM47,PRR15L,PPL,TMEM45B,MAPK13,GRAMD1C,TMEM30B,PRSS8,BSPRY,MFSD6,EPS8L1,PL…
Coexpression	19843711-TableS1	Human Kidney_Sallustio10_2134genes_DiscriminatedARPCsFromRPTEC/MSC	GeneSigDB	6.962e-21	8.135e-17	1.564e-18	1.556e-17	352	1688	SEH1L,NRIP1,ACTA2,ADARB1,ADCY7,FZD7,EHBP1L1,ACAN,JAG1,AHR,C1QTNF3,ALDH1A1,RECK,ANK1,ANXA2,ANXA4,ENC1,NIPSNAP1,YBX3,APOE,SHTN1,AQP1,PDLIM4,ZSCAN18,KCTD14,AKR1C3,RASL11B,ATF3,SLC4A4,ATP1B1,ATP2B4,B4GALT4,PHACTR1,KCTD12,TNFSF10,BCL2,CFB,PER2,ZFP36L1,ZFP36L2,BTG1,SKAP2,CA2,CACNB2,CALD1,SLC7A7,CCND2,USP2,USP10,ENTPD1,CD44,CD74,LRBA,SLC16A7,GCNT3,CEBPG,CISH,SINHCAF,AP2S1,SLC9A3R1,RRAGD,TGFBRAP1,CLN5,LM…
Coexpression	18794137-SuppTable1c	Human Breast_Creighton08_1024genes	GeneSigDB	2.129e-20	2.488e-16	4.694e-18	4.667e-17	178	687	ACAA1,ACACA,AMIGO1,FZD8,ADRB1,HIST1H2BC,TC2N,SLC44A5,MTUS1,AHR,PIP5K1B,C1QTNF3,SH3RF1,TMEM41A,PIK3R3,ENC1,ARHGAP5,GRAMD2B,PDE5A,CRYBG3,ATP1B1,B4GALT4,BCAT1,CFB,TSC22D1,FCGBP,BTG1,C4BPA,CAPN5,SELENBP1,CASP7,ENTPD3,PRR15,B4GALT6,TGFBRAP1,OCIAD2,BACE2,CLOCK,CTGF,CTSS,CXADR,CYP3A5,KIAA0232,DAP,ARHGAP44,EHF,ATP2C2,CALML4,HS3ST1,SH3BGRL2,RCAN1,TSPAN5,TSPAN3,TSPAN1,ELF5,NR2F6,NCALD,CTTNBP2,ZMPSTE24,ETV6…
Coexpression	M19432	Genes up-regulated during pubertal mammary gland development between week 4 and 5.	MSigDB C2: CGP Curated Gene Sets (v6.0)	3.588e-20	4.192e-16	7.764e-18	7.72e-17	94	271	ACTA2,FZD6,ALDH1A1,ALDOC,SHROOM3,AREG,PDLIM4,PLPP2,STC2,IL33,CALD1,CD9,CD14,CDH1,TMEM56,PLEKHB1,CNN1,CNTN1,COL7A1,TMEM158,CLDN4,CLDN3,CLDN7,CTSE,CYB561,RIPOR2,EHF,MAFB,DSP,EGR2,ELF5,C1orf210,PATJ,SPNS2,WFDC2,SPON1,FGFR2,FOS,SPINT2,PLK2,ADAMTS5,HLA-DQB1,SYNPO,TNC,ID2,ID4,IGFBP6,IRF6,JUN,KCNK1,KRT8,LTF,EPCAM,MARK1,MUC15,CRACR2B,ZNF704,RIPK4,PAWR,PFN2,SERPINB5,PLAT,EPB41L4B,MANSC1,PLET1,TMEM30B,HTRA…
Coexpression	16877703-TableS2	Human Lung_Coldren06_305genes	GeneSigDB	3.98e-20	4.651e-16	8.456e-18	8.408e-17	82	219	ACPP,TC2N,TMC4,PDE5A,CLDN9,CDH1,OVOL2,SESTD1,CLDN4,CLDN7,FAM171B,WFDC3,KIAA0040,EHF,ATP2C2,ENPP5,MARVELD3,HS3ST1,SH3BGRL2,NPNT,FGFBP1,AP1M2,TSPAN1,ELF3,EPHA1,CNKSR1,B3GNT3,LRG1,SH3YL1,AIG1,FAM3C,MACC1,LSR,DAPP1,RASEF,GAB1,TJP3,CAB39,GCNT2,ADAM28,GUCY1B1,IRF6,ITGB6,SPOPL,LAMC2,SYTL5,SLC44A3,UNC13D,RIPK4,OVOL1,SERPINB5,RBM47,PRR15L,PPL,TMEM45B,MAPK13,GRAMD1C,TMEM30B,PRSS8,BSPRY,MFSD6,EPS8L1,PLEKHF2…
Coexpression	16488994-SuppTable1a	Mouse Lung_Lu06_856genes_Array MG_U74Av2	GeneSigDB	6.414e-20	7.495e-16	1.338e-17	1.331e-16	131	449	CHAF1B,ACVRL1,ADCY7,ADCY9,ALCAM,LTBP4,RECK,ADCY4,ANK1,PKP4,ARF4,ARRB1,AOC3,ATP1A2,S1PR4,TNFSF10,MPDZ,FGF18,SOCS2,BMX,BTG1,C1QA,C3AR1,CD14,ENTPD1,CD44,CD74,LRBA,RAB28,CCR5,ACKR2,CNTN1,COL15A1,COL17A1,CELSR1,GLCE,CTGF,DAP,GADD45A,CFD,DHH,DPT,DSG2,DTX1,DUSP1,EDN1,RAB34,CDCA7,EGR1,EGR2,RASGRP2,NR2F6,RAMP2,EFS,ETS2,IFITM3,CRB3,FGFR2,FHIT,PROCR,GNB5,SSX2IP,GAB1,ZMYND11,GAP43,GDNF,GJA4,PDLIM3,RAPGEF4,GR…
Coexpression	16488994-SuppTable1b	Mouse Lung_Lu06_856genes_Array MEO430Av2	GeneSigDB	1.48e-19	1.729e-15	3.033e-17	3.016e-16	129	443	CHAF1B,ACVRL1,ADCY7,ADCY9,ALCAM,LTBP4,RECK,ADCY4,ANK1,PKP4,ARF4,ARRB1,AOC3,ATP1A2,S1PR4,TNFSF10,MPDZ,FGF18,BMX,C1QA,C3AR1,CD14,ENTPD1,CD44,CD74,LRBA,RAB28,CCR5,ACKR2,CNTN1,COL15A1,COL17A1,CELSR1,GLCE,CTGF,DAP,GADD45A,CFD,DHH,DPT,DSG2,DTX1,DUSP1,EDN1,RAB34,CDCA7,EGR1,EGR2,RASGRP2,NR2F6,RAMP2,EFS,ETS2,IFITM3,CRB3,FGFR2,FHIT,PROCR,GNB5,SSX2IP,GAB1,ZMYND11,GAP43,GDNF,GJA4,PDLIM3,RAPGEF4,GRB7,GRIA1,GU…
Coexpression	M2129	Genes up-regulated in confluent IMR90 cells (fibroblast) after knockdown of RB1 [GeneID=5925] by RNAi.	MSigDB C2: CGP Curated Gene Sets (v6.0)	1.557e-19	1.819e-15	3.136e-17	3.119e-16	153	566	RHOJ,ACTA2,SNN,MTUS1,JAG1,ANPEP,ANXA2,ANXA6,PIK3R3,CNTNAP1,ARRB1,PDE5A,KDM1B,ATP2B4,WISP1,ZFP36L2,JAZF1,ATP6V0E1,CAV1,CAV2,CBS,CD9,PDLIM1,CD44,PDLIM7,CTHRC1,LMOD1,BACE2,CNN1,METTL7A,COL6A2,COL15A1,ABI3BP,CPE,CPM,FAM171B,SPATS2L,SDC3,FCRL5,TRAM2,TES,TOX,DCN,PRAG1,TMEM47,PLPPR4,RABGAP1L,ARNT2,PARP9,MVP,MAMLD1,TSPAN5,HIVEP3,ARL4C,CDCA7,LHFPL6,EMP3,FLOT1,MECOM,MRVI1,F2RL1,TUBB3,FBN1,MYL9,IFITM3,FLNA,…
Coexpression	M13273	Genes down-regulated in papillary thyroid carcinoma (PTC) compared to normal tissue.	MSigDB C2: CGP Curated Gene Sets (v6.0)	1.656e-19	1.935e-15	3.28e-17	3.262e-16	84	232	ALDH1A1,AOC3,SLC4A4,STARD13,TNFSF10,BCL2,FCGBP,ZFP36L2,CPNE3,MPPED2,CASQ2,TSPOAP1,IER2,FEZ1,SETBP1,CTH,DCN,AKR1C1,DIO2,P2RY14,DPP6,DPT,EDN3,TOB1,EGR1,EGR2,EML1,EYA2,FAAH,CPQ,FGFR2,FBLN5,FOS,FOSB,IQGAP2,WASF3,GDF10,GFRA2,FGL2,GPC3,GLDC,GPER1,GSTM3,ID4,IRS1,ITPR1,JUN,LMO2,LRP2,LTF,MATN2,LRP1B,MEIS2,MGP,ROR2,HSPA12A,PLN,EPB41L4B,PRKX,RGS16,RERGL,CLMN,SYNDIG1,RYR2,CCL21,CXCL12,SH3BGR,SLC1A1,SLC14A1,E…
Coexpression	M5913	Genes up-regulated in response to IFNG [GeneID=3458].	MSigDB H: Hallmark Gene Sets (v6.0)	3.412e-19	3.987e-15	6.645e-17	6.608e-16	76	200	ADAR,OASL,SOCS1,TNFSF10,CFB,GBP4,BST2,BTG1,SOCS3,CASP1,CASP4,CASP7,CD86,CD74,BATF2,CSF2RB,ISG15,P2RY14,MVP,IL18BP,IRF9,NOD1,FCGR1A,IFITM3,NLRC5,FPR1,IFI44,RBCK1,LYSMD2,FGL2,TOR1B,USP18,HLA-A,HLA-DQA1,IRF8,IFI35,IFIT1,IL6,IL7,IL10RA,IL15RA,IRF5,ISG20,JAK2,CD274,MX1,MYD88,OAS2,PLSCR1,DHX58,PARP14,XAF1,PSMB8,PSMB10,PSME2,SAMD9L,CCL2,CCL7,EIF4E3,SELP,CMTR1,TRIM21,RTP4,STAT2,STAT3,TAP1,TAPBP,TNFAIP6,D…
Coexpression	16288205-GeneTable2	Human Breast_Charafe-Jauffret06_1233genes	GeneSigDB	5.911e-19	6.907e-15	1.132e-16	1.126e-15	196	807	SLC24A3,ADA,ADCY6,FZD6,TC2N,JAG1,FAM234B,ANXA2,ANXA4,ANXA6,PKP4,YBX3,SHTN1,ARHGAP5,SCUBE2,AKR1C3,EIF3B,ADGRB2,BCL2,CFB,LIN7A,SKAP2,CACNA1D,CALD1,MPZL1,CASP1,CASP4,CAV1,CAV2,KIFC2,SLC16A6,CD14,CD44,LONRF2,CDH13,CEBPD,CISH,SLC9A3R1,SLC4A8,SOX13,REXO2,SPATS2L,CYHR1,KIAA0040,ARHGEF26,ABHD11,CYB561,RAB11FIP3,ZFYVE16,KIAA0232,DACH1,DGKA,SFI1,SOX7,CFD,DENND4B,ATP2C2,DLG3,USP3,TRAPPC9,DOPEY2,FGFBP1,DPYD,…
Coexpression	M4391	Genes up-regulated in the HMEC cells (primary mammary epithelium) upon expression of TP53 [GeneID=7157] off adenoviral vector.	MSigDB C2: CGP Curated Gene Sets (v6.0)	8.425e-19	9.845e-15	1.588e-16	1.579e-15	259	1172	CABLES2,ADCY1,ELFN2,ADCY6,ADCYAP1R1,HHATL,GRAMD1B,MICAL3,CARNS1,PLIN4,ANK1,CGAS,CYP4F2,CAMK1,ZFYVE28,GRAMD2A,ARHGAP6,ARRB1,ASPA,ZNF420,LYNX1,PROSER2,ATP2B2,FAM43A,BCL2A1,FGF18,WISP1,BMP7,LDLRAD4,CACNB2,CASP1,ENTPD2,CEL,MFHAS1,CES1,CHKA,CLCN4,TGFBRAP1,CTHRC1,NTN1,NOCT,ABTB2,MCOLN2,WHRN,RNF166,COL15A1,B3GALNT2,NRG2,CPE,CRIP1,ISG15,ZNF451,LRRTM2,ARHGEF4,CXADR,TMEM63A,RNF144B,TOX,ABCA12,KIAA0232,FBXL…
Coexpression	19658189-TableS5	Human EmbryonicStemCell_Xu09_622genes	GeneSigDB	1.036e-18	1.21e-14	1.921e-16	1.91e-15	135	483	ACTA2,ACTN2,ADCY5,ADCY6,RNF150,MTUS1,AGT,PIP5K1B,ANK2,RGS5,MYH7B,PPFIA4,ANXA7,SLC26A9,CPNE5,TCAP,RBM24,SLC4A4,ATP2B4,MYOM1,FGF18,GPR146,CACNA1C,CACNB1,CACNB2,CALD1,CASQ2,CAV2,CAV3,USP2,HACD1,TMEM56,CISH,CKM,RRAGD,ABTB2,AKAP6,COL4A3,CRIP1,CRY2,MICAL2,CTF1,NEXN,CCDC69,ARHGAP24,CYP2E1,FBXO3,DMPK,NR1D2,ABCC9,ACE2,DHRS9,ENO3,ENPEP,CYP39A1,FABP3,MYL9,TMEM117,LRRC8C,TACC2,CORIN,ASB4,ASB2,HSPB7,GEM,PDLIM…
Coexpression	19377508-SuppTable1	Human Lymphoma_Chin09_1201genes	GeneSigDB	1.058e-18	1.236e-14	1.931e-16	1.92e-15	175	695	SLC24A3,RNF150,SLC24A4,AP2A2,HIST1H3G,PIP5K1B,SPARCL1,ATP6V1C2,ALDH1A1,KLHL14,LRCH2,COL20A1,LIPF,AQP1,ATF3,SLC4A4,ATP1A4,PHACTR1,MPDZ,RGS9,BCL2,BCL2A1,BDKRB1,INPP4B,SOCS2,BMX,FCGBP,CA2,CAMK4,CASP4,CBS,ENTPD1,CD44,CD83,JAM2,CKM,RRAGD,BACE2,ABTB2,RASAL2,COL4A3,WHRN,AKAP5,ABI3BP,MYRIP,COL23A1,FEZ1,ARHGEF4,RIMS2,CYP1A1,TES,CYP2E1,SPOCK2,DCN,FBXO4,TMCC2,AMMECR1,DPYD,TIMD4,HIPK3,PLXNC1,DHRS9,ADGRE1,PAT…
Coexpression	15374961-TableS2	Human Brain_Freije04_595genes	GeneSigDB	1.313e-18	1.535e-14	2.361e-16	2.348e-15	133	474	RHOJ,ACTA2,SLC24A3,HHATL,AHR,C1QTNF4,CARNS1,ALOX5,ANXA2,BHLHE40,PDLIM4,GRAMD2B,AKR1C3,ATF3,SLC4A4,ATP2B2,BCAT1,BCL2A1,BCL3,CFB,C5AR1,SKAP2,CAMK4,SOCS3,CAV1,CAV2,CBS,CD14,PDLIM1,DLGAP1,RAB3C,CTHRC1,OCIAD2,COL6A2,MICAL2,CXADR,TOX,DCN,CFD,TMEM130,F11R,SV2B,HS3ST4,NPNT,DPYD,RCAN1,UST,ARL4C,RAB34,CDCA7,EGR1,EMP3,RCAN2,MYL9,FCGR2B,SPON1,FGF12,SEMA3C,PEX5L,IGF2BP2,SSX2IP,ZMYND11,JPH4,CPLX2,GBP3,PDLIM3,P…
Coexpression	M3837	Down-regulated genes in pediatric adrenocortical tumors (ACT) compared to the normal tissue.	MSigDB C2: CGP Curated Gene Sets (v6.0)	2.589e-18	3.025e-14	4.583e-16	4.557e-15	146	545	SEMA6A,LTBP4,AMT,CAMK1,SCUBE2,KCTD14,SOCS1,ATP1A2,TNFSF10,ZFP36L2,IL33,CALD1,WFDC1,CD34,DLGAP1,CEBPD,SLC9A3R1,ADIPOQ,SHC2,LMOD1,CYP7B1,NOCT,CNP,COL4A3,CREM,IER2,MICAL2,CTH,RIMS2,CYB561,GPRASP1,CYP21A2,DGKA,SPOCK2,DCN,CFD,SV2B,MVP,SLC23A2,DOCK1,DXO,DPT,DUSP1,HDDC2,TOB1,EGR1,EGR3,LHFPL6,DCXR,LAMC3,FAAH,KLF2,ST3GAL6,SPON1,FGF12,ARAP1,FBLN5,FOS,FOSB,TOB2,ZMYND11,LRRC32,ALDH1L1,GEM,GPC3,GMPR,LUZP2,GPM…
Coexpression	M1533	All significantly down-regulated genes in kidney glomeruli isolated from TCF21 [Gene ID=6943] knockout mice.	MSigDB C2: CGP Curated Gene Sets (v6.0)	3.145e-18	3.675e-14	5.485e-16	5.453e-15	198	830	ANKRD29,ADCY1,TMCC3,VSTM4,PLEKHG1,HIST1H2BC,MTUS1,OSBPL5,OSBPL8,FAM135A,NCK2,SLAIN2,SHROOM3,ANXA4,ZBTB4,CDC14A,ARHGAP5,ARRB1,ATP2A3,FAM43A,AVPR1A,CCDC126,DCAF5,GPR146,PER2,CAV2,PRR15,LRBA,JAM2,KCNK6,NOCT,ARMC8,COL4A3,ACBD5,CLOCK,TIPARP,CTGF,ARHGEF26,CTSS,SECISBP2L,RIPOR2,ARHGAP24,ZFYVE16,DACH1,GADD45A,DMXL1,SOX7,FBXO3,RABGAP1L,TMCC2,TMEM65,KBTBD11,MAFB,SH3BGRL2,DPYSL2,RCAN1,DSP,E2F5,EBF1,ZNRF2,TS…
Coexpression	M4995	Genes specifically up-regulated in Cluster IIb of urothelial cell carcinom (UCC) tumors.	MSigDB C2: CGP Curated Gene Sets (v6.0)	5.002e-18	5.845e-14	8.595e-16	8.547e-15	115	390	SYN3,ACTA2,ADORA2A,AIF1,ANPEP,RGS5,ANXA6,AQP1,AOC3,ATP1A2,RGS11,BCL2A1,SOCS2,BMP5,C3AR1,SOCS3,CAV1,ENTPD1,DNAJB5,WHRN,COL6A2,COL15A1,ABI3BP,TMEM158,CRIP1,IER2,LRIG1,MICAL2,SDC3,CTGF,TES,TOX,MAFB,DPYSL2,EBF1,EDIL3,ARL4C,HEYL,EGR1,EMP3,RCAN2,EVI2A,MS4A4A,EFEMP1,MYL9,FCGR2B,IFITM3,FOXF1,LRRC8C,B3GNT2,FYB1,CYTH4,IQGAP2,MAP3K20,GEM,FGL2,GJA5,GPM6B,TBC1D8,HLA-DQB1,HLA-DRB5,SYNPO,NR4A1,TNC,IGFBP7,IL10RA…
Coexpression	17555561-Table2	Human Breast_Mackay07_1395GenesUpRegulated	GeneSigDB	6.68e-18	7.806e-14	1.117e-15	1.111e-14	260	1196	CNST,ACYP2,ADA,ADCY9,FZD8,OSBPL8,C1QTNF3,SPARCL1,RECK,TSHZ3,ANXA4,ANXA7,ENC1,YBX3,AQP9,TARSL2,CAPRIN2,PDE5A,ATF3,DDIT4L,CREG1,INPP4B,SOCS2,GBP4,ZFP36L2,BTG1,C3AR1,CA3,WASL,CACNB4,ATP6V0E1,CALD1,CASP1,CAV1,CCNT2,CD8A,ENTPD1,CD53,CEBPD,CD83,CHKA,TICAM2,JAM2,RAB28,ZFYVE9,CTHRC1,CCR5,ITM2B,LY86,AKAP5,COL15A1,SLC31A2,OLFML2B,MYRIP,CPE,FAM171B,SPATS2L,CSF2RB,FEZ1,ZNF451,SOCS5,MARF1,CTGF,LAPTM4A,FGFR1OP…
Coexpression	16288205-GeneTable4	Human Breast_Charafe-Jauffret06_227genes	GeneSigDB	6.692e-18	7.82e-14	1.117e-15	1.111e-14	67	171	TC2N,GRAMD2A,CCDC74A,RBM24,BCAT1,ENTPD2,CDH1,OVOL2,COL6A2,TMEM87A,KIAA0040,RNF144B,F11R,EHF,ARNT2,GFPT2,FGFBP1,DSG3,EDIL3,ELF3,EPHA1,KLF2,SH3YL1,CRB3,MACC1,FOSB,SPINT2,PKP3,DIRC2,IRF6,ITGB6,KCNK1,LOXL2,MMP16,MUC1,MYO5B,OVOL1,SERPINB5,PRR15L,PPL,TMEM30B,PRSS8,BSPRY,ESRP1,RNF43,SSH3,RBL2,STEAP4,RGS7,ELMO3,MARVELD2,SETD6,RTKN,GRHL2,ESRP2,CNKSR3,ZCCHC24,EPB41L4A,ST14,ZEB1,DUSP16,TRIO,CBLC,RAB25,PPP1R…
Coexpression	17234769-TableS2b	Human StemCell_West07_669genes	GeneSigDB	7.52e-18	8.787e-14	1.238e-15	1.231e-14	142	530	SEMA6A,LTBP4,AMT,CAMK1,SCUBE2,KCTD14,ATP1A2,TNFSF10,ZFP36L2,IL33,CALD1,WFDC1,CD34,DLGAP1,CEBPD,SLC9A3R1,ADIPOQ,SHC2,LMOD1,CYP7B1,NOCT,CNP,COL4A3,CREM,IER2,MICAL2,CTH,RIMS2,CYB561,GPRASP1,DGKA,SPOCK2,DCN,CFD,SV2B,MVP,SLC23A2,DOCK1,DXO,DPT,DUSP1,HDDC2,IL18BP,TOB1,EGR1,EGR3,LHFPL6,SRPK3,DCXR,LAMC3,FAAH,KLF2,ST3GAL6,SPON1,FGF12,ARAP1,FBLN5,FOS,FOSB,TOB2,ZMYND11,LRRC32,ALDH1L1,GEM,GPC3,GMPR,LUZP2,GPM6…
Coexpression	M6895	Genes up-regulated in macrophages with IL10 [GeneID=3586] knockout in response to 10 min treatment by: LPS versus LPS and IL10 [GeneID=3586].	MSigDB C7: Immunologic Signatures (v6.0)	1.687e-17	1.971e-13	2.738e-15	2.722e-14	73	199	RHOJ,ALCAM,ARF4,OASL,KCTD12,BDKRB1,CILP2,SOCS3,CD14,PDLIM1,LRBA,CYTH1,CLCN5,CLN3,QPCT,NOCT,FBXO4,NPNT,RCAN1,EBF1,EDN1,PATJ,TRIB1,EPB41,ETV3,FAAH,SPSB4,FOXO1,FOS,TSPAN13,TRAF3IP2,MAP3K20,GCNT2,GEM,ARID5A,CXCL3,HLA-DQA1,HOXB6,IGF1,ISG20,CLEC6A,LIF,PIK3AP1,RNF19B,SERPINB2,PLAT,PLSCR1,DHX58,PRKCE,PROX1,REL,SATB1,CCL2,CCL4,CCL7,BMP2K,PHLDA1,CPEB3,NLGN1,SLC14A1,CMTR1,EPB41L4A,MYO5C,THBS2,ANGPTL2,NPL,EZ…
Coexpression	M2342	Genes up-regulated in intestinal crypt cells upon deletion of CTNNB1 [GeneID=1499].	MSigDB C2: CGP Curated Gene Sets (v6.0)	2.236e-17	2.613e-13	3.58e-15	3.56e-14	169	682	ACTA1,ACYP2,FAM3D,PLEKHG1,AP2A2,GSTA5,PIP5K1B,ALDH1A1,C5orf30,ANXA2,CYP4F2,APOBEC1,BHLHE40,ARHGDIG,ASPA,OASL,ATF3,ATP2A3,HYAL2,BCR,BMP5,IL33,CA3,CACNA1D,SOCS3,CASP4,CXCL16,PSTPIP2,SLC7A7,SYT7,CBR3,CBS,KIFC2,CD8A,CEL,CYTH1,SLC9A3R1,BACE2,MOB4,CPE,CLDN3,CRY2,SPATS2L,CTGF,CTSB,CXADR,SECISBP2L,CYP27A1,DGKA,DAP,DBP,ACE,GADD45A,F11R,ATP2C2,MS4A8,DLG3,MVP,DSG2,DUSP1,DUSP8,EDN3,ACE2,FLOT1,EPHA1,EVPL,B3GN…
Coexpression	M7320	Genes up-regulated in HMC-1 (mast leukemia) cells: incubated with the peptide ALL1 and then treated with Cl-IB-MECA [PubChem=3035850] versus stimulation by T cell membranes.	MSigDB C7: Immunologic Signatures (v6.0)	2.322e-17	2.714e-13	3.667e-15	3.646e-14	73	200	ADAR,AIF1,OASL,TNFSF10,GBP4,BST2,CASP1,CASP4,CCR5,BATF2,ISG15,ECE2,IRGM,RIPOR2,MS4A8,PARP9,DPYSL2,IL18BP,IKZF1,SIRPB1,FANCA,IRF9,FCGR1A,FCGR3A,IFITM3,IFI44,NAAA,GBP2,ARID5A,UBE2QL1,USP18,IRF8,IFI35,IFIT1,TRIM5,GBP7,INPP1,ISG20,PIK3AP1,DTX3L,CD274,MX1,RNF19B,OAS2,SNX10,DHX58,PARP14,TMEM229B,RAB39A,XAF1,PRKX,PSMB8,PSMB10,PSME2,TAPBPL,SAMD9L,CCL2,EIF4E3,SELL,CMTR1,TRIM21,SLFN5,RTP4,STAT2,TOR3A,TAP1,…
Coexpression	19038878-SuppTable3	Human Leukemia_Lenz08_385genes	GeneSigDB	8.855e-17	1.035e-12	1.378e-14	1.37e-13	104	349	NRIP1,RHOJ,ACTA2,ADRA2A,MTUS1,SPARCL1,APOE,AQP1,PDLIM4,LRRC15,CD84,WISP1,TSC22D1,SDK1,CACNA2D1,CALD1,CAV1,CAV2,CHIT1,ADIPOQ,CTHRC1,PCYT1B,COL6A2,ABI3BP,COL5A3,MICAL2,CTGF,CYP27A1,DCN,TMEM47,EHF,GFPT2,DNM1,DSC2,EDIL3,MEGF6,EML1,EMP2,RASL12,FBN1,SPON1,PROCR,GAS2L1,PLK2,GEM,PDLIM3,GNAL,KDELR3,PARD3B,PRSS23,RSPO3,AFAP1,CGNL1,IL18,ITGA6,ITGA9,ANTXR2,TTYH2,LEPR,LMO2,LOXL1,LYZ,KITLG,MME,MMP9,MYLK,HTRA1,…
Coexpression	M6200	Genes up-regulated in polymorphonuclear leukocytes (24h): treated by heat killed HC60 cell (promyelocytic leukemia) lysate versus A. phagocytophilum infection.	MSigDB C7: Immunologic Signatures (v6.0)	9.082e-17	1.061e-12	1.378e-14	1.37e-13	72	200	ALCAM,RGS5,ANXA2,ANXA4,PKP4,TMC4,BCL2A1,TSC22D1,SKAP2,CASP4,PSTPIP2,CD86,CDH1,CD83,HMGN3,LY86,CHST11,ATRNL1,ARHGAP44,ARNT2,SHISA4,TSPAN3,WFDC2,IFITM3,TMEM246,TTC39C,MAP3K20,PARD6G,MAP1LC3A,ARHGEF16,GMPR,GNS,GSTT1,PLA2G16,USP18,HLA-DQA1,HPGD,IRF8,MISP,IRF6,LAMC2,MGP,MMP9,ABCC1,MYH11,RNF19B,P2RX4,PFN2,PLEK,PLTP,HTRA1,ESRP1,GALNT18,OGFRL1,ROGDI,TMEM51,RELB,RNH1,TMEM176A,EHD4,STAP2,TMEM26,DBNDD2,ST14…
Coexpression	M9030	Genes up-regulated in KLRG1- SELL low [GeneID=10219;6402] T reg: CD69- [GeneID=969] versus CD69+ [GeneID=969].	MSigDB C7: Immunologic Signatures (v6.0)	9.082e-17	1.061e-12	1.378e-14	1.37e-13	72	200	ADAR,APOBEC1,OASL,SOCS1,TNFSF10,BCL3,GBP4,TMEM50B,SOCS3,CASP4,CCND2,CISH,CNP,ISG15,TRAM2,IRGM,ARNT2,PARP9,B3GNT5,ETS2,IRF9,WNT16,IFI44,DAPP1,PARD6G,LYSMD2,GBP2,FGL2,BHLHE22,USP18,HK1,IFI35,GBP7,ISG20,CD274,MX1,MYD88,RNF19B,NOTCH1,OAS2,DHX58,PARP14,PSMB8,PSMB10,CMTM6,OGFRL1,PLEKHF2,ASB13,SELP,FAM102A,PEX26,SLFN12L,CMTR1,TEX2,TRIM21,RTP4,FRMD4B,STAT2,STAT3,SYNE2,TOR3A,TAP1,TAPBP,FNBP4,ZNF281,UBE2D1…
Coexpression	M19826	Genes up-regulated in BxPC3 cells (pancreatic cancer) after treatment with TNF [GeneID=7124] or IKI-1, an inhibitor of IkappaB kinase (IKK).	MSigDB C2: CGP Curated Gene Sets (v6.0)	1.192e-16	1.393e-12	1.786e-14	1.776e-13	77	223	TMCC3,OASL,GRAMD2B,ATF3,TNFSF10,BCL2A1,BCL3,BTG1,SOCS3,CXCL16,CLDN1,MFHAS1,CYTH1,CD83,CLN5,ABTB2,ABCA12,RCAN1,EDN1,LPAR6,B3GNT5,IRF9,TRIM38,DAPP1,GBP3,GCLC,GLS,CXCL3,USP18,IFIT1,IFNGR2,ZC3H12C,IL1B,SLCO3A1,IRF6,ISG20,ITGB8,LIF,NCOA7,TM4SF1,ANKRD33B,RNF19B,NOV,GSAP,RHOF,GPR132,DDIT4,TNIP2,PTAFR,RASSF10,RELB,DRAM1,RTKN,SDC4,ARL14,SLC7A2,OCLN,SPRR2B,SLFN5,FRMD4B,MAST4,TAF4B,TAP1,NEDD4L,NFKBIZ,DUSP16…
Coexpression	M9898	Set 'Suz12 targets': genes identified by ChIP on chip as targets of the Polycomb protein SUZ12 [GeneID=23512] in human embryonic stem cells.	MSigDB C2: CGP Curated Gene Sets (v6.0)	1.258e-16	1.47e-12	1.861e-14	1.85e-13	229	1038	ADARB2,ADCYAP1,ADRA2A,ADRB1,SLC24A4,ACAN,NR0B1,PIP5K1B,ALOX5,ALOX15,ADCY4,LRCH2,BARX2,LGR5,ZFYVE28,ARHGAP6,SIX5,ATF3,SLC46A2,NOL4,ADGRB2,BCL2,BMP3,BMX,CA3,CACNA1A,CACNA1D,CACNB4,ESAM,CXCL16,CAV2,CBR3,CD8A,CD34,CD44,DGKI,CDH13,CEBPD,CFTR,CLCN5,SLC35F3,TMEM59L,NTN1,ABTB2,COL9A2,OLFML2B,NRG2,OSR2,CRIP1,FEZ1,DACH1,SPOCK2,DCC,RASSF5,SOX7,COCH,DHH,FBXO3,PLPPR4,SPOCK3,SV2B,MAFB,AMMECR1,HS3ST4,USP3,NPNT,…
Coexpression	M1097	Genes up-regulated in ME-A cells (breast cancer) undergoing apoptosis upon serum starvation (5% to 0% FCS) for 22 hr.	MSigDB C2: CGP Curated Gene Sets (v6.0)	1.316e-16	1.538e-12	1.922e-14	1.911e-13	143	552	SLC24A3,ADAR,ADCY7,AHR,PIP5K1B,RECK,SHROOM3,ENC1,APOBEC1,AQP1,OASL,SOCS1,BECN1,KCTD12,URI1,AVPR1A,BCR,CFB,POLR3D,ZFP36L1,BST2,OSGIN2,CACNA1A,USP13,TAF1A,CASP7,CASQ2,CXCL16,KIFC2,CEBPD,CEBPG,METTL7A,COL4A3,ABI3BP,RCCD1,GAL3ST1,TMEM158,COL5A3,CLDN3,CREM,LRIG1,ISG15,CTGF,TRAM2,RIMS2,RNF144B,CYP1A1,IRGM,DBH,DCC,GADD45A,PARP9,FGFBP1,IL18BP,ARFRP1,EGR1,DNAJC27,LRG1,IRF9,FBN1,FCGR3A,FES,CRB3,REV1,IFI44,…
Coexpression	16109776-TableS1	Human Leukemia_Verhaak05_568genes	GeneSigDB	1.53e-16	1.788e-12	2.207e-14	2.195e-13	119	427	FZD6,HIST1H2BC,JAG1,CAMK1,AQP9,TNFSF10,BCL2A1,CFB,C1QA,C1QB,C3AR1,C5AR1,WASF1,CASP1,CAV1,CCND2,CD14,CD86,CD34,TSPOAP1,CHKA,B4GALT6,RRAGD,NRXN2,TMEM158,CSF3R,CTSD,TOX,CYP2E1,DACH1,SCRN1,DEFB1,MAFB,MVP,DPYSL2,ATP9A,SCCPDH,LPAR6,ADGRE1,TRIB1,ABCC4,ETS2,MECOM,F2RL1,SPON1,FOXC1,FOXO1,FPR1,IFI44,TSPAN13,TNFRSF21,LILRB1,CD300C,FGL2,GMPR,GNG7,GNS,GPM6B,RBPMS,CXCL3,HGF,HLA-DQA1,HNMT,HOXB3,HOXB5,HOXB6,HPGD…
Coexpression	M2574	Genes consistently down-regulated in mammary stem cells both in mouse and human species.	MSigDB C2: CGP Curated Gene Sets (v6.0)	1.853e-16	2.165e-12	2.641e-14	2.626e-13	119	428	HDHD3,MTUS1,ALAD,TMEM41A,ANXA4,ANXA7,TMC4,BARX2,SHTN1,PLPP2,ATP1B1,BCL3,CA2,CLDN1,CD14,LRBA,CDH1,TMEM56,SLC9A3R1,HOMER2,TMEM158,CLDN4,CLDN3,CLDN7,ABHD11,PRAG1,DEFB1,TSPAN17,DLG3,MARVELD3,MVP,AP1M2,EHHADH,SIGIRR,BNIPL,ELF3,C1orf210,EPB41,EVPL,FAAH,WFDC2,CRB3,CIB1,BATF,LSR,DAPP1,TJP3,IQGAP2,ARRDC1,ARHGEF16,GLUL,GRB7,TBC1D8,CGNL1,IFI35,IFNGR2,RHPN2,ISG20,KRT8,LTF,EPCAM,DTX3L,FAM221A,MUC1,MYO5B,CRACR…
Coexpression	17880687-TableS1	Human Embryo_Heim07_1650genes	GeneSigDB	2.716e-16	3.173e-12	3.823e-14	3.801e-13	242	1122	NRIP1,SLC10A3,ADA,TMEM200A,ADCYAP1R1,FZD7,HIST1H2BH,JAG1,AK4,SPARCL1,EEA1,PDZD4,TSHZ3,ANXA11,PIK3R3,ENC1,ZNF317,BHLHE40,KIF1A,BCAT1,BCKDHB,SOCS2,ZFP36L2,SKAP2,CA2,CA11,CACNA2D1,CALD1,SOCS3,CLDN2,PDLIM1,CD44,PDLIM7,PLEKHB1,B4GALT6,TMEM59L,CTHRC1,FAM189A2,NOCT,METTL7A,COL6A2,SLC4A7,TMEM158,FAM171B,SOX13,PCED1B,HIGD1A,FEZ1,CNTNAP2,FAM169A,CTSB,KIAA0100,TMEM63A,SECISBP2L,CYP1A1,TOX,DAB1,DAPK1,G3BP2,R…
Coexpression	M16407	Genes in the expression cluster 'LT-HSC Shared': up-regulated in long term hematopoietic stem cells (LT-HSC) from adult bone marrow and fetal liver.	MSigDB C2: CGP Curated Gene Sets (v6.0)	3.056e-16	3.571e-12	4.251e-14	4.227e-13	93	301	ADARB1,ADCY9,LENG8,C9orf152,SPARCL1,SHROOM3,SIX5,C11orf95,ATP1B1,MYOM1,MPDZ,DCAF5,MAP7,JAM2,CYP7B1,BACE2,RASAL2,CNTN1,CLDN3,SETBP1,ATP2C2,DNM1,DSG2,ZNF593,ARFRP1,AKAP9,EGR3,CEP83,PLEKHA1,MECOM,EYA2,FAAH,CSAD,SGIP1,SYT3,PROCR,NBEA,NT5DC3,GPRC5B,FILIP1,ZMYND11,BPIFB1,GLS,CCDC117,TWIST2,CGNL1,SYNPO,HSD11B2,JAG2,KDF1,LPP,LTBP1,MARK1,MATN2,CHIC1,MET,TMCO2,ZNF467,ADGRD1,NPY1R,P2RX4,PCDH9,PCP4,PLN,MAPK1…
Coexpression	15220918-TableS1a	Human Viral_Wang04_1482genes	GeneSigDB	3.382e-16	3.952e-12	4.649e-14	4.623e-13	251	1178	SLC24A3,ADA,AP2A2,AK4,PLA2G10,SEMA6A,RASAL1,NCK2,ANXA6,APOB,ARHGAP6,ARRB1,PLPP2,ASPA,SOCS1,ATP2B2,STARD13,KCTD12,KIF1A,TNFSF10,ADGRB2,MPDZ,SOCS2,C1QA,C1QB,SKAP2,CA2,ATP6V0E1,CALD1,MAP7,SLC7A7,CD34,CDH1,CHKA,OVOL2,AP2S1,CLTC,CCR5,BACE2,GSTO1,HOMER2,ABTB2,COL6A2,COL15A1,OLFML2B,COL5A3,CREM,TIPARP,REXO2,CELSR1,ISG15,FEZ2,FEZ1,MICAL2,SDC3,TRAM2,ARHGAP32,CYP2E1,ZFYVE16,TMEM94,PIEZO1,RIMS3,DAB1,SCRN1,D…
Coexpression	15869706-TableS2	Human Cervical_Rosty05_814genes	GeneSigDB	3.924e-16	4.585e-12	5.332e-14	5.301e-13	157	635	ACACA,AIF1,PPFIA4,DDO,APOE,PDLIM4,ZSCAN18,ABCB11,SOCS1,ATP2A3,BCHE,RGS9,FGF18,CFB,WISP1,ZFP36L1,C1QA,C1QB,C4BPA,IL33,CACNB2,CALD1,SOCS3,WFDC1,CD14,CD53,CD74,B4GALT6,RRAGD,PCYT1B,AKAP6,COL15A1,CLDN3,CPM,CRHR2,CELSR1,CSF3,ISG15,CTGF,CYP3A5,DBP,CFD,DIO2,P2RY14,DLX6,EDA,PLXNC1,SRPK3,GREM1,EMP3,MS4A4A,EFEMP1,FCGR2B,FBLN5,FYB1,PADI3,FBXO40,PLK2,MSRB1,ALDH1L1,PDLIM3,GLDC,GLUL,GPM6B,GPER1,ADAMTS5,PRSS23,…
Coexpression	M5487	Hepatic graft versus host disease (GVHD), day 7: up-regulated in allogeneic vs syngeneic bone marrow transplant.	MSigDB C2: CGP Curated Gene Sets (v6.0)	5.706e-16	6.667e-12	7.664e-14	7.62e-13	48	107	SOCS1,GBP4,C1QB,C1QC,CD14,CD53,CD74,LY86,ISG15,CTSS,IRGM,IL18BP,AKAP9,EIF1AX,ADGRE1,FLOT1,PROCR,GBP2,FGL2,USP18,HLA-DQA1,HLA-DQB1,IRF8,IFI16,IFI35,IFIT1,IL6ST,GBP7,MT1A,RNF19B,SNX10,PSMB8,PSMB10,PSME2,PTGS1,CCL2,CCL7,SLC11A1,TAP1,TAP2,TAPBP,MPEG1,NFKBIZ,TMSB4X,UBA7,VCAM1,CDC42SE2,PLD4
Coexpression	M16651	Genes down-regulated in poorly differentiated thyroid carcinoma (PDTC) compared to normal thyroid tissue.	MSigDB C2: CGP Curated Gene Sets (v6.0)	6.936e-16	8.105e-12	9.21e-14	9.158e-13	186	802	ACAA1,ACTA2,UBN2,TMCC3,ZNF512B,ALAD,RECK,SLAIN2,SH3RF1,RGS5,ANXA4,ZBTB4,ARL4D,ARHGAP5,TARSL2,GRAMD2B,ZSCAN18,SLC4A4,SLC41A1,KCTD12,URI1,BCL2,BCR,SOCS2,TSC22D1,PER3,ZFP36L2,HERC1,CACNA2D1,SELENBP1,MPZL1,CCND2,CD44,CD74,CYTH1,CHKB,CLN5,METTL7A,COL4A3,BAG5,CPE,LRIG1,CTGF,CTSB,CYB561,SECISBP2L,RNF144B,GPRASP1,PRAG1,AKR1C1,F11R,FBXO3,ENPP5,NR1D2,UST,TSPAN5,HIPK3,PLLP,TOB1,AKAP9,KMT5B,TRIM13,PATJ,MRVI1…
Coexpression	M7324	Genes up-regulated in HMC-1 (mast leukemia) cells: incubated with the peptide ALL1 versus stimulated with T cell membranes.	MSigDB C7: Immunologic Signatures (v6.0)	9.675e-16	1.131e-11	1.27e-13	1.263e-12	70	199	ADAR,CGAS,TNFSF10,GBP4,CASP4,CYTH1,BATF2,ISG15,IRGM,PARP9,DLX5,MVP,DXO,IL18BP,KMT5B,B3GNT5,IRF9,FCGR3A,NLRC5,TMEM117,FPR1,IFI44,GBP2,DUSP18,INSL6,USP18,IFI35,IFIT1,TRIM5,GBP7,INPP1,JAK2,DTX3L,BCL11A,CD274,MX1,TMTC2,OAS2,DHX58,PARP14,XAF1,PRKX,PSMB8,PSMB10,PSME2,ZCCHC2,RFX2,ASB13,DZANK1,SLC22A15,SAMD9L,SLC15A1,ABRA,TRIM21,SLFN5,RTP4,STAT2,STX3,TAP1,TAPBP,AGRN,TRAF1,DDX58,UBA7,PARP12,ZBTB42,ZC3HAV1…
Coexpression	18172295-SuppTable3	Human Bone_Heller08_470genes	GeneSigDB	1.054e-15	1.231e-11	1.368e-13	1.36e-12	110	391	ADARB1,ADCY9,HIST1H2BC,HIST1H3G,JAG1,AHR,ALCAM,ALDOC,APOE,AREG,AKR1C3,ATP1B1,KCTD12,BTG1,WASF1,SPAG9,CD9,CDH1,CEL,ABTB2,MAPK8IP1,COL6A2,SLC4A8,MICAL2,GLCE,CNTNAP2,CTH,CYP1A1,TMEM47,MAFB,DUSP1,DUSP2,EGR1,EGR2,EGR4,EHHADH,TENM1,RASGRP2,KLF2,TUBB3,TUBB4A,TAOK3,FBN1,ATP6V1D,BAIAP2,ZBTB18,FLNA,FOS,CSPG5,LAMP3,PLK2,GLDC,GLUL,GMPR,GNS,GPM6A,HK1,HLA-DQA1,NR4A1,HPGD,HSPA1A,ID1,ID2,IFIT1,IL13RA1,ITGA6,JAG2…
Coexpression	M2676	Genes up-regulated in HUVEC cells (endothelium) by treatment with VEGFA [Gene ID=7422].	MSigDB C6: Oncogenic Signatures (v6.0)	1.095e-15	1.28e-11	1.406e-13	1.398e-12	69	195	ADARB1,ADORA2A,PPFIA4,ATF3,PER2,C21orf2,CACNB1,SHC2,FAM189A2,LMOD1,IQCK,AKAP5,CSHL1,DBH,SPOCK3,HS3ST1,CCS,DSG2,DUSP8,ARL4C,ENO2,ENO3,GDF11,IRF9,MYL9,FCGR2B,INPP5J,ME3,GLI1,HOXB5,HSD11B2,HTR2A,ID2,IRF5,ISG20,ITGB4,KCNC3,LCAT,MATN2,OVOL1,P2RX4,ENPP2,PLTP,DDIT4,PPL,PSMB8,PTGFR,RELB,RFNG,RGS3,CCL2,CCL7,SDC4,PHLDA1,DENND3,SLC12A2,ZCCHC24,DTX4,TAGLN,TCEA2,THY1,ABCB10,TRAF1,TRAF5,TUB,UBA7,RMND5B,CLIP2,Z…
Coexpression	M3504	Genes down-regulated in comparison of unstimulated macrophage cells versus macrophage cells stimulated with LPS (TLR4 agonist) for 120 min.	MSigDB C7: Immunologic Signatures (v6.0)	1.301e-15	1.521e-11	1.601e-13	1.592e-12	70	200	NRIP1,CTU1,MAP4K3,BHLHE40,AREG,ARF4,AOC3,ATF3,KCTD12,BCL2A1,GBP4,CD74,CLN3,CLN5,MCOLN2,SLC31A2,TIPARP,IER2,ISG15,SOCS5,DUSP1,DUSP2,EDN1,ZNF263,EGR1,EGR2,EGR3,SLC25A37,FABP3,CLEC4D,B3GNT2,TTC39C,ARID5A,C11orf96,DUSP14,GRIA2,KATNA1,ID2,IRF5,CD274,ANKRD33B,RAB12,ZNF800,SNX10,PLAGL2,GPR132,PARP14,GSDMA,PTH1R,RHBDF2,RGS3,SDC4,SELE,SIAH2,ST3GAL1,COQ10B,SLC7A2,STAT5A,STX3,TGM2,ZNF281,VCAM1,ZNF131,FEM1C,…
Coexpression	M4568	Genes up-regulated in comparison of thymic progenitors versus fetal DN2 thymocytes.	MSigDB C7: Immunologic Signatures (v6.0)	1.301e-15	1.521e-11	1.601e-13	1.592e-12	70	200	EHBP1L1,ALOX15,AQP9,ARRB1,KCTD14,TSC22D1,PER2,SKAP2,CA2,CASP1,ESAM,CD86,CD34,CD44,B4GALT6,SOCS5,CTSS,TMEM63A,CYB561,P2RY14,NR1D2,S1PR1,PLXNC1,RAMP2,B3GNT5,IRF9,CPQ,FLT3,IGF2BP2,GCNT2,GEM,FGL2,GCLC,TOR1B,GSTM3,USP18,IRF8,SLCO3A1,IRF6,ITGA9,LMO2,ARHGAP12,BCL11A,TMEM176B,NDN,OAS2,P2RX4,PAK1,PIP4K2A,PLEK,TNIP2,DAB2IP,PTGS1,PYGM,OGFRL1,TMEM51,RGS3,FAM102A,ST6GAL1,SLA,CMTR2,NRROS,ADGRL4,TAL1,TGM2,VIM,C…
Coexpression	M9042	Genes down-regulated in T reg: wildtype versus ADORA2A [GeneID=135].	MSigDB C7: Immunologic Signatures (v6.0)	1.301e-15	1.521e-11	1.601e-13	1.592e-12	70	200	ADAR,FZD7,AQP1,OASL,SOCS1,ATP1B2,TNFSF10,GBP4,BST2,CASP7,MAP7,CCND2,ISG15,FEZ1,LAPTM4A,IRGM,PARP9,TSPAN1,C8orf37,IRF9,ZMYND11,GBP2,ARID5A,CUEDC1,INSL6,CFHR1,USP18,IFI35,GBP7,ISG20,KCNC4,CHIC1,CD274,MX1,RNF19B,OAS2,NOC4L,PLS1,DHX58,TNIP2,PARP14,PKIA,PSMB8,PSMB10,PSME2,TAPBPL,SLC25A22,ASB13,EIF4E3,SLC2A4,PEX26,SLC5A1,SLFN12L,DCAF11,CMTR1,NRG4,TRIM21,RTP4,STAT2,SYNE2,TOR3A,TAP1,TAPBP,FNBP4,SLAIN1,PA…
Coexpression	M5890	Genes regulated by NF-kB in response to TNF [GeneID=7124].	MSigDB H: Hallmark Gene Sets (v6.0)	1.301e-15	1.521e-11	1.601e-13	1.592e-12	70	200	SNN,JAG1,BHLHE40,AREG,ATF3,BCL2A1,BCL3,TSC22D1,BTG1,SOCS3,SLC16A6,CD44,CEBPD,CD83,TIPARP,IER2,GADD45A,GFPT2,RCAN1,DUSP1,DUSP2,EDN1,EGR1,EGR2,EGR3,TRIB1,ETS2,F2RL1,KLF2,FOS,FOSB,PLK2,GEM,BTG3,CXCL3,NR4A1,TNC,ID2,IFNGR2,IL1B,IL6,IL6ST,IL15RA,IL18,JUN,JUNB,LIF,RNF19B,NR4A2,SERPINB2,PFKFB3,SERPINB8,PLEK,TNIP2,REL,RELB,DRAM1,CCL2,CCL4,SDC4,PHLDA1,SLC2A3,STAT5A,TAP1,TNFAIP6,TRAF1,DDX58,FJX1,BTG2,NR4A3
Coexpression	19204204-SupplementaryTable2	Human Breast_Parker09_412genes_IntrinsicGenes_Perou2000	GeneSigDB	1.343e-15	1.569e-11	1.635e-13	1.626e-12	107	377	FZD6,FZD8,ALCAM,ALDH1A1,PIK3R3,CNTNAP1,ENC1,AQP1,SCUBE2,AOC3,ADAM15,BCL2,INPP4B,CFB,BMP7,TSC22D1,FCGBP,BST2,CA2,SELENBP1,CAV1,CAV2,CDH1,CDO1,CKMT1B,SHC2,CNN1,METTL7A,COL17A1,COX6C,CLDN7,LRIG1,ISG15,ARNT2,TMEM65,NPNT,DPT,DPYSL2,DSG2,E2F5,TOB1,CELSR2,F2RL1,FAAH,FABP3,FASN,WFDC2,FGFR2,FLOT2,SEMA3C,FOSB,SPINT2,PLK2,WASF3,KDELR3,DUSP14,GRB7,PRSS23,GSTM1,GSTM2,GSTT1,NAPRT,HOXB6,TNC,ID4,IFIT1,IGFBP6,IRS…
Coexpression	19036130-TableS1b	Mouse Viral_Mendoza-Villanueva08_350genes	GeneSigDB	2.045e-15	2.389e-11	2.463e-13	2.449e-12	84	266	SLC24A3,PLA2G10,ALDH1A1,AQP9,ATP12A,ATP1B1,ATP2A3,DDIT4L,FCGBP,S100G,SELENBP1,CBR3,CLDN2,CD14,CDH1,CFTR,CNTN1,CPE,CLDN3,CYP2E1,DBP,CFD,COCH,EHF,ATP2C2,SH3BGRL2,FGFBP1,KCNE3,DSC2,DSG2,TSPAN1,ACE2,ANGPTL7,B3GNT5,SPON1,SPINT2,GDF10,SULT1B1,UTS2,SFN,GPX2,GSTM1,GSTT1,GALNT6,HAS2,SLC6A14,FOXA2,HPGD,SLC5A9,CADPS2,IL1B,ISG20,KRT8,LTBP1,MAOA,MEP1A,MMP3,TMEM176B,MYO5B,FXYD4,SERPINB2,SERPINB5,PLSCR1,MANSC1,…
Coexpression	17875932-TableS4	Mouse Leukemia_Torchia07_928genes	GeneSigDB	2.405e-15	2.81e-11	2.866e-13	2.85e-12	138	543	TMCC3,ADCY9,SLC25A11,C1QTNF4,ALOX5,NCK2,ENC1,APOBEC1,APOE,CPNE5,CDC14A,PDXK,ARL4D,PLPP2,GRAMD2B,ZSCAN18,KCTD14,PDE5A,ATP2A3,S1PR4,KCTD12,BCKDHB,BCR,PER2,CPNE3,MPPED2,CACNA1C,MPZL1,PDLIM1,CD34,TRIM47,TSPOAP1,CISH,CLCN5,HOMER2,PCYT1B,SLC4A7,CREM,UNC5CL,SOCS5,CCDC69,ZFYVE16,RASSF5,SERGEF,ENPP5,DUSP2,PTPN18,TSPAN3,PLXNC1,LPAR6,EMP3,DCXR,FAAH,HOOK1,CPQ,NLRC5,NBEA,MOB1B,FUCA2,L3MBTL3,BBC3,CPNE7,IQGAP2,…
Coexpression	20421987-TableS4	Human Lung_Hou10_518genes	GeneSigDB	2.428e-15	2.838e-11	2.866e-13	2.85e-12	107	380	ADCY1,JAG1,SLC26A9,TMEFF1,GRAMD2A,STC2,TMEM108,SLC4A4,KIF1A,INPP4B,CFB,MPPED2,CACNA1A,CBR3,CLDN1,CEBPG,TMPRSS11D,COL7A1,CLDN3,CPM,DACH1,ARHGAP44,ENPP5,DLX5,DLX6,DNAH5,FGFBP1,KCNE3,DSC2,PLLP,LACTB2,F2RL1,MACC1,IGF2BP2,TJP3,ADAM28,GNAZ,GNG4,SFN,RBPMS,PLA2G16,UBE2QL1,FRMD5,SLC6A14,MR1,HPGD,ID4,STON2,IRF6,ITGB8,KCNH2,KRT6A,MAOA,BCL11A,MMP16,ABCC1,RBM20,CENPV,MUC1,NDN,NPTX2,NRTN,GOLT1A,PAFAH1B3,SERPIN…
Coexpression	M10371	Set 'H3K27 bound': genes posessing the trimethylated H3K27 (H3K27me3) mark in their promoters in human embryonic stem cells, as identified by ChIP on chip.	MSigDB C2: CGP Curated Gene Sets (v6.0)	3.982e-15	4.653e-11	4.615e-13	4.589e-12	237	1117	ADARB2,ADCYAP1,ADRA2A,ADRB1,LRFN2,SLC24A4,ACAN,PIP5K1B,KLHL14,ALOX15,ADCY4,AMPH,LRCH2,BARX2,LGR5,SPTBN4,ZFYVE28,STC2,ATF3,NOL4,ADAM15,ADGRB2,RGS9,BCL2,BMX,CA7,CACNA1A,CACNA1D,CACNB4,ESAM,CXCL16,SYT7,CBR3,CD8A,CD34,ENTPD2,ENTPD3,DGKI,LRBA,CIART,CLCN5,SLC35F3,TMEM59L,LMOD1,NTN1,ABTB2,COL9A2,OLFML2B,NRG2,OSR2,RFX6,CPM,CRIP1,FEZ1,RAB11FIP3,DACH1,DCC,RASSF5,SOX7,DHH,FBXO3,SPOCK3,SV2B,MAFB,DLX5,HS3ST4,…
Coexpression	M1106	Genes up-regulated in ME-A cells (breast cancer, sensitive to apoptotic stimuli) exposed to doxorubicin [PubChem=31703] in the presence of medium concentrate (MC) from ME-C cells (breast cancer, resistant to apoptotic stimuli).	MSigDB C2: CGP Curated Gene Sets (v6.0)	3.989e-15	4.661e-11	4.615e-13	4.589e-12	150	612	HHATL,FZD7,AK4,TMEM41A,APOBEC1,LYNX1,HYAL2,FAM43A,KCTD12,DDIT4L,FGF18,CD84,GPR146,CASQ2,SLC7A7,USP2,PDLIM1,SPEF1,GAL3ST1,TMEM158,PAQR4,PM20D1,HIGD1A,FAM32A,FEZ1,CTSB,IRGM,DGKA,DAPK1,SFI1,RASSF5,F11R,MAFB,DMPK,SH3BGRL2,CCS,DOPEY2,ZNRF2,EGR2,EMP3,ENO2,DCXR,SH3YL1,ATP6V1D,BAIAP2,PROCR,FOSB,NT5DC3,GDE1,SSX2IP,TSPAN13,SLC12A7,PADI3,MSRB1,SDCCAG3,MAP1LC3A,ALDH1L1,GNS,CCDC117,GSS,GSTA2,TBC1D8,PLA2G16,LD…
Coexpression	19621087-Table1e	Mouse EmbryonicStemCell_Abranches09_919genes	GeneSigDB	6.709e-15	7.839e-11	7.685e-13	7.642e-12	139	555	ACHE,ADCY1,ADCY5,RNF150,EBF4,ZBTB4,PDLIM4,DCAF5,LIN7A,MPPED2,CACNA1C,CACNB4,CDO1,CYTH1,RAB3C,JAM2,IGLON5,CNTN1,AKAP6,PAQR4,COL23A1,HIGD1A,CNTNAP2,WSCD2,SDC3,SECISBP2L,GPRASP1,DNM1,DPYD,DUSP8,ATP9A,EDIL3,KMT5B,CLVS1,UNC13B,SGIP1,P3H3,CACNG4,TPPP3,ACKR1,FILIP1,GLS,PCDH11X,MLLT11,RAB40B,GNAZ,GPM6B,GRIA2,PARD3B,ZNRF1,HOXB5,HSBP1,TTC30B,DIXDC1,INPP4A,TUBB2B,JUND,KCNC1,KCND2,KCNN1,KIF5C,FOXP2,LMO2,MARK…
Coexpression	M12795	Genes up-regulated in basal-like breast cancer cell lines as compared to the mesenchymal-like ones.	MSigDB C2: CGP Curated Gene Sets (v6.0)	8.222e-15	9.607e-11	9.327e-13	9.275e-12	50	121	TC2N,GRAMD2A,ENTPD2,CDH1,OVOL2,TMEM87A,KIAA0040,RNF144B,F11R,EHF,FGFBP1,DSG3,ELF3,EPHA1,SH3YL1,MACC1,FOSB,SPINT2,PKP3,DIRC2,IRF6,ITGB6,KCNK1,MUC1,MYO5B,OVOL1,SERPINB5,PRR15L,PPL,TMEM30B,PRSS8,BSPRY,ESRP1,RNF43,SSH3,RBL2,STEAP4,ELMO3,MARVELD2,SETD6,RTKN,GRHL2,ESRP2,EPB41L4A,ST14,DUSP16,CBLC,RAB25,PPP1R14C,MAL2
Coexpression	17284527-TableS1	Human Lypmhoma_Leval07_644genes	GeneSigDB	9.126e-15	1.066e-10	1.025e-12	1.02e-11	127	492	ADCY1,PIP5K1B,KLHL14,AQP9,CCDC74A,AKR1C3,ATP1B1,LRRC15,CD84,GBP4,BTG1,CA2,CCND2,CDO1,CES1,CYTH1,CHIT1,ACOD1,QPCT,HOMER2,COL4A3,CHST11,FAM169A,CTGF,FCRL5,RNF144B,DCN,COCH,DPT,DSP,ADGRG2,LHFPL6,GREM1,ADGRE1,EPB41,RCAN2,B3GNT5,ETV6,IKZF1,SIRPB1,TLR8,ACSL4,EFEMP1,FCGR1A,FGFR2,ZCCHC7,FOXO1,FOS,FOSB,FPR2,HPS3,SCML4,FYB1,SEPT9,GNG4,RBPMS,TBC1D8,GSTT1,RASSF6,TEKT4,HAS2,HLA-DQA1,HLA-DQB1,FAM129C,IGSF3,TNC…
Coexpression	M15981	Genes up-regulated in mesenchymal stem cells (MSC) engineered to express EWS-FLI1 [GeneID=2130;2321] fusion protein.	MSigDB C2: CGP Curated Gene Sets (v6.0)	1.212e-14	1.416e-10	1.348e-12	1.341e-11	115	430	SLC24A3,ADARB1,NT5DC1,FZD8,HIST1H2BC,JAG1,NR0B1,RGS5,LRRC4C,RBM24,FAM43A,FGF18,BST2,C3AR1,WFDC1,CLDN1,CCND2,CD14,PDLIM1,ENTPD3,CES1,KIAA1549L,RRAGD,CREM,CRIP1,GLCE,DAB1,DAPK1,SV2B,MAFB,KCNE3,HIVEP3,ADGRG2,EGR2,ENPEP,CTTNBP2,PLA1A,FOS,IFI44,CSPG5,TSPAN13,CORIN,L3MBTL3,KBTBD8,GFRA2,UTS2,BHLHE22,GRIA2,LINGO1,TOX2,IGSF3,TNC,ID2,ID4,IGF1,CADPS2,IL13RA1,ITGAM,JAG2,JAK3,KCNK3,LMO2,PPP1R14A,MMP9,TRIB2,MS…
Coexpression	M8087	Genes up-regulated in myeloid-derived suppressor cells: bone marrow versus colon tumor.	MSigDB C7: Immunologic Signatures (v6.0)	1.708e-14	1.996e-10	1.848e-12	1.837e-11	68	200	SORCS2,AHR,C5orf30,SH3RF1,TMEFF1,CPNE3,FAM160A1,CASP4,PSTPIP2,SLC7A7,CCND2,CD9,CD86,B4GALT6,CISH,CCR5,MCOLN2,CRIP1,TIPARP,CSF2RB,SH3BGRL2,HIPK3,EGR2,PLEKHA1,FLOT1,TRIB1,CLVS1,FCGR2B,BATF,TPPP3,GBP2,GEM,ARID5A,FGL2,GLS,PARD3B,CXCL3,HDC,YPEL2,ID2,IL6ST,GBP7,INPP4A,ITGA6,JUN,KCNC1,EPCAM,TMEM176B,CD274,ANKRD33B,PDE8A,PFKFB3,RBM47,PPL,KIAA1551,SBNO2,MAPRE3,TBC1D9,TMEM106A,STK3,DMXL2,NACC2,ZNF281,TPD52…
Coexpression	M9079	Genes down-regulated in the bone marrow CD34+ [GeneID=947] cells: CD38- [GeneID=952] versus MME+ [GeneID=4311].	MSigDB C7: Immunologic Signatures (v6.0)	1.708e-14	1.996e-10	1.848e-12	1.837e-11	68	200	AHR,C5orf30,SOCS1,SLC41A1,BCL3,SOCS2,GBP4,CASP1,CASP4,CD86,CEBPD,CD83,CCR5,NOCT,MCOLN2,TIPARP,CSF2RB,ISG15,IRGM,GADD45A,FBXL5,DR1,MTERF3,IRF9,FCGR1A,FCGR2B,UNC13B,FLOT2,SLC12A7,GAB1,GBP2,GCNT2,FGL2,USP18,IRF8,ID1,IFI35,IL13RA1,GBP7,JAK2,JUN,KCNK1,MAP3K3,BZW2,MYD88,RNF19B,PLSCR1,SERTAD1,PAK1IP1,CCL2,CCL4,CCL7,SELP,BMP2K,RNF149,CHD7,PPRC1,STAT3,TOR3A,TAP1,NFKBIZ,DUSP16,ZNF281,TRPC1,ZFAND5,PELI1,NR4…
Coexpression	M6197	Genes up-regulated in polymorphonuclear leukocytes (12h): control versus infection by A. phagocytophilum.	MSigDB C7: Immunologic Signatures (v6.0)	1.708e-14	1.996e-10	1.848e-12	1.837e-11	68	200	ACTN2,ANXA6,ENC1,ARRB2,OASL,S1PR4,BCL2,GPR146,CCND2,COL23A1,TMEM63A,DAP,PRAG1,S1PR1,EGR2,FAAH,KLF2,IRF9,NOD1,FAM3C,FOXO1,ARL6IP5,CYTH4,UTP14A,GALNT6,TOX2,NR4A1,ID2,IFI35,IL6R,INPP1,ITGAE,JAK3,MAP3K3,MLLT6,CD200,TRIB2,GLIPR2,MYD88,ZNF467,NFATC2,PARP14,XAF1,PSME2,PTGER2,PTGFRN,RELB,RGS1,CCDC88C,C7orf43,TREML2,DENND2D,SELL,RASA3,FAM102A,ST6GAL1,CHD7,CMTR1,SLFN5,RFTN1,SEMA4A,TAP1,TAPBP,COTL1,TLR1,DDX…
Coexpression	14695345-Table1b	Mouse Viral_Politi04_40genes_DownRegulated	GeneSigDB	1.781e-14	2.081e-10	1.909e-12	1.898e-11	24	34	SELENBP1,CFTR,CLDN3,CLDN7,CELSR1,GADD45A,DLX5,ELF3,EYA2,GATA6,GRB7,FOXA2,HOXB5,HOXB6,HOXB7,ITGA6,ITGB4,LAMC2,MSX1,ARHGEF28,SOX17,TEC,TNXB,PAX8
Coexpression	19204204-SupplementaryTable5	Human Breast_Parker09_1918genes_IntrinsicGenes_Compilation	GeneSigDB	2.058e-14	2.404e-10	2.186e-12	2.173e-11	325	1681	NRIP1,CHAF1B,ACTA1,SLC24A3,FZD6,FZD7,FZD8,ADRA2A,ADSL,AGT,AHR,ALCAM,ALDH1A1,SHROOM3,RGS5,ANXA7,PIK3R3,CNTNAP1,ZBTB4,ENC1,YBX3,AQP1,TCAP,PDXK,AREG,SCUBE2,STC2,ZSCAN18,AOC3,BECN1,ADAM15,ADGRB2,BCL2,BCL2A1,INPP4B,CFB,BMP7,TSC22D1,FCGBP,PER2,ZFP36L2,BST2,CA2,CA11,CALB1,SELENBP1,CASP1,CASP7,CAV1,CAV2,CBR3,CBS,SLC16A6,DGKI,LRBA,CDH1,CDO1,CEBPG,CHKA,CKMT1B,SINHCAF,AP2S1,SLC9A3R1,SHC2,RRAGD,CLN5,CLTC,OCI…
Coexpression	18435859-ShorterGeneList	Mouse Breast_Piechocki08_558genes	GeneSigDB	2.152e-14	2.515e-10	2.266e-12	2.253e-11	104	376	ACTA1,ACTA2,TMEFF1,FGF18,WISP1,TSC22D1,CASP1,CASP4,CXCL16,CCND2,CDH13,CEBPD,CHIT1,JAM2,CYP7B1,CNN1,COL6A2,CHST10,COL7A1,COL15A1,COL5A3,CHST11,CTGF,CTSB,PCDHB5,SPOCK2,DHH,CALML4,NPNT,DPT,UST,S1PR1,EMP3,HSPA12B,FBN1,NOD1,EFEMP1,CRTAP,TNFSF13B,CSPG5,HSPB7,FGL2,ADAMTS8,ADAMTS5,PRSS23,CGNL1,HAS2,HGF,TNC,ID4,IGFBP6,IGFBP7,ADAMTSL5,IL6ST,ITGA9,ITGB4,ITGB6,LOXL1,LOXL2,MATN2,CLIC5,MGP,MMP3,MMP16,MMP19,CLE…
Coexpression	M17471	Genes up-regulated in invasive ductal carcinoma (IDC) relative to ductal carcinoma in situ (DCIS, non-invasive).	MSigDB C2: CGP Curated Gene Sets (v6.0)	2.394e-14	2.797e-10	2.498e-12	2.484e-11	99	351	ADCY7,ADORA3,SPARCL1,ALOX5,RECK,APOE,TMEFF1,LRRC15,KCTD12,WISP1,C1QA,C1QB,C3AR1,SKAP2,LDLRAD4,CALD1,CASP1,SLC7A7,CCND2,ENTPD1,CD53,CD74,COL6A2,COL15A1,OLFML2B,TMEM158,CSF2RB,MICAL2,CTGF,CTSS,DCN,TMEM47,P2RY14,MAFB,GFPT2,DPYD,ARL4C,PLXNC1,LHFPL6,EML1,GREM1,EMP3,ENPEP,RCAN2,ABCC4,EVI2A,ACSL4,MS4A4A,FBN1,MYL9,ST3GAL6,CPQ,SPON1,GEM,FGL2,GLS,HLA-DQA1,HLA-DQB1,HTR2B,IRF8,IFI16,IGFBP7,IL18,KCND2,LMO2,LO…
Coexpression	M1954	Genes with high-CpG-density promoters (HCP) bearing the tri-methylation mark at H3K27 (H3K27me3) in MCV6 cells (embryonic fibroblasts trapped in a differentiated state).	MSigDB C2: CGP Curated Gene Sets (v6.0)	2.438e-14	2.849e-10	2.521e-12	2.507e-11	115	434	ACHE,ACVRL1,ELFN2,ADCY7,VSTM4,ADORA2A,TC2N,ACAN,C1QTNF4,ALOX15,EBF4,ANK1,CPNE5,SCUBE2,SH3RF3,ATP2B2,ADGRB2,JAZF1,BSN,CACNA1D,KCNQ4,NRXN2,SLC35F3,TMEM59L,COL9A2,COL15A1,TRIM58,MYRIP,PODXL2,CLDN7,WSCD2,RASL10B,ACE,DHH,MAFB,TMEM132E,EPHA8,LAMC3,RASL12,SPON1,FGF12,FOXF1,DPYSL4,CACNG4,GDNF,GFRA3,GLDC,CCDC184,GRIA2,PTPN5,AFAP1L1,HSD11B2,RPRML,IRF8,IHH,INSL3,IRF5,SERINC2,KCNC3,KCNC4,KCNH1,KCNH2,KCNJ4,SH…
Coexpression	18338247-SuppTable4B	Human Breast_Harvell08_428genes	GeneSigDB	2.49e-14	2.91e-10	2.552e-12	2.538e-11	91	311	ANKRD29,RHOJ,CNST,EEA1,AQP1,CDC14A,PDLIM4,ZFYVE28,ASPA,FAM43A,BMP5,IL33,CA11,CCND2,CDO1,JAM2,METTL7A,COL4A3,ABI3BP,NRG2,PM20D1,CREB5,FCRL5,CCDC69,GPRASP1,DGKA,DCN,RASSF5,CFD,P2RY14,SH3BGRL2,DXO,SHISA4,ETS2,WNT16,TMEM117,FBLN5,RASD1,ACKR1,GAP43,RBPMS,CRACR2A,GRIA1,TWIST2,RSPO3,FAM107A,CFHR1,HGF,ZC3H12C,SLCO3A1,SHE,LEPR,RBPMS2,MAOA,MATN2,BTLA,NOVA1,PDE1A,PDE1C,ENPP2,ABCB1,PIK3R1,PLSCR1,MAPK11,BHLHE…
Coexpression	M8714	Genes up-regulated in bone marrow-derived macrophages with MLL4 [GeneID=9757] knockout: control versus treated with LPS for 4h.	MSigDB C7: Immunologic Signatures (v6.0)	2.613e-14	3.054e-10	2.655e-12	2.64e-11	67	197	OSBPL8,GRAMD1A,AQP9,TMEFF1,GRAMD2B,SOCS1,BCAT1,BCL2A1,SOCS2,OSGIN2,MPZL1,SOCS3,MAP7,SLC7A7,CISH,ACOD1,MCOLN2,CPM,CSF3,LRIG1,ARHGAP24,GFPT2,FSD1L,ADGRE1,EIF1B,ETS2,SLC25A37,SEC24B,BATF,FPR2,AZIN1,TRAF3IP2,MAP3K20,C11orf96,IL6,ITGB8,DLL1,TM4SF1,PIK3AP1,MET,CD274,ANKRD33B,NPC1,PDE8A,PFKFB3,PLAGL2,PLAT,PTEN,RGS16,BAALC,VNN3,TRIM36,ENPP4,SLC1A2,SLC2A3,CNKSR3,SMS,STAT3,TBC1D9,RFTN1,KANK1,SVIL,NEDD4L,TN…
Coexpression	M14127	Genes up-regulated in multiple myeloma (MM) cell lines treated with both decitabine [PubChem=451668] TSA [PubChem=5562].	MSigDB C2: CGP Curated Gene Sets (v6.0)	2.643e-14	3.089e-10	2.663e-12	2.648e-11	120	461	ADARB1,ADCY9,HIST1H2BC,HIST1H3G,JAG1,AHR,ALCAM,ALDOC,APOE,AREG,AKR1C3,ATP1B1,KCTD12,BTG1,WASF1,SPAG9,CD9,CDH1,CEL,ABTB2,MAPK8IP1,COL6A2,SLC4A8,MICAL2,GLCE,CNTNAP2,CTH,CYP1A1,TMEM47,MAFB,DUSP1,DUSP2,EGR1,EGR2,EGR4,EHHADH,TENM1,RASGRP2,KLF2,TUBB3,TUBB4A,TAOK3,FBN1,ATP6V1D,BAIAP2,ZBTB18,FLNA,FOS,CSPG5,LAMP3,TSPAN13,PLK2,GLDC,GLUL,GMPR,GNS,GPM6A,RNFT2,HK1,HLA-DQA1,ACOT7,NR4A1,HPGD,HSPA1A,ID1,ID2,IFIT…
Coexpression	M10702	Genes down-regulated in metastases from malignant melanoma compared to the primary tumors.	MSigDB C2: CGP Curated Gene Sets (v6.0)	2.907e-14	3.396e-10	2.903e-12	2.886e-11	80	258	JAG1,LGR5,AREG,SCUBE2,ASPA,BMP7,FCGBP,PER2,BTG1,CA2,MAP7,CDH1,QPCT,COL7A1,COL17A1,ARHGEF4,CXADR,ARHGAP32,ABCA12,DGKA,AKR1C1,DEFB1,PLPPR4,EHF,DIO2,FGFBP1,DPP6,DSC2,DSG3,DSP,PLXNC1,EFS,ETS2,EVPL,F2RL1,FGFR2,LSR,SPINT2,SFN,MID2,GPX2,GSTT1,C9orf3,PKP3,IRF6,ITGB4,KRT6A,LAMC2,LTF,TM4SF1,MATN2,BCL11A,PYCARD,NFIB,ENPP2,SERPINB5,PPL,MAPK13,PRSS8,PTCH1,PTGS1,SSH3,ELMO3,RORA,EPHX3,GRHL2,ESRP2,SDC1,FERMT1,ST…
Coexpression	18787218-tableS1	Human Liver_Chao09_1031genes	GeneSigDB	3.66e-14	4.276e-10	3.624e-12	3.604e-11	160	684	CHAF1B,ELFN2,TMEM200A,TMCC3,GRAMD1B,ADORA2A,JAG1,STC2,GRAMD2B,SOCS1,BCL2A1,BMP7,CALD1,SOCS3,CLDN1,HMGN3,RRAGD,OCIAD2,COL17A1,B3GALNT2,TIPARP,CTGF,TRAM2,CTSB,CXADR,PCDHB5,SOX7,TMEM47,F11R,ARNT2,DNAH5,CRISPLD1,NR1D2,DOPEY2,DPYSL2,DSC2,DSP,E2F5,TSPAN5,EDN1,FBXO16,EGR4,PLXNC1,CEP83,GREM1,ABCC4,B3GNT5,F2RL1,ST3GAL6,FOXF1,PROCR,TACC2,IVNS1ABP,TSPAN13,EGFLAM,CYTH4,GBP3,TNFRSF21,GDNF,PDCD4,GJA3,CXCL3,GUC…
Coexpression	M10319	Genes up-regulated in prostate cancer samples from African-American patients compared to those from the European-American patients.	MSigDB C2: CGP Curated Gene Sets (v6.0)	3.698e-14	4.322e-10	3.632e-12	3.611e-11	88	298	ADCY7,CMAHP,ANPEP,APOE,SOCS1,BCL2A1,WISP1,C1QA,C1QB,C5AR1,CD8A,CD86,CD53,CEBPD,CD83,CCR5,CNN1,TMEM158,CPM,CREM,CSF2RB,ISG15,CTSS,P2RY14,DUSP2,ARL4C,ADGRG2,ETS2,EVI2A,MS4A4A,IRF9,FBN1,FCGR2B,IFITM3,IFI44,DPYSL4,LAMP3,FYB1,GPRC5B,ERAP1,ADAM28,FGL2,PDLIM3,GPM6A,GSTM3,HLA-DQA1,HLA-DQB1,IRF8,IFI16,IFIT1,IL10RA,ISG20,LSP1,LYZ,MMP9,MMP19,MX1,NR4A2,OAS2,PLEK,PLTP,PDZRN4,XAF1,PSMB8,PTGDS,MCUB,RGS1,RGS16,S…
Coexpression	19505326-SuppTable3	Human Ovarian_Li09_2322genes_cisplatinresistance	GeneSigDB	3.879e-14	4.533e-10	3.778e-12	3.756e-11	343	1804	NRIP1,ACACA,ACO1,ACTA2,F8A1,ADCY1,FZD8,PLEKHG1,RNF150,EHBP1L1,MTUS1,JAG1,NR0B1,SORCS2,SLC25A11,ALCAM,ALDH1A1,EEA1,KLHL14,ALDOC,RECK,SHROOM3,ANK2,ANXA2,ANXA4,ANXA6,ANXA7,PKP4,PIK3R3,LIPF,TMC4,APOE,SHTN1,LGR5,AREG,ARHGAP5,RASL11B,PDE5A,DYNLL1,ZNF420,ATF3,RBM24,ATP2B4,STARD13,ADAM15,BCKDHB,BCL3,CREG1,FGF18,BICD1,BMP5,BMP7,TSC22D1,BST2,BTG1,C5AR1,CALD1,CASP1,CAV1,MAP7,CCND2,SLC16A6,PDLIM1,CD74,HACD1,…
Coexpression	M8582	Genes down-regulated in peripheral blood monocytes by CSF2RB (GM-CSF) and IL4 [GeneID=1437;3565].	MSigDB C2: CGP Curated Gene Sets (v6.0)	4.663e-14	5.449e-10	4.503e-12	4.478e-11	91	314	ACPP,AIF1,ALOX5,AQP9,PDXK,PHACTR1,BCAT1,TSC22D1,C1QA,C3AR1,C5AR1,CASP1,SLC7A7,SLC16A6,CD14,ENTPD1,CEBPD,MFHAS1,CES1,CCR5,LY86,PGS1,CPM,CTSB,CTSD,CCDC69,CYP27A1,FBXL5,CFD,MAFB,CALML4,HDDC2,TSPAN3,SCCPDH,EGR1,SIGIRR,TNK2,RASGRP2,ETS2,F2RL1,TBC1D16,MS4A4A,RNF138,FPR1,FYB1,IQGAP2,SEPT9,ADAM28,GNS,CXCL3,HLA-DQA1,IGFBP7,IL1B,IL18,ITPR1,LMO2,MYD88,NOTCH2,NR4A2,SNX10,PLSCR1,PLTP,DDIT4,BHLHE41,PTGDS,PTGER…
Coexpression	18631401-TableS3	Human Breast_Yau08_1518genes_OxidativeStress	GeneSigDB	4.712e-14	5.506e-10	4.513e-12	4.487e-11	235	1129	SEH1L,ADCY9,ZNF512B,FZD7,HIST1H2BH,HIST1H2BC,MTUS1,JAG1,ALAD,BEGAIN,ENC1,BHLHE40,TMEFF1,STC2,AKR1C3,ATF3,ATP2A3,B4GALT4,STARD13,TNFSF10,PEX11A,SOCS2,POLR3D,ZFP36L1,ZFP36L2,OSGIN2,SKAP2,MPPED2,TAF1A,CBR3,CLDN1,CD44,LRBA,TRMT61A,CEBPD,CEBPG,OVOL2,SINHCAF,CLN3,METTL7A,AKAP5,SLC4A7,SLC31A2,TMEM158,MYRIP,OSR2,CLDN3,CPM,TIPARP,TSKU,NSMF,ISG15,GLCE,CTGF,SECISBP2L,CYP1A1,TES,DAPK1,DBP,GADD45A,DMXL1,FBXO3…
Coexpression	15785748-Table3	Human Uterine_Santin05_178genes	GeneSigDB	5.401e-14	6.311e-10	5.131e-12	5.102e-11	56	151	SPARCL1,ALDH1A1,RECK,RGS5,AQP1,AOC3,BCL2,SOCS2,IL33,CACNA1C,CACNB2,ENTPD1,CDH13,LMOD1,CNN1,COL15A1,GPRASP1,RIPOR2,P2RY14,DYNC1I1,DPP6,DPT,ENPEP,FBLN5,GDF10,GEM,FGL2,PDLIM3,PRUNE2,GPM6A,HTR2B,IGF1,ITPR1,KCNB1,LPP,MATN2,MYH11,MYLK,PPP1R12B,PCP4,ENPP2,ABCB1,PLN,PTGER3,CCL21,CXCL12,SMTN,ZCCHC24,ZEB1,SYNM,TEK,TGFB1I1,LEFTY2,TGFBR3,CLEC3B,RUNDC3B
Coexpression	M9064	Genes up-regulated in T reg cells: wildtype versus GATA3 [GeneID=2625] knockout.	MSigDB C7: Immunologic Signatures (v6.0)	5.985e-14	6.993e-10	5.55e-12	5.518e-11	67	200	ADA,PIP5K1B,ALDH1A1,EEA1,BHLHE40,SOCS1,SLC41A1,CFB,GBP4,CASP4,CASP7,SYT7,CKM,NOCT,MCOLN2,SLC4A8,AATK,IRGM,DHH,IL18BP,TBC1D10A,EGR2,IFITM3,PROCR,AZIN1,TSPAN13,FUT2,SLC12A7,TRAF3IP2,ZNF777,PLK2,GBP2,GCNT2,USP18,HSD11B2,HTR2B,IFI35,IL13RA1,GBP7,INPP1,JAK3,KCNH1,BZW2,MYD88,NOC4L,PLSCR1,CAVIN1,AKIRIN1,RNH1,RYR3,CCL2,CCL7,SELP,SH3BGR,SLC5A1,SLFN12L,GKAP1,TEX2,TRIM21,STAT3,STAT5A,TAP1,TIMP3,MRAP,ZNF281,…
Coexpression	M8554	Genes up-regulated in CD8 T cells: KLRB1 int [GeneID=3820] versus KLRB1- [GeneID=3820].	MSigDB C7: Immunologic Signatures (v6.0)	5.985e-14	6.993e-10	5.55e-12	5.518e-11	67	200	CGAS,OASL,TNFSF10,CASP4,CCND2,CD86,HMGN3,LY86,ISG15,IRGM,PUM3,PARP9,LPAR6,ETV6,EVI2A,IRF9,ST3GAL6,IFITM3,NLRC5,IFI44,GBP2,HSH2D,USP18,IFI35,IFIT1,TRIM5,CIPC,GBP7,INPP1,ISG20,DLL1,NCOA7,DTX3L,CHIC1,CD274,MX1,OAS2,CHRAC1,PFKFB3,ABCB1,SERPINI1,ZCCHC18,DHX58,PARP14,XAF1,SIDT1,ZCCHC2,ASB13,SAMD9L,CARMIL1,CHD7,SLFN12L,ZFP1,TRIM21,SLFN5,RTP4,STAT2,MDN1,TOR3A,TAPBP,MPEG1,AGRN,DDX58,PARP12,CD300LF,GBP6,PE…
Coexpression	M7336	Genes down-regulated in HMC-1 (mast leukemia) cells: untreated versus incubated with the peptide ALL1 followed by stimulation with T cell membranes.	MSigDB C7: Immunologic Signatures (v6.0)	5.985e-14	6.993e-10	5.55e-12	5.518e-11	67	200	ADA,ADAR,LRFN2,APOBEC1,ARF4,BCL3,BST2,CNP,BATF2,SPATS2L,KIAA0100,PARP9,IL18BP,ETV6,IKZF1,SIRPB1,FANCA,PTK2B,IRF9,IFITM3,NLRC5,SEMA4D,FPR2,NAAA,HSH2D,HDC,USP18,HK1,IFIT1,TRIM5,IL6,GBP7,INPP1,PIK3AP1,DTX3L,EFHB,CD274,OAS2,GSAP,SNTG2,SNX10,PARP14,PRKX,PTPRO,ATG16L1,RARRES2,RGS1,RGS16,TREML2,SAMD9L,CCL2,EIF4E3,KANSL3,TRIM21,SLFN5,RTP4,STAT2,STAT5B,TOR3A,TAPBP,FNBP4,MPEG1,PIK3R5,UBA7,VCAM1,CD300LF,BTG2
Coexpression	18698033-tableS1-ESR1	Human Breast_Desmedt08_469genes_ESR1_Module	GeneSigDB	6.084e-14	7.109e-10	5.574e-12	5.542e-11	117	450	FZD7,PLA2G10,ALCAM,FAM234B,YBX3,SCUBE2,GRAMD2B,CFB,RPS6KA4,CBS,SLC16A6,LRBA,HACD1,CEBPG,MFHAS1,OVOL2,SLC9A3R1,BACE2,ABTB2,COX6C,LRIG1,KIAA0040,CXADR,KIAA0753,DEFB1,FGFBP1,DSC2,RCAN1,ATP9A,CNNM4,ZNF263,SCCPDH,TOB1,EGR3,EMP2,DCXR,NCALD,B3GNT3,CYP39A1,WFDC2,FOXC1,CIB1,IGF2BP2,INPP5J,TJP3,WASF3,GATA6,PDCD4,BTG3,GPM6B,GRIA2,PRSS23,GSTM3,FAM107A,GALNT6,SLC6A14,HIVEP2,ELOVL5,HSD17B4,ID4,MICALL1,IL6ST,IL…
Coexpression	18245496-SuppTable2	Human Prostate_Wallace08_489genes	GeneSigDB	6.106e-14	7.135e-10	5.574e-12	5.542e-11	106	392	ADCY7,ADRB1,CMAHP,ANPEP,APOE,SOCS1,BCL2A1,WISP1,C1QA,C1QB,C5AR1,CD8A,CD86,CD53,CEBPD,CD83,CHKA,CCR5,CNN1,TMEM158,CPM,CREM,CSF2RB,ISG15,CTSS,P2RY14,DUSP2,ARL4C,SCCPDH,ADGRG2,EIF1AX,ETS2,EVI2A,MS4A4A,IRF9,FBN1,FCGR2B,IFITM3,IFI44,DPYSL4,LAMP3,FYB1,GPRC5B,ERAP1,ADAM28,FGL2,PDLIM3,GPM6A,GSTM3,HLA-DQA1,HLA-DQB1,HLA-DRB5,IRF8,IFI16,IFIT1,IL10RA,ISG20,LSP1,LYZ,MARK1,MMP9,MMP19,MX1,NAIP,ZNF467,NR4A2,OAS2…
Coexpression	M1417	Genes down-regulated during epithelial to mesenchymal transition (EMT) induced by TGFB1 [GeneID=7040] in the EpH4 cells (mammary epithelium cell line transformed by HRAS [GeneID=3265]).	MSigDB C2: CGP Curated Gene Sets (v6.0)	6.374e-14	7.448e-10	5.773e-12	5.741e-11	34	66	FZD8,ATF3,TSC22D1,CA2,CDH1,CHKA,CTGF,DUSP1,EGR1,EGR2,KLF2,FLNA,FOS,FOSB,PLK2,GRB7,NR4A1,ID1,ID2,ID4,IRF6,ITPR1,EPCAM,KITLG,PC,SERPINB5,PRKCZ,STAT5A,TGM2,THBS1,TIMP3,BTG2,HMGA2,ZNF239
Coexpression	19139136-TableS3	Human Prostate_John-Aryankalayil09_2212genes	GeneSigDB	9.419e-14	1.101e-09	8.466e-12	8.418e-11	301	1547	CNST,F8A1,ACYP2,ADARB1,ADCY1,ADCY6,GRAMD1B,PLEKHG1,RNF150,ADRA1D,ADRB1,TC2N,AHR,ZNF616,NLGN2,SPARCL1,BEGAIN,SH3RF1,ANK2,ANPEP,TMC4,BARX2,AREG,TMEFF1,ARRB1,STC2,AKR1C3,FAM196B,ATF3,ATP1B1,KIF1A,BDKRB1,TSC22D1,POLR3D,GBP5,ZFP36L1,BTG1,CAPN5,IL33,USP13,ZNF48,TAF1A,CASP4,CBR3,KYAT1,CLDN1,LATS1,CD8A,CD9,CD44,CEBPD,CENPB,CD83,RRAGD,CLCN5,FAM189A2,ZNF653,RASAL2,COL4A3,SESTD1,RCCD1,GAL3ST1,ACBD5,PODXL2,T…
Coexpression	M3645	Genes up-regulated in papillary thyroid carcinoma (PTC) compared to normal tissue.	MSigDB C2: CGP Curated Gene Sets (v6.0)	1.12e-13	1.309e-09	9.993e-12	9.936e-11	115	443	NRIP1,ADORA3,MTUS1,ALOX5,ANXA2,ENC1,APOE,BHLHE40,AREG,PDLIM4,PLPP2,PDE5A,ATIC,BCAT1,BCL2A1,CFB,BICD1,C1QA,C1QB,C3AR1,CA11,CLDN1,CLDN9,CCND2,PDLIM1,ENTPD1,CD44,CHIT1,QPCT,RASAL2,CLDN7,TMEM87A,TIPARP,CTSB,CTSD,CTSS,SPOCK2,DDB2,MVP,DPYD,DSC2,DSP,PLXNC1,ELF3,EMP3,EVPL,LSR,IGF2BP2,GPRC5B,GBP2,TNFRSF21,ME3,GJA4,MLLT11,SFN,KDELR3,GRB7,PRSS23,PLA2G16,PTP4A3,HAS2,SLC6A14,ACOT7,IGSF3,TNC,IGFBP6,IL10RA,IL13…
Coexpression	M14134	Genes down-regulated in ductal carcinoma vs normal ductal breast cells.	MSigDB C2: CGP Curated Gene Sets (v6.0)	1.201e-13	1.404e-09	1.063e-11	1.057e-10	66	198	ACTA2,FZD7,USP31,MICAL3,ANPEP,YBX3,GRAMD2B,ATF3,ATP1A2,CAV2,FAM189A2,CNN1,COL17A1,SOCS5,CFD,EHF,RCAN1,DSG3,DUSP1,EDN3,MEGF6,EGR1,ELF3,ELF5,SLC25A37,ST3GAL6,FOS,FOSB,PDLIM3,GPC3,GPM6B,RBPMS,ADAMTS5,FAM110C,TNC,ID4,TUBB2B,ITGB4,ITGB8,KCNC4,LAMC2,NCOA7,LTF,TM4SF1,MAOB,MAP2,MET,MGP,MYH11,MYLK,CMTM8,NFIB,BHLHE41,CMYA5,RAB27A,RARRES1,STEAP3,PLEKHS1,RRAD,SCN4B,CYP4X1,SOX9,TAGLN,SYNM,SYNPO2,TCIM
Coexpression	M7094	Genes down-regulated in adult fibroblasts with inactivated RB1 [GeneID=5925] by Cre-lox: acute loss of function (LOF) of RB1.	MSigDB C2: CGP Curated Gene Sets (v6.0)	1.243e-13	1.453e-09	1.088e-11	1.082e-10	72	226	ADAR,HIST1H2BC,AK4,ALDOC,ANXA4,APOBEC1,BHLHE40,BCL2A1,GBP4,C1QB,C1QC,C3AR1,C5AR1,SKAP2,SOCS3,CASP4,ACOD1,PRDX5,MCOLN2,ISG15,CTSB,CTSE,GADD45A,SH3BGRL2,IL18BP,HIPK3,ADGRE1,EVI2A,ACSL4,IRF9,FCGR1A,FCGR2B,PROCR,FPR1,CLEC4D,B3GNT2,RBBP9,MSRB1,GBP2,GCNT2,CD300C,USP18,IFI16,IFI35,IFIT1,GBP7,ISG20,ITGAM,LMO2,LYL1,MMP3,MT1A,NCF4,CPXM2,EGLN1,TMEM229B,PSMB8,PSMB10,PSME2,SAA1,HES6,CCL4,CCL7,SLFN12L,TOR3A,TA…
Coexpression	17823660-TableS2	Human Viral_Urosevic07_495genes	GeneSigDB	1.248e-13	1.458e-09	1.088e-11	1.082e-10	116	449	ACO1,ADARB1,HIST1H2BC,RECK,ANK2,AOC3,AKR1C3,DYNLL1,CRYBG3,CFB,CA2,CASP1,CASP7,MAP7,CD86,ENTPD1,CDH1,ADIPOQ,RRAGD,CLN5,FBXL2,LY86,SLC31A2,MYRIP,OSR2,CPE,TMEM87A,SOX13,ISG15,FEZ1,GLCE,PLCH2,CXADR,TMEM63A,SNPH,DAP,DAPK1,GADD45A,CFD,SV2B,PUM3,P2RY14,DNM1,DPT,DR1,DSP,TENM1,TNK2,EML1,EMP2,STX6,RASGRP2,NCALD,FBN1,FCGR2B,IFITM3,FBLN5,FOS,IFI44,RBCK1,GPRC5B,NAAA,ZNF266,GBP2,ADAM28,GPC3,BTG3,GMPR,GPER1,DUS…
Coexpression	M2456	Genes requiring MLL [GeneID=4297] for H3K4me3 and expression in MEF cells (embryonic fibroblast).	MSigDB C2: CGP Curated Gene Sets (v6.0)	1.288e-13	1.506e-09	1.115e-11	1.109e-10	85	289	AGT,ASPA,SH3RF3,AVPR1A,C4BPA,CACNA1A,CD14,SLC16A7,CDO1,JAM2,CISH,COL6A2,ABI3BP,GAL3ST1,OSR2,RNF144B,TOX,DGKA,RABGAP1L,MAFB,DPYD,DUSP2,EBF1,EDA,S1PR1,EGR3,ENPEP,CPQ,FES,FAM3C,FOXC1,DAPP1,GATA6,GPM6B,TWIST2,TBC1D8,GSTT2,PKP3,FRMD5,HOXB3,HOXB5,HOXB6,NEGR1,HTR2A,IGFBP6,IL6,KCNA4,AMIGO2,DLL1,MGP,PPM1L,MME,MYLIP,NFIA,NR4A2,PDE9A,PLEK,PARP14,MAPK13,ASPN,PTGFR,NDNF,TMEM51,STEAP4,RGS16,CLMP,SH3RF2,EIF4E3,…
Coexpression	M1834	Genes up-regulated in freshly isolated CD31- [GeneID=5175] (stromal stem cells from adipose tissue) versus the CD31+ (non-stem) counterparts.	MSigDB C2: CGP Curated Gene Sets (v6.0)	1.409e-13	1.646e-09	1.21e-11	1.204e-10	79	260	ADCY7,FZD7,ALDH1A1,RECK,ANK2,ANPEP,APOE,ASPA,ATP1A2,CFB,CD44,CDO1,CES1,COL6A2,ABI3BP,OLFML2B,OSR2,CRIP1,FEZ1,SETBP1,SCRN1,DCN,AKR1C1,CFD,MAFB,GFPT2,DPT,UST,TENM1,EMP3,EFS,FBN1,EFEMP1,SEMA3C,FBLN5,GDF10,PDLIM3,GPC3,GSTM3,HNMT,TNC,IGF1,IGFBP6,IRS1,KCND2,KCNK1,LIF,LRP1B,MEIS2,MGP,MME,TMEM176B,MYH11,NOTCH2,NOVA1,NPY1R,PCDH9,PLN,PLTP,PPL,BHLHE41,HTRA1,PTGDS,PTGFR,PTPRD,PID1,RERGL,WDR41,PLBD1,CXCL12,SL…
Coexpression	M11615	Genes down-regulated in metastatic tumors from the whole panel of patients with prostate cancer.	MSigDB C2: CGP Curated Gene Sets (v6.0)	1.609e-13	1.88e-09	1.373e-11	1.365e-10	88	305	CNST,ACYP2,NT5DC1,FAM135A,TSHZ3,ANXA11,ZBTB4,PDE5A,ATF3,RBM24,STARD13,BMP7,PER3,CACNA2D1,WFDC1,CAV2,B3GALNT2,IER2,CTGF,NEXN,FBXO22,SPOCK3,DUSP1,DUSP2,TSPAN2,RAB34,MEGF6,EGR2,EGR3,RAMP2,EFS,RASL12,MRVI1,WFDC2,FGFR2,SEMA3C,FOS,FOSB,ASB2,ZMYND11,IQGAP2,MAP3K20,ME3,CUEDC1,FGL2,TWIST2,FAM107A,NR4A1,MISP,ITGB8,ANTXR2,LSAMP,PPP1R14A,MEIS3P1,PPM1L,PYCARD,MX1,MYLK,PPP1R12B,GSTO2,NFIA,NOV,PAK1,CNTN3,SERPIN…
Coexpression	17683608-TableS1	Mouse StemCell_Ulloa-Montoya07_546genes	GeneSigDB	1.73e-13	2.021e-09	1.465e-11	1.456e-10	116	451	PIP5K1B,PDXK,ARHGAP6,SCUBE2,GRAMD2B,TMEM108,ATF3,BCR,GPR146,C3AR1,CACNA1D,SOCS3,ESAM,WFDC1,USP2,PDLIM1,LPAR2,PRR15,CLCN5,NOCT,BACE2,AKAP5,SPATS2L,RIPOR2,CYP27A1,SOX7,HS3ST1,RCAN1,TSPAN2,TLNRD1,PATJ,ENPEP,SPNS2,FABP3,TUBB3,ST3GAL6,FAM3C,RASD1,GATA6,GCNT1,TNFRSF21,GJA5,CNDP1,GPX2,RSPO3,HDC,FOXA2,IGSF3,YPEL2,ID4,TCF23,ADAMTSL5,KRT6A,KRT8,LOXL2,LRPAP1,SLC44A3,PIK3AP1,ARSI,MME,GLIPR2,ANKRD33B,MYL3,MYO…
Coexpression	M9051	Genes up-regulated in T reg: untreated ADORA2A [GeneID=135] knockout versus wildtype treated by ZM 241385 [PubChem=176407].	MSigDB C7: Immunologic Signatures (v6.0)	2.051e-13	2.396e-09	1.724e-11	1.714e-10	66	200	ADAR,OASL,TNFSF10,GBP4,BST2,S100G,MAP7,CNP,ISG15,FEZ2,LAPTM4A,IRGM,PARP9,DOPEY2,CNNM4,C8orf37,PATJ,IRF9,IFI44,B3GNT2,RBBP9,TRAF3IP2,GBP2,USP18,HK1,IFI35,GBP7,INPP1,ISG20,CD274,MX1,NOTCH1,OAS2,SECISBP2,NOC4L,DHX58,PARP14,PSMB8,PSMB10,PSME2,CMTM6,ASB13,SCNN1B,SELL,PEX26,SLFN12L,DCAF11,CAPN15,CMTR1,AVL9,TEX2,TRIM21,RTP4,STAT2,TOR3A,TAP1,TAPBP,ZEB1,FNBP4,AGRN,UBE2D1,PARP12,GBP6,PELI1,ZNFX1,ST6GALNAC5
Coexpression	M2504	Genes whose expression changes in Calu-6 cells (lung cancer) by TNF [GeneID=7124] were not affected by p38 inhibitor LY479754.	MSigDB C2: CGP Curated Gene Sets (v6.0)	2.226e-13	2.601e-09	1.858e-11	1.847e-10	94	337	ADARB1,MTUS1,BHLHE40,PDLIM4,ARRB1,ATP1B1,BCL2A1,BCL3,INPP4B,BMP5,ZFP36L2,TMEM50B,CALD1,CLDN1,CD83,ABTB2,COL6A2,TMEM158,OSR2,IER2,LRIG1,CXADR,CYB561,CYP1A1,TOX,GADD45A,GFPT2,RCAN1,DUSP8,FLOT1,TRIB1,ETS2,ZNF267,SLC25A37,ZBTB18,FOXF1,IVNS1ABP,GPRC5B,GATA6,GBP2,TNFRSF21,GEM,PRSS23,C9orf3,HIVEP2,HLA-A,HSPA1A,IGSF3,IL6ST,SLCO3A1,JUN,JUND,LAMC2,LOXL2,MEIS2,MAP3K3,MMP9,MYO1C,RNF19B,GSAP,SMOX,RBM47,RHOF,T…
Coexpression	16651414-Supp2	Human Breast_Bertucci06_2537genes	GeneSigDB	2.804e-13	3.276e-09	2.324e-11	2.31e-10	311	1624	ACAA1,ACACA,ACTA2,CYGB,ADAR,ADCY1,ADCY9,ZNF512B,SLAMF6,AIF1,ALOX5,RECK,FAM234B,ANXA2,ANXA7,ZBTB4,APOE,CPNE5,TCAP,AREG,SCUBE2,CCDC74A,OASL,DYNLL1,ATF3,LRRC15,BCAT1,BCL2A1,INPP4B,CFB,LIN7A,CD84,GBP4,GBP5,BST2,CPNE3,C1QA,C1QB,C1QC,C3AR1,OSGIN2,TMEM50B,CACNB1,VSTM2A,CASP1,SLC7A7,CD8A,SLC16A6,CD14,CD53,CD74,PRR15,LRBA,LONRF2,CD83,CHKA,SLC9A3R1,CTHRC1,CCR5,GSTO1,MCOLN2,COL15A1,SLC4A8,OLFML2B,COX6C,IER2…
Coexpression	18440302-SuppTable2	Human Lung_Ma08_708genes	GeneSigDB	3.091e-13	3.612e-09	2.544e-11	2.53e-10	117	460	TMEM200A,TMCC3,FZD8,USP31,AK4,ALCAM,FAM135A,TSHZ3,ANPEP,ENC1,RBM24,ATP1B1,ATP2B4,BCL2A1,BICD1,SOCS2,TSC22D1,OSGIN2,TMEM50B,CLDN1,CD44,SLC4A7,TMEM158,CHST11,CPM,CREM,CREB5,SPATS2L,MICAL2,SOCS5,ECE2,GADD45A,GFPT2,DUSP1,HIPK3,HIVEP3,TOB1,EGR1,EGR3,EMP2,TRIB1,ABCC4,B3GNT5,F2RL1,SLC25A37,ACSL4,FAM3C,FAR1,LRRC8C,SEMA3C,TACC2,HPS3,IVNS1ABP,CSPG5,GATA6,AFAP1L2,CXCL3,TBC1D8,GALNT6,TOX2,NEGR1,TNC,RHPN2,IL6…
Coexpression	M8689	Top 200 marker genes down-regulated in the 'CTNNB1' subclass of hepatocellular carcinoma (HCC); characterized by activated CTNNB1 [GeneID=1499].	MSigDB C2: CGP Curated Gene Sets (v6.0)	3.326e-13	3.886e-09	2.717e-11	2.702e-10	59	170	SEMA6A,YBX3,ATP2B2,KCTD12,MYOM1,C9,SOCS3,CXCL16,CDH1,CTHRC1,BACE2,CHST11,CRP,EGR1,EGR2,RCAN2,EPHA1,NCALD,ETS2,EVI2A,ACSL4,EFEMP1,MYL9,FGFR2,LSR,TNFSF13B,GATA6,GEM,GLDC,C11orf96,HPGD,KLRB1,AMIGO2,LOXL1,SLC16A14,MMP9,MYO1E,GPR88,PLTP,ASPN,PTGDS,MCUB,RAB27A,RGS1,PLBD1,SLC22A15,CCL21,CXCL12,SLC7A2,SLC12A2,SLC15A1,RFTN1,WWC1,THBS2,TIMP2,SDSL,LURAP1L,PELI1,MAL2
Coexpression	M1578	Genes down-regulated in freshly isolated CD31- [GeneID=5175] (stromal stem cells from adipose tissue) versus the CD31+ (non-stem) counterparts.	MSigDB C2: CGP Curated Gene Sets (v6.0)	3.462e-13	4.045e-09	2.809e-11	2.793e-10	69	216	SEMA6A,PKP4,PIK3R3,AQP1,AREG,SCUBE2,SOCS2,BST2,CD74,CYTH1,JAM2,PGS1,MYRIP,CREM,CSF2RB,CSF3,F11R,RCAN1,DSG2,LHX6,S1PR1,LPAR6,ETS2,MECOM,PLA1A,TSPAN13,ACKR1,RAPGEF4,FAM107A,HLA-DQA1,HLA-DQB1,HOXB7,ITGA6,ISG20,JAG2,LMO2,TM4SF1,MET,CLIC5,PIK3C2B,PODXL,XAF1,RASIP1,PTPRB,MMRN2,BAALC,SELE,SELP,PHLDA1,ST6GAL1,CHD7,SYBU,ENPP4,TBC1D9,MYO5C,ADGRL4,MAST4,DOCK9,SOX17,TEX14,TEK,TGM2,THBD,TSPAN7,TPD52,TSPAN12,U…
Coexpression	19010862-TableS1	Human Breast_Laere08_263genes	GeneSigDB	4.085e-13	4.773e-09	3.292e-11	3.273e-10	65	198	ACVRL1,ADCY6,ADCY7,ADCYAP1R1,TMC4,BHLHE40,STC2,CCDC74A,BCL2,C1QA,C1QB,MAP7,CD53,OVOL2,CELSR1,CYHR1,KIAA0040,CTSS,DACH1,ENPP5,AP1M2,CELSR2,MS4A4A,HOOK1,CSAD,TNFSF13B,RASEF,FYB1,GSTM3,RERG,TCEAL3,FAM110C,IL6ST,IL10RA,IRF6,IRS1,ITPR1,SPOPL,LYZ,MYLIP,MUC1,PLEK,P4HTM,TMEM30B,BSPRY,CASZ1,PTPRF,ROGDI,RARRES1,MARVELD2,THSD4,CYP4X1,SYBU,OCLN,TBC1D9,MYO5C,MAST4,MS4A6A,TCEA2,COTL1,UCP2,WFS1,EML2,SOWAHC,NIPA…
Coexpression	19074870-SuppTable4a	Human StemCell_Harris08_490genes	GeneSigDB	4.416e-13	5.161e-09	3.535e-11	3.515e-10	105	398	ACHE,ACTA1,ACVRL1,ADRA2A,RECK,ANXA2,ANXA6,APOE,ARRB1,ATP1A2,STARD13,BCHE,WISP1,WASF1,SDK1,WASL,CALD1,CASP4,CAV1,CAV2,CLDN2,CLDN1,RAB3C,ADIPOQ,CNTN1,COL6A2,COL9A2,COL15A1,MYRIP,NRG2,CPM,CTF1,CTSB,GPRASP1,CYP3A5,DGKA,DAP,CFD,HS3ST1,EMP3,ENO3,EYA2,TUBB3,FLOT2,FOS,ADAM28,GLI1,GRB7,GRIA1,ADAMTS5,HAS2,HLA-A,NR4A1,TNC,IFI35,IL1B,PLB1,IRF5,IRF6,JUN,KCNK1,KRT8,MET,MGP,MMP3,MMP16,MMP17,CD200,MSX1,MUC2,MYO1…
Coexpression	18614019-TableS4c	Mouse StemCell_Fazzio08_2031genes	GeneSigDB	4.593e-13	5.367e-09	3.651e-11	3.63e-10	249	1239	NRIP1,ACTN2,ADAR,ADARB1,ADCY7,TMCC3,ADRA2A,HIST1H2BC,ACAN,ALCAM,ATP6V1C2,ALOX15,SH3RF1,PIK3R3,CPNE5,AREG,ARL4D,SOCS1,ATF3,ATP12A,ATP2B2,PHACTR1,KCTD12,DDIT4L,CCDC126,BDKRB1,FGF18,INPP4B,LIN7A,CILP2,WASF1,IL33,MPPED1,CALB1,CASP4,CBR3,CCND2,SLC16A6,CD34,DLGAP1,HMGN3,ADIPOQ,CLCN5,TMPRSS11D,QPCT,CYP7B1,ACKR2,NOCT,HOMER2,ABTB2,TMEM158,CPM,FAM171B,CRHR2,CSF2RB,GLCE,CNTNAP2,CTGF,ARHGEF26,NEXN,FAM131B,CX…
Coexpression	15361855-SuppTable1	Human Ovarian_Donninger04_1191genes	GeneSigDB	4.764e-13	5.567e-09	3.761e-11	3.74e-10	205	970	ANKRD29,ADARB1,PLEKHG1,AP2A2,MTUS1,JAG1,ALAD,C1QTNF3,ALDH1A1,RECK,SLAIN2,MAP4K3,APOE,ARL4D,ATF3,EIF3B,FGF18,BMP7,MPPED2,CACNA1A,CALD1,CASP1,CAV1,CAV2,CCND2,PRR15,LONRF2,CHKB,SINHCAF,SLC9A3R1,KCNK6,METTL7A,ARMC8,COL15A1,B3GALNT2,BAG5,ACBD5,CPE,CREM,TIPARP,LRIG1,RNF144B,FGFR1OP2,TOX,DACH1,DCN,F11R,ARHGAP44,ARNT2,MAFB,REC8,DPYD,DPYSL2,MAMLD1,AP1M2,EBF1,EDN1,ARL4C,PLLP,ADGRG2,ENPEP,STX6,ZNF267,ETV3,E…
Coexpression	M8451	Genes up-regulated in U2OS cells (osteosarcoma) upon knockdown of HDAC3 [GeneID=8841] by RNAi.	MSigDB C2: CGP Curated Gene Sets (v6.0)	4.803e-13	5.612e-09	3.767e-11	3.745e-10	124	501	FZD8,SLAIN2,ANXA4,ENC1,ZNF317,PDLIM4,ARHGAP5,OASL,AKR1C3,ATF3,KDM1B,BMP5,BTG1,CALB1,CCND2,USP10,CD44,SINHCAF,CLCN5,MAPK8IP1,TMEM158,CREM,MICAL2,ZNF451,CTSB,CXADR,AKR1C1,G3BP2,GFPT2,E2F5,EDIL3,ARL4C,TOB1,FLOT1,TRIB1,GPHN,ABCC4,ETS2,EXTL3,F2RL1,SLC25A37,SH3YL1,FOXC1,RBBP9,MAP3K2,IQGAP2,NR6A1,GEM,GLS,CXCL3,RSPO3,GUCY1A2,WDR6,HAS2,UBE2QL1,HIVEP2,MIER3,HNMT,HOXB6,RAB43,IFI16,IFIT1,IL6ST,INPP5A,ITGA6,I…
Coexpression	17952122-GeneList	Human Breast_Vecchi08_792genes	GeneSigDB	4.941e-13	5.773e-09	3.849e-11	3.827e-10	133	551	NRIP1,ACTA2,ADCY7,FZD7,JAG1,OSBPL8,SPARCL1,ANXA2,ZSCAN18,AKR1C3,ATF3,LRRC15,BCAT1,BCL2,BTG1,C3AR1,SKAP2,IL33,CALD1,CAV1,CAV2,CLDN1,ENTPD1,CD53,CD83,CTHRC1,GSTO1,LY86,COL4A3,CPE,HIGD1A,SPATS2L,CSF2RB,CTGF,CXADR,RIPOR2,DCN,COCH,DIO2,DUSP1,EDIL3,ADGRG2,GREM1,KLF2,EFEMP1,SPON1,FGFR2,FOSB,TNFSF13B,LAMP3,IQGAP2,TAGAP,SEPT9,GEM,GLS,SFN,GPM6B,RBPMS,ADAMTS5,GSTM3,PLA2G16,AKAP11,SYNRG,HLA-DQB1,HNMT,IGSF3,I…
Coexpression	19861896-SuppTable1	Human Brain_Castells09_424gebes	GeneSigDB	5.546e-13	6.481e-09	4.292e-11	4.268e-10	100	373	ACTN2,FZD7,AGT,ALCAM,ALDOC,ANXA4,ANXA11,CNTNAP1,ARL4D,SOCS2,CA2,MAP7,CDH1,MFHAS1,PLEKHB1,JAM2,RRAGD,ITM2B,CNTN1,MAPK8IP1,CTGF,KIAA0391,CTSD,LAPTM4A,CYP21A2,SPOCK2,DDB2,TMCC2,DNM1,DSP,EBF1,S1PR1,TOB1,MEGF6,LPAR6,ENO2,TUBB3,TUBB4A,EFEMP1,MYL9,IFITM3,ZBTB18,FOXO1,PROCR,CXXC5,GPR153,TSPAN13,EGFLAM,TPPP3,BBC3,GFAP,FGL2,GPC3,GLI1,GPM6A,GPM6B,GRIK3,HK1,AFAP1L1,TNC,HYAL1,IGF1,IGFBP6,IGFBP7,TSPYL5,IL6ST,J…
Coexpression	19755675-TableS6	Human Leukemia_Li09_419genes	GeneSigDB	5.592e-13	6.534e-09	4.299e-11	4.274e-10	107	410	NRIP1,ADA,ADARB1,ADCY7,ADCY9,SEMA6A,ALCAM,ALOX5,ANXA2,ANXA4,ANXA6,AKR1C3,LRRC15,SOCS2,SKAP2,WASF1,CASP1,CCND2,PDLIM1,CD34,CD44,CD74,SLC9A3R1,RRAGD,LY86,METTL7A,IER2,CSF2RB,LRIG1,CTGF,ARHGEF4,TRAM2,CCDC69,RIPOR2,TES,RIMS3,DAPK1,GADD45A,P2RY14,RCAN1,ARL4C,EMP3,ENO2,ETS2,FAM3C,FOXO1,FLNA,FLT3,FOS,FOSB,ARL6IP5,IFI44,FYB1,IQGAP2,GLDC,BTG3,MLLT11,DSTN,PTP4A3,HLA-DQB1,ELOVL5,SYNPO,IGFBP7,TSPYL5,IL1B,ITG…
Coexpression	18199535-SuppTable1	Human StemCell_Amundson08_990genes	GeneSigDB	5.935e-13	6.935e-09	4.532e-11	4.507e-10	198	930	ACHE,ACTA1,ACVRL1,ACYP2,FZD6,ADORA2A,AHR,ALCAM,EEA1,ALOX5,AMPH,ANK1,ANK2,CDC14A,TMEFF1,SCUBE2,ASPA,ATF3,KDM1B,SLC4A4,ATP2B4,AVPR1A,MPDZ,BCHE,BCKDHB,BCL2,INPP4B,CFB,BRAF,C1QB,C4BPA,RPS6KA4,CAMK4,CCND2,CCNT2,CD8A,CD14,CD34,ENTPD1,CDO1,CHKB,FAM189A2,RASAL2,AKAP6,AKAP5,CLOCK,CRP,CTSD,CYP1A1,DGKA,DDB2,COCH,DYNC1I1,NR1D2,FGFBP1,DOCK1,DPYD,DSP,S1PR1,EDN3,HIPK3,AGO1,EGR3,PLXNC1,LPAR6,EML1,ADGRE1,TRIB1,ST…
Coexpression	M2356	Genes with promoters occupied by SMAD2 or SMAD3 [GeneID=4087, 4088] in HaCaT cells (keratinocyte) according to a ChIP-chip analysis.	MSigDB C2: CGP Curated Gene Sets (v6.0)	6.063e-13	7.085e-09	4.601e-11	4.575e-10	180	823	AHR,ALCAM,SH3RF1,ANXA2,ANXA4,ENC1,ATF3,BCAT1,BCR,TSC22D1,ZFP36L1,BTG1,CALD1,MPZL1,SPAG9,CAV1,PDLIM1,CD44,PRR15,CDH13,CLTC,MOB4,RASAL2,SESTD1,COL7A1,COL17A1,B3GALNT2,CLDN4,CLDN7,TMEM87A,TIPARP,TSKU,SPATS2L,ZNF592,SETBP1,CTGF,ARHGAP32,TES,PHF19,SCRN1,GADD45A,KIAA0753,RASSF5,F11R,EHF,TCTEX1D2,DSC2,DSG2,DSG3,DSP,EDIL3,EDN1,SIGIRR,EIF4A2,PLEKHA1,FLOT1,STX6,B3GNT5,ETS2,F2RL1,TUBB3,ATP6V1D,FAR1,CAMKK1,C…
Coexpression	M7469	Genes down-regulated in CD4 [GeneID=920] T cells treated with IL6 [GeneID=3569]: STAT3 [GeneID=6774] knockout versus wildtype.	MSigDB C7: Immunologic Signatures (v6.0)	6.871e-13	8.028e-09	5.018e-11	4.989e-10	65	200	C9orf152,MYOM1,PER3,MPZL1,ESAM,PSTPIP2,CBR3,TRIM47,CLN3,CYP7B1,METTL7A,RNF144B,F11R,DIAPH1,CALML4,DSG2,RMDN1,ENO2,ETS2,EXTL3,HSPA12B,FGF11,NBEA,SLC16A12,CAPS2,GNS,MID2,GSTT1,RASSF6,HOXB5,FAM110C,USP54,INPP5A,ITGA2B,C6orf141,ANKRD33B,NDN,OCRL,P2RX1,CPNE8,PODXL,PKIA,PTGS1,RGS1,TTLL7,MARVELD2,LRRC36,ZFP2,ICK,ST3GAL1,PEX26,GKAP1,DIP2C,FOXJ2,FRYL,TEK,TGM2,TRAF1,TRPC6,UBA7,CADM1,UPP1,CDCP1,MICU3,SLC16A9
Coexpression	M5947	Genes up-regulated by STAT5 in response to IL2 stimulation.	MSigDB H: Hallmark Gene Sets (v6.0)	6.871e-13	8.028e-09	5.018e-11	4.989e-10	65	200	ETFBKMT,AHR,ALCAM,ANXA4,BHLHE40,SOCS1,TNFSF10,BCL2,SOCS2,GBP4,CA2,CCND2,CD86,CD44,CD83,CISH,RRAGD,GSTO1,LRIG1,COCH,RABGAP1L,SH3BGRL2,ENO3,IFITM3,LRRC8C,BATF,TNFRSF21,FGL2,GPR83,GUCY1B1,IRF8,IL10RA,ITGA6,IRF6,ITGAE,SHE,LIF,GLIPR2,MUC1,MYO1C,MYO1E,P2RX4,ABCB1,PLSCR1,PTCH1,PTGER2,PTH1R,RGS16,RNH1,RORA,BATF3,SELL,SELP,IKZF2,PHLDA1,SLC2A3,SYT11,NFKBIZ,NCS1,TGM2,TRAF1,CDCP1,GALM,CDC42SE2,PHTF2
Coexpression	M9020	Genes down-regulated in lymphoid primed multipotent progenitors: wildtype versus LYL1 [GeneID=4066] knockout.	MSigDB C7: Immunologic Signatures (v6.0)	6.871e-13	8.028e-09	5.018e-11	4.989e-10	65	200	ARF4,OASL,SOCS1,TNFSF10,GPR146,GBP4,SOCS3,CISH,CCR5,CNP,ISG15,KIAA0100,IRGM,PARP9,SH3BGRL2,ACSL4,IRF9,ST3GAL6,BATF,LYSMD2,GBP2,GEM,ARID5A,CUEDC1,GPR83,NUDT4,INSL6,USP18,IFI35,IL10RA,GBP7,ISG20,KPNA1,CD274,MX1,MYD88,RNF19B,OAS2,NOC4L,DHX58,PARP14,CMTM6,RGS1,SLC25A22,ASB13,SFT2D2,FAM102A,SLFN12L,CMTR1,TRIM21,RTP4,STAT2,STAT3,SYNE2,TOR3A,TAP1,TAPBP,FNBP4,NFKBIZ,ZNF281,PARP12,GBP6,JPH2,PELI1,ZNFX1
Coexpression	M6887	Genes down-regulated in monocytes after HCMV infection: BAY 11-7082 [PubChem=5353431] versus Ly294002 [PubChem=3973].	MSigDB C7: Immunologic Signatures (v6.0)	6.871e-13	8.028e-09	5.018e-11	4.989e-10	65	200	TSR2,ADAR,SOCS1,TNFSF10,AVPR1A,PEX11A,CILP2,IL33,CACNA2D1,CD14,CD44,CISH,ACOD1,BATF2,CSF3,DOPEY2,EDN1,HIVEP3,TRIB1,ACSL4,FPR2,ASB4,GBP2,NR6A1,GEM,FGL2,C11orf96,HDC,USP18,HSD11B2,ID2,IFI35,MISP,LAMC2,LIF,TM4SF1,ARSI,MMP3,GLIPR2,OAS2,NOC4L,PLAT,PLSCR1,SLC25A22,SAA1,CCL2,CCL4,CCL7,CCL11,SDC4,SELP,SH3GL3,RAB20,EPB41L4A,RTP4,STAT5A,TAPBP,DUSP16,KCNE4,UPP1,EZR,AEN,ZFAND5,ZNFX1,ILDR1
Coexpression	M5907	Genes defining late response to estrogen.	MSigDB H: Hallmark Gene Sets (v6.0)	6.871e-13	8.028e-09	5.018e-11	4.989e-10	65	200	NRIP1,SLC24A3,AREG,SCUBE2,ATP2B4,BCL2,CA2,CAV1,CD9,CD44,CDH1,OVOL2,CISH,SLC9A3R1,HOMER2,COX6C,CPE,NCOR2,DUSP2,TOB1,CELSR2,EGR3,EMP2,DCXR,FOXC1,UNC13B,BATF,FOS,ST6GALNAC2,LSR,TSPAN13,TJP3,PDCD4,PDLIM3,BTG3,SFN,GPER1,PRSS23,PLA2G16,PKP3,ELOVL5,ID2,IL6ST,ISG20,JAK2,LAMC2,LLGL2,LTF,NPY1R,PCP4,SNX10,PLXNB1,MAPK13,PTGER3,RET,CXCL12,IL17RB,FAM102A,SIAH2,SLC1A4,HR,PERP,ST14,WFS1,CHPT1
Coexpression	M6625	Genes up-regulated in bone marrow-derived macrophages with IL6 [GeneID=3469] knockout and 45 min of stimulation by AIL10 [GeneID=3486] and LPS versus IL6 [GeneID=3469] and LPS.	MSigDB C7: Immunologic Signatures (v6.0)	6.871e-13	8.028e-09	5.018e-11	4.989e-10	65	200	AIF1,TNFSF10,C1QA,CASP1,CASP4,CXCL16,CD86,CD83,CCR5,CNP,ISG15,LAPTM4A,PARP9,DPYSL2,IRF9,FCGR1A,FCGR2B,IFITM3,NLRC5,B3GNT2,FYB1,ARID5A,FGL2,PLEKHA8,GPR35,PKP3,HSH2D,HLA-DQA1,IFI35,IL15RA,GBP7,SLCO3A1,ISG20,NCOA7,PIK3AP1,DTX3L,NFATC2,OAS2,FAT3,PARP14,AFTPH,PSMB10,ZCCHC2,PTPRO,PLBD1,SAMD9L,CCL2,CCL7,SDC4,CASP12,SLFN12L,CMTR1,MYCBP2,TOR3A,MS4A6A,TAP1,AGRN,DDX58,UBA7,PARP12,CD300LF,ZC3HAV1,GBP6,DENND1…
Coexpression	M2424	Genes up-regulated in neonatal cardiac myocytes upon knockdown of BCL3 [GeneID=602] by RNAi.	MSigDB C2: CGP Curated Gene Sets (v6.0)	7.189e-13	8.4e-09	5.218e-11	5.188e-10	98	364	ADRA1D,ANK1,OASL,LDHD,GBP4,BST2,CCND2,CDO1,JAM2,CKMT1B,BACE2,WSCD2,ARHGEF26,CXADR,SECISBP2L,ABCC9,EDIL3,EDN1,ENO3,NCALD,FABP3,FASN,MYL9,LSR,ASB4,ACSS1,GBP2,TNFRSF21,FGL2,CTXN1,RSPO3,UBE2QL1,USP18,ACOT7,NR4A1,DNAJB2,IFI35,TRIM5,IGF1,IGFBP6,STON2,IL6,IL6R,IRF6,ZNF385B,KHK,LIPE,LRPAP1,NAT8L,MATN2,DTX3L,MME,MMP3,TCEAL5,NPY1R,NRTN,SERPINB2,SERPINI1,PLAT,RBM47,C16orf54,DHX58,PARP14,CROT,BSPRY,PSMB8,PTG…
Coexpression	15273739-SuppTable2	Human Intestine_Jinawath04_1553genes	GeneSigDB	7.61e-13	8.893e-09	5.489e-11	5.458e-10	236	1164	HDHD3,CHAF1B,ACAA1,RHOJ,ACO1,ACTA1,ACYP2,FAM3D,ADCY7,ADCYAP1R1,ADRA1D,SLC25A11,ATP6V1C2,ALDH1A1,SHROOM3,SH3RF1,ANPEP,ANXA7,GRAMD1A,AKR1C3,ATP2A3,ADAM15,BCHE,BCR,DCAF5,LIN7A,BMP3,TSC22D1,FCGBP,BRAF,HERC1,CA2,RHBDL1,CAV1,CCND2,ENTPD2,LPAR2,CHKA,SINHCAF,SLC35F3,CLN5,DNAJB5,METTL7A,CNP,COL4A3,SPEF1,RNF166,MYRIP,CREB5,SPATS2L,CSF3,CTSS,FAM131B,RNF144B,TES,CYP3A5,DGKA,DCC,GADD45A,DHX8,PUM3,USP3,MVP,SH3…
Coexpression	17389037-Tab2	Human Breast_Turashvili07_326genes	GeneSigDB	8.493e-13	9.925e-09	6.089e-11	6.054e-10	72	234	ACTA2,FZD7,USP31,ANPEP,PKP4,YBX3,GRAMD2B,ATF3,ATP1A2,LRRC15,CAV2,CD44,FAM189A2,CNN1,COL17A1,SOCS5,CFD,EHF,RCAN1,DSG3,DUSP1,EDN3,EGR1,ELF3,ELF5,SLC25A37,FBN1,ST3GAL6,FOS,FOSB,PDLIM3,GPC3,GPM6B,RBPMS,ADAMTS5,FAM110C,TNC,ID4,TUBB2B,ITGB4,ITGB8,ITPR2,KCNC4,LAMC2,NCOA7,LTF,TM4SF1,MAOB,MAP2,MET,MGP,MYH11,MYLK,CMTM8,NFIB,BHLHE41,ASPN,CMYA5,RAB27A,RARRES1,RET,STEAP3,RRAD,SAA1,SCN4B,CYP4X1,SOX9,EPB41L3,TA…
Coexpression	M2019	Genes with high-CpG-density promoters (HCP) bearing histone H3 trimethylation mark at K27 (H3K27me3) in MEF cells (embryonic fibroblast).	MSigDB C2: CGP Curated Gene Sets (v6.0)	8.984e-13	1.05e-08	6.401e-11	6.365e-10	139	589	ACHE,ACTN2,ELFN2,ADCYAP1,ACAN,C1QTNF4,KLHL14,ALOX5,RASAL1,ALOX15,SHTN1,ATP12A,ATP2B2,PHACTR1,SLC46A2,BSN,MPPED1,CALB1,VSTM2A,ESAM,SYT7,SLCO4C1,TMEM229A,NRXN2,SLC35F3,TMEM59L,MYRIP,CLDN4,CELSR1,AATK,DCC,TMEM130,DHH,MANEAL,MARVELD3,DSC2,DSG2,AP1M2,RASGRP2,EPHA8,LAMC3,IKZF1,TUBB4A,CRB3,FGF11,FGF12,KCNV1,BICDL1,LSR,CSPG5,RASEF,CPNE7,CPLX2,GFRA3,LUZP2,GPR4,VAX1,RAPGEF4,GRIA2,GRIK3,GSTT2,TEKT4,GALNT6,F…
Coexpression	M19529	Genes down-regulated in anaplastic thyroid carcinoma (ATC) compared to normal thyroid tissue.	MSigDB C2: CGP Curated Gene Sets (v6.0)	9.074e-13	1.06e-08	6.426e-11	6.39e-10	129	533	ACAA1,ACTA2,SNN,MTUS1,SMIM19,SH3RF1,RGS5,ARHGAP5,ARHGAP6,ZSCAN18,SLC4A4,STARD13,KCTD12,DPY19L3,BCL2,ZFP36L2,CPNE3,HERC1,TMEM50B,CAV2,DGKI,CEBPD,RRAGD,CLN5,RASAL2,IQCK,ABI3BP,TRIM58,CPE,HIGD1A,LRIG1,FEZ1,CTSB,CTSS,GPRASP1,ARHGAP24,PRAG1,RASSF5,DIO2,SH3BGRL2,UST,TOB1,EGR1,EGR2,EGR3,EIF1AX,LHFPL6,ENO3,TRIB1,KBTBD7,CPQ,SBSPON,ZCCHC7,FOXO1,FOS,TACC2,WASF3,AFAP1L2,GPM6A,GPM6B,RBPMS,GPR27,GSTM1,GSTM2,GS…
Coexpression	19837975-TableS1	Human Leukemia_McWeeney10_885genes	GeneSigDB	1.224e-12	1.43e-08	8.615e-11	8.566e-10	137	580	CNST,TMEM200A,HIST1H2BC,TC2N,SLC44A5,ZNF616,CMAHP,FAM135A,RECK,SHTN1,PDXK,OASL,ZNF420,ADAM1A,MPDZ,INPP4B,BICD1,SOCS2,TSC22D1,SLC7A7,SLC16A6,CEBPD,B4GALT6,CLN5,LY86,FAM171B,ISG15,CTSE,CXADR,RIPOR2,CYP2E1,DAPK1,DMXL1,CFD,SPOCK3,MAFB,USP3,DSG2,DUSP1,DUSP2,ZNRF2,ARL4C,FSD1L,EGR1,KMT5B,LPAR6,DHRS9,RXFP1,TRIM13,MECOM,F2RL1,NME8,KLF2,FAM3C,FOSB,NBEA,TTLL11,GAB1,TAGAP,PDCD4,PARD6B,RBPMS,CXCL3,GSTT1,GUCY1…
Coexpression	12917485-Table8	Human Breast_Sotiriou03_706genes	GeneSigDB	1.247e-12	1.457e-08	8.724e-11	8.675e-10	125	513	ADA,ALCAM,SHROOM3,PIK3R3,BHLHE40,AOC3,ATF3,TNFSF10,BCL2,TSC22D1,ZFP36L2,BST2,BTG1,CAV1,CAV2,CCND2,CD8A,CD9,CD34,CD44,CD53,CD74,LRBA,CD83,SLC9A3R1,ITM2B,OLFML2B,ISG15,CTSB,CXADR,CYP27A1,DPP6,RCAN1,DSP,DUSP1,S1PR1,SH3YL1,FASN,FCGR3A,WFDC2,ZBTB18,FOXC1,SEMA3C,HACD3,FOS,FOSB,ARL6IP5,ST6GALNAC2,PLK2,ZMYND11,GBP2,PDCD4,WWP1,DUSP14,GRIA2,GSTM3,PLA2G16,HGF,HK1,HLA-A,HLA-DQA1,HLA-DQB1,HLA-DRB5,NR4A1,HOXB5…
Coexpression	19269367-TableS1	Mouse StemCell_vanderFlier09_134genes	GeneSigDB	1.285e-12	1.502e-08	8.94e-11	8.889e-10	41	98	ADRA2A,SORCS2,LGR5,AQP1,SOCS2,CD44,PLEKHB1,LRIG1,DBP,ARL4C,CDCA7,EMP2,ETS2,HOOK1,CHMP4C,WWP1,PRSS23,SLCO3A1,JUN,SP5,NOTCH1,PDGFA,PACSIN3,PIK3R1,PLA2G5,PLS3,DDIT4,RNF43,PTPRD,PTPRO,HUNK,TNFRSF19,PHLDA1,SLC12A2,SLC14A1,SMARCD3,SOAT1,SOX9,DTX4,RGMB,CITED4
Coexpression	M4508	Genes down-regulated in epidermis after to UVB irradiation.	MSigDB C2: CGP Curated Gene Sets (v6.0)	1.348e-12	1.575e-08	9.322e-11	9.269e-10	124	508	FZD7,ALAD,APOE,AREG,ATF3,BCHE,BCL3,FCGBP,PER3,ZFP36L2,HERC1,SKAP2,TMEM50B,SPAG9,CLDN1,CYTH1,CD83,SINHCAF,COL7A1,COL5A3,CPM,CRIP1,CRY1,NCOR2,DBP,DHX8,CFD,EHF,OXSR1,DNM1,HS3ST1,USP3,RCAN1,DSG3,DUSP2,DUSP8,ARL4C,PLLP,EGR1,EGR2,EGR3,EML1,EMP2,TRIB1,DCXR,ABCC4,EFS,CYP39A1,F2RL1,KLF2,HOOK1,FGFR2,SUCO,SEMA4D,FOSB,TACC2,IVNS1ABP,B3GNT2,TPPP3,HECA,GBP2,PDCD4,RAB40B,PRSS23,KATNA1,DUSP10,HIVEP2,HPGD,HSD17B4…
Coexpression	M11585	Genes up-regulated in MCF7 cells (breast cancer) after stimulation with NRG1 [GeneID=3084].	MSigDB C2: CGP Curated Gene Sets (v6.0)	1.369e-12	1.599e-08	9.407e-11	9.354e-10	59	175	BHLHE40,AREG,SOCS1,ATF3,LRRC15,PER2,CLDN4,TIPARP,IER2,CTGF,CTH,TES,GADD45A,DUSP1,DUSP2,DUSP8,EDN1,EGR1,EGR2,EGR3,EGR4,TRIB1,ETS2,F2RL1,KLF2,FOS,FOSB,TOB2,GATA6,TNFRSF21,GEM,SFN,DUSP10,NR4A1,ID1,IL6R,INPP1,ISG20,JUN,JUNB,LAMC2,LIF,NPC1,NR4A2,PFKFB3,SERPINB8,AKIRIN1,REL,PHLDA1,PPRC1,GTPBP4,FLRT3,EZR,AEN,ZFAND5,SOWAHC,CXCR4,NR4A3,ARPC5L
Coexpression	M2840	Genes up-regulated in luminal-like breast cancer cell lines compared to the basal-like ones.	MSigDB C2: CGP Curated Gene Sets (v6.0)	1.578e-12	1.844e-08	1.079e-10	1.072e-09	100	379	SLC24A3,ADCY6,C9orf152,TC2N,FAM234B,ANXA6,SHTN1,ARRB1,SCUBE2,EIF3B,ADGRB2,CACNA1D,KIFC2,SLC16A6,LONRF2,CISH,SLC9A3R1,SLC4A8,SOX13,CYHR1,KIAA0040,ARHGEF26,ABHD11,CYB561,RAB11FIP3,ZFYVE16,KIAA0232,DACH1,SFI1,CFD,DENND4B,ATP2C2,DLG3,USP3,TRAPPC9,DOPEY2,DUSP8,TOB1,EMP2,KLF2,TBC1D16,GARNL3,CXXC5,TSPAN13,CACNG4,INPP5J,TJP3,GAMT,SDCCAG3,CTXN1,CCDC117,ANKRD13D,NUDT4,GALNT6,ISG20,LLGL2,LRP3,MYO5B,ZNF467,Z…
Coexpression	M8215	Genes in the expression cluster 'HSC and Progenitors Shared': up-regulated in hematopoietic stem cells (HSC) and progenitors from adult bone marrow and fetal liver.	MSigDB C2: CGP Curated Gene Sets (v6.0)	1.984e-12	2.318e-08	1.348e-10	1.34e-09	154	681	ADA,FZD6,FZD8,SH3RF1,PKP4,NIPSNAP1,ABCB11,FAM43A,STARD13,TNFSF10,BCL2,FGF18,LDHD,GBP4,PER2,BSN,MPPED2,DAGLA,ESAM,CCND2,USP2,GCNT3,SHC2,AKAP6,SESTD1,SLC4A8,PAQR4,CREM,CRHR2,ZNF451,FGFR1OP2,ARHGAP32,TES,DAPK1,SPOCK2,ACE,JAKMIP2,KIAA0753,DLG3,EDIL3,PLLP,SCCPDH,AGO1,SIGIRR,EML1,ETV6,FANCC,TBC1D16,FASN,TAOK3,CPQ,SEC23B,RNF138,AGAP2,FLT3,IVNS1ABP,IGF2BP1,IGF2BP2,NSG1,TPPP3,SLC12A7,RBBP9,ILDR2,CAPSL,ZNF…
Coexpression	M6025	Genes up-regulated in CD4 [GeneID=920] T cells: untreated (0h) versus activated by anti-CD3 and anti-CD28 (2h).	MSigDB C7: Immunologic Signatures (v6.0)	2.25e-12	2.63e-08	1.469e-10	1.461e-09	64	200	METAP1D,TMCC3,CARNS1,C5orf30,ANXA6,ZFP14,ARHGAP5,KCTD14,KCTD12,BCKDHB,ZFP36L1,BST2,CACNA1D,SOCS3,SPAG9,CCNT2,PDLIM1,MARF1,PIEZO1,DBP,DOPEY2,S1PR1,ENO3,ETV3,FAAH,KLF2,NLRC5,LRRC8C,CYTH4,DNAJB2,ITPR2,JUNB,KHK,CYP4F3,EPCAM,CHIC1,KCTD6,PPM1L,TMEM176B,BTLA,GSAP,FNDC10,P2RX4,PCP4,ABCB1,CCSER2,GPR132,SIDT1,CERS4,GPATCH2,PLBD1,CHDH,NCF1,SAMD9L,FAM102A,SLC39A4,MYCBP2,DTX4,AGRN,TUBA4A,MICU3,AMZ1,ZSCAN26,PB…
Coexpression	M7652	Genes up-regulated in healthy CD4 [GeneID=920] T cells: germ free versus specific pathogen free.	MSigDB C7: Immunologic Signatures (v6.0)	2.25e-12	2.63e-08	1.469e-10	1.461e-09	64	200	OASL,SOCS1,ATP1B1,TNFSF10,BCL2A1,BCL3,BMP3,C1QB,SOCS3,CASP4,CD86,HOMER2,SLC31A2,CREM,CSF2RB,ISG15,DEFB1,ARNT2,P2RY14,DNM1,MVP,FLOT1,TRIB1,IRF9,FCGR1A,BATF,IFI44,RBCK1,FYB1,GBP2,GEM,ARID5A,GLUL,HIVEP2,IRF8,IFI16,IFI35,IL10RA,ISG20,JUNB,MX1,RNF19B,NPC1,OAS2,P2RX4,PITPNA,PLEK,POLG,XAF1,PTPRR,RAB27A,C11orf80,CCL7,CCL8,SFT2D2,SBNO2,TRIM21,STAT2,STK3,STX3,TAP1,TAP2,TLR1,ZC3HAV1
Coexpression	M9136	Genes down-regulated in CD4 T conv: control versus over-expression of FOXP3 [GeneID=50943].	MSigDB C7: Immunologic Signatures (v6.0)	2.25e-12	2.63e-08	1.469e-10	1.461e-09	64	200	SLC10A3,SNN,KLHL14,ANXA6,KCTD14,FAM43A,KCTD12,MFHAS1,CLN5,ITM2B,IRGM,RIPOR2,ARHGAP24,RASSF5,USP3,RCAN1,EMP3,PATJ,RASGRP2,B3GNT5,EVI2A,SLC25A37,KLF2,ZBTB18,ZMYND11,BTG3,GNS,FAM129C,MICALL1,IFNGR2,IKBKB,GBP7,ITPR1,CYP4F3,KCTD6,CD200,MYLIP,ZNF467,NPC1,P2RX4,TMOD3,SERPINI1,DDIT4,UBL3,PARP14,PLBD1,NCF1,TMEM176A,SAMD9L,MAPK12,SATB1,SDC4,PQLC1,ST3GAL1,FOXJ2,MYCBP2,ESYT1,GPCPD1,KDM7A,DDX58,VIM,CD300LF,SS…
Coexpression	M8564	Genes up-regulated in T helper cells 5 days post polarization: Th1 versus Th17.	MSigDB C7: Immunologic Signatures (v6.0)	2.25e-12	2.63e-08	1.469e-10	1.461e-09	64	200	CGAS,OASL,GRAMD2B,ATP12A,TNFSF10,BST2,CAPN5,CACNA1A,CD86,HMGN3,CKM,ISG15,IRGM,PARP9,DOPEY2,EVI2A,IRF9,ST3GAL6,IFITM3,NLRC5,IFI44,GBP2,KATNA1,GTF2F2,HSH2D,USP18,IFI35,IFIT1,TRIM5,GBP7,INPP1,ISG20,AMIGO2,DLL1,DTX3L,CHIC1,MX1,NOTCH1,OAS2,PFKFB3,DNMT3L,ZCCHC18,DHX58,PARP14,XAF1,LRFN3,SIDT1,ZCCHC2,SAMD9L,CARMIL1,SLFN12L,POLR3E,SSBP4,TRIM21,SLFN5,RTP4,STAT2,TMEM106A,DTX4,TOR3A,MPEG1,AGRN,PARP12,GBP6
Coexpression	M8089	Genes down-regulated in myeloid-derived suppressor cells from bone marrow: wildtype versus HDC [GeneID=3067] knockout.	MSigDB C7: Immunologic Signatures (v6.0)	2.25e-12	2.63e-08	1.469e-10	1.461e-09	64	200	AHR,ANXA2,APEX1,SLC41A1,BCL3,C5AR1,PSTPIP2,CD9,HMGN3,CLTC,CCR5,MCOLN2,PGS1,ACBD5,CHST11,CRIP1,TIPARP,CELSR1,CSF2RB,PYGO1,DUSP1,HIPK3,FLOT1,CLVS1,IRF9,FCGR2B,AZIN1,CLEC4D,FUCA2,GBP2,GEM,FGL2,YWHAQ,CXCL3,HDC,ID2,IL1B,IL6ST,JUN,DTX3L,ZC3H12D,TMEM176B,ANKRD33B,PDE8A,PFKFB3,SNX10,RBM47,RC3H2,AKIRIN1,KIAA1551,SH3GL3,ST3GAL1,COQ10B,SBNO2,SOX5,TBC1D9,TAF4B,TGM2,ZNF281,TPD52,TRIO,VIM,AGPAT4,SSPN
Coexpression	M6207	Genes up-regulated in polymorphonuclear leukocytes 9h after infection by: S. aureus versus A. phagocytophilum.	MSigDB C7: Immunologic Signatures (v6.0)	2.25e-12	2.63e-08	1.469e-10	1.461e-09	64	200	ADGRG5,GRAMD1A,PDLIM4,OASL,ATP1A2,BCL2,BCL3,GBP4,CISH,TMEM158,CLDN7,CRP,NSMF,CSF2RB,TMEM63A,DAP,KBTBD11,PARP9,SHISA4,EMP2,ENO3,KLF2,WFDC2,IFITM3,NLRC5,FOXO1,FOS,GJA4,GALNT6,HDC,MICALL1,MISP,IGFBP7,PLB1,ITGAE,LY6H,ZC3H12D,BTLA,NFATC2,CPXM2,PCP4,PLEK,DHX58,XAF1,SLC22A23,PSME2,ROGDI,TMEM51,RGS4,BATF3,BCL2L15,RASA3,FAM102A,ST6GAL1,SEMA4A,TOR3A,COTL1,SH3PXD2B,TLR1,TPM2,DDX58,CDCP1,SERPINB12,ITM2C
Coexpression	M9742	Genes up-regulated in Th1 CD4 [GeneID=920] SMARTA T cells: effector during acute infection of LCMV versus memory.	MSigDB C7: Immunologic Signatures (v6.0)	2.25e-12	2.63e-08	1.469e-10	1.461e-09	64	200	AHR,ALCAM,CD84,TSC22D1,ZFP36L2,IL33,SPAG9,USP2,CD86,CD53,CD74,CHKA,OVOL2,CHST11,TIPARP,IER2,NSMF,DMXL1,DTX1,AP1M2,HIVEP3,EGR1,EGR2,EGR3,EPHA8,B3GNT5,SEMA4D,FOSB,RASD1,TOB2,C11orf96,GNG4,IL6ST,TUBB2B,KRTCAP3,LYL1,TRIB2,MYO1C,MYO1E,NFATC1,NR4A2,PLEK,RHOF,DDIT4,CORO7,PLEKHF2,TMEM51,REL,RGS1,RGS16,PLBD1,TMEM74B,SSBP4,FNBP1,SSFA2,NCS1,TPD52,CBLC,UBE2D1,RMND5B,AMZ1,LAPTM5,LBH,NR4A3
Coexpression	16440291-SuppTable1	Human HeadandNeck_Martens06_209genes	GeneSigDB	3.09e-12	3.61e-08	2.006e-10	1.994e-09	65	206	ACTA2,ADARB1,SPARCL1,RGS5,APOE,AQP1,AOC3,KCTD12,BCL2,SOCS2,ZFP36L2,C1QA,C1QB,IL33,SELENBP1,CALD1,CAV1,CD14,LMOD1,SDC3,GPRASP1,TMEM47,COCH,P2RY14,DPT,LHFPL6,ETS2,KLF2,MS4A4A,MYL9,PLA1A,LAMP3,ACKR1,GPRC5B,IQGAP2,GATA6,GNS,PLA2G16,GUCY1B1,ID2,IGF1,IGFBP7,IL6ST,AMIGO2,LEPR,MATN2,MGP,MYLK,NELL2,NFIB,NPY1R,PLTP,CCL21,CXCL12,ZCCHC24,ADGRL4,TAGLN,MS4A6A,ZFPM2,TGFBR3,THBD,TIMP3,TSPAN7,TPM1,VWF
Coexpression	16151515-TableS4	Mouse StemCell_Forsberg05_606genes	GeneSigDB	3.2e-12	3.739e-08	2.066e-10	2.054e-09	86	310	NRIP1,RHOJ,ADCY9,PLEKHG1,ALDH1A1,ALDOC,LRCH2,APOE,AQP1,SOCS2,SELENBP1,MPZL1,ESAM,CAV2,CBR3,USP10,CD9,PDLIM1,TRIM47,JAM2,CISH,PRDX5,FAM171B,FAM32A,DACH1,F11R,DLG3,REC8,EVC2,S1PR1,TNK2,EYA2,TUBB3,WFDC2,FAM3C,PROCR,SSX2IP,RBBP9,GLUL,DSTN,GSTM1,HK1,HOXB5,HSD17B4,CADPS2,ITGA6,IRF6,KRT8,LRPAP1,MMP16,NRBP2,NDN,NFIA,P2RX1,SOX18,PFN2,PLS3,CAVIN1,MFSD6,PTGS1,RNF128,SIAH2,ST3GAL1,SKI,CLSTN1,SLC12A2,SNRPN,MB…
Coexpression	M2230	Genes bound by ESR1 [GeneID=2099] and up-regulated by estradiol [PubChem=5757] in MCF-7 cells (breast cancer).	MSigDB C2: CGP Curated Gene Sets (v6.0)	3.282e-12	3.835e-08	2.096e-10	2.084e-09	66	211	ADCY9,ATP6V1C2,BHLHE40,STC2,MPPED2,TRIM47,LONRF2,TRMT61A,OVOL2,CISH,SLC9A3R1,KCNK6,TIPARP,TSKU,NCOR2,SPATS2L,LRIG1,MANEAL,CCDC3,LHX6,UST,CELSR2,LRG1,FOXC1,CARD19,CXXC5,NT5DC3,PADI3,TJP3,ACSS1,PDLIM3,PRSS23,ADAMTSL5,TUBB2B,KHK,MAT2A,PIP4K2A,SMOX,GPATCH4,PTH1R,PGBD5,TMEM51,RET,ASB13,SYNDIG1,SOX8,SCNN1B,ZNF703,FAM102A,CHSY1,SIAH2,SYBU,SLC1A4,CNKSR3,HR,PPRC1,RRP12,SVIL,CAMTA1,WWC1,NCS1,TGM2,GSG1L,VWF…
Coexpression	M1099	Genes up-regulated in ME-A cells (breast cancer, sensitive to apoptotic stimuli) upon serum deprivation for 22 hr in the presence of medium concentrate (MC) from ME-C cells (breast cancer, resistant to apoptotic stimuli).	MSigDB C2: CGP Curated Gene Sets (v6.0)	3.282e-12	3.835e-08	2.096e-10	2.084e-09	66	211	SLC24A3,ADAR,ADCY7,RECK,ENC1,AQP1,SOCS1,KCTD12,BCR,CFB,BST2,OSGIN2,CASP7,METTL7A,COL4A3,ABI3BP,COL5A3,ISG15,RNF144B,IRGM,PARP9,DNAJC27,IRF9,FCGR3A,FES,IFI44,PRSS23,GSTM1,USP18,HOXB5,HOXB7,HOXB8,HSD11B2,IFI35,IFIT1,IGFBP7,IHH,IKBKB,GBP7,IRS1,TRIB2,MX1,OAS2,PDE7A,PARP14,PSMB10,STEAP4,KIAA1551,GRHL2,CCL2,CCL7,CPEB3,SLFN12L,TRIM21,RTP4,ELOVL4,TOR3A,TAP2,PCDHB15,NACC2,PATZ1,UBA7,PARP12,CASD1,FJX1,TRIM8
Coexpression	17975224-TableS6	Mouse Viral_Cho08_252genes	GeneSigDB	3.761e-12	4.395e-08	2.388e-10	2.375e-09	61	188	AQP1,ATP1B1,PEX11A,GPR146,C1QB,C5AR1,ESAM,CLDN1,CDH13,CEL,SLC9A3R1,CSF2RB,CTSB,SECISBP2L,CCDC3,EHF,KBTBD11,NPNT,BNIPL,ELF5,RAMP2,PCGF6,ST3GAL6,PROCR,IFI44,SCML4,ACSS1,GBP3,PARD6B,LTF,TTC14,CRACR2B,NFIA,NPR2,NR4A2,RBM47,PLTP,PARP14,MANSC1,BCL2L14,BSPRY,MFSD6,PTPRB,PLEKHB2,RARRES2,PLBD1,MBOAT2,FRMD4B,ST14,MYO5C,ADGRL4,SYN2,COBL,HNF1A,NEDD4L,PCDHB3,TGM2,THRSP,VLDLR,LAPTM5,JPH2
Coexpression	M10761	Genes up-regulated in the HMEC cells (primary mammary epithelium) upon expression of the transcriptionally active isoform of TP63 [GeneID=8626] off adenoviral vector.	MSigDB C2: CGP Curated Gene Sets (v6.0)	4.175e-12	4.878e-08	2.623e-10	2.608e-09	94	353	CYGB,ADCY1,JAG1,PLIN4,TSHZ3,CGAS,ARRB1,FAM43A,FGF18,CFB,SOCS3,CYTH1,NTN1,WHRN,TMEM63A,RAB11FIP3,TOX,RASSF5,MAFB,GFPT2,RCAN1,CNNM4,MEGF6,EGR1,EGR2,EGR4,RASGRP2,EVPL,ZNRF3,NXF1,FOXF1,SEMA4D,DPYSL4,LAMP3,RASEF,GATA6,LINGO1,SERINC5,CGNL1,UBE2QL1,HSD11B2,ID2,ID4,SHISAL1,IHH,KCNH2,KCNK3,LMO2,SLC16A14,MYLIP,MX1,RCOR2,NFATC1,NGFR,NOTCH3,NPTX1,OVOL1,EPB41L4B,PPL,PPP2R2C,CASZ1,SOBP,SAP30L,RET,RORA,HUNK,SOX…
Coexpression	16818636-TableS3	Human Leukemia_Takeda06_475genes	GeneSigDB	4.175e-12	4.878e-08	2.623e-10	2.608e-09	94	353	ANKRD29,TMCC3,ADCYAP1,ADORA3,ADRB1,ALDH1A1,ALOX5,ENC1,ZDHHC19,CCDC126,BCL2,FGF18,TSC22D1,JAZF1,C1QA,C1QB,C1QC,C5AR1,CALB1,MAP7,SLC7A7,CD9,SLC16A6,CD14,ENTPD1,CDH1,SLC16A7,CEBPE,RAB3C,CREB5,REXO2,ISG15,CTSB,DACH1,DEFB1,AMMECR1,TSPAN2,RXFP1,MECOM,KLF2,FCGR2B,FOXC1,FLT3,FPR1,IFI44,ASB2,FYB1,GJA4,UTS2,GLUL,RBPMS,PRSS23,CXCL3,USP18,HLA-DQA1,HOXB3,NEGR1,IFIT1,ITGAM,JUN,PPP1R14A,MMP9,GLIPR2,MX1,NR4A2,OA…
Coexpression	18662380-S3-ESR1	Human Breast_Wirapati08_288genes_ESR1_Module	GeneSigDB	4.34e-12	5.071e-08	2.712e-10	2.697e-09	79	276	ADCY9,NCK2,FAM234B,YBX3,TMC4,SCUBE2,STC2,BCL2,INPP4B,SLC16A6,PRR15,LRBA,LONRF2,CISH,SLC9A3R1,COX6C,CHST11,CELSR1,KIAA0040,TES,KIAA0232,DACH1,DAPK1,PUM3,DSC2,TSPAN1,ARL4C,SCCPDH,TOB1,CELSR2,SIGIRR,B3GNT5,FAAH,CSAD,FOXC1,CXXC5,TSPAN13,INPP5J,GPRC5B,TJP3,GAMT,CHMP2A,PARD6B,BTG3,GPM6B,WWP1,RERG,HSD17B4,MICALL1,IKBKB,IL6ST,IRS1,BCL11A,KCTD6,NFIB,NOVA1,PLCG2,RBM47,P4HTM,PRKX,TMEM30B,SSH3,NKAIN1,ROGDI,R…
Coexpression	16288009-SuppTable2	Human StemCell_Moreno05_297genes	GeneSigDB	4.363e-12	5.099e-08	2.712e-10	2.697e-09	77	266	ADCY1,ALDH1A1,RGS5,ANXA2,BHLHE40,ATP1B2,ADGRB2,BCL2,ZFP36L1,ZFP36L2,CALD1,CEBPD,CEL,METTL7A,IQCK,TMEM158,CLDN3,CREM,IER2,LRIG1,GLCE,CCDC69,DAP,SPOCK3,SLC23A2,RCAN1,ENO2,RCAN2,FASN,FBN1,FOXO1,FOS,IFI44,GAS2L1,CSPG5,MLLT11,KDELR3,NR4A1,ID1,ID2,ID4,ITPR2,JUNB,KCNK3,KIF5C,AMIGO2,LOXL1,LYZ,MAOB,CD200,MYH11,NOTCH3,NPTX2,NR4A2,PIK3C2B,DDIT4,RARRES2,RGS16,CCL2,SELL,SH3GL3,NLGN1,SLC8A2,SLC22A4,SMARCD3,SOR…
Coexpression	M2613	Class III of genes transiently induced by EGF [GeneID =1950] in 184A1 cells (mammary epithelium).	MSigDB C2: CGP Curated Gene Sets (v6.0)	4.574e-12	5.345e-08	2.828e-10	2.812e-09	68	222	JAG1,BHLHE40,ATF3,BCL3,PER2,ZFP36L1,SOCS3,CLDN1,CEBPD,FBXL2,CLDN4,TIPARP,KIAA0040,DBP,RCAN1,DUSP1,EDN1,TOB1,ELF3,TRIB1,B3GNT5,ETS2,F2RL1,SEMA3C,MACC1,FOS,FOSB,PLK2,GATA6,GEM,DUSP14,HIVEP2,NR4A1,ZC3H12C,IL1B,IL6,JUNB,KRT12,NCOA7,MMP19,NR4A2,RIPK4,PFKFB3,PDP1,PYGM,STEAP4,RORA,PHLDA1,DENND3,SBNO2,OCLN,STK38L,FRMD4B,COBL,WWC1,NFKBIZ,GPCPD1,SH3BP4,IPPK,EZR,SOWAHC,PPP1R14C,CHMP1B,PELI1,NR4A3,ARL5B,FRMD…
Coexpression	17660535-TableS4b	Mouse InnerEar_Sajan08_2230genes	GeneSigDB	4.903e-12	5.729e-08	3.015e-10	2.998e-09	355	1948	CABLES2,SLC24A3,ACYP2,ADA,FZD6,FZD7,HIST1H2BC,AHR,PIP5K1B,ALAD,NLGN2,SPARCL1,ALDH1A1,SLAIN2,AMPH,SHROOM3,ANXA2,ANXA6,PKP4,ANXA11,ENC1,NIPSNAP1,APEX1,YBX3,CAMK1,APOE,ARHGAP5,ARRB1,PLPP2,KCTD14,SIX5,RASL11B,ATP1A2,ATP1B1,PHACTR1,MYOM1,BCAT1,BCKDHB,RGS9,CREG1,TSC22D1,PER3,PER2,ZFP36L1,ZFP36L2,BTG1,CACNA1H,CAPN5,CACNA2D1,WASL,CALD1,SOCS3,CASP7,CXCL16,CLDN1,CCND2,CCNT2,USP2,PDLIM1,PRR15,LRBA,MFHAS1,CD…
Coexpression	M7617	Set 'Eed targets': genes identified by ChIP on chip as targets of the Polycomb protein EED [GeneID=8726] in human embryonic stem cells.	MSigDB C2: CGP Curated Gene Sets (v6.0)	5.557e-12	6.493e-08	3.399e-10	3.38e-09	216	1062	ACYP2,ADARB2,ADCYAP1,FZD8,VSTM4,ADRA2A,ADRB1,LRFN2,SLC24A4,HIST1H3G,SORCS2,AHR,PIP5K1B,ALOX5,ALOX15,ADCY4,LRCH2,BARX2,LGR5,ZFYVE28,STC2,SIX5,ATF3,RBM24,NOL4,URI1,BCL2,BMP3,CA3,CACNA1D,WASL,ESAM,CXCL16,CBR3,CD8A,CD34,CD44,DGKI,CEBPD,CFTR,B4GALT6,CLCN5,SLC35F3,TMEM59L,NTN1,ABTB2,COL9A2,OLFML2B,NRG2,RFX6,RGS6,FEZ1,CTGF,CTSD,DACH1,SCRN1,DCC,RASSF5,SOX7,COCH,DHH,FBXO3,SNAP91,SPOCK3,SV2B,TMEM65,MAFB,DL…
Coexpression	M3338	Genes down-regulated in comparison of polysome bound (translated) mRNA before and 4 h after LPS (TLR4 agonist) stimulation.	MSigDB C7: Immunologic Signatures (v6.0)	5.644e-12	6.595e-08	3.435e-10	3.415e-09	63	199	FAM135A,RECK,CGAS,OASL,ATF3,TNFSF10,BCL2A1,CDKL1,GBP5,SELENBP1,SOCS3,CASP7,USP2,IGLON5,CNP,MCOLN2,SLC31A2,BATF2,ISG15,PARP9,FSD1L,NLRC5,IFI44,GBP2,GMPR,TOR1B,CTXN1,USP18,IFIT1,ZC3H12C,IL1B,IL15RA,ISG20,ITGB8,NCOA7,DTX3L,ATP6V1G3,CD274,MX1,MYD88,OAS2,PLAT,PLS3,TNIP2,XAF1,MAPK11,BCL2L14,TMEM74B,DRAM1,CCL4,CCL8,SFT2D2,TMEM268,SLFN5,RTP4,ADGRL3,NFKBIZ,TNFAIP6,TRAF1,DDX58,FNDC5,NR4A3,TRIM56
Coexpression	M7624	Genes up-regulated in memory CD8 T cells: 2' versus 4'.	MSigDB C7: Immunologic Signatures (v6.0)	6.164e-12	7.203e-08	3.732e-10	3.711e-09	58	176	ADORA3,BCL3,SOCS3,CASP4,CD14,MFHAS1,ACOD1,RASAL2,MCOLN2,CSF3R,OXSR1,DSG3,DSP,DUSP1,DUSP2,EDN1,GREM1,STX6,SLC25A37,PROCR,FPR1,CLEC4D,GAB1,MSRB1,TTC39C,GCNT2,ARID5A,RBPMS,GPR35,CXCL3,HDC,HIVEP2,IL1B,IL6,IL15RA,SLCO3A1,CD200,GLIPR2,CD274,MX1,PFKFB3,SERPINB5,PLEK,SMOX,CCL2,CCL4,CCL7,RNF149,CHD7,SBNO2,UHRF1BP1L,PERP,DMXL2,NFKBIZ,DUSP16,PIK3R5,VCAM1,EML2
Coexpression	M15472	Down-regulated genes distinguishing between early gastric cancer (EGC) and normal tissue samples.	MSigDB C2: CGP Curated Gene Sets (v6.0)	6.355e-12	7.426e-08	3.828e-10	3.806e-09	96	366	ADA,ALDH1A1,LIPF,SCUBE2,ASPA,ATP1A2,BCHE,VSTM2A,CASQ2,ENTPD3,LONRF2,SLC16A7,JAM2,ADIPOQ,CNN1,METTL7A,CNTN1,MYRIP,CPE,SETBP1,FCRL5,ARHGAP24,RIMS3,DAB1,HDGFL3,TMEM47,P2RY14,DPT,EBF1,ACE2,PLLP,ADGRG2,RCAN2,EFEMP1,ST3GAL6,GCNT2,ADAM28,SULT1B1,GLUL,GMPR,GNG7,GPM6B,GPR27,GPER1,LDB3,FAM107A,CGNL1,UBE2QL1,PTGDR2,HPGD,ID4,IDUA,IL6R,ZNF385B,KIF5C,LEPR,RBPMS2,MAOA,SLC51A,MAGEH1,NEXMIF,PCDH9,SHISA3,ENPP2,SER…
Coexpression	17724462-TableS1	Human StemCell_Nuytten08_1622genes	GeneSigDB	6.516e-12	7.614e-08	3.905e-10	3.883e-09	270	1402	SEH1L,ACAA1,GTPBP6,ACYP2,FZD8,EHBP1L1,HIST1H2BH,ALDH1A1,SLAIN2,SH3RF1,ANPEP,ZSWIM5,ANXA2,ANXA11,ENC1,NIPSNAP1,APOE,CDC14A,PDXK,ARF4,OASL,AKR1C3,ATF3,SLC4A4,ATP2A3,TNFSF10,CCDC126,BCKDHB,BCL2A1,CFB,GBP5,C1QB,CA3,CALB1,RPS6KA4,CALD1,CASP1,CASP4,ESAM,CAV1,CAV2,CBR3,CLDN1,CCNT2,ENTPD3,CD44,PRR15,CDH1,GCNT3,B4GALT6,RAB28,SLC9A3R1,CLCN5,CTHRC1,FBXL2,IQCK,COL6A2,SLC31A2,RCCD1,TMEM158,BAG5,COX6C,BATF2,CL…
Coexpression	16849537-SuppTable3	Human StemCell_Davicioni06_389genes	GeneSigDB	6.56e-12	7.666e-08	3.911e-10	3.889e-09	87	319	SPARCL1,ANK1,ANK2,PPFIA4,TMEFF1,ARRB1,ATP2B4,KCTD12,BCHE,CREG1,SOCS2,BMP5,ZFP36L2,CAV1,CAV2,CCND2,CD9,CD44,AP2S1,ITM2B,COL6A2,CHST11,CREM,SPATS2L,MICAL2,TRAM2,SPOCK2,JAKMIP2,GADD45A,TMEM47,DUSP1,E2F5,EDN3,FBXO16,ARL4C,PLXNC1,FAM3C,FOXO1,CIB1,PLK2,GPC3,GPM6B,ADAMTS5,TBC1D8,ID2,IGFBP6,INPP1,ITPR1,JUN,KCNH2,KCNN3,LOXL2,LRPAP1,LTBP1,MET,MME,MMP16,TRIB2,NELL1,PLAT,PLSCR1,DDIT4,EPB41L4B,PPP1R3D,PDP1,PK…
Coexpression	M8657	Genes up-regulated in bone marrow-derived macrophages: untreated versus stimulated by IFNG [GeneID=3458].	MSigDB C7: Immunologic Signatures (v6.0)	7.204e-12	8.418e-08	4.188e-10	4.164e-09	63	200	ADAR,JAG1,GRAMD2B,BCL2A1,BCL3,GBP4,OSGIN2,CASP4,CAV1,CD83,CLN5,NOCT,MCOLN2,BATF2,CSF3,KIAA0040,PARP9,RCAN1,PLLP,FABP3,IRF9,PLA1A,NLRC5,PROCR,HSH2D,ID2,TRIM5,USP54,ITGA2B,CLEC6A,MLLT6,CD200,RNF19B,SERPINB2,PLEK,RHOF,BCL2L14,PSME2,ZCCHC2,RHBDF2,RELB,SPTLC3,SAA1,SLC7A2,CMTR1,TRIM21,SLFN5,RTP4,TOR3A,TIMP3,AGRN,PIK3R5,SYNPO2,TRAF5,VCAM1,ZC3HAV1,ZNF131,GBP6,AGPAT4,NR4A3,ZNFX1,SPRYD7,FRMD6
Coexpression	M6563	Genes down-regulated in monocyte-derived dendritic cells: rosiglitazone [PubChem=77999] versus AM580 [PubChem=2126].	MSigDB C7: Immunologic Signatures (v6.0)	7.204e-12	8.418e-08	4.188e-10	4.164e-09	63	200	SLAMF6,S1PR4,TNFSF10,BCL3,SKAP2,ADIPOQ,PGS1,SLC4A7,RNF167,IRGM,DGKA,CD300LB,KBTBD11,CCS,DOPEY2,RBM4B,S1PR1,TNK2,FLOT1,ETV3,EYA2,F2RL1,LEAP2,KLF2,IRF9,FAM3C,SCML4,NDOR1,ACSS1,ARID5A,CAPS2,RAPGEF4,HSH2D,USP18,IFIT1,GBP7,ITGA6,ABCB1,PIK3R1,GPR132,PLTP,XAF1,NDNF,TTLL7,MOB3B,SAMD9L,SATB1,EIF4E3,TRIM36,RASA3,BMP2K,FAM102A,RTP4,GPCPD1,PIK3R5,DDX58,ZSCAN26,SHD,PELI1,ASPHD2,ZNFX1,KLHDC1,SHARPIN
Coexpression	M5906	Genes defining early response to estrogen.	MSigDB H: Hallmark Gene Sets (v6.0)	7.204e-12	8.418e-08	4.188e-10	4.164e-09	63	200	NRIP1,SLC24A3,ADCY1,ADCY9,BHLHE40,AREG,STC2,BCL2,PEX11A,MPPED2,CD44,OVOL2,CISH,SLC9A3R1,CLDN7,TIPARP,TSKU,NCOR2,CELSR1,LRIG1,TOB1,CELSR2,EGR3,ELF3,FASN,FOXC1,FOS,TJP3,PDLIM3,SFN,PRSS23,PLA2G16,ELOVL5,IL6ST,TUBB2B,JAK2,KRT8,MUC1,NPY1R,PODXL,RET,ASB13,THSD4,ESRP2,CXCL12,IL17RB,FAM102A,SIAH2,SYBU,SLC1A1,SLC1A4,SLC7A2,HR,ENDOD1,MAST4,RRP12,SVIL,WWC1,RAB17,TGM2,WFS1,CHPT1,AKAP1
Coexpression	M3279	Genes down-regulated in comparison of unstimulated peripheral blood mononuclear cells (PBMC) versus PBMC stimulated with YF17D vaccine.	MSigDB C7: Immunologic Signatures (v6.0)	7.204e-12	8.418e-08	4.188e-10	4.164e-09	63	200	ADAR,AK4,OASL,SOCS1,ATF3,TNFSF10,BST2,CACNA1A,SOCS3,CASP4,CES1,CNP,SPATS2L,ISG15,ETS2,FANCA,IRF9,IFITM3,TRIM38,SEMA3C,BATF,IFI44,RBCK1,LAMP3,TRAF3IP2,TOR1B,USP18,DNAJA1,IFI16,IFI35,IFIT1,TRIM5,IL6,IL15RA,IRS1,ISG20,MX1,NOV,OAS2,ENPP2,PLSCR1,DHX58,XAF1,BCL2L14,PSMB8,ZCCHC2,SOBP,MOB3B,DRAM1,CCL4,SBNO2,CMTR1,TRIM21,RTP4,STAT2,TAP1,TAP2,TNFAIP6,AGRN,TRAF1,DDX58,PARP12,SOWAHC
Coexpression	M7322	Genes up-regulated in HMC-1 (mast leukemia) cells incubated the peptide ALL1 versus those followed by treatment with Cl-IB-MECA [PubChem=3035850].	MSigDB C7: Immunologic Signatures (v6.0)	7.204e-12	8.418e-08	4.188e-10	4.164e-09	63	200	ADAR,ARF4,OASL,TNFSF10,BMP5,GBP4,SLC5A11,COL4A3,BATF2,ISG15,IRGM,DACH1,PARP9,IL18BP,TENM1,FANCA,IRF9,NOD1,FCGR1A,FCGR3A,IFITM3,FGF12,FPR1,FPR2,IFI44,GBP2,FGL2,USP18,IFI35,IFIT1,TRIM5,GBP7,INPP1,ISG20,PIK3AP1,DTX3L,CD274,MX1,UBXN10,OAS2,SNX10,DHX58,PARP14,XAF1,PSMB8,PSMB10,RYR2,SAMD9L,CCL7,CMTR1,TRIM21,SLFN5,RTP4,STAT2,SYCP1,TAP1,MPEG1,DDX58,UBA7,UPP1,PARP12,GBP6,ZNFX1
Coexpression	M2010	Genes with high-CpG-density promoters (HCP) bearing the bivalent histone H3 trimethylation mark at K4 and K27 (H3K4me3 and H3K27me3) in neural progenitor cells (NPC).	MSigDB C2: CGP Curated Gene Sets (v6.0)	8.049e-12	9.406e-08	4.656e-10	4.63e-09	65	210	SLC24A4,ACAN,SH3RF3,KIAA1549L,MYRIP,RGS6,SFI1,RASSF5,COCH,EGR4,FGF11,FOXF1,CAMKK1,BICDL1,IGF2BP2,EGFLAM,GATA6,GDNF,GJA3,BHLHE22,GNAL,KDELR3,ADAMTS8,PTPN5,NXPH3,FRMD5,RGS9BP,KCNC4,KCNJ4,KCNK1,KIF5C,STK32C,ANKRD33B,NGFR,GPR88,PLTP,PTGER3,PTGFRN,CASZ1,RASGRF1,RET,CLDN23,SATB1,CXCL12,RAB20,OCLN,SNTB1,NMNAT2,STX3,BAIAP2L1,TACR1,SYNM,VSTM2B,KCNH3,CPEB1,PRMT8,TUB,TUBA4A,WNT11,WNT9A,FBXO43,CXCR4,WNK2,AP3…
Coexpression	M2244	Category B genes: p53-dependent genes whose expression in the absence of S389 phosphorylation is dissimilar to loss of TP53 [GeneID=7157] in MEF (embryonic fibroblast) cells in response to UV-C irradiation.	MSigDB C2: CGP Curated Gene Sets (v6.0)	8.231e-12	9.618e-08	4.738e-10	4.711e-09	129	549	OSBPL5,LTBP4,BHLHE40,AREG,PNCK,LYNX1,WISP1,NR1I2,C5AR1,CAV2,CBS,LATS1,CD44,HACD1,CISH,OCIAD2,NOCT,MAPK8IP1,COL7A1,COL17A1,SLC31A2,COL5A3,UNC5CL,CTGF,TES,PHF19,FBXL3,TSPAN17,FBXO4,CCDC3,ENPP5,MVP,DTX1,DUSP1,SRPK3,ENO3,DCXR,TMEM132C,FOSB,TSPAN13,CHMP3,ACKR1,TJP3,TRAF3IP2,MSRB1,NR6A1,BTG3,DUSP14,PRSS23,GSS,NR4A1,HSPA1A,IL6,IL15RA,INPP1,KRT8,LIF,SP5,MGP,MMP3,CD274,MYD88,NOV,P2RX4,SERPINB2,GPR85,SERPI…
Coexpression	M8792	Genes up-regulated in T reg (FOXP3+ [GeneID=50943]) cells from B6 mice: Foxp3-Fusion-GFP versus Foxp3-ires-GFP.	MSigDB C7: Immunologic Signatures (v6.0)	8.797e-12	1.028e-07	5.039e-10	5.01e-09	59	182	SLC24A3,TMCC3,FZD7,TC2N,ARL4D,RASL11B,ATF3,CASP7,ESAM,SLC16A7,CEBPD,MFHAS1,ZFYVE9,CREM,CTGF,DAPK1,F11R,HS3ST1,RCAN1,DUSP1,EDN1,EGR1,EGR2,ETS2,EYA2,FOS,SLC25A33,FOSB,GAB1,PLK2,GEM,NR4A1,RAB43,ID1,JUN,JUNB,DLL1,TM4SF1,RNF19B,NFIA,NTF3,NR4A2,CCL2,SDC4,UXS1,CNKSR3,KLHDC10,TMEM106A,TGFB1I1,THBS1,AGRN,TPM1,TSPAN12,KCNE4,KCNK13,BTG2,PLXDC1,NR4A3,ARL5B
Coexpression	M2611	Class I of genes transiently induced by EGF [GeneID =1950] in 184A1 cells (mammary epithelium).	MSigDB C2: CGP Curated Gene Sets (v6.0)	9.188e-12	1.074e-07	5.237e-10	5.207e-09	123	516	VWA5B2,NRIP1,ACAN,AHR,PDP2,C5orf30,SHROOM3,SH3RF1,AREG,ARHGAP6,GRAMD2B,B4GALT4,SOCS2,TSC22D1,ZFP36L2,BTG1,FAM160A1,CALD1,CEBPG,CYTH1,SINHCAF,NOCT,OSR2,IER2,SOCS5,GADD45A,FBXL3,RASSF5,ATP2C2,OXSR1,ATP9A,HIPK3,ARL4C,EGR2,RIPPLY1,ENO2,PTK2B,FOXC1,TMEM117,LRRC8C,NT5DC3,B3GNT2,SLC12A7,GPRC5B,CAB39,GBP3,PARD6B,GCLC,FAM19A2,TBC1D8,HSH2D,DUSP10,HAS2,TNC,ID1,RHPN2,IL6R,IL6ST,ITGB6,ITGB8,JAG2,JUN,JUND,LAMC…
Coexpression	M18685	Genes up-regulated in macrophage by live P.gingivalis.	MSigDB C2: CGP Curated Gene Sets (v6.0)	1.138e-11	1.33e-07	6.454e-10	6.417e-09	117	484	SNN,JAG1,SEMA6A,KLHL14,LTBP4,NCK2,GRAMD1A,CGAS,SLC26A9,ARL4D,ATP1B1,ATP2B2,HERC1,SELENBP1,IL17RE,CD44,CFTR,CD83,ACOD1,DNAJB5,RASAL2,OSR2,NCOR2,CSF3,CTF1,FCRL5,RNF144B,FGFR1OP2,DYNC1I1,SHANK1,RCAN1,DUSP1,DUSP2,EDN1,TLNRD1,EGR4,EPB41,ACSL4,FCGR1A,SPON1,SEMA6C,HSPB7,TOB2,GPC3,C11orf96,GPM6A,CXCL3,HGF,NR4A1,HSPA1A,IRF8,ID4,STON2,ZC3H12C,IL1B,IL6,IL18,SLCO3A1,ITGB8,FOXP2,LIF,PPP1R14A,BCL11A,MPP3,TMCO2…
Coexpression	M16311	Genes up-regulated in MCF7 cells (breast cancer) after stimulation with EGF [GeneID=1950].	MSigDB C2: CGP Curated Gene Sets (v6.0)	1.165e-11	1.361e-07	6.575e-10	6.538e-09	29	58	BHLHE40,AREG,ATF3,TIPARP,IER2,CTGF,DUSP1,DUSP2,EDN1,EGR1,EGR2,EGR3,EGR4,TRIB1,ETS2,F2RL1,FOS,FOSB,GEM,NR4A1,ID1,JUN,JUNB,LIF,NR4A2,PHLDA1,AEN,SOWAHC,NR4A3
Coexpression	M2234	Genes bound by ESR1 [GeneID=2099] and up-regulated by estradiol [PubChem=5757] in MCF-7 cells (breast cancer) expressing constitutevly active form of AKT1 [GeneID=207].	MSigDB C2: CGP Curated Gene Sets (v6.0)	1.171e-11	1.368e-07	6.579e-10	6.542e-09	79	281	SLC10A3,ADARB1,ADCY9,ATP6V1C2,BEGAIN,BHLHE40,STC2,ATF3,EIF3B,ZFP36L1,MPPED2,TRIM47,LONRF2,TRMT61A,OVOL2,SLC9A3R1,KCNK6,TIPARP,TSKU,NCOR2,LRIG1,CTSD,UBALD1,RAB11FIP3,MANEAL,CCDC3,DUSP2,UST,CELSR2,LRG1,TBC1D16,CARD19,FOS,CXXC5,NT5DC3,MCRIP2,CERS1,PADI3,TJP3,SEPT9,C5AR2,PDLIM3,HSD11B2,ADAMTSL5,TUBB2B,KHK,MAT2A,PIP4K2A,PODXL,GPATCH4,PTH1R,TMEM51,RET,RGS16,ASB13,SYNDIG1,RTKN,SCNN1B,ZNF703,FAM102A,SIAH…
Coexpression	17483317-TableS5	Mouse Bone_Boylan07_823genes	GeneSigDB	1.187e-11	1.387e-07	6.635e-10	6.598e-09	143	632	NRIP1,ADA,FZD6,GRAMD1B,ALCAM,FAM135A,RECK,ANXA2,ANXA4,APOE,LGR5,ARHGAP6,FAM43A,BCAT1,BCL3,BICD1,TSC22D1,CACNA1H,CASP1,CASP4,CASP7,PSTPIP2,CCND2,CD9,SLCO4C1,PDLIM1,ENTPD1,CD44,TRMT61A,HMGN3,B4GALT6,GSTO1,ABTB2,ABI3BP,BAG5,CPE,CLDN7,CPM,NSMF,LRIG1,CTH,P2RY14,SH3BGRL2,DSG2,DSP,DTX1,EBF1,TSPAN2,ARL4C,CDCA7,EHHADH,GPHN,F2RL1,LRG1,FANCA,HOOK1,IFITM3,SPON1,AIG1,FLOT2,FOS,FPR1,NBEA,ASB2,FYB1,L3MBTL3,CYTH…
Coexpression	17009876-tableS1a	Mouse StemCell_Ramos06_1482genes	GeneSigDB	1.212e-11	1.416e-07	6.742e-10	6.704e-09	219	1089	SEH1L,ACHE,ACTA2,ACYP2,FZD8,ADRB1,AK4,SPARCL1,ALDOC,ALOX15,ANK1,ANPEP,YBX3,APOE,AQP1,ARF4,AOC3,SOCS1,RASL11B,ATF3,EIF3B,ATP2A3,MPDZ,BCAT1,BCKDHB,CREG1,BDKRB1,TSC22D1,BMX,ZFP36L2,CPNE3,CACNA1H,CACNA1C,SELENBP1,SOCS3,CAV1,SYT7,CBR3,MTMR7,CD9,CD14,CD34,CD44,TRIM47,CEBPD,DNAJB5,COL9A2,SPEF1,CLDN4,SOX13,HIGD1A,UBXN11,NSMF,RGS6,LAPTM4A,TES,DAB1,DCC,FBXL3,SOX7,CFD,F11R,FBXO3,CCS,DR1,CELSR2,LACTB2,EIF4A2…
Coexpression	M2098	Genes up-regulated in NB4 cells (acute promyelocytic leukemia, APL) in response to tretinoin [PubChem=444795]; based on Chip-seq data.	MSigDB C2: CGP Curated Gene Sets (v6.0)	1.245e-11	1.455e-07	6.895e-10	6.855e-09	181	857	ACVRL1,ELFN2,ADCYAP1R1,HHATL,C9orf152,ADRA2A,AGT,COL20A1,AQP9,PDLIM4,AOC3,ATP1B2,LRRC15,KIF1A,WISP1,FAM187B,C1QA,C1QB,CACNA1H,SYT7,CD14,CBARP,TMEM59L,IGLON5,GAL3ST1,TOGARAM2,CLDN3,BATF2,TMEM211,TSKU,CSF2RB,CSHL1,PLCH2,CTSD,DBH,RBBP8NL,ACE,PPP1R26,TMEM130,MAFB,GFPT2,AGO1,CELSR2,EGR3,ELF3,C1orf210,ENO2,ANGPTL7,EPHA8,NHLRC1,RAMP2,EFS,GGT6,LAMC3,REEP2,LRG1,HMCN2,AGAP2,SEMA6C,SEMA6B,CAMKK1,DPYSL4,ASB2…
Coexpression	M19971	Genes up-regulated in peripheral blood mononucleocytes by HGF [GeneID=3082] compared to those regulated by CSF2RB (GM-CSF) and IL4 [GeneID=1437;3565].	MSigDB C2: CGP Curated Gene Sets (v6.0)	1.31e-11	1.531e-07	7.221e-10	7.18e-09	103	408	ACO1,ACPP,AIF1,ALOX5,APOE,AQP9,PDXK,PHACTR1,BCAT1,TSC22D1,C1QA,C3AR1,C5AR1,ATP6V0E1,MPZL1,CASP1,SLC7A7,CD9,SLC16A6,CD14,ENTPD1,MFHAS1,CES1,CCR5,LY86,PGS1,CPM,CTSB,CTSD,CCDC69,ZFYVE16,CYP27A1,AKR1C1,FBXL5,CFD,MAFB,CALML4,HDDC2,TSPAN3,SCCPDH,EGR1,SIGIRR,TNK2,ETS2,TBC1D16,MS4A4A,FPR1,FYB1,IQGAP2,SEPT9,ADAM28,GNS,CXCL3,HLA-DQA1,IGFBP7,IL1B,IL18,ITPR1,LMO2,MMP9,MYD88,NOTCH2,NPC1,NR4A2,SNX10,RBM47,PLSC…
Coexpression	M8786	Genes up-regulated in peritoneal macrophages: untreated versus poly(IC).	MSigDB C7: Immunologic Signatures (v6.0)	1.324e-11	1.547e-07	7.261e-10	7.22e-09	51	147	TMCC3,ENC1,AREG,ARL4D,ATF3,KCTD12,CEBPD,IER2,REC8,EVC2,DUSP8,EDN1,EGR1,EGR2,EGR3,PROCR,FOS,SLC25A33,FOSB,RASD1,TOB2,PLK2,NR4A1,HSPA1A,HTR2A,IL6,KRT6A,LIF,MNT,NGFR,NR4A2,PCP4,GPR132,BSDC1,REL,MAGIX,CCL2,TNFRSF19,CCL7,SDC4,PHLDA1,COQ10B,SLC6A11,NFKBIZ,TNFAIP6,TRPC6,KCNE4,WNT11,SOWAHC,BTG2,NR4A3
Coexpression	M2210	Genes up-regulated in CD34+ [GeneID=947] cells by intermediate activity levels of STAT5A [GeneID=6776]; predominant long-term growth and self-renewal phenotype.	MSigDB C2: CGP Curated Gene Sets (v6.0)	1.332e-11	1.557e-07	7.275e-10	7.234e-09	66	217	ADGRG5,AK4,PPFIA4,ENC1,FAM131A,BHLHE40,PHACTR1,SOCS2,GBP4,BTG1,CA2,CBS,CCND2,CIART,CD83,CISH,TRIM58,DAPK1,COCH,EGR1,TRIB1,EPB41,F2RL1,SLC25A37,KLF2,NOD1,FGF11,SEMA6C,DPYSL4,LAMP3,NAAA,CCDC102A,CTXN1,HOXB5,TUBB2B,ANTXR2,MAOA,MUC1,P2RX4,DDIT4,MAPK13,PTGER2,RGS1,TTLL7,MOB3B,PLEKHH3,CCL2,HES6,BATF3,TRIM46,PLXNA3,PHLDA1,MEX3D,ALKAL2,SLC2A3,SLC6A9,RNF217,NCS1,TGM2,CPXM1,TRAF1,TMEFF2,SH3BP4,SLC2A10,BTG2…
Coexpression	19168792-TableS3	Human Leukemia_Figueroa09_1035genes	GeneSigDB	1.354e-11	1.582e-07	7.358e-10	7.316e-09	167	774	ACTA1,ADCY1,C1QTNF3,RASAL1,APOB,CAMK1,LRRC4C,LGR5,SPTBN4,ARHGAP6,KCTD14,ZNF565,KCTD12,TNK1,SLC46A2,NOL4,DDIT4L,LIN7A,BMP3,BMP7,BST2,CACNA1A,CACNA2D1,VSTM2A,MAP7,CBR3,CLDN1,LATS1,CDO1,RAB3C,SINHCAF,CYP7B1,PAQR4,SOX13,REXO2,CTCFL,RGS6,FEZ1,PYGO1,MOGAT1,DCC,COCH,MANEAL,EHF,NPNT,DSP,DUSP8,EML1,GREM1,EFS,TAOK3,HOOK1,WFDC2,WNT16,FOXF1,CHMP4C,DCDC2,DPYSL4,GPRC5B,CPLX2,GATA6,MAP1LC3A,GDNF,ST6GAL2,PDLIM3,…
Coexpression	M8475	Up-regulated genes specific to esophageal adenocarcinoma (EAC) relative to normal tissue.	MSigDB C2: CGP Curated Gene Sets (v6.0)	1.406e-11	1.643e-07	7.607e-10	7.564e-09	45	121	ANXA4,ENC1,AQP9,ATF3,SOCS3,CD34,GSTO1,COL9A2,CSF2RB,LZTS3,DAP,DAPK1,DUSP2,ZNF593,ELF5,MECOM,IFITM3,HACD3,FOSB,GNB5,GPRC5B,GBP3,ARID5A,GPX2,HLA-A,HLA-DRB5,NR4A1,IGFBP7,IRF3,ITGAM,JUN,KCNK1,MEP1A,MMP9,TRIB2,PLS1,PARP14,RGS3,CCL4,SDC4,SMTN,TBXAS1,THY1,UCP2,LAPTM5
Coexpression	M2256	Genes commonly down-regulated in UET-13 cells (mesenchymal progenitor) by expression of EWSR1 [GeneID=2130] fusions with ETS transcription factors FLI1 and ERG [GeneID=2313 ,2078].	MSigDB C2: CGP Curated Gene Sets (v6.0)	1.413e-11	1.651e-07	7.609e-10	7.566e-09	68	227	NRIP1,VSTM4,AK4,RECK,PDLIM4,STC2,CREG1,INPP4B,CD44,HACD1,SLC4A7,TMEM158,FAM171B,MICAL2,AKR1C1,GFPT2,TSPAN5,SEMA3C,HSPB7,GATA6,GCNT1,B3GNT9,GRIA1,ADAMTS5,HAS2,IL6,IRS1,ITGB8,AMIGO2,LIF,LOXL2,LTBP1,MAP2,MATN2,MEIS2,MME,PDE1C,ENPP2,GPR180,PKIA,SLC22A23,PTGER2,PID1,RAB27A,BAALC,CCL2,TNFRSF19,PHLDA1,SLC1A3,SLC2A3,SOAT1,HR,TNIK,FAM212B,RFTN1,SVIL,DMXL2,ARHGEF28,NEDD4L,SYNM,TLE1,ZNF281,RGMB,SYNC,SOWAHC,…
Coexpression	18794137-SuppTable1e	Human Breast_Creighton08_643genes	GeneSigDB	1.459e-11	1.705e-07	7.821e-10	7.777e-09	112	458	TC2N,MTUS1,AHR,ALAD,ALCAM,EEA1,FAM234B,TMEM41A,PIK3R3,PDXK,ARF4,GRAMD2B,RASL11B,ATP2A3,DCAF5,BMP7,CPNE3,TMEM50B,CLTC,OLFML2B,CLDN4,IER2,HIGD1A,TRAM2,RNF144B,ATP2C2,DOPEY2,TSPAN1,ARL4C,PLLP,SCCPDH,EML1,VPS13B,FGF12,HACD3,B3GNT2,TSPAN13,CHMP3,RASD1,GAB1,CAB39,FILIP1,PLK2,GATA6,ZNF275,KDELR3,NUDT4,LRP11,FAM110C,IGSF3,ZFAND3,ID2,IKBKB,IL7,IL13RA1,INPP1,INPP4A,INPP5A,LOXL1,LRPAP1,COL28A1,MUC1,MYCL,ZNF…
Coexpression	M2799	Genes down-regulated in primary keratinocytes from RB1 [Gene ID=5925] skin specific knockout mice.	MSigDB C6: Oncogenic Signatures (v6.0)	1.768e-11	2.066e-07	9.404e-10	9.351e-09	46	126	TMCC3,HIST1H2BC,ANXA6,ANXA11,BHLHE40,STC2,RASL11B,DYNLL1,BST2,IL33,TMEM50B,CAV1,CD9,CD44,CYTH1,CISH,NOCT,ANKRD40,CELSR1,FEZ2,MICAL2,GADD45A,HS3ST1,MVP,F2RL1,FLNA,PMVK,DUSP14,USP18,TNC,KRT8,LAMC2,MMP9,PLXNA2,DDIT4,PSMB10,PSME2,RB1,FAM102A,COL18A1,AGRN,TUBA4A,RHOV,BCCIP,CDC42SE2,ST8SIA2
Coexpression	M4606	Genes down-regulated in comparison of CD25+ regulatory T cell (Treg) treated with IL4 [GeneID=3565] at day 7 versus CD25- T cells treated with IL4 [GeneID=3565] at day 7.	MSigDB C7: Immunologic Signatures (v6.0)	1.779e-11	2.078e-07	9.404e-10	9.351e-09	62	199	ALOX5,SHTN1,ARRB1,ZSCAN18,ATP1B1,KCTD12,CREG1,TSC22D1,C1QA,CA2,CD9,CD14,RRAGD,QPCT,CRY2,FEZ2,CTSB,CTSS,TMEM63A,GPRASP1,ZFYVE16,DBP,PLLP,LPAR6,FCGR2B,ARAP1,SEMA3C,FOS,SDCCAG3,FGL2,HNMT,IRF8,IFNGR2,IGFBP6,IL18,LYZ,MMP9,MNT,TMEM176B,NELL2,RBM47,RHBDF2,TMEM51,PLBD1,RTN1,CCL2,RAB20,SLC1A3,RNF130,TEX2,KANK1,STX4,TCF7,TIMP2,NACC2,TLR1,NPL,ARL2BP,PLA2G15,CXCR4,ITM2C,ZNF239
Coexpression	M7543	Genes up-regulated in untreated double positive thymocytes: wildtype versus ELK4 [GeneID=2005] knockout.	MSigDB C7: Immunologic Signatures (v6.0)	1.779e-11	2.078e-07	9.404e-10	9.351e-09	62	199	ADAR,ADRA2A,OASL,ATP2B4,BST2,CASP1,CASP7,AKAP6,NRG2,BATF2,ZNF879,SPATS2L,ISG15,PARP9,IRF9,IFITM3,NLRC5,TRIM38,IFI44,RBCK1,GBP3,GMPR,USP18,DNAJA1,IFI16,IFI35,IFIT1,TRIM5,DTX3L,UBASH3A,MSX1,CD274,MX1,MYD88,OAS2,CHRAC1,PFKFB3,PLSCR1,SERTAD1,DHX58,PARP14,XAF1,PSMB8,PSME2,TAPBPL,RSPO1,SYNJ2BP,EHD4,SAMD9L,ICK,SOX9,CMTR1,TRIM21,STAT2,TAP1,TAP2,DDX58,PARP12,ZC3HAV1,ZNFX1,ADGRG6,TRIM56
Coexpression	M8544	Up-regualted genes from the set F (Fig. 5a): specific signature shared by cells expressing AF4-MLL [GeneID=4299;4297] alone and those expressing both AF4-MLL and MLL-AF4 fusion proteins.	MSigDB C2: CGP Curated Gene Sets (v6.0)	1.876e-11	2.193e-07	9.876e-10	9.82e-09	59	185	RNF150,AHR,FAM43A,ZFP36L1,SKAP2,PSTPIP2,CEBPD,CNN1,CNP,COL6A2,ISG15,FEZ1,TOX,F2RL1,CSAD,IFI44,AFAP1L2,BHLHE22,GSTM2,GSTT1,LDB3,PTP4A3,SYNPO,TTC30B,YPEL2,IL18,MATN2,MME,TMEM176B,PLAT,PLCG2,IL17RD,RGS4,TTLL7,CLMN,DRAM1,TMEM176A,RRAD,MAPK12,SLC1A3,CASP12,SLC7A2,SSBP4,RBM26,ADGRL3,FBLN7,SYNM,PCDHB15,PCDHB11,NFKBIZ,TEK,TLR1,KDM7A,NDRG4,ZFAND5,BTG2,WNK2,NR4A3,ADGRG6
Coexpression	M5911	Genes up-regulated in response to alpha interferon proteins.	MSigDB H: Hallmark Gene Sets (v6.0)	1.977e-11	2.31e-07	1.036e-09	1.03e-08	39	97	ADAR,OASL,GBP4,BST2,CASP1,CD74,CNP,BATF2,ISG15,PARP9,LPAR6,IRF9,IFITM3,PROCR,IFI44,LAMP3,GBP2,GMPR,USP18,IFI35,TRIM5,IL7,ISG20,NCOA7,MX1,PLSCR1,DHX58,PARP14,PSMB8,PSME2,SAMD9L,SELL,CMTR1,TRIM21,RTP4,STAT2,TAP1,UBA7,PARP12
Coexpression	M9328	Genes down-regulated in day 7 germinal center B cells versus day 40 memory B cells.	MSigDB C7: Immunologic Signatures (v6.0)	2.254e-11	2.634e-07	1.145e-09	1.139e-08	62	200	TMCC3,ATP2B2,LRRC15,CFB,SDK1,MPZL1,CASP1,ESAM,PSTPIP2,SLC7A7,HMGN3,KCNK6,ARHGAP32,CYP27A1,TMCC2,PARP9,DPT,TMEM132C,CAMKK1,GAMT,CAPS2,GPR35,DIRC2,FRMD5,YPEL2,IL6,IRF6,KDF1,PPP1R14A,MET,MMP9,TMEM176B,MYLK,ZNF800,P2RX4,UBL3,RAB39A,FBLIM1,BCL2L14,RASIP1,RALGPS2,RGS1,DRAM1,ICK,SLC2A4,FAM217B,ADAP2,MYCBP2,PRSS22,C3orf70,ADAMTS15,THSD7B,TEX14,GSDMC,RNF180,SYNPO2,DDX58,CDCP1,NDRG4,GALM,PLD4,ARPC5L
Coexpression	M7489	Genes up-regulated in NCAM+ [GeneID=4684] NK cells: SELL bright [GeneID=6402] versus SELL dim [GeneID=6402].	MSigDB C7: Immunologic Signatures (v6.0)	2.254e-11	2.634e-07	1.145e-09	1.139e-08	62	200	ADCY6,ADCY9,OSBPL8,PIP5K1B,ALDH1A1,AQP1,AQP9,DPY19L3,PER3,ZFP36L1,CA2,CCNT2,CD9,CLDN7,DACH1,PLXNC1,EPB41,MECOM,SH3YL1,RANBP6,TMEM246,NBEA,MOB1B,SSX2IP,SLC38A5,GCNT1,PDCD4,RAB40B,GSTM1,GSTM3,HK1,CADPS2,ITGA6,PPM1L,TRIB2,PPP1R12A,NDN,NFIA,P2RX1,WDR44,CAVIN1,ZCCHC2,RNF125,NDNF,MARVELD2,RFK,ST3GAL1,ENPP4,CPEB4,TNIK,RNF217,MAST4,TBXAS1,FRYL,TGFBR3,COL18A1,CPXM1,TRPC6,CCDC136,VWF,ZNF12,DCAF12L1
Coexpression	M4576	Genes up-regulated in comparison of adult thymic progenitors versus fetal thymic progenitors.	MSigDB C7: Immunologic Signatures (v6.0)	2.254e-11	2.634e-07	1.145e-09	1.139e-08	62	200	ADCY6,SPARCL1,ANXA4,PEX11A,BMP5,CA2,CASP1,CD86,CYTH1,RNF166,CTSS,RIPOR2,P2RY14,NR1D2,ELK4,PATJ,B3GNT5,CPQ,FLT3,IFI44,ASB4,LZTS2,GAB1,GPRC5B,KIF1C,TRAF3IP2,TOR1B,GPX2,USP18,IRF8,CIPC,IL18,SLCO3A1,LMO2,LPP,TMEM176B,MYLIP,PIP4K2A,PRKCE,PRKCZ,FBLIM1,EPS8L1,PTGER2,PARP8,ZDHHC14,PLBD1,RRAS,SATB1,EIF4E3,TRAPPC2,SELL,FAM102A,SH3GL2,ST6GAL1,DBNDD2,CAMTA2,N4BP3,SYNE1,KCNH3,KDM7A,VIM,WFS1
Coexpression	M4948	Genes up-regulated in comparison of monocytes versus myeloid dendritic cells (mDC).	MSigDB C7: Immunologic Signatures (v6.0)	2.254e-11	2.634e-07	1.145e-09	1.139e-08	62	200	AIF1,ALDH1A1,PDXK,BCL2A1,CREG1,LIN7A,C5AR1,SLC7A7,CD14,CD44,QPCT,ITM2B,SLC31A2,CSF3R,CTSB,CTSD,CTSS,CYP27A1,FBXL5,CFD,MAFB,CALML4,USP3,EGR1,EGR2,ADGRE1,EVI2A,SIRPB1,SEMA4D,FPR1,FYB1,LILRB1,GLUL,GNS,TBC1D8,HNMT,IFNGR2,SLCO3A1,ITGAM,CD46,RNF19B,NOTCH2,PLAGL2,PTGER2,RIT1,CLMN,DRAM1,SDCBP,SLC11A1,SLC22A4,SMARCD3,SORL1,RAB5IF,DMXL2,NACC2,NPL,TUBA4A,UBE2D1,UPP1,MAP3K7CL,BTG2,PELI1
Coexpression	M4963	Genes up-regulated in comparison of monocytes from influenza vaccinee at day 7 post-vaccination versus plasmacytoid dendritic cells (mDC) at day 7 post-vaccination.	MSigDB C7: Immunologic Signatures (v6.0)	2.254e-11	2.634e-07	1.145e-09	1.139e-08	62	200	AHR,AIF1,ALDH1A1,ALOX5,YBX3,ARRB1,CREG1,LIN7A,ZFP36L1,C5AR1,CASP1,SLC7A7,CD14,CD86,ENTPD1,CD44,CEBPD,QPCT,ITM2B,SLC31A2,CSF3R,MICAL2,CTSS,FBXL5,MAFB,CALML4,USP3,DPYD,EGR1,PLXNC1,TRIB1,EVI2A,FPR1,GBP2,FGL2,HK1,IFNGR2,SLCO3A1,ITGAM,NAIP,PTGER2,PID1,RAB27A,PLBD1,RTN1,CHSY1,FLVCR2,RAB20,DENND3,SLC2A3,SMARCD3,SMS,ADAP2,EPB41L3,TBL1X,TBXAS1,NACC2,NPL,TUBA4A,UBE2D1,UPP1,PELI1
Coexpression	M4558	Genes down-regulated in comparison of DN2 thymocytes versus DN3 thymocytes.	MSigDB C7: Immunologic Signatures (v6.0)	2.254e-11	2.634e-07	1.145e-09	1.139e-08	62	200	ADCY6,SLAMF6,SORCS2,FAM234B,FAM131A,BTG1,TMEM50B,SOCS3,PGS1,CLDN4,CTSB,ANKS3,DGKA,DAPK1,HDGFL3,DLG3,USP3,DOPEY2,EGR1,EGR2,ETS2,MED10,CAMKK1,SLC12A7,TJP3,RAPGEF4,TBC1D8,SLC5A9,ITPR1,ITPR2,KCNH2,ORMDL3,LLGL2,EPCAM,MIA2,TRIB2,NFATC1,NOTCH1,NOTCH3,PFN2,DDIT4,RC3H2,PPP2R5A,PTPRF,RELB,SLC29A3,SATB1,C12orf45,TRIM46,PHLDA1,GCOM1,CPEB4,EPB41L4A,IL34,TRAF1,PADI4,SLAIN1,BTG2,PLD4,PLXDC1,PELI1,AKAP1
Coexpression	M5847	Genes down-regulated in comparison of monocytes treated with anti-TREM1 [GeneID=54210] versus monocytes treated with 1 ng/ml LPS (TLR4 agonist).	MSigDB C7: Immunologic Signatures (v6.0)	2.254e-11	2.634e-07	1.145e-09	1.139e-08	62	200	ADA,GRAMD1A,AQP9,ARRB1,OASL,BCL2A1,SOCS3,CD83,ACOD1,NOCT,MCOLN2,SESTD1,CSF3,RNF144B,GADD45A,DUSP2,TBC1D10A,EIF1B,TAOK3,PLA1A,AZIN1,TAGAP,C11orf96,BTG3,CXCL3,HIVEP2,DNAJA1,ID2,IFNGR2,IL1B,IL6,IL15RA,IL18,ITGB8,PIK3AP1,CD274,ANKRD33B,RNF19B,PFKFB3,SERPINB8,RHOF,GPR132,PLEKHF2,DRAM1,SCN1B,CCL4,SDC4,SIAH2,SLC1A3,FNBP1,EPB41L3,STAT5A,TMEM54,NFKBIZ,TNFAIP6,TRAF1,SYNPO2,ANO5,UGP2,ZC3HAV1,PELI1,ARL5B
Coexpression	18081427-TableS8	Mouse Breast_Crawford07_981genes	GeneSigDB	2.442e-11	2.853e-07	1.235e-09	1.228e-08	149	673	CNST,SNN,FZD7,HIST1H2BC,AK4,ALDOC,RECK,GRAMD1A,BHLHE40,ATF3,FAM43A,MPDZ,BCL2,PEX11A,CREG1,GPR146,BMP7,PER2,CPNE3,CAPN5,SKAP2,CALD1,MPZL1,ARHGEF25,B4GALT6,PRDX5,ITM2B,SLC31A2,TIPARP,CRY2,CELSR1,TRAM2,CXADR,DBP,GADD45A,TSPAN17,F11R,RABGAP1L,MVP,NR1D2,NPNT,ATP9A,FLOT1,DCXR,STX6,TBC1D16,CPQ,PLA1A,CSAD,PGRMC2,CXXC5,NBEA,IVNS1ABP,IGF2BP2,FUCA2,PADI3,ERAP1,PARD6G,GBP2,MAP1LC3A,PDCD4,GLUL,RBPMS,GSTM1,GST…
Coexpression	M19982	Genes up-regulated in mucinous ovarian carcinoma tumors of low malignant potential (LMP) compared to normal ovarian surface epithelium tissue.	MSigDB C2: CGP Curated Gene Sets (v6.0)	2.723e-11	3.182e-07	1.371e-09	1.364e-08	75	265	ACAA1,GTPBP6,C9orf152,TC2N,PLPP2,AKR1C3,ATP1B1,TNFSF10,OVOL2,BACE2,ACBD5,UNC5CL,CTSE,ABHD11,TMEM63A,F11R,EHF,MVP,SH3BGRL2,ELF3,B3GNT5,MECOM,CRB3,CHMP4C,CIB1,CXXC5,SIRT7,MCRIP2,RASEF,FUT2,TJP3,IQGAP2,ARRDC1,ZGPAT,JTB,SFN,GSS,HPGD,DNAJB2,LLGL2,KRTCAP3,EPCAM,BZW2,CENPV,MUC1,ATP8B1,PLS1,TNIP2,MANSC1,TMEM30B,SLC22A23,BSPRY,ESRP1,PSMB10,ABCD3,RNF128,MARVELD2,MRAP2,C4orf19,ESRP2,TRAK1,CCDC107,ST14,BAIAP…
Coexpression	17676974-TableS1	Mouse StemCell_Chambers07_1667genes	GeneSigDB	2.751e-11	3.215e-07	1.38e-09	1.372e-08	241	1236	SEH1L,RHOJ,ACO1,TC2N,PIP5K1B,ALCAM,ALDH1A1,SHROOM3,ANXA4,YBX3,BHLHE40,ARF4,ARHGAP5,ARHGAP6,ASPA,BECN1,FAM43A,BCL3,PEX11A,TSC22D1,OSGIN2,SKAP2,TMEM50B,SOCS3,CXCL16,SLC7A7,CLDN2,CD9,ENTPD2,TMEM56,JAM2,SINHCAF,SLC9A3R1,CLTC,LY86,CNTN1,CREM,TIPARP,CTF1,CTSB,CTSS,CYB561,LAPTM4A,TOX,GADD45A,FBXL3,TMEM47,F11R,ENPP5,CALML4,GFPT2,HS3ST1,SLC23A2,CRISPLD1,NR1D2,DSC2,RCAN1,DSG2,DSP,E2F5,S1PR1,HIPK3,EGR1,PLXN…
Coexpression	M1949	Genes with high-CpG-density promoters (HCP) bearing histone H3 dimethylation mark at K4 (H3K4me2) and trimethylation mark at K27 (H3K27me3) in neural precursor cells (NPC).	MSigDB C2: CGP Curated Gene Sets (v6.0)	3.172e-11	3.706e-07	1.584e-09	1.575e-08	91	349	ACAN,AHR,ATP6V1C2,CPNE5,ATP2B2,CA7,SLCO4C1,CDH1,OVOL2,MYRIP,CELSR1,RGS6,WSCD2,DLX5,LHX6,TMEM132E,GJD3,FOXF1,FLT3,BICDL1,EGFLAM,FAM155B,GATA6,GDNF,PARD6B,GJA3,ST6GAL2,GNG4,VAX1,GPR27,B3GNT7,GRIK3,NXPH3,RERG,PROK2,RPRML,IHH,CADPS2,IRF5,SERINC2,JAG2,KCNC4,KCNH1,KCNK1,KCNK3,KCNS2,AMIGO2,FAM163B,LY6H,DACT2,NFATC2,VWA2,SYT2,OVOL1,PAX2,SOX18,PPP2R2C,PRPH,PTGER3,PTGFRN,CASZ1,PGBD5,IQSEC3,RASGRF1,CRTAC1,R…
Coexpression	16498405-TableS3	Mouse Kidney_Takemoto06_388genes_cat1	GeneSigDB	3.351e-11	3.915e-07	1.666e-09	1.657e-08	82	302	METAP1D,ACVRL1,ADCY1,PLEKHG1,ADCY4,ZSWIM5,ANXA2,CDC14A,FAM43A,CALD1,CD34,ABTB2,GADD45A,DUSP1,S1PR1,TSPAN2,AKAP9,EML1,EMP2,EMP3,RAMP2,MECOM,IFITM3,FOXC1,ARL6IP5,PDCD4,GJA5,PARD3B,ADAMTS5,SYNPO,ID1,JAK3,JUNB,LMO2,LOXL2,TM4SF1,MEIS2,CLIC5,MMP17,CD200,TRIB2,MYLIP,MYLK,MYO1E,CMTM8,NELL2,NOS3,NOTCH1,NPHS1,RFLNA,SHISA3,CPNE8,SERPINI1,PLAT,SERTAD1,PODXL,PARP14,CAVIN1,HTRA1,RASIP1,PTPRO,ZDHHC14,MMRN2,DRAM…
Coexpression	20521089-Table2	Human Breast_Blick10_55genes_BasalBvsBasalAorLuminal	GeneSigDB	3.399e-11	3.971e-07	1.683e-09	1.673e-08	27	53	NIPSNAP1,SELENBP1,SLC9A3R1,CLDN4,F11R,DLG3,CNNM4,LHFPL6,ELF3,EMP3,EVI2A,FBN1,PROCR,SPINT2,TJP3,IGSF3,EPCAM,RBM47,CAVIN1,PRSS8,ESRP1,GRHL2,SHANK2,MYO5C,ZEB1,TGFB1I1,RAB25
Coexpression	20035825-TableS7a	Human Lung_Mikkonen10_416genes	GeneSigDB	3.718e-11	4.345e-07	1.833e-09	1.823e-08	84	313	ANKRD29,PLA2G10,SEMA6A,EEA1,SHROOM3,ANPEP,ANXA2,SOCS1,ATP1A4,FAM43A,STARD13,WISP1,LDHD,CILP2,BTG1,ATP6V0E1,CALD1,CAV1,PRR15,CDH1,HOMER2,METTL7A,CLDN7,CPM,MICAL2,NEXN,TES,CYP3A5,DNAH5,NPNT,DSP,DUSP1,UST,EDN3,ADGRG2,EMP2,TRIB1,RASGRP2,BAIAP2,FOLH1,CXXC5,GLUL,GMPR,TBC1D8,HPGD,AGFG2,HSD11B2,IFIT1,SERINC2,ITGB4,KCNB1,KRT8,TTYH2,MAOA,MAOB,KITLG,MMP19,MT1A,MUC1,TFCP2L1,PLAGL2,DDIT4,UBL3,EPB41L4B,PRR15L,…
Coexpression	M6880	Genes up-regulated in monocytes after HCMV infection: untreated versus BAY 11-7082 [PubChem=5353431].	MSigDB C7: Immunologic Signatures (v6.0)	3.965e-11	4.633e-07	1.939e-09	1.928e-08	53	160	AHR,ANXA2,LGR5,PDE5A,RBM24,FAM43A,AVPR1A,SOCS2,GBP4,SOCS3,KIFC2,CDH1,DLGAP1,LMOD1,MCOLN2,NRG2,ATRNL1,ARNT2,DPT,DSP,IL18BP,TSPAN2,HIVEP3,IFITM3,GPR153,B3GNT2,GCK,PLA2G16,NUDT4,ACOT7,HOXB5,CADPS2,TUBB2B,ITGB4,KCND2,SP5,NCOA7,EPCAM,NXPH1,PTPRF,ATP13A3,SAMD9L,CNKSR2,ALPK1,RNF130,NBEAL2,NEDD4L,SUSD1,TPD52,DDX58,PDIA2,GBP6,PLD4
Coexpression	M2502	Genes whose expression changes in Calu-6 cells (lung cancer) by TNF [GeneID=7124] were blocked partially by p38 inhibitor LY479754.	MSigDB C2: CGP Curated Gene Sets (v6.0)	3.965e-11	4.633e-07	1.939e-09	1.928e-08	53	160	FZD7,ALCAM,LGR5,BMP5,CD44,CEBPD,MFHAS1,COL7A1,SLC31A2,CHST11,TIPARP,DUSP1,TOB1,LHFPL6,PGRMC2,FOXO1,SEMA3C,SLC12A7,PLK2,TNFRSF21,BTG3,CXCL3,DUSP10,HAS2,HIVEP2,TNC,ID1,ID2,IFNGR2,IL6,IL6ST,TUBB2B,IRS1,JUN,JUNB,LIF,TRIB2,RIPK4,SERPINB2,REL,ARL14,PHLDA1,SSFA2,STAT3,TAPBP,WWC1,NEDD4L,THBS1,AGRN,FLRT3,TCIM,FJX1,LBH
Coexpression	M7876	Genes down-regulated in follicular epithelial stem cells after transgenic expression of GR [GeneID=2908] under control of the keratin5 (K5) [GeneID=3852] promoter.	MSigDB C2: CGP Curated Gene Sets (v6.0)	4.087e-11	4.776e-07	1.99e-09	1.979e-08	44	120	ATP6V1C2,ZSCAN18,TSC22D1,ZFP36L1,JAZF1,CACNB4,TMEM56,HSD17B13,CNTN1,CPE,NEXN,DAB1,DMPK,MYL9,GDNF,GFRA2,PDLIM3,GPM6B,RSPO3,USP18,GBP7,LOXL1,LRP4,SVIP,CHIC1,ARSI,ZNF704,NPTX1,PFN2,PLAT,PDZRN4,PKIA,FKBP14,MOB3B,SMIM22,CXCL12,BCL2L15,RASA3,ANKRD6,SLC14A1,SYNE1,COTL1,THBS2,CPEB1
Coexpression	16849537-SuppTable2	Human StemCell_Davicioni06_534genes	GeneSigDB	4.788e-11	5.594e-07	2.321e-09	2.308e-08	118	500	ACO1,SLC24A3,ADA,FZD7,ADRA2A,NR0B1,LTBP4,ANK2,PKP4,ARHGAP6,STC2,KCTD12,INPP4B,BMP5,ZFP36L2,BST2,LPAR2,CDH13,CHRNB3,RAB28,RRAGD,CLCN5,NRXN2,OLFML2B,CPM,IER2,TSKU,SPATS2L,ARHGEF4,CYB561,RIPOR2,DAPK1,JAKMIP2,GADD45A,FBXL5,TMEM47,DIO2,TRAPPC9,MAMLD1,LHX6,S1PR1,TSPAN3,EDN3,CNNM4,SIGIRR,EIF1AX,GREM1,EMP3,ENO3,GMIP,EYA2,FGFR2,ZBTB18,FOXF1,CRTAP,FOXO1,P3H3,IGF2BP2,SPINT2,PLK2,MSRB1,RAPGEF4,GSTM1,PTP4A3,A…
Coexpression	20630075-AF-3	Mouse StemCell_GarciaEscudero10_311genes_p53	GeneSigDB	5.1e-11	5.959e-07	2.463e-09	2.449e-08	67	228	ACTA1,SLC24A3,ACTN2,ACYP2,ALDH1A1,PLIN4,ANK1,TCAP,SCUBE2,AOC3,ATP1A2,MYOM1,BCHE,USP2,CDO1,CKM,ADIPOQ,AKAP6,HJV,GAL3ST1,WFDC3,CYP2E1,ISM1,CFD,EDN3,ENO3,MRVI1,FABP3,TMEM132C,CAMKK1,HSPB7,KIF1C,PDLIM3,GPM6A,COQ10A,LDB3,ELOVL5,MUSTN1,PPP1R14A,CLIC5,MYH11,MYLK,PPP1R12B,NFIA,ADGRD1,NRAP,CMYA5,PTGDS,PYGM,SATB1,SCN4B,SGCG,SH3BGR,SLC2A4,SLC22A3,SYNM,THRSP,TIMP4,CLEC3B,TNXB,TPM2,SYNPO2,UGP2,HS3ST6,UNC45B,C…
Coexpression	M2242	Category A genes: p53-dependent genes whose expression in the absence of S389 phosphorylation is similar to loss of TP53 [GeneID=7157] in MEF (embryonic fibroblast) cells in response to UV-C irradiation.	MSigDB C2: CGP Curated Gene Sets (v6.0)	5.448e-11	6.366e-07	2.612e-09	2.597e-08	185	896	ACTA2,ACAN,PIP5K1B,ANPEP,TCAP,ARRB1,ASPA,ATF3,SLC4A4,ADAM15,BCL2,BICD1,BMP5,CAPN5,CACNA1D,RPS6KA4,SELENBP1,CAV3,ENTPD1,ENTPD2,CDH1,CEL,RAB3C,CLTC,CTHRC1,LMOD1,CNN1,CNTN1,MCOLN2,AKAP5,CLDN3,CELSR1,SPATS2L,SOCS5,CTF1,ARHGEF26,CTSE,TMEM63A,GPRASP1,RIPOR2,DEFB1,SNAP91,KBTBD11,CALML4,FRAT1,HIVEP3,ACE2,TOB1,EGR2,SIGIRR,ELF5,GREM1,PATJ,RASGRP2,NCALD,EVPL,LEAP2,TUBB4A,IFITM3,FOXC1,FOS,B3GNT2,CACNG4,ASB2,…
Coexpression	M9489	Genes up-regulated in CD8 T cells during chronic infection with LCMV-Clone 13: effectors at day 6 versus exhausted at day 30.	MSigDB C7: Immunologic Signatures (v6.0)	5.476e-11	6.399e-07	2.612e-09	2.597e-08	61	199	ADORA2A,PDLIM4,SOCS1,GBP4,C21orf2,CA2,CASP7,CD86,ADIPOQ,ITM2B,SESTD1,BATF2,TMEM87A,IRGM,F11R,ARL4C,NOD1,IFITM3,SUCO,C9orf64,DAPP1,GBP2,CUEDC1,C9orf3,HK1,IFIT1,TRIM5,ISG20,ITPR1,CLEC6A,LLGL1,DTX3L,FAM221A,OAS2,GSAP,PDE8A,ZCCHC18,PARP14,BCL2L14,PSMB8,OCEL1,TAPBPL,PARP8,PLXNA3,IKZF2,CFAP36,ENPP4,SLFN12L,MYCBP2,TMEM106A,TOR3A,TAPBP,MPEG1,NACC2,TRAF5,DDX58,PARP12,UNC93B1,PLSCR3,ZNFX1,SPATA13
Coexpression	M9616	Genes down-regulated in CD42 high [GeneID=100133941] cells from thymus: T reg versus T conv.	MSigDB C7: Immunologic Signatures (v6.0)	5.476e-11	6.399e-07	2.612e-09	2.597e-08	61	199	EEA1,ANK1,BHLHE40,KCTD12,SOCS2,ZFP36L1,SOCS3,CCND2,CD14,CD86,CD83,MCOLN2,IER2,CYB561,LAPTM4A,SOX7,RCAN1,DUSP1,DUSP2,EGR1,EGR2,ETS2,SCAND1,ACSL4,PROCR,FOS,IGF2BP1,MOB1B,BTG3,DSTN,GRIN2B,CXCL3,GSTM3,NR4A1,DNAJA1,ID1,IL1B,JUNB,RAB12,NPY1R,SERPINB2,PDGFA,PLAT,CAVIN1,PTPRF,RELB,CCL7,SELP,ZNF703,PHLDA1,FAM102A,SLC39A4,NFKBIZ,ANGPTL2,TIMP3,GPCPD1,GTPBP4,MFSD14A,UPP1,BTG2,PELI1
Coexpression	19549311-SuppTable2-MMLandPhenotype	Human Leukemia_Zangrando09_1001genes	GeneSigDB	5.931e-11	6.931e-07	2.817e-09	2.801e-08	140	628	ACTA2,CYGB,GRAMD1B,FZD8,LENG8,JAG1,AHR,AIF1,ALCAM,CMAHP,ALOX5,YBX3,ARHGAP5,ZSCAN18,ATP1B1,CREG1,CD84,SOCS2,C3AR1,WASF1,CASP1,PSTPIP2,CCND2,CD44,CEBPD,LY86,CSF3R,CTGF,CTSB,CTSS,RIPOR2,SOX7,CFD,NR1D2,KCNE3,RCAN1,DUSP1,EBF1,HIPK3,FBXO16,TOB1,MEGF6,PLXNC1,LPAR6,ETV6,SLC25A37,TBC1D16,MS4A4A,FCGR1A,FES,ZCCHC7,CXXC5,GDE1,TNFSF13B,TSPAN13,RASEF,FUCA2,FYB1,GAB1,CAB39,MSRB1,NAAA,SEPT9,ADAM28,FGL2,GNS,GPM6B…
Coexpression	M3804	Genes up-regulated in normal hematopoietic progenitors by RUNX1-RUNX1T1 [GeneID=861;862] fusion.	MSigDB C2: CGP Curated Gene Sets (v6.0)	5.972e-11	6.978e-07	2.825e-09	2.809e-08	58	185	ACTA2,FZD7,AHR,ALDH1A1,ANXA2,ENC1,APOE,SOCS2,CA2,WFDC1,DNAJB5,CREM,CYP1A1,RIPOR2,TOX,ZFYVE16,COCH,E2F5,S1PR1,EGR2,LPAR6,STX6,EVI2A,F2RL1,IRF9,PROCR,GBP2,PDCD4,RBPMS,PRSS23,HOXB6,ID1,IFI16,TRIM5,IL13RA1,AMIGO2,TM4SF1,CD200,TRIB2,TMEM176B,NPTX1,P2RX4,SERPINB2,PLAT,UBL3,RB1,RGS1,DRAM1,RRAS,SORT1,IL17RB,PHLDA1,SLC2A3,FAR2,TGFB1I1,DDAH2,DDX58,MALL
Coexpression	20713713-TableS1a	Human Breast_Taube10_160genes_EMTsignature_down	GeneSigDB	6.314e-11	7.378e-07	2.975e-09	2.958e-08	48	139	CA2,CLDN1,CCND2,CDH1,CKMT1B,COL17A1,KIAA0040,CXADR,ABCA12,F11R,FGFBP1,DSC2,DSG3,AP1M2,E2F5,TSPAN1,CELSR2,EPHA1,HOOK1,FGFR2,LSR,SPINT2,GNAL,IL1B,IL18,IRF6,ITGB4,JAG2,KCNK1,SERPINB2,SNX10,PLS1,EPB41L4B,TMEM30B,PRSS8,RNF128,RHBDF2,ELMO3,GRHL2,SAA1,STAP2,PERP,ST14,MYO5C,WWC1,THBD,RAB25,FZD3
Coexpression	M6413	Genes down-regulated in peripheral blood monocytes by HGF [GeneID=3082].	MSigDB C2: CGP Curated Gene Sets (v6.0)	6.34e-11	7.408e-07	2.975e-09	2.958e-08	68	234	ACPP,AIF1,ALOX5,PHACTR1,BTG1,C5AR1,CASP1,SLC7A7,CD14,CD86,CEBPD,CYTH1,CD83,LY86,HOMER2,PGS1,CRIP1,CCDC69,FBXL5,CFD,MAFB,CALML4,DPYSL2,HDDC2,EGR1,SIGIRR,CEP83,TNK2,RASGRP2,ETS2,F2RL1,MS4A4A,RNF138,FPR1,SPINT2,DAPP1,FYB1,IQGAP2,SEPT9,PTP4A3,HLA-DQA1,IGFBP7,IL13RA1,LMO2,LPP,MYD88,NOTCH2,NR4A2,PLSCR1,DDIT4,PTGER2,PID1,BATF3,SELL,ST6GAL1,DENND3,SLC2A3,SORL1,FNBP1,RAP1GAP2,MPRIP,MS4A6A,TRAF5,TUBA4A,ZFA…
Coexpression	M15103	Genes up-regulated in A4573 cells (Ewing's sarcoma, ESFT) after knockdown of BMI1 [GeneID=648] by RNAi.	MSigDB C2: CGP Curated Gene Sets (v6.0)	6.468e-11	7.558e-07	3.023e-09	3.006e-08	129	565	ANKRD29,ACACA,ADA,ADARB1,ADCY9,ADCYAP1R1,USP31,VSTM4,FAM135A,TMEM41A,LGR5,TMEFF1,PLPP2,RBM24,SLC41A1,ATP1B1,HYAL2,KCTD12,ADGRB2,INPP4B,BMP7,OSGIN2,WASF1,TMEM50B,ZFYVE9,RASAL2,COL6A2,TIPARP,NCOR2,CNTNAP2,RASL10B,TRAM2,KIAA0100,CCDC3,CALML4,DLX5,SHANK1,DSP,EDIL3,HIPK3,EMP2,GDF11,DCXR,EYA2,TBC1D16,TUBB4A,FASN,SEC24B,HPS3,TNFSF13B,TPPP3,CERS1,GPRC5B,CPNE7,BHLHE22,GNAZ,CTXN1,PTPN5,NR4A1,IL6ST,INPP5A,T…
Coexpression	17880687-TableS4	Human Embryo_Heim07_273genes	GeneSigDB	6.617e-11	7.732e-07	3.027e-09	3.01e-08	60	195	ADA,PIP5K1B,AK4,PDLIM4,KCTD12,JAM2,CNTNAP2,CYP1A1,CALML4,REC8,AP1M2,EMP3,F2RL1,FOS,IQGAP2,CPLX2,NR6A1,GCNT2,CTXN1,PRSS23,TBC1D8,DUSP10,SERINC5,GALNT6,HOXB3,HOXB5,ID4,RHPN2,IRS1,KCNJ4,SP5,PPM1L,NFIA,NPTX2,GSAP,PDGFA,SLC22A23,RET,MARVELD2,SCN4B,CCL2,CXCL12,ZNF703,PHLDA1,ANKRD6,EPB41L4A,RFTN1,MDN1,KLHL7,SYN2,TCF7,PCDHAC2,TEK,LEFTY2,TIMP4,LPAR3,TRAF5,CORO2A,RTN4R,SSPN
Coexpression	M1459	Genes down-regulated in BEC (blood endothelial cells) compared to LEC (lymphatic endothelial cells).	MSigDB C2: CGP Curated Gene Sets (v6.0)	6.72e-11	7.852e-07	3.027e-09	3.01e-08	53	162	ACTA2,ANPEP,ANXA6,PDLIM4,ATP1B1,SLC7A7,CD44,FBXL2,CLDN7,ISG15,GLCE,TRAM2,GADD45A,MVP,ARL4C,EMP3,ENO2,MECOM,EFEMP1,ZBTB18,PROCR,ARL6IP5,GBP2,TNFRSF21,MLLT11,FAM107A,IL6,JUN,LAMC2,LOXL2,LYL1,MT1A,NPTX1,CEP170B,PFN2,PLTP,PKIA,RGS4,RRAS,CCL2,SELE,SELP,SLC1A1,TAGLN,TGM2,AGRN,TPM1,TPM2,UPP1,BTG2,CXCR4,MAPKAPK3,ADGRG6
Coexpression	M1804	Genes up-regulated in BT549 cells (breast cancer) by expression of SMARCE1 [GeneID=6605] off a retroviral vector.	MSigDB C2: CGP Curated Gene Sets (v6.0)	6.822e-11	7.972e-07	3.027e-09	3.01e-08	77	280	NRIP1,RHOJ,ACTA2,ACAN,JAG1,TMEM108,BCAT1,SOCS2,WISP1,CALD1,SOCS3,CTHRC1,BACE2,COL15A1,CPE,NEXN,TES,DACH1,DCN,DIO2,MAFB,DLX6,DPYD,DSG2,ATP9A,EDIL3,HIPK3,ETV6,MYL9,SBSPON,FOXO1,IQGAP2,SERINC5,CGNL1,TOX2,HOXB5,HOXB6,HOXB7,NEGR1,IGFBP6,STON2,IL13RA1,IRS1,ITGB8,KCNC4,AMIGO2,DLL1,LPP,MATN2,MGP,CD200,TRIB2,GLIPR2,MYLK,ATP8B1,PLAT,FBLIM1,PTGFRN,RAB27A,RARRES1,SPTLC3,RTN1,TNFRSF19,ZNF703,FAM102A,SMTN,PERP…
Coexpression	M8971	Genes down-regulated in CD4 [GeneID=920] T cells treated with pioglitazone [PubChem=4829] and over-expressing: FOXP3 [GeneID=50943] and PPARg1 isoform of PPARG [GeneID=5468] versus FOXP3 [GeneID=50943] and PPARg2 form of PPARG [GeneID=5468].	MSigDB C7: Immunologic Signatures (v6.0)	6.891e-11	8.052e-07	3.027e-09	3.01e-08	61	200	ADAR,PKP4,SOCS1,ATF3,BCL3,SOCS3,CASP1,CASP7,CBR3,CYTH1,ISG15,SETBP1,RCAN1,TRIB1,ZNF267,IRF9,PLA1A,FES,IFI44,MSRB1,GBP2,ARID5A,FAM107A,USP18,HLA-A,DNAJA1,IRF8,IFI35,IFIT1,IL15RA,JAK2,TRIB2,MX1,MYD88,RNF19B,OAS2,PLSCR1,XAF1,PSMB8,PSMB10,PSME2,MCUB,RAB27A,FAT4,DRAM1,SFT2D2,SIAH2,SBNO2,CMTR1,TRIM21,EPB41L4A,RTP4,STAT2,STK3,TAP1,TAP2,DDX58,UBA7,PARP12,ZC3HAV1,FZD5
Coexpression	M9081	Genes down-regulated in the bone marrow CD34+ [GeneID=947] cells: MME- SELL+[GeneID=4311;6402] versus MME+ [GeneID=4311].	MSigDB C7: Immunologic Signatures (v6.0)	6.891e-11	8.052e-07	3.027e-09	3.01e-08	61	200	ADA,AP2A2,ALDH1A1,SOCS1,SLC41A1,BCL3,GBP4,SKAP2,CASP1,CASP4,CD86,CD53,CEBPD,MCOLN2,CSF2RB,ISG15,IRGM,COCH,MAFB,IL18BP,IKZF1,FCGR1A,FCGR2B,IFITM3,UNC13B,FLOT2,TSPAN13,SLC12A7,GAB1,MAP3K2,GBP2,GCNT2,FGL2,IL13RA1,IL15RA,GBP7,JAK3,JUN,BZW2,MYD88,PIK3R1,PLSCR1,PSMB10,CMTM6,CCL2,CCL4,CCL7,SELP,BMP2K,CHD7,SLFN12L,STAT3,STAT5A,TAP1,NFKBIZ,DUSP16,ZNF281,ZFAND5,KRT25,ABHD16A,FZD3
Coexpression	M8967	Genes down-regulated in CD4 [GeneID=920] over-expressing: FOXP3 [GeneID=50943] and PPARg1 form of PPARG [GeneID=5468] versus FOXP3 [GeneID=50943].	MSigDB C7: Immunologic Signatures (v6.0)	6.891e-11	8.052e-07	3.027e-09	3.01e-08	61	200	ADAR,OASL,KCTD14,SOCS1,TNFSF10,BST2,CASP1,CASP7,CBR3,CNP,SPATS2L,ISG15,IRF9,PLA1A,TRIM38,RNF138,IFI44,RBCK1,LRRC32,GBP2,GCNT1,ARID5A,GMPR,USP18,HLA-A,DNAJA1,IFI16,IFI35,IFIT1,IL15RA,ISG20,JAK2,MSX1,MX1,MYD88,RNF19B,ZNF467,OAS2,PLSCR1,DHX58,XAF1,PSMB8,PSMB10,PSME2,ZCCHC2,MCUB,RHBDF2,EHD4,SIAH2,CMTR1,MYCBP2,TRIM21,RTP4,STAT2,TAP1,TAP2,ZFPM2,DDX58,UBA7,PARP12,ZC3HAV1
Coexpression	M3583	Genes down-regulated in comparison of wild type CD8 effector T cells at day 6 versus those from mice defficient for TRAF6 [GeneID=7189] at day 10.	MSigDB C7: Immunologic Signatures (v6.0)	6.891e-11	8.052e-07	3.027e-09	3.01e-08	61	200	ADGRG5,AMIGO1,ADRB1,CARNS1,TSHZ3,ZBTB4,PDXK,GRAMD2B,HYAL2,BCL2,ZFP36L1,SOCS3,CCND2,CISH,RCCD1,UBXN11,ARHGEF4,SFI1,DBP,HDGFL3,NR1D2,ARL4C,ARFRP1,AGO1,EGR3,EIF4A2,ENO3,FCGR2B,NXF1,SCML4,HECA,CPNE7,TAGAP,CCDC137,STON2,CIPC,KLHL17,JUN,KCNJ8,MYLIP,NOTCH3,PDE7A,PFN2,P4HTM,PRKCE,PARP8,ASB13,PEAK1,ATXN7,CCL4,DMRTA1,UNC45A,BTBD11,TCEA2,TEF,TFAP4,MTFR1L,C9orf50,FNDC5,ZNF76,MPPE1
Coexpression	M9572	Genes up-regulated in cells from peripheral lymph nodes: T reg versus T conv.	MSigDB C7: Immunologic Signatures (v6.0)	6.891e-11	8.052e-07	3.027e-09	3.01e-08	61	200	ADAR,OASL,SOCS1,ATF3,TNFSF10,CFB,BST2,CASP7,CBR3,CEBPD,CREM,SPATS2L,ISG15,CTSS,IRF9,NOD1,IFITM3,TRIM38,IFI44,RBCK1,LAMP3,SLC12A7,MSRB1,GBP2,USP18,HK1,HLA-A,IRF8,ID4,IFI16,IFI35,IFIT1,TRIM5,ISG20,JAK2,LMO2,MSX1,MX1,MYD88,RNF19B,OAS2,PLSCR1,XAF1,PSMB8,PSMB10,PSME2,RAB27A,DRAM1,EHD4,CCL2,BATF3,TRIM21,RTP4,STAT2,STAT3,TAP1,TAP2,TAPBP,DDX58,UBE2D1,PARP12
Coexpression	M4955	Genes down-regulated in comparison of B cells from influenza vaccinee at day 7 versus monocytes from influenza vaccinee at day 7.	MSigDB C7: Immunologic Signatures (v6.0)	6.891e-11	8.052e-07	3.027e-09	3.01e-08	61	200	BHLHE40,ARRB1,ATF3,CREG1,LIN7A,C5AR1,CD14,CD86,CEBPD,AP2S1,RRAGD,QPCT,ITM2B,SLC31A2,CREB5,CSF3R,MICAL2,CTSD,LAPTM4A,DAPK1,FBXL5,MAFB,CALML4,TRIB1,EVI2A,SIRPB1,ST3GAL6,CPQ,FPR1,CAMKK2,MSRB1,GNS,TBC1D8,SERINC5,HSBP1,ID2,IGFBP7,SLCO3A1,LRPAP1,ZNF467,RBM47,PTGER2,PID1,RAB27A,OGFRL1,RTN1,SORT1,SDCBP,FLVCR2,RAB20,SMARCD3,RNF130,SEMA4A,TBXAS1,TIMP2,NACC2,NPL,UBE2D1,UPP1,VIM,MAPKAPK3
Coexpression	M10027	Genes down-regulated in NK cells versus ITGAM+ [GeneID=3684] dendritic cells.	MSigDB C7: Immunologic Signatures (v6.0)	6.891e-11	8.052e-07	3.027e-09	3.01e-08	61	200	ENC1,CD14,CD86,CD44,CISH,ACOD1,NOCT,PGS1,CHST11,TIPARP,CSF2RB,CSF3,CSF3R,CD300LB,MAFB,DUSP1,EGR1,PRSS27,ETS2,ETV6,SIRPB1,SEMA4D,FLNA,FOS,FPR2,IGF2BP2,CLEC4D,CYTH4,GCNT2,TWIST2,SLC6A14,IL1B,IL6,JUNB,LIF,CYP4F3,TM4SF1,MAT2A,MMP9,RNF19B,PLSCR1,PLBD1,SAA1,CCL4,C12orf45,SDC4,SELE,RASA3,PHLDA1,RNF149,CHSY1,RAB20,SLC2A3,NRROS,STAT5A,MPEG1,NFKBIZ,TGM2,PADI4,CD300LF,BTG2
Coexpression	M9697	Genes down-regulated in CD4 [GeneID=920] T helper cells Th17 treated with TGFB1 and IL6 [GeneID=7040;3569]: 10h versus 30h.	MSigDB C7: Immunologic Signatures (v6.0)	6.891e-11	8.052e-07	3.027e-09	3.01e-08	61	200	ACO1,SLC10A3,ALCAM,ALDH1A1,BHLHE40,GBP4,C9,CASP4,B4GALT6,CCR5,ITM2B,CLOCK,IER2,CTSS,DACH1,DLX6,NPNT,E2F5,TSPAN5,C8orf37,ENPEP,EIF1B,TUBB3,PGRMC2,GAB1,PLK2,ADAM28,GPX2,GRIK5,SYNPO,HOXB4,HPGD,IRF8,IHH,ITGAE,ITPR2,LIPE,MATN2,MGP,MSX1,ANKRD33B,NCF4,NOV,ROR2,SYT2,SERPINB2,PCP4,DDIT4,PTGS1,RET,SLTM,ESRP2,PHLDA1,SLC1A2,MCUR1,ZEB1,CBX6,TMPRSS2,C16orf89,ZKSCAN1,ZFAND5
Coexpression	M9755	Genes down-regulated in CD4 [GeneID=920] SMARTA effector T cells during acute infection of LCMV: Ly6c int CXCR5+ [GeneID=643] versus Ly6c low CXCR5- [GeneID=643].	MSigDB C7: Immunologic Signatures (v6.0)	6.891e-11	8.052e-07	3.027e-09	3.01e-08	61	200	AHR,ALCAM,EEA1,C5orf30,PDXK,TMEFF1,ATF3,CASP4,CHKA,CHRNB3,JAM2,CLN3,HOMER2,CHST11,TIPARP,IER2,NSMF,DTX1,DVL1,AP1M2,ACE2,EGR1,EGR2,GMIP,LRRC8C,TOB2,TAGAP,GCNT1,BTG3,GNG4,DUSP14,GUCY1B1,TOX2,HLA-A,SYNPO,IL13RA1,IL15RA,JAK2,RBPMS2,CENPV,MYO1E,NFATC1,NR4A2,PLEK,TNIP2,PTGFR,CMTM6,CHPF,ROGDI,TMEM51,RNH1,SLC29A3,TMEM74B,PQLC1,FLVCR2,RAB20,STX3,TPD52,TRIO,MAPKAPK3,NR4A3
Coexpression	M6580	Genes down-regulated in ITGAM+ [GeneID=3684] cells from spleens of tumor bearing mice: processed immediately versus those incubated for 24h in complete medium.	MSigDB C7: Immunologic Signatures (v6.0)	6.891e-11	8.052e-07	3.027e-09	3.01e-08	61	200	SLAMF6,S1PR4,TNFSF10,BCL3,SKAP2,ADIPOQ,CLCN4,PGS1,SLC4A7,DGKA,CD300LB,KBTBD11,USP3,CCS,S1PR1,TNK2,ETV3,EYA2,F2RL1,LEAP2,KLF2,IRF9,FAM3C,SCML4,GAB1,NDOR1,ACSS1,ARID5A,CAPS2,SFN,RAPGEF4,USP18,HOXB6,IFI35,IFIT1,ITGA6,TMEM14A,MUC1,OAS2,ABCB1,PLTP,XAF1,PRKX,RGS4,TTLL7,MSL2,MOB3B,SAMD9L,TRIM36,RASA3,FAM102A,EPC1,RCOR3,SLFN5,RTP4,DDX58,ZSCAN26,SHD,ASPHD2,KLHDC1,SHARPIN
Coexpression	M7485	Genes down-regulated in periperal blood monocytes (PBMC) from kidney transplant recipients: tolerant versus immunosuppressive therapy.	MSigDB C7: Immunologic Signatures (v6.0)	6.891e-11	8.052e-07	3.027e-09	3.01e-08	61	200	NLGN2,TMEM41A,SELENBP1,ATP6V0E1,TRIM47,CLN3,OCIAD2,CHST11,NEXN,DACH1,SFI1,HDGFL3,PPP1R26,P2RY14,CALML4,REC8,INAFM1,DUSP1,ENO2,ABCC4,IRF9,CSAD,FGF11,CRTAP,IFI44,SPINT2,ALDH1L1,RGS9BP,ITGA2B,ABCC1,ACER2,UNC13D,NDN,ZNF467,NPR2,SMOX,MANSC1,XAF1,RAP2A,TMEM176A,RRAD,SORT1,C12orf45,PQLC1,SKI,CASP12,SLC7A4,SLC14A1,GKAP1,FNBP1,RNF217,STX3,MED22,TAL1,MS4A6A,RAB17,SYNE1,NPL,TRAF1,PADI4,ST6GALNAC5
Coexpression	M3669	Genes down-regulated in comparison of control macrophages versus macrophages treated with interferon alpha.	MSigDB C7: Immunologic Signatures (v6.0)	6.891e-11	8.052e-07	3.027e-09	3.01e-08	61	200	ADA,JAG1,GRAMD2B,TNFSF10,BCL2,CFB,GBP5,OSGIN2,SOCS3,SINHCAF,ABTB2,MCOLN2,SLC31A2,BATF2,ISG15,KIAA0040,GFPT2,FSD1L,NLRC5,RNF138,SEMA3C,IFI44,LAMP3,GBP2,GMPR,TOR1B,GPR35,RNF24,HIVEP2,IFI35,IL6,IL10RA,JAK2,NCOA7,DTX3L,CD274,MYD88,RNF19B,SERPINB2,PDGFA,CCSER2,PLAGL2,DHX58,PSMB8,IQSEC3,SAMD9L,SDC4,SFT2D2,TRIM21,STAT2,DUSP16,AGRN,TRAF1,DDX58,VCAM1,PARP12,RICTOR,ZC3HAV1,FEM1C,PELI1,TRIM56
Coexpression	M4694	Genes down-regulated in comparison of unstimulated dendritic cells (DC) at 0 h versus DCs stimulated with R848 for 8 h.	MSigDB C7: Immunologic Signatures (v6.0)	6.891e-11	8.052e-07	3.027e-09	3.01e-08	61	200	ADA,NCK2,SHROOM3,ARL4D,TNFSF10,BTG1,SOCS3,CASP7,SINHCAF,ABTB2,MCOLN2,ISG15,FEZ1,ARHGAP24,GADD45A,PARP9,FSD1L,PLXNC1,ETV3,NLRC5,MACC1,BATF,IFI44,AFAP1L2,BTG3,GUCY1B1,USP18,IGSF3,TNC,SLC5A9,IFI35,IFIT1,IL1B,IL6,IL7,ISG20,ITGB8,CD274,ANKRD33B,OAS2,PLAT,PARP14,XAF1,ATP13A3,REL,RELB,RGS1,SAMD9L,CCL11,SIAH2,SLC1A2,TMEM268,SLFN5,RFTN1,NFKBIZ,THBS1,TNFAIP6,TRAF1,DDX58,AEN,NR4A3
Coexpression	18394172-S3GeneList	Mouse Breast_Wright08_339genes	GeneSigDB	7.498e-11	8.761e-07	3.281e-09	3.263e-08	64	215	ATP6V1C2,ALDH1A1,AMPH,APOBEC1,AREG,RASL11B,DDIT4L,BMP7,CAV2,CDH1,PLEKHB1,COL7A1,COL17A1,CPE,CLDN3,CLDN7,CELSR1,AATK,CXADR,DCN,EHF,HS3ST1,DSP,AP1M2,EGR2,ELF5,EFEMP1,WFDC2,FOXC1,SPINT2,PADI3,TJP3,ARHGEF16,GALNT6,RHPN2,CADPS2,IL1B,IRF6,ITGB4,JAG2,LAMC2,LTF,TM4SF1,MATN2,NFIB,GLYCAM1,SERPINB5,TMEM30B,BSPRY,RNF128,CLMN,HUNK,TNFRSF19,SLC2A4,SLC14A1,PERP,ST14,COL18A1,TIMP3,TWIST1,VCAM1,PPP1R14C,MAL2,HMGA2
Coexpression	18757322-TableS1	Human Breast_Creighton08_2154genes	GeneSigDB	7.68e-11	8.974e-07	3.344e-09	3.325e-08	317	1739	SEH1L,NRIP1,ACTA2,SLC24A3,SLC10A3,ACYP2,ADARB1,ADCY1,HIST1H2BH,HIST1H2BC,MTUS1,PIP5K1B,AK4,SLC25A11,ALDOC,NCK2,BEGAIN,ANXA4,PKP4,PIK3R3,ENC1,APEX1,APOE,CDC14A,SCUBE2,SOCS1,ATF3,ATP2B4,B4GALT2,KCTD12,TNFSF10,BCL2,PEX11A,SOCS2,BMP7,BRAF,BTG1,CPNE3,SKAP2,RPS6KA4,SELENBP1,CAV1,CAV2,CBS,SLCO4C1,CD44,CEBPG,PDLIM7,OVOL2,AP2S1,CLN3,ITM2B,HOMER2,METTL7A,IQCK,SLC4A7,TMEM158,PAQR4,OSR2,CHST11,CLDN7,REXO2,LR…
Coexpression	M14791	Genes down-regulated in colorectal adenoma compared to normal mucosa samples.	MSigDB C2: CGP Curated Gene Sets (v6.0)	7.698e-11	8.995e-07	3.344e-09	3.325e-08	79	291	TMEM200A,TMCC3,CMAHP,ANK2,ANPEP,ASPA,AOC3,ATP1A2,RBM24,SLC4A4,KCTD12,BCHE,CDKL1,BMP3,BMP5,CA2,CA7,VSTM2A,USP2,JAM2,LMOD1,CNN1,MCOLN2,ABI3BP,RFX6,CPM,SETBP1,SV2B,MS4A8,DPT,DUSP1,EDIL3,EDN3,EFEMP1,ACKR1,WASF3,GCNT2,GFRA3,GPM6B,RSPO3,FAM107A,RERG,IGF1,IL6R,KIF5C,SLC51A,MYH11,MYLK,NEXMIF,NDN,CNTN4,PCDH9,CPNE8,TMOD2,CYTL1,ASPN,PTPRR,CLDN23,RTN1,SCNN1B,CCL8,CCL21,CXCL12,SLC15A1,SLC22A4,CHP2,EPB41L3,TBC…
Coexpression	19305503-TableS1	Rat Brain_Greco09_425genes	GeneSigDB	7.909e-11	9.241e-07	3.423e-09	3.403e-08	97	387	ACO1,ACTA1,CYGB,AIF1,PDP2,SPARCL1,RGS5,ANXA11,APOE,GRAMD2B,ATP1A2,ADAM15,INPP4B,LIN7A,BMP7,C1QA,C1QC,ESAM,WFDC1,CBS,USP2,SLC16A6,P2RX6,CDO1,DLGAP1,PDLIM7,RAB28,CYP7B1,COL6A2,CTGF,CTSB,DAP,GADD45A,CCS,DUSP1,DUSP2,S1PR1,TSPAN3,TOB1,EMP3,RAMP2,FABP3,FBN1,PGRMC2,SYT3,ARRDC1,SEPT9,GJA4,GPC3,GCLC,GPM6B,GSTM1,NUDT4,FAM107A,SERINC5,HSD11B2,IL18,ISG20,LCAT,LOXL1,LRP4,LRPAP1,NGFR,NOS3,NPTX1,NR4A2,GPR88,PAW…
Coexpression	17724462-TableS2	Human StemCell_Nuytten08_2072genes	GeneSigDB	8.154e-11	9.528e-07	3.516e-09	3.496e-08	319	1753	METAP1D,ACYP2,ADAR,FZD6,FZD8,AGT,SORCS2,SLC25A11,ALDH1A1,RECK,FAM234B,ANPEP,TMEM41A,PPFIA4,ANXA4,ANXA11,NIPSNAP1,TMC4,APOE,STC2,CAPRIN2,OASL,SOCS1,ATF3,SLC4A4,ATP1B1,TNFSF10,CCDC126,BDKRB1,INPP4B,GBP4,GBP5,ZFP36L1,ZFP36L2,C1QB,OSGIN2,DAGLA,CACNB2,RPS6KA4,MPZL1,CASP1,CASP7,ESAM,SPAG9,MAP7,CLDN1,CD44,TRIM47,CDH1,SLC16A7,GCNT3,CD83,B4GALT6,OVOL2,CLN5,DNAJB5,FBXL2,COL6A2,SLC4A7,SLC31A2,ACBD5,BATF2,CR…
Coexpression	M13661	The 'group 5 set' of genes associated with acquired endocrine therapy resistance in breast tumors expressing ESR1 but not ERBB2 [GeneID=2099;2064].	MSigDB C2: CGP Curated Gene Sets (v6.0)	8.841e-11	1.033e-06	3.798e-09	3.777e-08	114	482	TC2N,MTUS1,AHR,ALAD,ALCAM,EEA1,FAM234B,TMEM41A,PIK3R3,PDXK,ARF4,ARRB1,GRAMD2B,RASL11B,ATP2A3,DCAF5,BMP7,CPNE3,TMEM50B,CLTC,OLFML2B,CLDN4,IER2,HIGD1A,TRAM2,RNF144B,ATP2C2,DOPEY2,TSPAN1,ARL4C,PLLP,SCCPDH,EML1,VPS13B,FGF12,HACD3,B3GNT2,TSPAN13,CHMP3,RASD1,GAB1,CAB39,FILIP1,PLK2,GATA6,ZNF275,KDELR3,MID2,NUDT4,LRP11,FAM110C,IGSF3,IKBKB,IL13RA1,INPP1,INPP4A,INPP5A,LOXL1,LRPAP1,COL28A1,MUC1,MYCL,ZNF704,…
Coexpression	M2581	Genes up-regulated in the HSC supportive stromal cell lines.	MSigDB C2: CGP Curated Gene Sets (v6.0)	8.886e-11	1.038e-06	3.803e-09	3.782e-08	80	297	FZD8,RNF150,SORCS2,AHR,NCK2,LRRC4C,PDLIM4,ARRB1,OASL,AOC3,SLC4A4,INPP4B,CLDN1,AKAP6,COL6A2,SDC3,PYGO1,TMEM47,EDA,UST,S1PR1,MTSS1L,KBTBD7,FGFR2,TMEM117,ST6GALNAC2,PMVK,FYB1,PRUNE2,MID2,GPER1,LRP11,CA5B,IFIT1,IGF1,IL13RA1,JAK3,KCNA4,LOXL1,RBPMS2,MATN2,DTX3L,KITLG,NRBP2,NFATC1,NOVA1,NPR2,ROR2,CEP170B,PDE1A,PLXNA2,PODXL,PRKAR1B,PTPRF,CASTOR1,RAC3,FAT4,RGS4,SCN1B,CCL7,EIF4E3,CXCL12,SELP,ST6GAL1,ST3GAL…
Coexpression	M14829	Genes down-regulated in hematopoietic precursor cells conditionally expressing HOXA9 and MEIS1 [GeneID=3205;4211].	MSigDB C2: CGP Curated Gene Sets (v6.0)	9.023e-11	1.054e-06	3.848e-09	3.826e-08	33	77	ANXA4,AQP9,ZFP36L1,C3AR1,C5AR1,CDH1,CCR5,CTSS,P2RY14,DUSP1,EGR1,EGR2,FCGR1A,FOS,FPR1,GCNT2,ID2,IL1B,IL18,LSP1,MMP9,NOV,PLEK,PLSCR1,PHLDA1,SLFN12L,SLC11A1,STX3,MPEG1,TPD52,UPP1,CD300LF,BTG2
Coexpression	20077526-TableS3	Human StemCell_Hao09_612genes	GeneSigDB	9.839e-11	1.15e-06	4.181e-09	4.157e-08	106	438	ADCY9,USP31,SHROOM3,ANXA6,ENC1,ZFYVE28,INPP4B,SOCS2,SKAP2,CA2,SLC16A6,CTHRC1,OSR2,SOX13,CTGF,COCH,RABGAP1L,KBTBD11,AMMECR1,NPNT,DSC2,HIVEP3,LACTB2,EGR1,MECOM,KLF2,HOOK1,FOXO1,SEMA3C,TACC2,RBCK1,GEM,GLS,RAB40B,KDELR3,GPM6A,GSTT2,NUDT4,ZNRF1,ORAI3,HOXB3,HOXB4,HOXB6,HOXB8,ITPRIPL1,TMEM52,ITGB8,ITPR1,KCNK1,LEPR,LIF,LOXL2,SLC16A14,MAT2A,MEIS2,MET,MSX1,MTR,CENPV,MYLK,NFIA,NOV,OVOL1,PDE7A,PDGFA,SERPINI1…
Coexpression	M2816	Genes up-regulated in CD34+ hematopoietic progenitor cells after knockdown of RPS14 [Gene ID=6208] by RNAi.	MSigDB C6: Oncogenic Signatures (v6.0)	1.008e-10	1.178e-06	4.267e-09	4.243e-08	59	192	ACTA2,ADA,ADRA2A,JAG1,AIF1,ALCAM,ANPEP,ANXA6,KCTD12,BCL2A1,C3AR1,CACNB4,CALB1,CASP1,CD9,CD14,LY86,RASAL2,SLC31A2,CPM,CTSS,DCN,KBTBD11,P2RY14,ARL4C,EGR3,EVI2A,ST3GAL6,GNB5,PLK2,GNAZ,HLA-DQB1,IFI16,IGFBP7,IL1B,ITGAM,PYCARD,MX1,PDGFA,ENPP2,ATP8B1,RBM47,CROT,PTGDS,PTPRO,PID1,SPTLC3,CCL2,TRIM36,SDC4,SH3GL3,FLVCR2,SORL1,STX3,MS4A6A,DMXL2,VWF,CDCP1,NR4A3
Coexpression	12917485-Table6	Human Breast_Sotiriou03_606genes_ER	GeneSigDB	1.023e-10	1.195e-06	4.315e-09	4.29e-08	109	455	ADSL,SHROOM3,RGS5,BHLHE40,AOC3,SOCS1,ADAM15,BCL2,BCL2A1,SOCS2,ZFP36L2,C1QC,SLC7A7,CBS,CD86,CD53,LRBA,CD83,SLC9A3R1,CSF2RB,KIAA0232,COCH,PUM3,HS3ST1,NR1D2,DPP6,DSC2,E2F5,EDN1,ARL4C,TNK2,EMP2,WFDC2,AIG1,ZBTB18,FOXC1,SEMA4D,SEMA3C,HACD3,ST6GALNAC2,CYTH4,ZMYND11,GAMT,GATA6,PDCD4,GPM6B,WWP1,PRSS23,GSS,GSTM2,GSTM3,PLA2G16,HLA-A,HLA-DQA1,HLA-DQB1,HSD17B4,ID1,IFI16,IGF1,IL6R,IL6ST,IL7,IL15RA,ITGA6,IRS1,I…
Coexpression	M384	Genes down-regulated in dendritic cell NIK NFkB2-KO versus dendritic cell NIK NFkB2-KO LPS and anti-CD40 stimulated.	MSigDB C7: Immunologic Signatures (v6.0)	1.217e-10	1.422e-06	5.114e-09	5.085e-08	58	188	PIP5K1B,BHLHE40,ATF3,ATP2B4,TNFSF10,INPP4B,ZFP36L1,SLC16A6,CD86,ENTPD1,CDH1,CISH,QPCT,CREM,DUSP2,TSPAN3,EGR1,TRIB1,ETS2,EYA2,PTK2B,IFITM3,BAIAP2,IFI44,TNFSF13B,TOB2,TTC39C,ARID5A,FGL2,ZNRF1,HSPA1A,ISG20,ITGAE,JUN,PIK3AP1,SMOX,RGS1,RGS16,RRAD,CCL4,PHLDA1,RNF149,SLC39A4,ZFP1,SORL1,STAT2,STAT3,RFTN1,DTX4,DOCK9,TGFBR3,CORO2A,BTG2,MAPKAPK3,ITM2C,MVB12B,NR4A3,ILDR1
Coexpression	14766275-Fig.2	Human Uterine_Ferguson04_101genes	GeneSigDB	1.402e-10	1.638e-06	5.87e-09	5.837e-08	34	82	RECK,AQP1,AOC3,SOCS2,CASQ2,CAV1,MAP7,CDO1,CNN1,DCN,DPT,LHFPL6,KLF2,GATA6,ADAMTS5,ITPR1,KCNJ8,MAOB,MEIS2,MYH11,MYLK,NDN,PLN,CAVIN1,PTGER3,SMTN,TAGLN,TGFBR3,TIMP2,TNXB,TPM1,TPM2,TRPC1,MPPE1
Coexpression	16455954-TableS2	Human StemCell_Dekker06_439genes	GeneSigDB	1.437e-10	1.679e-06	5.997e-09	5.963e-08	95	380	RHOJ,USP31,MTUS1,AHR,AIF1,AMPH,ENC1,ARHGAP6,STC2,FAM43A,STARD13,DPY19L3,SOCS2,CACNA1C,CALD1,CAV2,CBS,CDO1,CHIT1,CCR3,DNAJB5,CRP,CSF3,LRIG1,ZNF451,FAM169A,WSCD2,CTGF,CXADR,DACH1,DAP,ACE,TMEM47,EBF1,EDIL3,EDN1,EIF4A2,VPS13B,REEP2,EFEMP1,FBLN5,P3H3,FPR2,DPYSL4,RBBP9,TJP3,FILIP1,PLK2,GLS,MLLT11,GPM6B,PRSS23,GUCY1A2,IL6ST,JAG2,JUNB,KCNS2,LEPR,LOXL2,TM4SF1,MGP,MUC6,ZNF827,PKIA,HTRA1,SLC22A23,RAC3,PLEKH…
Coexpression	M8796	Genes up-regulated in splenocytes from Foxp3-Fusion-GFP NOD mice: T reg (FOXP3+ [GeneID=50943]) versus T conv (FOXP3- [GeneID=50943]) cells.	MSigDB C7: Immunologic Signatures (v6.0)	1.473e-10	1.721e-06	6.126e-09	6.091e-08	48	142	SLC24A4,ARL4D,ATF3,RBM24,CDKL1,RHBDL1,CEBPD,MFHAS1,COL6A2,IER2,GADD45A,RCAN1,DUSP1,DUSP8,UST,EDN1,EGR1,EGR2,EGR3,TRIB1,FOS,SLC25A33,FOSB,PLK2,GFAP,NR4A1,HSPA1A,ITPR1,JUN,JUNB,TET3,GSTO2,NR4A2,PPP1R2,UBE2R2,RGS1,CCL2,CCL7,SELE,PHLDA1,PPM1E,ADAMTS15,TGFB1I1,TNFAIP6,SLC16A8,KCNE4,BTG2,NR4A3
Coexpression	19096012-TableS3	Human Viral_Chetaille09_425genes	GeneSigDB	1.554e-10	1.815e-06	6.438e-09	6.401e-08	89	348	AIF1,ALDH1A1,YBX3,APOE,SHTN1,KCTD12,TNFSF10,CREG1,CFB,C1QA,C1QB,C3AR1,CA11,CASP1,CASP4,CASP7,PSTPIP2,SLC7A7,CD14,ENTPD1,CEBPD,CHIT1,RRAGD,SLC31A2,CPM,SDC3,CTSB,CTSD,CTSS,ZFYVE16,DMXL1,ARNT2,P2RY14,MAFB,DPYD,PLXNC1,TLR8,FCGR1A,FES,SEC23B,IVNS1ABP,FYB1,FGL2,GCLC,GLUL,GNS,TBC1D8,MR1,HSD17B4,IL10RA,IL15RA,JAK2,CD46,NAIP,NPC1,GSAP,SNX10,RBM47,PLSCR1,PPP1R3D,XAF1,PTGER2,RNF125,PLEKHB2,RHBDF2,TAPBPL,SLC…
Coexpression	M6808	Genes down-regulated in B lymphocytes treated by anti-HEL and expressing BCR [GeneID=613] fusions with: IgM versus IgMG.	MSigDB C7: Immunologic Signatures (v6.0)	1.563e-10	1.826e-06	6.452e-09	6.416e-08	54	170	ADORA2A,ALDH1A1,SOCS1,TNFSF10,GBP5,BST2,CASP7,CD8A,TMEM229A,CISH,SLC31A2,BATF2,CREM,DGKA,IL18BP,EDN1,NOD1,NLRC5,PROCR,IFI44,TAGAP,ERAP1,GEM,KATNA1,GSTT1,PLA2G16,HSH2D,USP18,IFI35,IFIT1,ISG20,UBASH3A,RNF19B,NR4A2,SNX10,PLAT,DHX58,PARP14,PRPH,REL,RGS16,SLC25A22,TREML2,EIF4E3,MRAS,SLC14A1,RTP4,STAT2,TAPBP,UPP1,PARP12,CD300LF,GBP6,ABHD16A
Coexpression	M9797	Genes up-regulated in B lymphocytes: naÔve versus plasmablasts.	MSigDB C7: Immunologic Signatures (v6.0)	1.647e-10	1.925e-06	6.683e-09	6.645e-08	60	199	NRIP1,FAM234B,OASL,KCTD14,TNFSF10,CFB,GBP4,GBP5,BST2,CASP1,CLDN1,CNP,BATF2,SPATS2L,ISG15,NEXN,PARP9,MVP,TIMD4,IRF9,NLRC5,IFI44,CLEC4D,B3GNT2,BTG3,GMPR,PARP10,HSH2D,USP18,IFI35,IFIT1,TRIM5,IL15RA,ISG20,DACT2,DTX3L,MX1,MYD88,OAS2,PLSCR1,DHX58,PARP14,XAF1,TAPBPL,RTN1,SAMD9L,COQ10B,CASP12,SLC22A4,TMEM268,CMTR1,TRIM21,RTP4,STAT2,TAP1,TAP2,DDX58,UBA7,PARP12,ZNFX1
Coexpression	M8581	Genes down-regulated in Th17 cells 5 days post polarization: control versus stimulated with anti-CD3 and anti-CD28.	MSigDB C7: Immunologic Signatures (v6.0)	1.647e-10	1.925e-06	6.683e-09	6.645e-08	60	199	JAG1,ALOX15,ANXA11,DDO,AQP9,PDXK,ARF4,SOCS1,ADAM15,PER2,CACNB4,CASP7,CLDN1,CD83,CISH,RRAGD,NOCT,HOMER2,AKAP5,PM20D1,COL5A3,KIAA0100,TES,PRAG1,CD300LB,SEC23B,SPINT2,TBC1D8,SERINC5,JUN,MAOA,PPP1R14A,CLIC5,CD274,NPC1,ORM1,PITPNA,PLXNA2,APBB1IP,CAVIN1,PTGER2,GALNT18,SLC25A48,EHD4,CCL4,BATF3,FLVCR2,SLA,FAR2,SLC22A4,MCUR1,DIP2C,TIMP3,TLE1,LRRC8B,TRAF1,PARP12,VIM,WFS1,SLC26A6
[truncated: 3,909 more rows]
