# Supplementary material for: Uterine glands coordinate on-time embryo implantation and impact endometrial decidualization for pregnancy success
Source: Nat Commun. 2018 Jun 22;9:2435. doi: 10.1038/s41467-018-04848-8 (PMC6015089; doi:10.1038/s41467-018-04848-8)
Supplement: Supplementary file 14 — Supplementary Data 11 [file 41467_2018_4848_MOESM14_ESM.xlsx]

## Sheet: Sheet1
Supplementary Dataset 11. TOPPFUN Analysis of Genes Increased from GD 4 to GD 6 in PgrCre/+Foxa2f/f Mice
Category	ID	Name	Source	p-value	q-value Bonferroni	q-value FDR B&H	q-value FDR B&Y	Hit Count in Query List	Hit Count in Genome	Hit in Query List
GO: Molecular Function	GO:0044877	macromolecular complex binding		0	0	0	0	380	1626	KIF18A,CHAF1B,AOC1,ACTN4,ACTL6A,ACVR1,ADAM8,ADCY2,CDC45,EOMES,ADORA1,PARP1,HIST1H3C,AP2A1,C1QTNF1,BAHCC1,AMBP,AMFR,TICRR,SMARCA5,APEX1,GAS7,BIRC5,CBX4,ERI1,FANCM,CASK,SKAP1,EIF3C,ATM,ATP5PO,ATRX,ADAM9,BHMT,BRCA1,C1QBP,DDR1,CALCA,CALR,CAPG,CAPN6,CASP3,CASR,RUNX2,PRC1,SERPINH1,CREB3L1,CCNB1,CCNE1,USP14,MTA1,SMC3,CD36,SCARB1,EXO1,CD63,CD151,CDK1,CDC6,CDC20,CDK4,PHF13,CDKN1A,LRWD1,NOG,CEBPB,CENPA,CEN…
GO: Molecular Function	GO:0003723	RNA binding		0	0	0	0	375	1632	AARS,ACTN4,HIST1H4I,LRRC47,CNOT6,PARP1,AARS2,XPO5,HIST1H4D,HIST1H4C,NUFIP2,KIAA1324,ALDOA,ANG,SLC25A5,DHX37,APEX1,TRIM71,YBX3,CBX4,ERI1,ARCN1,YARS,RRP1,USO1,ASS1,DDX3Y,EIF3C,EIF3D,LSM2,EIF3J,ATP5F1A,PABPC4,BARD1,BRCA1,FUBP1,DDX18,EIF2B3,EIF2S2,BYSL,C1QBP,ENDOU,NOL3,CALR,CANX,CARS,SERPINH1,SLC16A3,RRP9,SCAF11,DDX21,NOLC1,WDR46,EFTUD2,CACTIN,SNRNP40,QKI,ROCK2,EEF1E1,BAG4,NOL11,GEMIN5,SAMHD1,FAM98A,…
GO: Molecular Function	GO:0030554	adenyl nucleotide binding		0	0	0	0	343	1530	KIF18A,AARS,ABCA4,ACLY,ACTC1,ACVR1,ADCY2,ADCY3,AARS2,AHCY,PIP5K1A,AK1,AK2,AK4,AKT1,AKT2,ABCD1,DYRK2,SMARCA5,DHX37,APAF1,FANCM,APRT,YARS,CASK,RUVBL1,ASNS,ASS1,DDX3Y,ATM,ATP1A3,ATP1A4,ATP5F1A,ATP5F1B,ABCC3,ATP7B,ATRX,BLM,KSR1,SPHK1,DDX18,BUB1,BUB1B,CACNA1B,DDR1,CAD,KALRN,CAMK4,CARS,ATP13A5,BTAF1,RUNX2,RUNX1,PKMYT1,SMC3,CDK1,CDC6,DDX21,CDC34,ALPK2,CDK4,AURKB,NOLC1,MAGI1,RPS6KA5,CENPE,CHEK1,TRIP13,RE…
GO: Molecular Function	GO:0032559	adenyl ribonucleotide binding		0	0	0	0	339	1518	KIF18A,AARS,ABCA4,ACLY,ACTC1,ACVR1,ADCY2,ADCY3,AARS2,PIP5K1A,AK1,AK2,AK4,AKT1,AKT2,ABCD1,DYRK2,SMARCA5,DHX37,APAF1,FANCM,APRT,YARS,CASK,RUVBL1,ASNS,ASS1,DDX3Y,ATM,ATP1A3,ATP1A4,ATP5F1A,ATP5F1B,ABCC3,ATP7B,ATRX,BLM,KSR1,SPHK1,DDX18,BUB1,BUB1B,CACNA1B,DDR1,CAD,KALRN,CAMK4,CARS,ATP13A5,BTAF1,RUNX2,RUNX1,PKMYT1,SMC3,CDK1,CDC6,DDX21,CDC34,ALPK2,CDK4,AURKB,NOLC1,MAGI1,RPS6KA5,CENPE,CHEK1,TRIP13,RECQL4,…
GO: Molecular Function	GO:0005524	ATP binding		0	0	0	0	329	1475	KIF18A,AARS,ABCA4,ACLY,ACTC1,ACVR1,ADCY2,ADCY3,AARS2,PIP5K1A,AK1,AK2,AK4,AKT1,AKT2,ABCD1,DYRK2,SMARCA5,DHX37,APAF1,FANCM,YARS,CASK,RUVBL1,ASNS,ASS1,DDX3Y,ATM,ATP1A3,ATP1A4,ATP5F1A,ATP5F1B,ABCC3,ATP7B,ATRX,BLM,KSR1,SPHK1,DDX18,BUB1,BUB1B,CACNA1B,DDR1,CAD,KALRN,CAMK4,CARS,ATP13A5,BTAF1,RUNX2,RUNX1,PKMYT1,SMC3,CDK1,CDC6,DDX21,CDC34,ALPK2,CDK4,AURKB,NOLC1,MAGI1,RPS6KA5,CENPE,CHEK1,TRIP13,RECQL4,RAD54…
GO: Molecular Function	GO:0017076	purine nucleotide binding		0	0	0	0	398	1879	KIF18A,AARS,ABCA4,ACLY,ACTC1,ACVR1,ADCY2,ADCY3,AARS2,AHCY,PIP5K1A,AK1,AK2,AK4,AKT1,AKT2,ABCD1,DYRK2,SMARCA5,DHX37,APAF1,NUDT2,FANCM,APRT,YARS,ARF4,ARL4D,CASK,RHOB,RHOC,RND3,RUVBL1,ASNS,ASS1,DDX3Y,ATM,ATP1A3,ATP1A4,RAP2C,ATP5F1A,ATP5F1B,ABCC3,ATP7B,ATRX,BLM,KSR1,SPHK1,DDX18,BUB1,BUB1B,CACNA1B,DDR1,CAD,KALRN,CAMK4,CARS,ATP13A5,BTAF1,RUNX2,RUNX1,PKMYT1,SMC3,CDK1,CDC6,DDX21,CDC34,ALPK2,CDK4,AURKB,NOL…
GO: Molecular Function	GO:0001882	nucleoside binding		0	0	0	0	388	1838	KIF18A,AARS,ABCA4,ACLY,ACTC1,ACTN4,ACVR1,ADCY2,ADCY3,ADORA1,AARS2,PIP5K1A,AK1,AK2,AK4,AKT1,AKT2,ABCD1,DYRK2,SMARCA5,DHX37,APAF1,NUDT2,FANCM,APRT,YARS,ARF4,ARL4D,CASK,RHOB,RHOC,RND3,RUVBL1,ASNS,ASS1,DDX3Y,ATM,ATP1A3,ATP1A4,RAP2C,ATP5F1A,ATP5F1B,ABCC3,ATP7B,ATRX,BLM,KSR1,SPHK1,DDX18,BUB1,BUB1B,CACNA1B,DDR1,CAD,KALRN,CAMK4,CARS,ATP13A5,BTAF1,RUNX2,RUNX1,PKMYT1,SMC3,CDA,CDK1,CDC6,DDX21,CDC34,ALPK2,CD…
GO: Molecular Function	GO:0032555	purine ribonucleotide binding		0	0	0	0	392	1864	KIF18A,AARS,ABCA4,ACLY,ACTC1,ACVR1,ADCY2,ADCY3,AARS2,PIP5K1A,AK1,AK2,AK4,AKT1,AKT2,ABCD1,DYRK2,SMARCA5,DHX37,APAF1,NUDT2,FANCM,APRT,YARS,ARF4,ARL4D,CASK,RHOB,RHOC,RND3,RUVBL1,ASNS,ASS1,DDX3Y,ATM,ATP1A3,ATP1A4,RAP2C,ATP5F1A,ATP5F1B,ABCC3,ATP7B,ATRX,BLM,KSR1,SPHK1,DDX18,BUB1,BUB1B,CACNA1B,DDR1,CAD,KALRN,CAMK4,CARS,ATP13A5,BTAF1,RUNX2,RUNX1,PKMYT1,SMC3,CDK1,CDC6,DDX21,CDC34,ALPK2,CDK4,AURKB,NOLC1,MA…
GO: Molecular Function	GO:0032553	ribonucleotide binding		0	0	0	0	394	1880	KIF18A,AARS,ABCA4,ACLY,ACTC1,ACVR1,ADCY2,ADCY3,AARS2,PIP5K1A,AK1,AK2,AK4,AKT1,AKT2,ABCD1,DYRK2,SMARCA5,DHX37,APAF1,NUDT2,FANCM,APRT,YARS,ARF4,ARL4D,CASK,RHOB,RHOC,RND3,RUVBL1,ASNS,ASS1,DDX3Y,ATM,ATP1A3,ATP1A4,RAP2C,ATP5F1A,ATP5F1B,ABCC3,ATP7B,ATRX,BLM,KSR1,SPHK1,DDX18,BUB1,BUB1B,CACNA1B,DDR1,CAD,KALRN,CAMK4,CARS,ATP13A5,BTAF1,RUNX2,RUNX1,PKMYT1,SMC3,CDK1,CDC6,DDX21,CDC34,ALPK2,CDK4,AURKB,NOLC1,MA…
GO: Molecular Function	GO:0042802	identical protein binding		0	0	0	0	298	1359	A2M,ABAT,AOC1,ACTN4,ACVR1,FZD1,FZD9,PARP1,AGXT,AHCY,AKT1,C1QTNF2,ALB,ABCD1,C1QTNF6,ALDH1A3,ALDH9A1,ALDOA,AMBP,ANG,APAF1,BIRC5,ALS2,APOA4,CASTOR2,ASNS,ASS1,DLK2,ATIC,CADM3,BARD1,BMP2,BNIP3,TIMELESS,CAD,CALCA,NOL3,CARS,CASP6,RUNX1,PRC1,CLDN10,DPP9,CNOT9,SCARB1,CDA,CDSN,NOG,CEBPB,CEBPD,GPR50,CENPF,CTSC,TRIP13,HAND1,ATXN10,EIF2AK3,HAND2,COL1A1,SUMF2,MTHFD1L,OLFML2B,NECTIN3,CPOX,CPT1A,KIF20B,CRYAB,CSF…
GO: Molecular Function	GO:0001883	purine nucleoside binding		0	0	0	0	384	1831	KIF18A,AARS,ABCA4,ACLY,ACTC1,ACVR1,ADCY2,ADCY3,ADORA1,AARS2,PIP5K1A,AK1,AK2,AK4,AKT1,AKT2,ABCD1,DYRK2,SMARCA5,DHX37,APAF1,NUDT2,FANCM,APRT,YARS,ARF4,ARL4D,CASK,RHOB,RHOC,RND3,RUVBL1,ASNS,ASS1,DDX3Y,ATM,ATP1A3,ATP1A4,RAP2C,ATP5F1A,ATP5F1B,ABCC3,ATP7B,ATRX,BLM,KSR1,SPHK1,DDX18,BUB1,BUB1B,CACNA1B,DDR1,CAD,KALRN,CAMK4,CARS,ATP13A5,BTAF1,RUNX2,RUNX1,PKMYT1,SMC3,CDK1,CDC6,DDX21,CDC34,ALPK2,CDK4,AURKB,N…
GO: Molecular Function	GO:0035639	purine ribonucleoside triphosphate binding		0	0	0	0	381	1815	KIF18A,AARS,ABCA4,ACLY,ACTC1,ACVR1,ADCY2,ADCY3,AARS2,PIP5K1A,AK1,AK2,AK4,AKT1,AKT2,ABCD1,DYRK2,SMARCA5,DHX37,APAF1,NUDT2,FANCM,YARS,ARF4,ARL4D,CASK,RHOB,RHOC,RND3,RUVBL1,ASNS,ASS1,DDX3Y,ATM,ATP1A3,ATP1A4,RAP2C,ATP5F1A,ATP5F1B,ABCC3,ATP7B,ATRX,BLM,KSR1,SPHK1,DDX18,BUB1,BUB1B,CACNA1B,DDR1,CAD,KALRN,CAMK4,CARS,ATP13A5,BTAF1,RUNX2,RUNX1,PKMYT1,SMC3,CDK1,CDC6,DDX21,CDC34,ALPK2,CDK4,AURKB,NOLC1,MAGI1,R…
GO: Molecular Function	GO:0032550	purine ribonucleoside binding		0	0	0	0	383	1828	KIF18A,AARS,ABCA4,ACLY,ACTC1,ACVR1,ADCY2,ADCY3,AARS2,PIP5K1A,AK1,AK2,AK4,AKT1,AKT2,ABCD1,DYRK2,SMARCA5,DHX37,APAF1,NUDT2,FANCM,APRT,YARS,ARF4,ARL4D,CASK,RHOB,RHOC,RND3,RUVBL1,ASNS,ASS1,DDX3Y,ATM,ATP1A3,ATP1A4,RAP2C,ATP5F1A,ATP5F1B,ABCC3,ATP7B,ATRX,BLM,KSR1,SPHK1,DDX18,BUB1,BUB1B,CACNA1B,DDR1,CAD,KALRN,CAMK4,CARS,ATP13A5,BTAF1,RUNX2,RUNX1,PKMYT1,SMC3,CDK1,CDC6,DDX21,CDC34,ALPK2,CDK4,AURKB,NOLC1,MA…
GO: Molecular Function	GO:0032549	ribonucleoside binding		0	0	0	0	383	1831	KIF18A,AARS,ABCA4,ACLY,ACTC1,ACVR1,ADCY2,ADCY3,AARS2,PIP5K1A,AK1,AK2,AK4,AKT1,AKT2,ABCD1,DYRK2,SMARCA5,DHX37,APAF1,NUDT2,FANCM,APRT,YARS,ARF4,ARL4D,CASK,RHOB,RHOC,RND3,RUVBL1,ASNS,ASS1,DDX3Y,ATM,ATP1A3,ATP1A4,RAP2C,ATP5F1A,ATP5F1B,ABCC3,ATP7B,ATRX,BLM,KSR1,SPHK1,DDX18,BUB1,BUB1B,CACNA1B,DDR1,CAD,KALRN,CAMK4,CARS,ATP13A5,BTAF1,RUNX2,RUNX1,PKMYT1,SMC3,CDK1,CDC6,DDX21,CDC34,ALPK2,CDK4,AURKB,NOLC1,MA…
GO: Molecular Function	GO:0016887	ATPase activity		0	0	0	0	119	446	KIF18A,ABCA4,ACTC1,ABCD1,SMARCA5,DHX37,RUVBL1,DDX3Y,ATP1A3,ATP1A4,ATP4B,ATP5F1A,ATP5F1B,ABCC3,ATP6V0C,ATP5PO,ATP7B,ATRX,BLM,DDX18,ATP6V0E1,ATP13A5,DDX21,CENPE,RECQL4,RAD54B,KIF23,CPOX,KIF20B,ATP6V0A4,EIF4A3,DDX1,DHX8,DHX9,DDX11,DHX15,KIF14,DNA2,DNAH6,ABCF2,KIF20A,EIF4A1,DDX39A,ATP13A4,CCT8,POLQ,RUVBL2,AFG3L2,KIF2C,GTF2H4,DDX20,KIF24,HSPA5,HSPA8,HSP90AA1,HSPD1,IDE,KIFC3,KIF11,KIFC1,KIF22,MCM4,MCM6…
GO: Molecular Function	GO:0003682	chromatin binding		0	0	0	0	131	513	CHAF1B,ACTN4,ACTL6A,CDC45,EOMES,PARP1,HIST1H3C,BAHCC1,TICRR,SMARCA5,APEX1,CBX4,FANCM,ATRX,BRCA1,RUNX2,CREB3L1,MTA1,SMC3,EXO1,CDK1,CDC6,PHF13,LRWD1,CEBPB,CENPA,CENPF,RCC1,CKS2,ASF1A,FAAP24,ANKRD17,CTNNB1,HDAC4,PCLAF,NOC2L,DDX1,TRIM66,NCAPD2,DLX3,NUP153,DNMT1,ARID3A,CHAF1A,CENPS,NUPR1,EGFR,EGR2,TRIM28,LEF1,COQ7,EZH2,CITED2,PRMT5,FMR1,FOSL2,DNAJC2,PELP1,POLQ,GABPA,GATA3,RUVBL2,GLI2,GLI3,CBX2,WDHD1,H…
GO: Molecular Function	GO:0032403	protein complex binding		0	0.0001	0	0	239	1071	KIF18A,AOC1,ACTN4,ACTL6A,ACVR1,ADAM8,ADCY2,ADORA1,AP2A1,C1QTNF1,AMBP,AMFR,SMARCA5,APEX1,GAS7,BIRC5,CASK,SKAP1,ATM,ATP5PO,ADAM9,BHMT,DDR1,CALCA,CALR,CAPG,CAPN6,CASP3,CASR,PRC1,SERPINH1,CCNB1,CCNE1,USP14,SMC3,CD63,CD151,CDC20,CDK4,CDKN1A,NOG,CENPE,S1PR2,RCC1,KIF23,KIF20B,CRYAB,GNA14,SIPA1L1,CTNNB1,CTSK,CTSL,LDLRAP1,NOC2L,CKAP5,DAB2,DBN1,DCX,COCH,MRC2,KIF14,ARPC5,S1PR3,ARPC1B,ARPC2,KIF20A,LRPPRC,EGF…
GO: Molecular Function	GO:0042803	protein homodimerization activity		0	0.0004	0	0.0002	188	826	A2M,ABAT,AOC1,ACTN4,ACVR1,FZD1,FZD9,AGXT,ABCD1,ALDH1A3,ALDH9A1,AMBP,ANG,BIRC5,ALS2,APOA4,ASNS,DLK2,ATIC,CADM3,BARD1,BMP2,BNIP3,TIMELESS,CARS,RUNX1,CNOT9,SCARB1,CDA,CDSN,NOG,CEBPB,CEBPD,CENPF,HAND1,EIF2AK3,HAND2,SUMF2,MTHFD1L,OLFML2B,NECTIN3,CPOX,KIF20B,CRYAB,CSF1,PLVAP,DCK,TRIM66,KCNE2,ARID3A,PDCD6IP,PDCD6,ECE1,ECT2,YARS2,RASGRP1,NAMPT,MIXL1,AADAT,ENG,ENO1,ERBB4,ERN1,NRN1,FGFR1,VEGFD,FKBP1A,CARM1…
GO: Molecular Function	GO:0019899	enzyme binding		0	0.0007	0	0.0003	388	1929	A2M,ABAT,TIMM23,ADCY2,ADD3,PARP1,AP2A1,XPO5,AGTR1,PIP5K1A,AKT1,AKT2,ALB,ABCD1,AMFR,ANGPT1,ANGPT2,SLC25A5,PPM1D,APBB2,BIRC5,ALS2,YBX3,CBX4,ARHGDIA,ARHGDIB,RUVBL1,SKAP1,LSM2,ATP6V0C,ADAM9,BARD1,PRDM1,KSR1,BNIP3,FOXL2,BRCA1,BRCA2,SPHK1,C1QBP,CACNA1B,HIST1H2AG,CAD,NOL3,KALRN,CALR,CALU,CASP3,CASR,PSTPIP1,RUNX2,PRC1,CBL,CBLB,CCNA2,CCNB1,CCND3,CCNE1,MTA1,CCNE2,CDC6,CDC20,CDC25A,CDC25C,CDC27,CDC34,CDH5,C…
GO: Molecular Function	GO:0046983	protein dimerization activity		0	0.0008	0	0.0003	278	1317	A2M,ABAT,AOC1,ACTN4,ACVR1,HIST1H4I,ADCY2,FZD1,FZD9,ADORA1,ADRA1B,HIST1H2BF,HIST1H3C,HIST1H3E,HIST1H3I,HIST1H3H,HIST1H3B,HIST1H4D,HIST1H4C,AGTR1,AGXT,ABCD1,ALDH1A3,ALDH9A1,AMBP,SUPT3H,ANG,BIRC5,ALS2,APOA4,ASCL2,ASNS,DLK2,ATIC,ATM,ATP4B,CADM3,BARD1,BMP2,BNIP3,TIMELESS,HIST1H2AG,HIST1H2BJ,CARS,RUNX1,CNOT9,SMC3,SCARB1,CDA,CDSN,NOG,MSC,CEBPB,CEBPD,CENPA,CENPF,SLC24A2,HAND1,POU2F3,EIF2AK3,HAND2,SUMF2,M…
GO: Molecular Function	GO:0017056	structural constituent of nuclear pore		0	0.0008	0	0.0003	12	16	NUP155,NUP93,POM121,NUP153,NUP62CL,TMEM33,NUP85,NDC1,NUP205,NUP188,NUP62,NUP107
GO: Molecular Function	GO:0004386	helicase activity		0	0.0011	0	0.0004	54	172	CDC45,SMARCA5,DHX37,FANCM,RUVBL1,DDX3Y,ATRX,BLM,DDX18,BTAF1,DDX21,RECQL4,RAD54B,UAP1L1,EIF4A3,GINS1,DDX1,DHX8,DHX9,DDX11,DHX15,DNA2,EIF4A1,DDX39A,GINS4,GINS2,MCM8,RUVBL2,GTF2H4,DDX20,HELLS,MCM2,MCM3,MCM4,MCM5,MCM6,MCM7,MRE11,DDX54,DHX29,DDX49,DDX56,PRIM1,PRIM2,ERCC6L,PIF1,RHOBTB3,DDX27,SMARCA4,RAD54L2,SUPV3L1,MTREX,YTHDC2,ENTPD7
GO: Molecular Function	GO:0042623	ATPase activity, coupled		0	0.0018	0.0001	0.0006	88	332	KIF18A,ABCA4,ABCD1,DHX37,RUVBL1,DDX3Y,ATP1A3,ATP1A4,ATP4B,ATP5F1A,ATP5F1B,ABCC3,ATP6V0C,ATP5PO,ATP7B,ATRX,BLM,DDX18,ATP6V0E1,ATP13A5,DDX21,RECQL4,RAD54B,CPOX,ATP6V0A4,EIF4A3,DDX1,DHX8,DHX9,DDX11,DHX15,DNA2,EIF4A1,DDX39A,ATP13A4,CCT8,POLQ,RUVBL2,AFG3L2,GTF2H4,DDX20,HSPA8,MCM4,MCM6,MCM7,MRE11,MYH6,MYH9,MYH10,MYO1C,MYO1D,MYO10,NSF,DDX54,DSCC1,DHX29,DDX49,DDX56,PSMC1,PSMC2,PSMC3,PSMC4,PSMC5,ATP13A3,R…
GO: Molecular Function	GO:0016462	pyrophosphatase activity		0	0.0019	0.0001	0.0006	185	827	KIF18A,ABCA4,ACTC1,CDC45,ABCD1,ALPL,SMARCA5,CILP,DHX37,NUDT2,FANCM,ARF4,ARL4D,RHOB,RND3,ARHGDIB,RUVBL1,DDX3Y,ATP1A3,ATP1A4,ATP4B,ATP5F1A,ATP5F1B,ABCC3,ATP6V0C,ATP5PO,ATP7B,ATRX,BLM,DDX18,ATP6V0E1,ATP13A5,BTAF1,SMC3,DDX21,CENPE,RHOU,EFTUD2,RECQL4,RAD54B,UAP1L1,KIF23,CPOX,KIF20B,GNA14,ATP6V0A4,EIF4A3,BMS1,GINS1,DDX1,DHX8,DHX9,DDX11,DHX15,KIF14,DNA2,DNAH6,GNL3,DUT,ABCF2,KIF20A,EIF4A1,SAR1B,DDX39A,TU…
GO: Molecular Function	GO:0017111	nucleoside-triphosphatase activity		0	0.0019	0.0001	0.0006	177	785	KIF18A,ABCA4,ACTC1,CDC45,ABCD1,SMARCA5,DHX37,FANCM,ARF4,ARL4D,RHOB,RND3,ARHGDIB,RUVBL1,DDX3Y,ATP1A3,ATP1A4,ATP4B,ATP5F1A,ATP5F1B,ABCC3,ATP6V0C,ATP5PO,ATP7B,ATRX,BLM,DDX18,ATP6V0E1,ATP13A5,BTAF1,SMC3,DDX21,CENPE,RHOU,EFTUD2,RECQL4,RAD54B,UAP1L1,KIF23,CPOX,KIF20B,GNA14,ATP6V0A4,EIF4A3,BMS1,GINS1,DDX1,DHX8,DHX9,DDX11,DHX15,KIF14,DNA2,DNAH6,GNL3,ABCF2,KIF20A,EIF4A1,SAR1B,DDX39A,TUBE1,TUBA1B,TUBB3,TUB…
GO: Molecular Function	GO:0051082	unfolded protein binding		0	0.002	0.0001	0.0006	37	103	CHAF1B,CALR,CANX,SERPINH1,CRYAB,CHAF1A,DNAJA2,TUBB4B,CCT7,CCT2,CCT8,DNAJB11,RUVBL2,AFG3L2,HTRA2,CDC37,HSPA5,HSPA8,HSPA9,HSP90AA1,HSP90AB1,HSPD1,DNAJB1,LMAN1,LRPAP1,NPM1,PFDN4,PPIB,RP2,DNAJA4,GRPEL1,MDN1,TCP1,SIL1,HSP90B1,CCT3,UGGT1
GO: Molecular Function	GO:0005518	collagen binding		0	0.0021	0.0001	0.0007	29	72	C1QTNF1,ADAM9,DDR1,SERPINH1,CTSK,CTSL,COCH,MRC2,HSD17B12,PCOLCE2,GP6,ANTXR1,FN1,GPC1,ITGA3,SMAD7,MAP1A,NID1,PCOLCE,PPIB,SRGN,NID2,ITGA11,SPARC,P3H1,TGFBI,THBS4,TLL1,COL14A1
GO: Molecular Function	GO:0016818	hydrolase activity, acting on acid anhydrides, in phosphorus-containing anhydrides		0	0.0022	0.0001	0.0007	185	829	KIF18A,ABCA4,ACTC1,CDC45,ABCD1,ALPL,SMARCA5,CILP,DHX37,NUDT2,FANCM,ARF4,ARL4D,RHOB,RND3,ARHGDIB,RUVBL1,DDX3Y,ATP1A3,ATP1A4,ATP4B,ATP5F1A,ATP5F1B,ABCC3,ATP6V0C,ATP5PO,ATP7B,ATRX,BLM,DDX18,ATP6V0E1,ATP13A5,BTAF1,SMC3,DDX21,CENPE,RHOU,EFTUD2,RECQL4,RAD54B,UAP1L1,KIF23,CPOX,KIF20B,GNA14,ATP6V0A4,EIF4A3,BMS1,GINS1,DDX1,DHX8,DHX9,DDX11,DHX15,KIF14,DNA2,DNAH6,GNL3,DUT,ABCF2,KIF20A,EIF4A1,SAR1B,DDX39A,TU…
GO: Molecular Function	GO:0016817	hydrolase activity, acting on acid anhydrides		0	0.0024	0.0001	0.0007	185	830	KIF18A,ABCA4,ACTC1,CDC45,ABCD1,ALPL,SMARCA5,CILP,DHX37,NUDT2,FANCM,ARF4,ARL4D,RHOB,RND3,ARHGDIB,RUVBL1,DDX3Y,ATP1A3,ATP1A4,ATP4B,ATP5F1A,ATP5F1B,ABCC3,ATP6V0C,ATP5PO,ATP7B,ATRX,BLM,DDX18,ATP6V0E1,ATP13A5,BTAF1,SMC3,DDX21,CENPE,RHOU,EFTUD2,RECQL4,RAD54B,UAP1L1,KIF23,CPOX,KIF20B,GNA14,ATP6V0A4,EIF4A3,BMS1,GINS1,DDX1,DHX8,DHX9,DDX11,DHX15,KIF14,DNA2,DNAH6,GNL3,DUT,ABCF2,KIF20A,EIF4A1,SAR1B,DDX39A,TU…
GO: Molecular Function	GO:0042393	histone binding		0	0.0052	0.0002	0.0015	54	180	CHAF1B,HIST1H4I,HIST1H3C,HIST1H3E,HIST1H3I,HIST1H3H,HIST1H3B,HIST1H4D,HIST1H4C,SMARCA5,HAT1,CBX4,SFMBT2,ATRX,PHF13,LRWD1,RCC1,ASF1A,CTSL,SART3,NOC2L,NCAPD2,USP15,L3MBTL2,LEF1,CARM1,FMR1,IPO7,ANP32B,PHF6,DNAJC2,CBX2,WDR5,PWP1,H2AFX,MCM2,ATAD2,UHRF1,NAP1L2,NASP,NPM1,PRMT7,NCAPG2,SET,IPO9,ASF1B,SMARCA4,NCAPD3,RRP8,CBX5,SUZ12,VRK1,ANP32E,CBX8
GO: Molecular Function	GO:0003697	single-stranded DNA binding		0	0.0076	0.0002	0.0021	36	104	CDC45,YBX3,BLM,BRCA2,FUBP1,DDX11,LRPPRC,RAD51AP1,WBP11,SUB1,HMGB1,HMGB2,HSPD1,MCM4,MCM6,MCM7,MSH2,NME1,PCBP3,PCBP1,PCBP2,POLR2D,PTBP1,PURA,RAD23B,RAD51,RBMS1,NEIL3,RPA1,RPA2,MCM10,NUP35,TDP1,SSBP3,NABP1,XRCC2
GO: Molecular Function	GO:0005201	extracellular matrix structural constituent		0	0.0141	0.0004	0.0038	29	78	BGN,CHI3L1,COL1A1,COL4A1,COL4A2,COL5A2,COL8A2,COL11A1,COL12A1,VCAN,ELN,EMILIN2,FBLN1,FBLN2,FBN1,FBN2,EMILIN1,LAMC1,MATN3,MGP,EFEMP2,LAMA1,HAPLN3,TINAGL1,TECTA,TUFT1,COL14A1,TFPI2,MFAP5
GO: Molecular Function	GO:0043142	single-stranded DNA-dependent ATPase activity		0	0.0176	0.0005	0.0046	10	14	DNA2,POLQ,DSCC1,RAD51,RFC3,RFC4,RFC5,PIF1,CHTF18,RAD18
GO: Molecular Function	GO:0003678	DNA helicase activity		0	0.0315	0.0009	0.008	25	65	CDC45,RUVBL1,ATRX,BLM,RECQL4,RAD54B,GINS1,DHX9,DDX11,DNA2,GINS4,GINS2,RUVBL2,GTF2H4,MCM2,MCM3,MCM4,MCM5,MCM6,MCM7,MRE11,PIF1,RHOBTB3,SUPV3L1,ENTPD7
GO: Molecular Function	GO:0043177	organic acid binding		0	0.0369	0.0011	0.0091	65	243	AARS,AARS2,AGXT,OSBPL10,ALB,LEO1,CASTOR2,ARHGDIA,ASS1,P4HA2,CAD,PLOD3,CD36,SCARB1,LRAT,CPNE6,CRABP2,CYP26A1,DHFR,GRIN3A,LPAR1,YARS2,RASGRP1,FABP7,GCHFR,GFPT1,GOT1,GOT2,LPAR4,GRIN2A,HMGB1,HMGCS1,HSPA8,ID3,IGF2R,KARS,MFGE8,CYP26C1,NME2,NOS2,PCK1,PGD,PIN1,PLOD2,UGT1A6,PPARD,SYTL2,PYGL,RARA,RARS,S100A8,SHMT1,SHMT2,SLC19A1,NAGS,P3H1,SYT4,TDO2,TH,TPH1,TYMS,CYP26B1,YWHAE,ST8SIA4,ALDH5A1
GO: Molecular Function	GO:0043021	ribonucleoprotein complex binding		0	0.0442	0.0012	0.0105	38	120	ERI1,EIF3C,C1QBP,SRPRB,PRPF31,EIF4A3,CKAP5,CPEB2,EIF1AX,EIF2S1,EIF5A,ETF1,EZH2,PRMT5,PPIH,FMR1,PHF6,TIMM50,SEC61B,PRMT1,HSPA5,EIF6,NME1,NPM1,PIM1,PRMT7,SEC61A1,DHX29,PPP1CA,YTHDF1,PTCD3,NAA15,WDR12,SRP54,SRP68,SRPRA,BOP1,TOP2B
GO: Molecular Function	GO:0031406	carboxylic acid binding		0	0.0477	0.0013	0.0111	64	240	AARS,AARS2,AGXT,OSBPL10,ALB,LEO1,CASTOR2,ARHGDIA,ASS1,P4HA2,CAD,PLOD3,CD36,SCARB1,LRAT,CPNE6,CRABP2,CYP26A1,DHFR,GRIN3A,LPAR1,YARS2,RASGRP1,FABP7,GCHFR,GFPT1,GOT1,GOT2,LPAR4,GRIN2A,HMGB1,HSPA8,ID3,IGF2R,KARS,MFGE8,CYP26C1,NME2,NOS2,PCK1,PGD,PIN1,PLOD2,UGT1A6,PPARD,SYTL2,PYGL,RARA,RARS,S100A8,SHMT1,SHMT2,SLC19A1,NAGS,P3H1,SYT4,TDO2,TH,TPH1,TYMS,CYP26B1,YWHAE,ST8SIA4,ALDH5A1
GO: Biological Process	GO:1903047	mitotic cell cycle process		0	0	0	0	317	931	KIF18A,SPC25,ACVR1,CDC45,CNOT6,MAD1L1,AKT1,TICRR,KLF11,PPM1D,KNSTRN,APEX1,BIRC5,TRIM71,SPC24,RUVBL1,ATM,ATRX,BACH1,BLM,IER3,BUB1,BUB1B,TIMELESS,PRC1,CCNA2,CCNB1,PKMYT1,CCNE1,CCNF,CNOT9,SMC3,CCNB2,CCNE2,CDK1,CDC6,CDC20,CDC25A,CDC25C,CDC27,CDC34,CDK4,AURKB,PHF13,CDKN1A,NOLC1,CDKN2B,CDKN2D,CDKN3,CENPA,CENPE,CENPF,CFL1,RCC1,CHEK1,RHOU,CKS1B,CKS2,KIF23,ANAPC15,NSL1,ZNF385A,KIF20B,NUP155,ANKRD17,NUP93,…
GO: Biological Process	GO:0000278	mitotic cell cycle		0	0	0	0	334	1016	KIF18A,SPC25,ACVR1,CDC45,CNOT6,MAD1L1,AKT1,TICRR,KLF11,PPM1D,KNSTRN,APEX1,BIRC5,TRIM71,SPC24,RUVBL1,ASNS,ATM,ATRX,BACH1,BLM,BRCA2,IER3,SPHK1,BUB1,BUB1B,TIMELESS,PRC1,CCNA2,CCNB1,PKMYT1,CCNE1,CCNF,CNOT9,SMC3,CCNB2,CCNE2,CDK1,CDC6,CDC20,CDC25A,CDC25C,CDC27,CDC34,CDK4,AURKB,PHF13,CDKN1A,NOLC1,CDKN2B,CDKN2D,CDKN3,CENPA,CENPE,CENPF,CFL1,RCC1,CHEK1,RHOU,CKS1B,CKS2,KIF23,ANAPC15,NSL1,ZNF385A,KIF20B,NUP1…
GO: Biological Process	GO:0022402	cell cycle process		0	0	0	0	405	1385	KIF18A,SPC25,ACVR1,ADCY3,CDC45,CNOT6,CENPP,MAD1L1,AK1,AKT1,AKT2,TICRR,KLF11,PPM1D,KNSTRN,APBB2,APEX1,GAS7,BIRC5,TRIM71,FANCM,SPC24,RHOB,RHOC,RUVBL1,ATM,ATRX,BACH1,BARD1,BLM,BRCA1,BRCA2,IER3,BUB1,BUB1B,TIMELESS,CALR,PSTPIP1,PRC1,CCNA2,CCNB1,PKMYT1,CCNE1,CCNF,CNOT9,SMC3,CCNB2,CCNE2,CDK1,CDC6,CDC20,CDC25A,CDC25C,CDC27,CDC34,CDK4,AURKB,PHF13,CDKN1A,NOLC1,CDKN2B,CDKN2D,CDKN3,CENPA,CENPE,CENPF,CFL1,RCC…
GO: Biological Process	GO:0007049	cell cycle		0	0	0	0	480	1766	KIF18A,CHAF1B,SPC25,ACVR1,ADCY3,LIN9,CDC45,CNOT6,CENPP,MAD1L1,AK1,AKT1,AKT2,TICRR,KLF11,PPM1D,KNSTRN,APBB2,APEX1,GAS7,BIRC5,TRIM71,FANCM,SPC24,RHOB,RHOC,RUVBL1,ASNS,ATM,ATRX,BACH1,BARD1,BLM,BMP2,BRCA1,BRCA2,IER3,SPHK1,BUB1,BUB1B,TIMELESS,SENP5,CALR,CASP3,PSTPIP1,PRC1,CCNA2,CCNB1,PKMYT1,CCND3,CCNE1,CCNF,CNOT9,SMC3,CCNB2,CCNE2,EXO1,CDK1,CDC6,CDC20,CDC25A,CDC25C,CDC27,CDC34,CDK4,AURKB,PHF13,CDKN1A,N…
GO: Biological Process	GO:0000819	sister chromatid segregation		0	0	0	0	110	225	KIF18A,SPC25,CENPP,MAD1L1,KNSTRN,BIRC5,SPC24,ATM,ATRX,BUB1,BUB1B,PRC1,CCNB1,SMC3,CDC6,CDC20,CDC27,AURKB,PHF13,CENPA,CENPE,CENPF,RECQL4,KIF23,ANAPC15,NSL1,CTNNB1,ESPL1,KNTC1,CENPL,DLGAP5,CKAP5,NUF2,DDX11,NCAPD2,KIF14,PDCD6IP,SMC4,CENPS,HASPIN,NUSAP1,NDC80,MAD2L2,SLF1,SMC2,SPAG5,CENPI,MTBP,NEK6,KIF2C,UBE2C,CIT,ZWINT,PMF1,PHB2,INCENP,SGO2,KIFC1,KIF22,KPNB1,MAD2L1,SGO1,MRE11,RACGAP1,GEN1,NEK2,NUP43,M…
GO: Biological Process	GO:0044770	cell cycle phase transition		0	0	0	0	194	555	ACVR1,CDC45,CNOT6,MAD1L1,AKT1,TICRR,KLF11,PPM1D,APEX1,BIRC5,TRIM71,ATM,BACH1,BLM,IER3,BUB1,BUB1B,TIMELESS,CCNA2,CCNB1,PKMYT1,CCNE1,CNOT9,CCNB2,CCNE2,CDK1,CDC6,CDC20,CDC25A,CDC25C,CDC27,CDC34,CDK4,CDKN1A,CDKN2B,CDKN2D,CDKN3,CENPE,CENPF,RCC1,CHEK1,RHOU,CKS1B,CKS2,ANAPC15,ZNF385A,ANKRD17,ESPL1,KNTC1,DLGAP5,CKAP5,MELK,DDB1,FBXO5,DHFR,KIF14,ARID3A,E2F1,OPTN,LATS2,EGFR,EIF4E,EIF4EBP1,HASPIN,PSME3,PSMD1…
GO: Biological Process	GO:0044772	mitotic cell cycle phase transition		0	0	0	0	187	529	ACVR1,CDC45,CNOT6,MAD1L1,AKT1,TICRR,KLF11,PPM1D,APEX1,BIRC5,TRIM71,ATM,BACH1,BLM,IER3,BUB1,BUB1B,CCNA2,CCNB1,PKMYT1,CCNE1,CNOT9,CCNB2,CCNE2,CDK1,CDC6,CDC20,CDC25A,CDC25C,CDC27,CDC34,CDK4,CDKN1A,CDKN2B,CDKN2D,CDKN3,CENPE,CENPF,RCC1,CHEK1,RHOU,CKS1B,CKS2,ANAPC15,ZNF385A,ANKRD17,ESPL1,KNTC1,DLGAP5,CKAP5,MELK,DDB1,FBXO5,DHFR,KIF14,ARID3A,E2F1,OPTN,LATS2,EGFR,EIF4E,EIF4EBP1,HASPIN,PSME3,PSMD14,CTDSPL,…
GO: Biological Process	GO:0006260	DNA replication		0	0	0	0	137	346	CHAF1B,CDC45,PARP1,TICRR,FANCM,ATM,ATRX,BARD1,BLM,BRCA1,BRCA2,TIMELESS,CALR,CCNE1,SMC3,CCNE2,EXO1,CDK1,CDC6,CDC25A,CDC25C,CDC34,AURKB,LRWD1,CHEK1,RECQL4,PARM1,RMI2,ANKRD17,CTNNB1,PCLAF,GINS1,TINF2,DKC1,DNA2,RHNO1,CHAF1A,DUT,CENPS,GMNN,ESCO2,EGFR,ALYREF,EREG,FEN1,RBM14,FGFR1,RNASEH2A,GINS4,CCT7,CCT2,CINP,DNAJC2,CCT8,GINS2,CACYBP,POLQ,SLX4,MGME1,MCM8,DBF4,GLI2,TOPBP1,TBRG1,BAZ1A,HMGA1,HRAS,ENPP7,HU…
GO: Biological Process	GO:0007059	chromosome segregation		0	0	0	0	132	333	KIF18A,SPC25,CENPP,MAD1L1,SLC25A5,KNSTRN,BIRC5,FANCM,SPC24,DDX3Y,ATM,ATRX,BRCA1,BRCA2,BUB1,BUB1B,PRC1,CCNB1,SMC3,CDC6,CDC20,CDC27,AURKB,PHF13,CENPA,CENPE,CENPF,RCC1,TRIP13,RECQL4,KIF23,ANAPC15,NSL1,CTNNB1,ESPL1,KNTC1,CENPL,DLGAP5,CKAP5,NUF2,DDX11,CDCA2,NCAPD2,KIF14,PDCD6IP,SMC4,CENPS,ECT2,ESCO2,HASPIN,NUSAP1,CENPW,FANCD2,NDC80,MAD2L2,SLF1,SMC2,SPAG5,CENPI,MTBP,NEK6,KIF2C,UBE2C,CIT,ZWINT,PMF1,PHB2…
GO: Biological Process	GO:0098813	nuclear chromosome segregation		0	0	0	0	118	283	KIF18A,SPC25,CENPP,MAD1L1,KNSTRN,BIRC5,FANCM,SPC24,ATM,ATRX,BRCA2,BUB1,BUB1B,PRC1,CCNB1,SMC3,CDC6,CDC20,CDC27,AURKB,PHF13,CENPA,CENPE,CENPF,TRIP13,RECQL4,KIF23,ANAPC15,NSL1,CTNNB1,ESPL1,KNTC1,CENPL,DLGAP5,CKAP5,NUF2,DDX11,NCAPD2,KIF14,PDCD6IP,SMC4,CENPS,ECT2,HASPIN,NUSAP1,FANCD2,NDC80,MAD2L2,SLF1,SMC2,SPAG5,CENPI,MTBP,NEK6,KIF2C,UBE2C,CIT,ZWINT,PMF1,PHB2,INCENP,SGO2,KIFC1,KIF22,KPNB1,MAD2L1,SGO1,…
GO: Biological Process	GO:0007062	sister chromatid cohesion		0	0	0	0	71	127	KIF18A,SPC25,CENPP,MAD1L1,BIRC5,SPC24,ATRX,BUB1,BUB1B,SMC3,CDC20,AURKB,CENPA,CENPE,CENPF,RECQL4,NSL1,CTNNB1,ESPL1,KNTC1,CENPL,CKAP5,NUF2,DDX11,CENPS,HASPIN,NDC80,SLF1,CENPI,KIF2C,ZWINT,PMF1,PHB2,INCENP,SGO2,KIF22,MAD2L1,SGO1,MRE11,NUP43,MIS12,CENPM,NUP37,DSCC1,PLK1,ERCC6L,SPDL1,RAD21,ZWILCH,RANGAP1,CENPU,CDCA8,CENPQ,FBXW7,NUP85,DSN1,SEC13,SFPQ,NAA50,CDCA5,CENPN,HDAC8,SMC5,CENPK,RCC2,NUP160,SKA1,N…
GO: Biological Process	GO:0006259	DNA metabolic process		0	0	0	0	282	992	CHAF1B,ACTL6A,HIST1H4I,LIN9,CDC45,PARP1,ADRA1D,HIST1H4D,HIST1H4C,NYNRIN,AKT1,TICRR,SMARCA5,ANXA3,APAF1,APEX1,BEND3,FANCM,CHCHD4,RUVBL1,ATM,ATRX,BACH1,BARD1,BLM,FOXL2,BRCA1,BRCA2,IER3,TIMELESS,EME2,NSMCE1,CALR,CASP3,CCNE1,RGN,MTA1,SMC3,CCNE2,EXO1,CDK1,CDC6,CDC25A,CDC25C,CDC34,AURKB,CDKN1A,CDKN2D,LRWD1,CENPF,CHEK1,TRIP13,RECQL4,RAD54B,ASF1A,PARM1,EEF1E1,FAAP24,RMI2,NOX4,MORF4L2,UBE2F,ANKRD17,CTNNB1…
GO: Biological Process	GO:0051301	cell division		0	0	0	0	202	668	SPC25,MAD1L1,KNSTRN,BIRC5,SPC24,RHOB,RHOC,RUVBL1,ATM,ATRX,BLM,BRCA2,FUBP1,BUB1,BUB1B,TIMELESS,SENP5,CALR,PSTPIP1,PRC1,CCNA2,CCNB1,PKMYT1,CCND3,CCNE1,CCNF,SMC3,CCNB2,CCNE2,CDK1,CDC6,CDC20,CDC25A,CDC25C,CDC27,CDK4,AURKB,PHF13,NUMBL,CENPE,CENPF,CFL1,RCC1,CHEK1,CKS1B,CKS2,ROCK2,KIF23,ANAPC15,NSL1,BCAR1,KIF20B,ESPL1,CDCA3,KNTC1,DLGAP5,CKAP5,NUF2,DCT,CDCA2,FBXO5,NCAPD2,KIF14,PDCD6IP,SMC4,CENPS,ECT2,KIF…
GO: Biological Process	GO:0000280	nuclear division		0	0	0	0	186	599	KIF18A,SPC25,ADCY3,MAD1L1,KNSTRN,BIRC5,FANCM,SPC24,RUVBL1,ATM,ATRX,BRCA2,BUB1,BUB1B,TIMELESS,CALR,PRC1,CCNA2,CCNB1,PKMYT1,CCNF,SMC3,CCNB2,CDK1,CDC6,CDC20,CDC25A,CDC25C,CDC27,AURKB,PHF13,NOLC1,CENPE,CENPF,RCC1,CHEK1,TRIP13,CKS2,RAD54B,KIF23,ANAPC15,NSL1,KIF20B,ESPL1,CDCA3,KNTC1,DLGAP5,CKAP5,NUF2,CDCA2,FBXO5,NCAPD2,KIF14,NUP153,PDCD6IP,SMC4,CENPS,LATS2,HASPIN,NUSAP1,EREG,CENPW,FANCA,FANCD2,TUBB3,ND…
GO: Biological Process	GO:0006261	DNA-dependent DNA replication		0	0	0	0	67	134	CDC45,PARP1,TICRR,FANCM,ATRX,BLM,BRCA2,CCNE1,SMC3,CCNE2,CDC6,CDC34,LRWD1,GINS1,DNA2,CENPS,ALYREF,FEN1,FGFR1,RNASEH2A,GINS4,GINS2,POLQ,MGME1,BAZ1A,HMGA1,LIG1,LIG4,MCM2,MCM3,MCM4,MCM5,MCM6,MCM7,MRE11,ORC1,ORC2,PCNA,E2F7,DSCC1,POLA1,POLD1,POLD2,POLE,POLE2,PRIM1,PRIM2,TIPIN,PURA,RAD51,RFC3,RFC4,RFC5,E2F8,RPA1,FBXW7,MCM10,CHTF18,TOP2A,TOP2B,ORC6,POLA2,GINS3,SLBP,CDT1,MMS22L,CDK2AP1
GO: Biological Process	GO:0048285	organelle fission		0	0	0	0	190	636	KIF18A,SPC25,ADCY3,MAD1L1,KNSTRN,BIRC5,FANCM,SPC24,RUVBL1,ATM,ATRX,BNIP3,BRCA2,BUB1,BUB1B,TIMELESS,CALR,PRC1,CCNA2,CCNB1,PKMYT1,CCNF,SMC3,CCNB2,CDK1,CDC6,CDC20,CDC25A,CDC25C,CDC27,AURKB,PHF13,NOLC1,CENPE,CENPF,RCC1,CHEK1,TRIP13,CKS2,RAD54B,KIF23,ANAPC15,COX10,NSL1,KIF20B,ESPL1,CDCA3,KNTC1,DLGAP5,CKAP5,NUF2,CDCA2,FBXO5,NCAPD2,KIF14,NUP153,PDCD6IP,SMC4,CENPS,LATS2,HASPIN,NUSAP1,EREG,CENPW,FANCA,FAN…
GO: Biological Process	GO:0051276	chromosome organization		0	0	0	0	306	1189	KIF18A,CHAF1B,SPC25,ACTL6A,HIST1H4I,CDC45,CENPP,PARP1,HIST1H2BF,HIST1H3C,HIST1H3E,HIST1H3I,HIST1H3H,HIST1H3B,HIST1H4D,HIST1H4C,MAD1L1,BAHCC1,SUPT3H,SMARCA5,HIRIP3,LEO1,KNSTRN,APEX1,HAT1,BEND3,BIRC5,CBX4,SPC24,RUVBL1,ATM,ATRX,SAP30,BLM,BRCA1,BRCA2,BUB1,BUB1B,HIST1H2AG,HIST1H2BJ,PRC1,CCNB1,MTA1,SMC3,CDK1,CDC6,CDC20,CDC27,AURKB,L3MBTL4,PHF13,LRWD1,CENPA,RPS6KA5,CENPE,CENPF,CHEK1,TRIP13,RECQL4,RAD54B…
GO: Biological Process	GO:0051726	regulation of cell cycle		0	0	0	0	267	1008	LIN9,CDC45,CNOT6,MAD1L1,AK1,AKT1,AKT2,TICRR,KNSTRN,APBB2,APEX1,GAS7,BIRC5,RHOB,ASNS,ATM,ATRX,BARD1,BLM,BMP2,BRCA1,BRCA2,IER3,SPHK1,BUB1,BUB1B,CALR,CASP3,CCNA2,CCNB1,PKMYT1,CCND3,CCNE1,CCNF,CNOT9,SMC3,CCNB2,CCNE2,CDK1,CDC6,CDC20,CDC25A,CDC25C,CDC27,CDK4,AURKB,CDKN1A,CDKN2B,CDKN2D,CDKN3,CENPE,CENPF,RCC1,CHEK1,CKS1B,CKS2,RECQL4,ROCK2,KIF23,ANAPC15,ZNF385A,KIF20B,CRY1,ANKRD17,POLDIP2,CTNNB1,ESPL1,KNT…
GO: Biological Process	GO:0010564	regulation of cell cycle process		0	0	0	0	177	598	CDC45,CNOT6,MAD1L1,AKT1,AKT2,TICRR,KNSTRN,APEX1,BIRC5,ATM,ATRX,BLM,BRCA1,BRCA2,IER3,BUB1,BUB1B,CALR,CCNA2,CCNB1,PKMYT1,CCNF,CNOT9,SMC3,CDK1,CDC6,CDC20,CDC25C,CDC27,CDK4,AURKB,CDKN1A,CDKN2B,CENPE,CENPF,RCC1,CHEK1,RECQL4,ROCK2,KIF23,ANAPC15,ZNF385A,KIF20B,CRY1,ANKRD17,CTNNB1,ESPL1,KNTC1,DLGAP5,DDB1,FBXO5,KIF14,RHNO1,ARID3A,PDCD6IP,E2F1,ECT2,FEM1B,EGFR,HASPIN,PSME3,PSMD14,LEF1,CTDSPL,NUSAP1,EREG,EZH…
GO: Biological Process	GO:0000070	mitotic sister chromatid segregation		0	0	0	0	63	136	KIF18A,MAD1L1,KNSTRN,ATM,ATRX,BUB1,BUB1B,PRC1,CCNB1,SMC3,CDC6,CDC27,AURKB,PHF13,CENPE,CENPF,KIF23,ANAPC15,ESPL1,DLGAP5,NCAPD2,KIF14,PDCD6IP,SMC4,HASPIN,NUSAP1,NDC80,MAD2L2,SLF1,SMC2,SPAG5,MTBP,NEK6,KIF2C,UBE2C,CIT,ZWINT,KIFC1,KIF22,KPNB1,MAD2L1,RACGAP1,GEN1,NEK2,MIS12,DSCC1,PLK1,SPDL1,CEP192,CDCA8,CEP55,STIL,NAA50,CDCA5,SMC5,RRS1,NCAPD3,NCAPH,TPR,TTK,NSMCE2,KIF18B,KIF4A
GO: Biological Process	GO:0044843	cell cycle G1/S phase transition		0	0	0	0	95	257	ACVR1,CDC45,CNOT6,AKT1,KLF11,APEX1,TRIM71,ATM,BACH1,CCNB1,PKMYT1,CCNE1,CNOT9,CCNE2,CDK1,CDC6,CDC25A,CDC25C,CDC34,CDK4,CDKN1A,CDKN2B,CDKN2D,CDKN3,RCC1,RHOU,ZNF385A,ANKRD17,FBXO5,DHFR,KIF14,ARID3A,E2F1,LATS2,EGFR,EIF4E,EIF4EBP1,HASPIN,PSME3,CTDSPL,EZH2,DACT1,CARM1,GTSE1,LARP7,PDPN,MTBP,MCM8,DBF4,GSPT1,PHB2,PRMT1,LSM11,INHBA,MCM2,MCM3,MCM4,MCM5,MCM6,MCM7,MEN1,RGCC,CNOT3,NPAT,NPM1,ORC1,ORC2,PCNA,E2F7…
GO: Biological Process	GO:0009719	response to endogenous stimulus		0	0	0	0	402	1740	SERPINA3,AARS,ABAT,AOC1,ACVR1,ADCY2,ADCY3,FZD1,ADM,PARP1,ADRA1B,AGTR1,AGXT,AK2,AKT1,AKT2,ATP6V0D2,ALDH3A1,ALPL,ANG,VASN,ANXA3,APAF1,ITGA8,APEX1,TRIM71,AQP8,APRT,ARSB,PLPP1,ASIP,ASNS,ASS1,AKR1C3,CHRD,ATP1A3,ATP4B,ATP6V0C,ATP7B,ADAM9,BDNF,BLM,GGH,BMP1,BMP2,ALDH1A2,BRCA1,BRCA2,SPHK1,EIF2B3,PAQR9,CACNA1B,CAD,PLOD3,CALCA,CALCB,ATP6V0E1,KALRN,CALR,SOCS3,CASP3,RUNX2,RUNX1,CBL,CBLB,CCKAR,CCNA2,CCND3,CCNE…
GO: Biological Process	GO:0001503	ossification		0	0	0	0	129	404	ACVR1,FZD1,AKT1,ALPL,IFITM1,CHRD,ATP5F1B,BMP1,BMP2,CALCA,CALCB,CASR,RUNX2,RUNX1,CBFB,CREB3L1,DDX21,CDH11,NOG,CEBPB,CEBPD,CTHRC1,BMP8A,EIF2AK3,ASF1A,HAND2,COL1A1,COL5A2,COL11A1,PKDCC,CSF1,VCAN,ATP6V0A4,CTNNB1,CTSK,HDAC4,RSL1D1,CYP27B1,DHX9,MRC2,ECM1,EGFR,EGR2,EPHA2,ALYREF,OSTF1,LEF1,ERH,FSTL3,FBL,FBN2,FGF2,FGF9,FGFR1,FGFR3,GPNMB,SYNCRIP,MYBBP1A,PPARGC1B,SND1,GJA1,GLA,GLI2,GLI3,GNAS,GPLD1,CNMD,TNC,…
GO: Biological Process	GO:0000082	G1/S transition of mitotic cell cycle		0	0	0	0	91	247	ACVR1,CDC45,CNOT6,AKT1,KLF11,APEX1,TRIM71,ATM,BACH1,CCNB1,PKMYT1,CCNE1,CNOT9,CCNE2,CDK1,CDC6,CDC25A,CDC25C,CDC34,CDK4,CDKN1A,CDKN2B,CDKN2D,CDKN3,RCC1,RHOU,ZNF385A,ANKRD17,FBXO5,DHFR,KIF14,ARID3A,E2F1,LATS2,EGFR,EIF4E,EIF4EBP1,HASPIN,PSME3,CTDSPL,EZH2,DACT1,CARM1,GTSE1,LARP7,PDPN,MTBP,MCM8,DBF4,GSPT1,PRMT1,LSM11,INHBA,MCM2,MCM3,MCM4,MCM5,MCM6,MCM7,RGCC,CNOT3,NPAT,NPM1,ORC1,ORC2,PCNA,E2F7,PIM1,IQGA…
GO: Biological Process	GO:0071103	DNA conformation change		0	0	0	0	100	285	CHAF1B,HIST1H4I,CDC45,CENPP,PARP1,HIST1H2BF,HIST1H3C,HIST1H3E,HIST1H3I,HIST1H3H,HIST1H3B,HIST1H4D,HIST1H4C,BAHCC1,SMARCA5,HAT1,RUVBL1,ATRX,BLM,HIST1H2BJ,CCNB1,CDK1,PHF13,CENPA,RECQL4,RAD54B,ASF1A,SART3,CENPL,NOC2L,DDB1,GINS1,DDX1,DHX9,DDX11,NCAPD2,DNA2,CHAF1A,SMC4,CENPS,NUSAP1,CENPW,ANP32B,GINS4,SMC2,CENPI,GINS2,RUVBL2,GTF2H4,H2AFX,HELLS,HMGB1,OIP5,HMGB2,HMGB3,HMGA1,HIST1H2BK,MCM2,MCM3,MCM4,MCM5,…
GO: Biological Process	GO:0042981	regulation of apoptotic process		0	0	0	0	357	1519	AARS,ACTC1,ACTN4,ACVR1,ADAM8,ADM,ADORA1,PARP1,AGTR1,AKT1,AKT2,ALB,ALDH1A3,KLF11,ANGPT1,SLC25A5,APAF1,APBB2,BIRC5,YBX3,CBX4,ARF4,RHOB,ARHGDIA,RUVBL1,FAM72A,ASNS,AKR1C3,ATM,SLC46A2,BARD1,BCL3,BDNF,BLM,BMP1,BMP2,ALDH1A2,BNIP3,FOXL2,BRCA1,IER3,SPHK1,BUB1,C1QBP,NOL3,KALRN,CALR,SOCS3,CASP3,CASP6,CBL,CREB3L1,RGN,NEURL1,CDK1,CDC34,CDK4,AURKB,FCMR,CDKN1A,CDKN2D,DLG5,NOG,CEBPB,CFL1,CTSC,NGEF,CCR7,TNFAIP8,B…
GO: Biological Process	GO:0043067	regulation of programmed cell death		0	0	0	0	360	1536	AARS,ACTC1,ACTN4,ACVR1,ADAM8,ADM,ADORA1,PARP1,AGTR1,AKT1,AKT2,ALB,ALDH1A3,KLF11,ANGPT1,SLC25A5,APAF1,APBB2,BIRC5,YBX3,CBX4,ARF4,RHOB,ARHGDIA,RUVBL1,FAM72A,ASNS,AKR1C3,ATM,SLC46A2,BARD1,BCL3,BDNF,BLM,BMP1,BMP2,ALDH1A2,BNIP3,FOXL2,BRCA1,IER3,SPHK1,BUB1,C1QBP,NOL3,KALRN,CALR,SOCS3,CASP3,CASP6,CBL,CREB3L1,RGN,NEURL1,CDK1,CDC34,CDK4,AURKB,FCMR,CDKN1A,CDKN2D,DLG5,NOG,CEBPB,CFL1,CTSC,NGEF,CCR7,TNFAIP8,B…
GO: Biological Process	GO:0007346	regulation of mitotic cell cycle		0	0	0	0	150	508	CDC45,CNOT6,MAD1L1,AKT1,TICRR,APEX1,BIRC5,ASNS,ATM,ATRX,BLM,BRCA2,IER3,SPHK1,BUB1,BUB1B,CCNA2,CCNB1,PKMYT1,CNOT9,CDK1,CDC6,CDC20,CDC25C,CDC27,CDK4,CDKN1A,CDKN2B,CENPE,CENPF,RCC1,CHEK1,ANAPC15,ZNF385A,KIF20B,ANKRD17,POLDIP2,CTNNB1,ESPL1,KNTC1,DLGAP5,DDB1,FBXO5,KIF14,ARID3A,PDCD6IP,SAE1,E2F1,EGFR,EIF4E,EIF4EBP1,HASPIN,AATF,PSME3,PSMD14,CTDSPL,NUSAP1,EREG,EZH2,DACT1,PRMT5,FGFR1,FGFR3,MAD2L2,CARM1,SL…
GO: Biological Process	GO:0006310	DNA recombination		0	0	0	0	94	267	ACTL6A,CDC45,PARP1,APEX1,FANCM,RUVBL1,ATM,ATRX,BARD1,BLM,BRCA1,BRCA2,EME2,NSMCE1,EXO1,CHEK1,TRIP13,RECQL4,RAD54B,RMI2,DNA2,RHNO1,CENPS,ALYREF,PSMD14,LEF1,MND1,UCHL5,FEN1,RBM14,GINS4,RAD51AP1,GINS2,POLQ,SLX4,MCM8,RUVBL2,APEX2,TOPBP1,H2AFX,HMGB1,HMGB2,HMGB3,HSPD1,HUS1,RBPJ,KPNA2,LIG1,LIG4,MRE11,MSH2,GEN1,PCNA,REC114,POLA1,POLD1,POLD2,POLE,POLE2,PRIM1,PRIM2,PTPRC,PARPBP,RAD21,RAD51,RFC3,RFC4,RFC5,PA…
GO: Biological Process	GO:2000026	regulation of multicellular organismal development		0	0	0	0	424	1893	ACVR1,ADAM8,HIST1H4I,EOMES,FZD1,ADM,ADORA2B,NLN,ADRA2B,AP2A1,HIST1H4D,HIST1H4C,AGTR1,AKT1,RASAL1,ISLR2,AMH,ANGPT2,LEO1,VASN,ANXA3,YBX3,KLK3,RHOB,ARHGDIA,ARHGDIB,ARSB,DUOXA1,ASCL2,CHRD,SLC46A2,ADGRB1,ADGRB2,IL1RL2,BDNF,PRDM1,BMP1,BMP2,BRCA1,BRCA2,SPHK1,C1QBP,CALCA,KALRN,CALR,CAMK4,CAMP,CASP6,RUNX2,RUNX1,CBLB,CCNB1,RGN,CD36,NEURL1,CDK1,CDC20,CDH3,CDH5,NOG,CEBPB,NUMBL,CENPF,CFL1,CHAD,S1PR2,CHI3L1,CH…
GO: Biological Process	GO:0006974	cellular response to DNA damage stimulus		0	0	0	0	211	800	CHAF1B,ACTL6A,HIST1H4I,CDC45,CNOT6,PARP1,HIST1H4D,HIST1H4C,AKT1,DYRK2,TICRR,SMARCA5,APEX1,FANCM,CHCHD4,RUVBL1,ATM,ATRX,BACH1,BARD1,BCL3,BLM,BRCA1,BRCA2,IER3,TIMELESS,EME2,NSMCE1,CASP3,CCNA2,CCNB1,MTA1,CNOT9,SMC3,EXO1,CDK1,CDC25C,CDKN1A,CDKN2D,CDKN3,CHEK1,TRIP13,RECQL4,RAD54B,ASF1A,EEF1E1,FAAP24,RMI2,ZNF385A,CRY1,MORF4L2,UBE2F,PCLAF,SPATA18,DDB1,DDX1,FBXO6,DNA2,RHNO1,ARID3A,CHAF1A,E2F1,CENPS,NUPR1…
GO: Biological Process	GO:0010941	regulation of cell death		0	0	0	0	378	1650	AARS,ACTC1,ACTN4,ACVR1,ADAM8,ADM,ADORA1,PARP1,AGTR1,AKT1,AKT2,ALB,ALDH1A3,KLF11,ANGPT1,SLC25A5,MCFD2,APAF1,APBB2,BIRC5,YBX3,CBX4,ARF4,RHOB,ARHGDIA,RUVBL1,FAM72A,ASNS,AKR1C3,ATM,SLC46A2,BARD1,BCL3,BDNF,BLM,BMP1,BMP2,ALDH1A2,BNIP3,FOXL2,BRCA1,IER3,SPHK1,BUB1,C1QBP,NOL3,KALRN,CALR,SOCS3,CASP3,CASP6,RILPL1,CBL,CREB3L1,RGN,NEURL1,CDK1,CDC34,CDK4,AURKB,FCMR,CDKN1A,CDKN2D,DLG5,NOG,CEBPB,CFL1,CTSC,CHGA,N…
GO: Biological Process	GO:0072359	circulatory system development		0	0	0	0	263	1058	ACTC1,ACVR1,ADAM8,EOMES,FZD1,ADM,ADORA2B,ADRA1B,ADRA2B,AGTR1,APLNR,AKT1,ANG,ANGPT1,ANGPT2,ANXA3,KLK3,RHOB,ATM,ATP5F1B,ADAM19,ADGRB1,ADGRB2,PRDM1,BMP2,ALDH1A2,BRCA1,SPHK1,SGPL1,KLF5,CAD,CALCA,THSD7A,CALR,CAMP,SOCS3,CASP3,SH2D2A,RUNX1,C1orf127,CCNB1,CD36,CDK1,DNAAF1,CDH5,NOG,CHI3L1,ARHGAP22,NRXN3,HAND1,QKI,EIF2AK3,HAND2,COL1A1,COL4A1,ROCK2,COL4A2,COL8A2,COL11A1,ADAMTS1,NOX4,VCAN,NUS1,ANKRD17,CTNNB1…
GO: Biological Process	GO:0072358	cardiovascular system development		0	0	0	0	263	1058	ACTC1,ACVR1,ADAM8,EOMES,FZD1,ADM,ADORA2B,ADRA1B,ADRA2B,AGTR1,APLNR,AKT1,ANG,ANGPT1,ANGPT2,ANXA3,KLK3,RHOB,ATM,ATP5F1B,ADAM19,ADGRB1,ADGRB2,PRDM1,BMP2,ALDH1A2,BRCA1,SPHK1,SGPL1,KLF5,CAD,CALCA,THSD7A,CALR,CAMP,SOCS3,CASP3,SH2D2A,RUNX1,C1orf127,CCNB1,CD36,CDK1,DNAAF1,CDH5,NOG,CHI3L1,ARHGAP22,NRXN3,HAND1,QKI,EIF2AK3,HAND2,COL1A1,COL4A1,ROCK2,COL4A2,COL8A2,COL11A1,ADAMTS1,NOX4,VCAN,NUS1,ANKRD17,CTNNB1…
GO: Biological Process	GO:0009628	response to abiotic stimulus		0	0	0	0	294	1216	ABAT,ABCA4,ACTN4,ADAM8,ADM,ADORA1,ADRA1B,AHCY,AKT1,AKT2,ALDH3A1,TICRR,ANG,ANGPT2,PPM1D,VASN,APAF1,YBX3,RHOB,ARHGDIA,ARSB,ASCL2,ASNS,ATM,ATP1A3,BACH1,BCL3,BLM,BMP2,BNIP3,BRCA1,BRCA2,EIF2B3,TIMELESS,CALCA,TRPA1,CALCB,NOL3,SOCS3,CASP3,CBLB,CCKAR,CCNA2,CCNB1,MTA1,CD36,CDC25A,CDK4,AURKB,CDKN1A,CDKN2D,CDS1,NOG,CHAT,CHEK1,CHI3L1,ASIC3,RAD54B,CNGB1,CNGA1,EIF2AK3,COL1A1,COL11A1,BAG4,NOX4,CRY1,CRYAB,NUP155…
GO: Biological Process	GO:0009790	embryo development		0	0	0	0	278	1135	ACVR1,EOMES,FZD1,ADM,APLNR,AKT1,ALDH1A3,SMARCA5,ANGPT1,LEO1,APAF1,ITGA8,BIRC5,TRIM71,ALS2,YBX3,ASCL2,CHRD,ATM,ATP5F1A,DLK1,SCEL,PRDM1,BMP2,ALDH1A2,FOXL2,BRCA1,BRCA2,BUB1,EIF2S2,BYSL,TIMELESS,PLOD3,SOCS3,RUNX2,RUNX1,CCNB1,CCNB2,CDK1,DNAAF1,LRAT,NOG,CEBPB,CFL1,CKS1B,CKS2,CTHRC1,HAND1,HAND2,COL1A1,ROCK2,COL4A2,COL5A2,COL11A1,COL12A1,MTHFD1L,EEF1E1,PKDCC,CRABP2,KIF20B,CTNNB1,MYADM,EIF4A3,DAB2,DAD1,MF…
GO: Biological Process	GO:0006270	DNA replication initiation		0	0	0	0	26	35	CDC45,TICRR,CCNE1,CCNE2,CDC6,CDC34,LRWD1,GINS4,GINS2,MCM2,MCM3,MCM4,MCM5,MCM6,MCM7,ORC1,ORC2,POLA1,POLE,POLE2,PRIM1,PRIM2,PURA,MCM10,POLA2,CDT1
GO: Biological Process	GO:1901990	regulation of mitotic cell cycle phase transition		0	0	0	0	105	318	CDC45,CNOT6,MAD1L1,AKT1,TICRR,APEX1,BIRC5,ATM,BLM,IER3,BUB1,BUB1B,CCNA2,CCNB1,CNOT9,CDK1,CDC6,CDC20,CDC25C,CDC27,CDK4,CDKN1A,CDKN2B,CENPE,CENPF,CHEK1,ANAPC15,ZNF385A,ANKRD17,ESPL1,KNTC1,DLGAP5,DDB1,FBXO5,KIF14,ARID3A,E2F1,EGFR,HASPIN,PSME3,PSMD14,CTDSPL,EZH2,DACT1,MAD2L2,CARM1,GTSE1,LARP7,PDPN,MTBP,NEK6,DBF4,UBE2C,PHB2,PRMT1,LSM11,HUS1,C10orf90,LMNB1,MAD2L1,FOXO4,MRE11,RGCC,GEN1,CNOT3,NPM1,PCNA,E…
GO: Biological Process	GO:0048608	reproductive structure development		0	0	0	0	142	483	KIF18A,EOMES,ADM,AKT1,UTF1,AMH,ANG,ANGPT1,YBX3,ASCL2,AKR1C3,ATRX,PRDM1,FOXL2,BRCA2,SGPL1,EIF2S2,SOCS3,RUNX1,CCNE1,CCNF,NOG,CEBPB,CGA,CHAT,HAND1,ADAMTS1,CTNNB1,CYP27B1,NSDHL,FBXW8,DHCR24,DLX3,NUPR1,EDN2,FEM1B,DAZAP1,EGFR,TRIM28,LEF1,EPAS1,EREG,ERF,FSTL3,FANCA,CITED2,SEMA3A,BASP1,FGF7,FGF9,FST,FKBP4,FOXF2,PRDX4,CENPI,PLK4,PLAC1,GATA3,FRS2,GJB2,GJB3,GJB5,GLI2,PRDX3,HMGB2,HMGCS1,FOXA1,HSD17B2,HSP90AB…
GO: Biological Process	GO:0051983	regulation of chromosome segregation		0	0	0	0	44	87	MAD1L1,KNSTRN,ATM,ATRX,BUB1,BUB1B,CCNB1,CDC6,CDC27,AURKB,CENPE,CENPF,RECQL4,ANAPC15,CTNNB1,ESPL1,DLGAP5,ECT2,MAD2L2,SLF1,SPAG5,MTBP,NEK6,KIF2C,UBE2C,CIT,SGO2,MAD2L1,RACGAP1,GEN1,NEK2,PLK1,CEP192,SFPQ,STIL,CHTF18,CDCA5,HDAC8,SMC5,RCC2,TPR,TTK,NSMCE2,RAD18
GO: Biological Process	GO:1901987	regulation of cell cycle phase transition		0	0	0	0	109	338	CDC45,CNOT6,MAD1L1,AKT1,TICRR,APEX1,BIRC5,ATM,BLM,IER3,BUB1,BUB1B,CCNA2,CCNB1,CNOT9,CDK1,CDC6,CDC20,CDC25C,CDC27,CDK4,CDKN1A,CDKN2B,CENPE,CENPF,CHEK1,ANAPC15,ZNF385A,ANKRD17,ESPL1,KNTC1,DLGAP5,DDB1,FBXO5,KIF14,ARID3A,E2F1,EGFR,HASPIN,PSME3,PSMD14,CTDSPL,EZH2,DACT1,MAD2L2,CARM1,GTSE1,LARP7,PDPN,MTBP,NEK6,DBF4,PRPF19,UBE2C,PHB2,PRMT1,LSM11,HUS1,C10orf90,LMNB1,MAD2L1,MEN1,FOXO4,MRE11,RGCC,GEN1,CNOT3…
GO: Biological Process	GO:0009887	animal organ morphogenesis		0	0	0	0	273	1121	ACTC1,ACVR1,FZD1,ADM,AP2A1,AGTR1,ALDH1A3,ALPL,ANGPT1,ITGA8,KLK3,AQP5,BDNF,PRDM1,BMP1,BMP2,ALDH1A2,FOXL2,SGPL1,TIMELESS,DDR1,PLOD3,CAPN1,CASP6,RUNX2,SERPINH1,DNAAF1,DLG5,CDSN,NOG,CEBPB,CHAD,RECQL4,CTHRC1,HAND1,HAND2,COL1A1,ONECUT2,COL5A2,COL8A2,COL11A1,MAGED1,ADAMTS1,MTHFD1L,SOSTDC1,NECTIN3,CSF1,CTNNB1,EIF4A3,DAB2,MFRP,DLX3,GPC6,COL4A3BP,GMNN,FEM1B,CELSR3,EGFR,EPHA2,TSHZ1,PSME3,ELN,STK40,RIPPLY1,P…
GO: Biological Process	GO:0061458	reproductive system development		0	0	0	0	142	487	KIF18A,EOMES,ADM,AKT1,UTF1,AMH,ANG,ANGPT1,YBX3,ASCL2,AKR1C3,ATRX,PRDM1,FOXL2,BRCA2,SGPL1,EIF2S2,SOCS3,RUNX1,CCNE1,CCNF,NOG,CEBPB,CGA,CHAT,HAND1,ADAMTS1,CTNNB1,CYP27B1,NSDHL,FBXW8,DHCR24,DLX3,NUPR1,EDN2,FEM1B,DAZAP1,EGFR,TRIM28,LEF1,EPAS1,EREG,ERF,FSTL3,FANCA,CITED2,SEMA3A,BASP1,FGF7,FGF9,FST,FKBP4,FOXF2,PRDX4,CENPI,PLK4,PLAC1,GATA3,FRS2,GJB2,GJB3,GJB5,GLI2,PRDX3,HMGB2,HMGCS1,FOXA1,HSD17B2,HSP90AB…
GO: Biological Process	GO:0000075	cell cycle checkpoint		0	0	0	0	83	234	CDC45,CNOT6,MAD1L1,AKT1,TICRR,BIRC5,ATM,BLM,BRCA1,IER3,BUB1,BUB1B,CCNA2,CCNB1,CNOT9,CCNE2,CDK1,CDC6,CDC25C,AURKB,CDKN1A,CDKN2B,CENPE,CENPF,CHEK1,ANAPC15,ZNF385A,CRY1,KNTC1,FBXO6,DNA2,RHNO1,ARID3A,E2F1,FEM1B,HASPIN,NDRG1,MAD2L2,CARM1,GTSE1,MTBP,NEK6,PRPF19,ZWINT,H2AFX,HRAS,PRMT1,HUS1,C10orf90,MAD2L1,FOXO4,MRE11,RGCC,MSH2,GEN1,CNOT3,NPM1,PCNA,E2F7,PLK1,SPDL1,PTPN11,TIPIN,PURA,ZWILCH,CEP192,RFWD3,FA…
GO: Biological Process	GO:0012501	programmed cell death		0	0	0	0	429	1952	AARS,ACTC1,ACTN4,ACVR1,ADAM8,ADM,ADORA1,PARP1,AGTR1,AKT1,AKT2,ALB,ALDH1A3,DYRK2,KLF11,ANGPT1,SLC25A5,APAF1,NUDT2,APBB2,BIRC5,YBX3,CBX4,YARS,ARF4,RHOB,ARHGDIA,SHF,RUVBL1,FAM72A,ASNS,AKR1C3,ATM,SLC46A2,BARD1,BCL3,BDNF,BLM,BMP1,BMP2,ALDH1A2,BNIP3,FOXL2,BRCA1,BRCA2,IER3,SPHK1,SGPL1,BUB1,BUB1B,C1QBP,NOL3,KALRN,CALR,SOCS3,CASP3,CASP6,CBL,CREB3L1,RGN,NEURL1,CDK1,CDC34,CDK4,AURKB,FCMR,CDKN1A,CDKN2D,DLG5,…
GO: Biological Process	GO:0001649	osteoblast differentiation		0	0	0	0	80	223	ACVR1,FZD1,AKT1,ALPL,IFITM1,CHRD,ATP5F1B,BMP2,RUNX2,CBFB,CREB3L1,DDX21,NOG,CEBPB,CEBPD,CTHRC1,BMP8A,ASF1A,HAND2,COL1A1,VCAN,CTNNB1,HDAC4,RSL1D1,DHX9,MRC2,EPHA2,ALYREF,LEF1,ERH,FBL,FBN2,FGF2,FGF9,FGFR1,GPNMB,SYNCRIP,MYBBP1A,SND1,GJA1,GLI2,GLI3,GNAS,TNC,ID1,ID3,IGFBP3,CYR61,ILK,JUNB,LMNA,LRP5,MEN1,CITED1,NPPC,PENK,WNT4,PHB,PRKACA,PSMC2,PTGER4,RRBP1,RRAS2,ITGA11,SFRP1,SFRP2,SHOX2,SMO,SNAI1,FIGNL1,CD…
GO: Biological Process	GO:0001568	blood vessel development		0	0	0	0	175	651	ACVR1,ADAM8,ADM,ADORA2B,ADRA2B,AGTR1,AKT1,ANG,ANGPT1,ANGPT2,ANXA3,KLK3,RHOB,ATP5F1B,ADGRB1,ADGRB2,PRDM1,ALDH1A2,BRCA1,SPHK1,SGPL1,KLF5,THSD7A,CAMP,SOCS3,SH2D2A,RUNX1,CD36,CDH5,CHI3L1,ARHGAP22,NRXN3,HAND1,QKI,EIF2AK3,HAND2,COL1A1,COL4A1,ROCK2,COL4A2,COL8A2,ADAMTS1,NUS1,ANKRD17,CTNNB1,CYP1B1,NSDHL,FBXW8,DLX3,PDCD6,ECM1,EPHA2,ANGPTL4,ENG,LEF1,MTDH,EPAS1,EPHB2,EPHB4,EREG,EYA1,LRG1,TNFRSF12A,CITED2,AN…
GO: Biological Process	GO:0071495	cellular response to endogenous stimulus		0	0	0	0	300	1278	AOC1,ACVR1,ADCY2,ADCY3,FZD1,PARP1,AGTR1,AKT1,AKT2,ATP6V0D2,VASN,APAF1,ITGA8,APEX1,TRIM71,AQP8,APRT,PLPP1,ASIP,ASNS,ASS1,AKR1C3,CHRD,ATP1A3,ATP6V0C,ADAM9,BDNF,BLM,BMP1,BMP2,BRCA1,PAQR9,CAD,PLOD3,CALCA,CALCB,ATP6V0E1,CALR,SOCS3,RUNX2,RUNX1,CBL,CCKAR,CCNA2,CCNE1,CNOT9,CD36,NEURL1,CDC6,CDH5,CDKN2B,NOG,CEBPB,CGA,GLP2R,AP3S1,BMP8A,COL1A1,COL4A1,ROCK2,COL4A2,ONECUT2,COL5A2,ADAMTS1,BAG4,SOSTDC1,NOX4,BCAR…
GO: Biological Process	GO:0006915	apoptotic process		0	0	0	0	421	1923	AARS,ACTC1,ACTN4,ACVR1,ADAM8,ADM,ADORA1,PARP1,AGTR1,AKT1,AKT2,ALB,ALDH1A3,DYRK2,KLF11,ANGPT1,SLC25A5,APAF1,NUDT2,APBB2,BIRC5,YBX3,CBX4,YARS,ARF4,RHOB,ARHGDIA,SHF,RUVBL1,FAM72A,ASNS,AKR1C3,ATM,SLC46A2,BARD1,BCL3,BDNF,BLM,BMP1,BMP2,ALDH1A2,BNIP3,FOXL2,BRCA1,BRCA2,IER3,SPHK1,SGPL1,BUB1,BUB1B,C1QBP,NOL3,KALRN,CALR,SOCS3,CASP3,CASP6,CBL,CREB3L1,RGN,NEURL1,CDK1,CDC34,CDK4,AURKB,FCMR,CDKN1A,CDKN2D,DLG5,…
GO: Biological Process	GO:0007077	mitotic nuclear envelope disassembly		0	0	0	0	28	44	CCNB1,CCNB2,CDK1,NUP155,NUP93,NUP58,POM121,NUP153,CNEP1R1,NUP50,NEK6,LMNA,NUP43,NUP37,PLK1,NUP85,NUP35,NDC1,NUP205,NUP210,NUP160,NUP188,TPR,NUP62,VRK1,NUP107,NUP214,AAAS
GO: Biological Process	GO:1901700	response to oxygen-containing compound		0	0	0	0	362	1614	SERPINA3,AARS,ABAT,AOC1,ACTC1,ADCY2,ADCY3,FZD1,ADM,PARP1,ADRA1B,AGTR1,AGXT,AKT1,AKT2,ATP6V0D2,ALDH3A1,ALPL,ANGPT2,NUDT2,APEX1,BIRC5,APOA4,AQP8,APRT,RHOB,ASNS,ASS1,AKR1C3,ATP1A3,ATP4B,ATP5MC3,ATP6V0C,ATP7B,ADAM9,PRDM1,BLM,GGH,ALDH1A2,BNIP3,BRCA1,BRCA2,SPHK1,EIF2B3,BYSL,CACNA1B,CAD,TRPA1,ATP6V0E1,NOL3,KALRN,CALR,SOCS3,CASP3,CASP6,RUNX1,CCKAR,CCNA2,CCNB1,CCND3,CCNE1,RGN,MTA1,CD36,SCARB1,NEURL1,CDK1,…
GO: Biological Process	GO:0048514	blood vessel morphogenesis		0	0	0	0	152	551	ACVR1,ADAM8,ADM,ADORA2B,ADRA2B,ANG,ANGPT1,ANGPT2,ANXA3,KLK3,RHOB,ATP5F1B,ADGRB1,ADGRB2,PRDM1,BRCA1,SPHK1,SGPL1,KLF5,THSD7A,CAMP,SH2D2A,RUNX1,CD36,CHI3L1,ARHGAP22,NRXN3,HAND1,QKI,EIF2AK3,HAND2,COL4A1,ROCK2,COL4A2,COL8A2,ADAMTS1,NUS1,CTNNB1,CYP1B1,PDCD6,ECM1,EPHA2,ANGPTL4,ENG,LEF1,MTDH,EPAS1,EPHB2,EPHB4,EREG,EYA1,LRG1,TNFRSF12A,CITED2,ANGPT4,FGF2,FGF9,FGFR1,VEGFD,PRRX2,FOXM1,FN1,HTATIP2,GBX2,HPSE,G…
GO: Biological Process	GO:0051052	regulation of DNA metabolic process		0	0	0	0	112	368	PARP1,AKT1,TICRR,ANXA3,APAF1,APEX1,ATM,ATRX,BLM,BRCA1,BRCA2,IER3,CALR,RGN,SMC3,CDK1,CDC6,AURKB,CDKN1A,CHEK1,PARM1,NOX4,ANKRD17,CTNNB1,CYP1B1,TINF2,DKC1,DNA2,GNL3,DNMT1,GMNN,ESCO2,EGFR,TRIM28,ALYREF,EREG,EYA1,PRMT5,FGFR1,FOXM1,SLF1,CCT7,CCT2,DNAJC2,RAD51AP1,ANKRD1,CCT8,CACYBP,POLQ,SLX4,GATA3,GJA1,GLI2,GZMA,H2AFX,HMGB1,HRAS,ENPP7,HUS1,ID3,IGFBP3,KCNK2,KPNA2,MAP3K4,MEN1,MRE11,RGCC,MSH2,NEK2,PNP,NPM1…
GO: Biological Process	GO:0070848	response to growth factor		0	0	0	0	177	671	ACVR1,FZD1,PARP1,AKT1,ANGPT1,ANGPT2,VASN,ANXA3,APAF1,ITGA8,TRIM71,CASK,FAM72A,AKR1C3,CHRD,ADAM9,BMP1,BMP2,SPHK1,BYSL,CAD,CALCA,CALCB,CASP3,RUNX2,RUNX1,CBL,CCNA2,CD63,CDC34,CDH5,CDKN2B,NOG,BMP8A,COL1A1,COL4A2,ONECUT2,ADAMTS3,BAG4,SOSTDC1,NOX4,BCAR1,CTNNB1,EIF4A3,DAB2,USP15,FGF19,DNMT1,FGFBP1,PDCD6,E2F1,MYOF,EGFR,EPHA2,WFIKKN2,ENG,LEF1,FSTL3,ERN1,LRG1,CITED2,FBN1,FBN2,FGF2,FGF7,FGF9,FGFR1,FGFR3,FST…
GO: Biological Process	GO:0006312	mitotic recombination		0	0	0	0	28	45	BLM,BRCA2,RAD54B,DNA2,FEN1,LIG1,MRE11,GEN1,PCNA,POLA1,POLD1,POLD2,POLE,POLE2,PRIM1,PRIM2,RAD51,RFC3,RFC4,RFC5,RPA1,RPA2,SMC5,TOP2A,TOP2B,POLA2,XRCC2,NSMCE2
GO: Biological Process	GO:0071363	cellular response to growth factor stimulus		0	0	0	0	171	643	ACVR1,FZD1,PARP1,AKT1,ANGPT1,ANGPT2,VASN,APAF1,ITGA8,TRIM71,CASK,FAM72A,AKR1C3,CHRD,ADAM9,BMP1,BMP2,SPHK1,BYSL,CAD,CALCA,CALCB,CASP3,RUNX2,RUNX1,CBL,CCNA2,CD63,CDH5,CDKN2B,NOG,BMP8A,COL1A1,COL4A2,ONECUT2,ADAMTS3,BAG4,SOSTDC1,NOX4,BCAR1,CTNNB1,EIF4A3,DAB2,USP15,FGF19,DNMT1,FGFBP1,PDCD6,E2F1,MYOF,EGFR,WFIKKN2,ENG,LEF1,FSTL3,ERN1,LRG1,CITED2,FBN1,FBN2,FGF2,FGF7,FGF9,FGFR1,FGFR3,FST,VEGFD,FKBP1A,FN1,…
GO: Biological Process	GO:0001944	vasculature development		0	0	0	0	178	677	ACVR1,ADAM8,ADM,ADORA2B,ADRA2B,AGTR1,AKT1,ANG,ANGPT1,ANGPT2,ANXA3,KLK3,RHOB,ATP5F1B,ADGRB1,ADGRB2,PRDM1,ALDH1A2,BRCA1,SPHK1,SGPL1,KLF5,CALCA,THSD7A,CAMP,SOCS3,SH2D2A,RUNX1,CD36,CDH5,CHI3L1,ARHGAP22,NRXN3,HAND1,QKI,EIF2AK3,HAND2,COL1A1,COL4A1,ROCK2,COL4A2,COL8A2,ADAMTS1,NUS1,ANKRD17,CTNNB1,CYP1B1,NSDHL,FBXW8,DLX3,PDCD6,ECM1,EPHA2,ANGPTL4,ENG,LEF1,MTDH,EPAS1,EPHB2,EPHB4,EREG,EYA1,LRG1,TNFRSF12A,CIT…
GO: Biological Process	GO:0007167	enzyme linked receptor protein signaling pathway		0	0	0	0	246	1016	ACVR1,FZD1,ADORA1,PARP1,ADRA2B,AP2A1,AKT1,NCEH1,AKT2,ATP6V0D2,ANGPT1,ANGPT2,CILP,VASN,ITGA8,TRIM71,ARF4,FAM72A,CHRD,ATP6V0C,ADAM9,BDNF,BMP1,BMP2,SGPL1,DDR1,ATP6V0E1,KALRN,SOCS3,CASP3,SH2D2A,RUNX2,CBL,CD7,NEURL1,CD63,CDH3,CDH5,CDKN2B,NOG,RPS6KA5,CHN1,AP3S1,NGEF,BMP8A,EIF2AK3,COL1A1,COL4A1,ROCK2,COL4A2,ONECUT2,ADAMTS3,SOSTDC1,BCAR1,CSF1,SOGA1,CSK,SIPA1L1,ATP6V0A4,CTNNB1,DAB2,GAB2,USP15,FGF19,FGFBP1…
GO: Biological Process	GO:0006281	DNA repair		0	0	0	0	144	516	CHAF1B,ACTL6A,HIST1H4I,CDC45,PARP1,HIST1H4D,HIST1H4C,TICRR,SMARCA5,APEX1,FANCM,CHCHD4,RUVBL1,ATM,ATRX,BACH1,BARD1,BLM,BRCA1,BRCA2,IER3,EME2,NSMCE1,MTA1,SMC3,EXO1,CDK1,CDKN2D,CHEK1,TRIP13,RECQL4,RAD54B,ASF1A,EEF1E1,FAAP24,RMI2,MORF4L2,UBE2F,PCLAF,DDB1,DDX1,FBXO6,DNA2,RHNO1,CHAF1A,CENPS,ESCO2,EGFR,TRIM28,PSMD14,EYA4,EYA1,FANCA,FANCD2,FANCB,UCHL5,FEN1,RBM14,MAD2L2,FOXM1,SLF1,RNASEH2A,GINS4,CINP,RAD5…
GO: Biological Process	GO:2000027	regulation of organ morphogenesis		0	0	0	0	88	268	FZD1,AP2A1,AGTR1,BDNF,BMP2,CASP6,RUNX2,NOG,CHAD,CTHRC1,HAND2,MAGED1,CSF1,CTNNB1,DAB2,GPC6,CELSR3,PSME3,PSMD14,EYA1,CITED2,DACT1,BASP1,GPC4,FGF2,FGF7,FGFR1,CARM1,FZD2,GATA3,FRS2,PHB2,HOXC11,HOXD11,RBPJ,LHX1,TACSTD2,MLLT3,CITED1,PRICKLE1,ROR1,WNT4,PLAU,PSMA1,PSMA5,PSMA7,PSMB2,PSMB3,PSMB5,PSMB7,PSMC1,PSMC2,PSMC3,PSMC4,PSMC5,PSMD1,PSMD2,PSMD7,PSMD11,BCOR,PTK7,RAC1,FBXW7,RXRA,SFRP1,SFRP2,SFRP5,DKK1,SP…
GO: Biological Process	GO:0060429	epithelium development		0	0	0	0	299	1296	AARS,ACVR1,FZD1,ADM,AP2A1,AGTR1,PIP5K1A,AKT1,AKT2,TAGLN2,ALDH1A3,ANGPT1,APAF1,TRIM71,RHOB,RHOC,AKR1C3,CHRD,ATM,RAP2C,ATRX,ADAM9,SCEL,BDNF,PRDM1,BMP2,ALDH1A2,FOXL2,BRCA2,KLF5,TIMELESS,DDR1,PLOD3,SOCS3,CASP3,CASP6,CASR,RILPL1,RUNX1,PRR9,CD63,CDK1,DNAAF1,CDH3,CDH5,CDKN1A,DLG5,CDSN,NOG,CEBPB,CFL1,S1PR2,CTHRC1,HAND1,POU2F3,HAND2,COL4A1,ROCK2,ONECUT2,MAGED1,MTHFD1L,SOSTDC1,CPT1A,CRABP2,KIF20B,CRYGS,CSF…
GO: Biological Process	GO:0009725	response to hormone		0	0	0	0	248	1033	SERPINA3,ACVR1,ADCY2,ADCY3,FZD1,ADM,PARP1,ADRA1B,AGTR1,AGXT,AK2,AKT1,AKT2,ATP6V0D2,ALDH3A1,ALPL,ANG,ANXA3,APEX1,APRT,ARSB,PLPP1,ASIP,ASNS,ASS1,AKR1C3,ATP1A3,ATP6V0C,ADAM9,BDNF,GGH,ALDH1A2,BRCA1,BRCA2,SPHK1,EIF2B3,PAQR9,CACNA1B,CAD,PLOD3,ATP6V0E1,CALR,SOCS3,CASP3,CBLB,CCKAR,CCNA2,CCND3,CCNE1,CNOT9,CDC6,CDK4,CDKN1A,CGA,GLP2R,AP3S1,CCR7,COL1A1,ROCK2,ADAMTS1,CPN1,BCAR1,CRY1,CRYAB,SOGA1,CSK,ATP6V0A4,C…
GO: Biological Process	GO:0016925	protein sumoylation		0	0	0	0	56	140	PARP1,BIRC5,CBX4,BLM,BRCA1,NSMCE1,SENP5,MTA1,SMC3,AURKB,NUP155,NUP93,CTNNB1,HDAC4,NUP58,POM121,GNL3,NUP153,L3MBTL2,UBA2,SAE1,EGR2,TRIM28,EYA1,NOP58,NUP50,CBX2,INCENP,MITF,NUP43,PCNA,NUP37,RAD21,RANGAP1,CDCA8,RPA1,NUP85,NUP35,NDC1,SUMO2,SMC5,NUP205,NUP210,NUP160,TDG,NUP188,TOP1,TOP2A,TOP2B,TPR,NUP62,NSMCE2,NUP107,NUP214,AAAS,CBX8
GO: Biological Process	GO:0051081	nuclear envelope disassembly		0	0	0	0	28	47	CCNB1,CCNB2,CDK1,NUP155,NUP93,NUP58,POM121,NUP153,CNEP1R1,NUP50,NEK6,LMNA,NUP43,NUP37,PLK1,NUP85,NUP35,NDC1,NUP205,NUP210,NUP160,NUP188,TPR,NUP62,VRK1,NUP107,NUP214,AAAS
GO: Biological Process	GO:0030397	membrane disassembly		0	0	0	0	28	47	CCNB1,CCNB2,CDK1,NUP155,NUP93,NUP58,POM121,NUP153,CNEP1R1,NUP50,NEK6,LMNA,NUP43,NUP37,PLK1,NUP85,NUP35,NDC1,NUP205,NUP210,NUP160,NUP188,TPR,NUP62,VRK1,NUP107,NUP214,AAAS
GO: Biological Process	GO:0048729	tissue morphogenesis		0	0	0	0	193	762	ACTC1,ACVR1,ADAM8,EOMES,FZD1,ADM,AP2A1,AGTR1,ALDH1A3,ANGPT1,APAF1,ITGA8,TRIM71,KLK3,RHOB,RHOC,CHRD,BMP2,ALDH1A2,TIMELESS,DDR1,PLOD3,SOCS3,CASR,RUNX1,DNAAF1,DLG5,NOG,CFL1,CTHRC1,HAND1,HAND2,COL4A1,ROCK2,COL11A1,MAGED1,MTHFD1L,SOSTDC1,NECTIN3,KIF20B,CRYGS,CSF1,CTNNB1,DAB2,GPC6,FEM1B,CELSR3,EGFR,TRIM28,EPHA2,PSME3,PSMD14,ENG,LEF1,COQ7,EPHA7,UBE4B,EYA1,GCNT4,CITED2,SEMA3A,DACT1,GPC4,FGF2,FGF7,FGFR1,F…
GO: Biological Process	GO:0034605	cellular response to heat		0	0	0	0	48	113	ATM,TRPA1,CDKN1A,BAG4,CRYAB,NUP155,NUP93,NUP58,DHX9,POM121,HSPB8,NUP153,PDCD6,MYOF,EIF2S1,FKBP4,DNAJC2,NUP50,HSPH1,HTRA2,HMOX1,HSPA8,HSP90AA1,HSP90AB1,DNAJB1,IL1A,MKI67,NUP43,NUP37,POLR2D,RBBP7,ANO1,RPA1,RPA2,NUP85,NUP35,NDC1,NUP205,XYLT1,NUP210,NUP160,NUP188,TPR,NUP62,YWHAE,NUP107,NUP214,AAAS
GO: Biological Process	GO:0071431	tRNA-containing ribonucleoprotein complex export from nucleus		0	0	0	0	22	32	NUP155,NUP93,NUP58,POM121,NUP153,NUP50,XPOT,NUP43,NUP37,RAN,NUP85,NUP35,NDC1,NUP205,NUP210,NUP160,NUP188,TPR,NUP62,NUP107,NUP214,AAAS
GO: Biological Process	GO:0006409	tRNA export from nucleus		0	0	0	0	22	32	NUP155,NUP93,NUP58,POM121,NUP153,NUP50,XPOT,NUP43,NUP37,RAN,NUP85,NUP35,NDC1,NUP205,NUP210,NUP160,NUP188,TPR,NUP62,NUP107,NUP214,AAAS
GO: Biological Process	GO:0033993	response to lipid		0	0	0	0	243	1023	ACVR1,ADCY2,ADCY3,FZD1,ADM,PARP1,ADRA1B,AGTR1,AGXT,AKT1,ALDH3A1,ALPL,ANXA3,ARSB,PLPP1,ASS1,AKR1C3,ATP1A3,ATP4B,ADAM9,BDNF,PRDM1,ALDH1A2,BRCA1,BRCA2,SPHK1,BYSL,PAQR9,CACNA1B,CAD,CALR,SOCS3,CASP3,RUNX1,CCKAR,CCNA2,CCNB1,CCNE1,MTA1,CNOT9,CD36,SCARB1,CDK4,CDKN1A,CDKN2D,CEBPB,CACTIN,CCR7,COL1A1,ROCK2,ADAMTS1,SPTLC2,PTGES,CPN1,CPT1A,CRY1,CRYAB,CTNNB1,CYP27B1,DAB2,CD55,ARNT2,DNMT1,DRD4,E2F1,PTPRU,LPAR1,…
GO: Biological Process	GO:0006271	DNA strand elongation involved in DNA replication		0	0	0	0	19	25	PARP1,GINS1,DNA2,FEN1,RNASEH2A,GINS4,GINS2,LIG1,LIG4,PCNA,POLA1,POLD1,POLD2,PRIM1,PRIM2,RFC3,RFC4,POLA2,GINS3
GO: Biological Process	GO:0045787	positive regulation of cell cycle		0	0	0	0	105	352	CDC45,CNOT6,AKT1,APEX1,BIRC5,ASNS,ATM,ATRX,BRCA1,BRCA2,SPHK1,CALR,CCNB1,CCND3,CNOT9,CDK1,CDC6,CDC25C,CDK4,AURKB,CDKN1A,CENPE,ROCK2,KIF23,ZNF385A,KIF20B,ANKRD17,POLDIP2,ESPL1,DLGAP5,FBXO5,KIF14,RHNO1,ARID3A,E2F1,ECT2,EGFR,EIF4E,EIF4EBP1,LEF1,NUSAP1,EREG,CITED2,NDRG1,FGFR1,CARM1,MYBBP1A,SLF1,FNTB,GTSE1,LARP7,MTBP,PLK4,DBF4,UBE2C,CIT,RASSF1,HCFC1,PHB2,FOXA1,PRMT1,LSM11,IL1A,SGO2,LMNB1,LRP5,MAD2L1,FO…
GO: Biological Process	GO:0051094	positive regulation of developmental process		0	0	0	0	300	1323	ACVR1,ADAM8,EOMES,ADM,PARP1,ADRA2B,AGTR1,AKT1,RASAL1,ISLR2,ANGPT2,ANXA3,IFITM1,YBX3,RHOB,ARHGDIA,ARSB,DUOXA1,ADAM9,ADGRB1,ADGRB2,IL1RL2,BDNF,PRDM1,BMP1,BMP2,BNIP3,BRCA1,SPHK1,KLF5,C1QBP,CALCA,KALRN,CALR,CAMP,SOCS3,CASP6,RUNX2,RUNX1,CBLB,CCNB1,CCNE1,CD36,NEURL1,CDK1,CDC20,CDH5,NOG,CEBPB,CEBPD,NUMBL,CACNA2D2,S1PR2,CHI3L1,CPNE6,NRXN3,CTHRC1,CCR7,CMKLR1,QKI,HAND2,CNTN1,COL1A1,MAGED1,ADAMTS1,EEF1E1,PK…
GO: Biological Process	GO:0007093	mitotic cell cycle checkpoint		0	0	0	0	60	162	CNOT6,MAD1L1,TICRR,ATM,BLM,IER3,BUB1,BUB1B,CCNA2,CCNB1,CNOT9,CDK1,CDC25C,CDKN1A,CDKN2B,CENPE,CENPF,ANAPC15,ZNF385A,KNTC1,ARID3A,E2F1,MAD2L2,CARM1,GTSE1,MTBP,ZWINT,HRAS,PRMT1,HUS1,C10orf90,MAD2L1,FOXO4,MRE11,RGCC,MSH2,GEN1,CNOT3,NPM1,PCNA,E2F7,PLK1,TIPIN,PURA,ZWILCH,CEP192,RFWD3,FANCI,RPA2,STIL,CLSPN,AURKA,TFDP1,TGFB1,TOP2A,TOP2B,TPR,TTK,UBA52,NABP1
GO: Biological Process	GO:0022603	regulation of anatomical structure morphogenesis		0	0	0	0	262	1128	ACTN4,BRWD3,FZD1,ADM,ADORA2B,AP2A1,AGTR1,ALDOA,RASAL1,ISLR2,ANGPT2,VASN,ANXA3,GAS7,KLK3,RHOB,ARHGDIA,ADAM9,ADGRB1,ADGRB2,BDNF,BMP2,BNIP3,BRCA1,SPHK1,C1QBP,KALRN,CALR,CAMP,CASP6,RUNX2,RUNX1,CD36,NOG,NUMBL,CFL1,CHAD,CHI3L1,CHN1,RHOU,CPNE6,NGEF,CTHRC1,HAND2,COL1A1,ROCK2,COL4A2,COL5A2,MAGED1,ADAMTS1,CRABP2,CSF1,SIPA1L1,PLXNA4,CTNNB1,CYP1B1,MYADM,DAB2,DBN1,FBXW8,COCH,PDCD6,GPC6,ECM1,UST,LPAR1,ARPC2,EF…
GO: Biological Process	GO:0033045	regulation of sister chromatid segregation		0	0	0	0	34	68	MAD1L1,ATM,ATRX,BUB1,BUB1B,CCNB1,CDC6,CDC27,CENPE,CENPF,RECQL4,ANAPC15,CTNNB1,ESPL1,DLGAP5,MAD2L2,SLF1,MTBP,NEK6,UBE2C,CIT,SGO2,MAD2L1,GEN1,PLK1,CEP192,SFPQ,STIL,CDCA5,HDAC8,SMC5,TPR,TTK,NSMCE2
GO: Biological Process	GO:0022414	reproductive process		0	0	0	0	333	1503	A2M,KIF18A,ABAT,ACVR1,ADCY3,EOMES,ADM,ADRA2B,CRISP1,AKT1,UTF1,ALPL,AMBP,AMH,ANG,ANGPT1,ANGPT2,CIP2A,YBX3,FANCM,ARHGDIB,PLA2G4C,RUVBL1,PLPP1,ASCL2,AKR1C3,ATM,ATP1A4,ATRX,SPIN4,PRDM1,FOXL2,BRCA2,SPHK1,SGPL1,EIF2S2,BYSL,C1QBP,ENDOU,DDR1,CAD,CALCA,CALCB,CALR,SOCS3,RUNX1,CCNB1,CCNE1,CCNF,RGN,CNOT9,SMC3,NEURL1,EXO1,CDK1,CDC20,CDC25C,NOG,CEBPB,CGA,CHAT,CHGA,TRIP13,CKS2,RAD54B,HAND1,BMP8A,QKI,CNTFR,ADAMT…
GO: Biological Process	GO:0042127	regulation of cell proliferation		0	0	0	0	363	1666	CNOT6,ADM,ADORA1,ADORA2B,ADRA1D,AGTR1,MAD1L1,AKT1,ALDH3A1,KLF11,ANG,ANGPT1,SLC25A5,PPM1D,CIP2A,IFITM1,BIRC5,TRIM71,CASK,PLPP1,ASCL2,AKR1C3,CHRD,ATM,ATP5F1A,ADGRB1,BDNF,PRDM1,BLM,BMP2,ALDH1A2,APLN,BRCA1,BRCA2,SPHK1,BTN1A1,TIMELESS,DDR1,CALR,CAMP,CAPN1,CASP3,CASR,RUNX2,RUNX1,PRC1,CBLB,CCNA2,CCNB1,CCND3,RGN,NEURL1,CDK1,OSMR,CDC6,CDC20,CDH3,CDH5,CDK4,CDKN1A,CDKN2B,CDKN2D,CDKN3,DLG5,NOG,CEBPB,CGA,S1PR…
GO: Biological Process	GO:0000003	reproduction		0	0	0	0	333	1505	A2M,KIF18A,ABAT,ACVR1,ADCY3,EOMES,ADM,ADRA2B,CRISP1,AKT1,UTF1,ALPL,AMBP,AMH,ANG,ANGPT1,ANGPT2,CIP2A,YBX3,FANCM,ARHGDIB,PLA2G4C,RUVBL1,PLPP1,ASCL2,AKR1C3,ATM,ATP1A4,ATRX,SPIN4,PRDM1,FOXL2,BRCA2,SPHK1,SGPL1,EIF2S2,BYSL,C1QBP,ENDOU,DDR1,CAD,CALCA,CALCB,CALR,SOCS3,RUNX1,CCNB1,CCNE1,CCNF,RGN,CNOT9,SMC3,NEURL1,EXO1,CDK1,CDC20,CDC25C,NOG,CEBPB,CGA,CHAT,CHGA,TRIP13,CKS2,RAD54B,HAND1,BMP8A,QKI,CNTFR,ADAMT…
GO: Biological Process	GO:0009408	response to heat		0	0	0	0	62	171	AKT1,ATM,EIF2B3,CALCA,TRPA1,CALCB,SOCS3,CCKAR,CDKN1A,ASIC3,BAG4,CRYAB,NUP155,NUP93,NUP58,DHX9,POM121,HSPB8,NUP153,DNMT1,PDCD6,MYOF,EIF2S1,EIF2B1,DNAJA2,FKBP4,DNAJC2,NUP50,HSPH1,HTRA2,HMOX1,HSPA8,HSP90AA1,HSP90AB1,DNAJB1,IL1A,MKI67,NUP43,NUP37,POLR2D,RBBP7,ANO1,RPA1,RPA2,NUP85,DNAJA4,CCL13,NUP35,NDC1,NUP205,XYLT1,NUP210,TRPV3,TACR1,NUP160,NUP188,TPR,NUP62,YWHAE,NUP107,NUP214,AAAS
GO: Biological Process	GO:0006336	DNA replication-independent nucleosome assembly		0	0	0	0	29	53	HIST1H4I,CENPP,HIST1H4D,HIST1H4C,SMARCA5,HAT1,RUVBL1,ATRX,CENPA,ASF1A,CENPL,CENPS,CENPW,CENPI,OIP5,NASP,NPM1,MIS18A,CENPM,RBBP7,CENPU,IPO4,CENPQ,MIS18BP1,ASF1B,CENPN,CENPK,CENPH,KNL1
GO: Biological Process	GO:0034724	DNA replication-independent nucleosome organization		0	0	0	0	29	53	HIST1H4I,CENPP,HIST1H4D,HIST1H4C,SMARCA5,HAT1,RUVBL1,ATRX,CENPA,ASF1A,CENPL,CENPS,CENPW,CENPI,OIP5,NASP,NPM1,MIS18A,CENPM,RBBP7,CENPU,IPO4,CENPQ,MIS18BP1,ASF1B,CENPN,CENPK,CENPH,KNL1
GO: Biological Process	GO:0051241	negative regulation of multicellular organismal process		0	0	0	0	261	1127	ABAT,HIST1H4I,ADM,ADORA1,ADORA2B,ADRA1D,HIST1H4D,HIST1H4C,C1QTNF1,AMH,ANGPT1,ANGPT2,LEO1,VASN,YBX3,KLK3,ARHGDIA,ARHGDIB,ASCL2,CHRD,HAMP,ADGRB1,ADGRB2,BCL3,BDNF,BMP2,APLN,BRCA2,BTN1A1,C1QBP,SERPING1,CALCA,CALCB,NOL3,CALR,RUNX1,RGN,CD36,CD63,CDH3,NOG,RPS6KA5,CGA,CHAD,CHGA,CACTIN,NGEF,CMKLR1,EIF2AK3,HAND2,ROCK2,COL4A2,COL5A2,NEPRO,ADAMTS1,CRY1,CSK,RAB11FIP5,CTNNB1,ZNF536,HDAC4,DAB2,DBN1,PCSK9,ECM1,L…
GO: Biological Process	GO:0007088	regulation of mitotic nuclear division		0	0	0	0	56	149	MAD1L1,BIRC5,ATM,ATRX,BUB1,BUB1B,CCNB1,PKMYT1,CDC6,CDC25C,CDC27,CENPE,CENPF,RCC1,CHEK1,ANAPC15,KIF20B,ESPL1,KNTC1,DLGAP5,FBXO5,PDCD6IP,NUSAP1,EREG,PRMT5,FGFR3,MAD2L2,SLF1,MTBP,NEK6,UBE2C,CIT,PHB2,IL1A,KIF11,LRP5,MAD2L1,RGCC,GEN1,NEK2,ANLN,PIN1,PLK1,RANBP1,CEP192,BORA,STIL,CDCA5,SMC5,AURKA,TGFA,TGFB1,TPR,TTK,TUBG1,NSMCE2
GO: Biological Process	GO:0051783	regulation of nuclear division		0	0	0	0	63	177	MAD1L1,BIRC5,ATM,ATRX,BUB1,BUB1B,CALR,CCNB1,PKMYT1,CDC6,CDC20,CDC25C,CDC27,CENPE,CENPF,RCC1,CHEK1,ANAPC15,KIF20B,ESPL1,KNTC1,DLGAP5,FBXO5,PDCD6IP,NUSAP1,EREG,PRMT5,FGFR3,MAD2L2,SLF1,MTBP,NEK6,GPR3,UBE2C,CIT,PHB2,IL1A,SGO2,KIF11,LRP5,MAD2L1,RGCC,MSH2,GEN1,NEK2,PDE3A,WNT4,ANLN,PIN1,PLK1,RANBP1,CEP192,BORA,STIL,CDCA5,SMC5,AURKA,TGFA,TGFB1,TPR,TTK,TUBG1,NSMCE2
GO: Biological Process	GO:0002009	morphogenesis of an epithelium		0	0	0	0	158	609	ACVR1,FZD1,ADM,AP2A1,AGTR1,ALDH1A3,ANGPT1,APAF1,TRIM71,RHOB,RHOC,BMP2,ALDH1A2,TIMELESS,DDR1,PLOD3,SOCS3,CASR,RUNX1,DNAAF1,DLG5,NOG,CFL1,CTHRC1,HAND1,HAND2,COL4A1,ROCK2,MAGED1,MTHFD1L,SOSTDC1,KIF20B,CRYGS,CSF1,CTNNB1,DAB2,GPC6,FEM1B,CELSR3,EGFR,TRIM28,EPHA2,PSME3,PSMD14,ENG,LEF1,COQ7,EPHA7,EYA1,CITED2,SEMA3A,DACT1,GPC4,FGF2,FGF7,FGFR1,FGFR3,FST,FOXF2,FOXE1,FRZB,FZD2,NUP50,GATA3,FRS2,GBX2,GJA1,GLI2…
GO: Biological Process	GO:0006323	DNA packaging		0	0	0	0	70	206	CHAF1B,HIST1H4I,CENPP,HIST1H2BF,HIST1H3C,HIST1H3E,HIST1H3I,HIST1H3H,HIST1H3B,HIST1H4D,HIST1H4C,BAHCC1,SMARCA5,HAT1,RUVBL1,ATRX,HIST1H2BJ,CCNB1,CDK1,PHF13,CENPA,ASF1A,SART3,CENPL,NOC2L,NCAPD2,CHAF1A,SMC4,CENPS,NUSAP1,CENPW,ANP32B,SMC2,CENPI,H2AFX,HELLS,HMGB1,OIP5,HMGB2,HMGA1,HIST1H2BK,MCM2,NAP1L2,NASP,NPM1,MIS18A,CENPM,NCAPG2,MCPH1,RBBP7,CENPU,IPO4,CENPQ,MIS18BP1,SET,BAHD1,ASF1B,SMARCA4,SMARCC1,CD…
GO: Biological Process	GO:0051031	tRNA transport		0	0	0	0	22	34	NUP155,NUP93,NUP58,POM121,NUP153,NUP50,XPOT,NUP43,NUP37,RAN,NUP85,NUP35,NDC1,NUP205,NUP210,NUP160,NUP188,TPR,NUP62,NUP107,NUP214,AAAS
GO: Biological Process	GO:0051169	nuclear transport		0	0	0	0	135	502	FZD1,PARP1,XPO5,AKT1,DYRK2,ANGPT1,CHCHD4,AKR1C3,BARD1,BCL3,BRCA1,IER3,SPHK1,NOL3,CALR,CAMK4,CBLB,CD36,CDK1,CDKN1A,CFL1,GEMIN5,CSE1L,NUP155,NUP93,CTNNB1,NOC2L,EIF4A3,DAB2,NUP58,POM121,NUP153,ECT2,EGFR,EGR2,TRIM28,EIF4E,EIF5A,ALYREF,NUTF2,DDX39A,IPO11,ERBB4,RGS19,F2R,DACT1,FGF9,TACC3,MYBBP1A,IPO7,ANP32B,GTSE1,HTATIP2,THOC3,NOP58,RBMX2,NUP50,RNPS1,GLI3,SEC61B,PDIA3,TBRG1,DDX20,XPOT,PHB2,HMGA1,HSPA8,…
GO: Biological Process	GO:0003006	developmental process involved in reproduction		0	0	0	0	181	728	KIF18A,ACVR1,EOMES,ADM,AKT1,UTF1,ALPL,AMH,ANG,ANGPT1,ANGPT2,YBX3,ASCL2,AKR1C3,ATM,ATRX,PRDM1,FOXL2,BRCA2,SGPL1,EIF2S2,CALCB,SOCS3,RUNX1,CCNB1,CCNE1,CCNF,CNOT9,NEURL1,NOG,CEBPB,CGA,CHAT,TRIP13,HAND1,BMP8A,QKI,CNTFR,ADAMTS1,NECTIN3,CSF1,CTNNB1,CYP27B1,NSDHL,FBXW8,FBXO5,DHCR24,DLX3,NUPR1,EDN2,FEM1B,DAZAP1,EGFR,TRIM28,LEF1,EPAS1,EREG,ERF,FSTL3,FANCA,CITED2,SEMA3A,BASP1,FGF7,FGF9,FST,FKBP4,FOXF2,UBE2J…
GO: Biological Process	GO:0051302	regulation of cell division		0	0	0	0	89	291	MAD1L1,BIRC5,ATM,ATRX,BLM,BRCA2,BUB1,BUB1B,CALR,CCNB1,PKMYT1,CDC6,CDC20,CDC25C,CDC27,AURKB,CENPE,CENPF,RCC1,CHEK1,KIF23,ANAPC15,KIF20B,ESPL1,KNTC1,DLGAP5,FBXO5,KIF14,PDCD6IP,ECT2,NUSAP1,EREG,PRMT5,FGF2,FGF7,FGF9,FGFR3,MAD2L2,VEGFD,SLF1,MTBP,NEK6,GPR3,UBE2C,CIT,PHB2,IL1A,SGO2,KIF11,LRP5,MAD2L1,MEN1,RGCC,MSH2,RACGAP1,GEN1,NAP1L2,NEK2,PDE3A,E2F7,WNT4,PGF,ANLN,PIN1,ASPM,PLK1,RANBP1,CEP192,E2F8,BORA,S…
GO: Biological Process	GO:0070271	protein complex biogenesis		0	0	0	0	340	1562	CHAF1B,ACADL,HIST1H4I,CENPP,PARP1,HIST1H2BF,ADSL,HIST1H3C,HIST1H3E,AARS2,HIST1H3I,HIST1H3H,HIST1H3B,HIST1H4D,HIST1H4C,C1QTNF1,C1QTNF2,C1QTNF7,C1QTNF6,ALDOA,AMFR,SMARCA5,ANG,ANGPT1,LEO1,MCFD2,APAF1,HAT1,GAS7,BIRC5,ALS2,RUVBL1,USO1,ATRX,BLM,HIST1H2BJ,TRPA1,NOL3,CALR,CAPG,SLC7A6,CCNB1,CD36,CDA,CDK1,DNAAF1,AURKB,MAGI1,DLG5,CENPA,CENPE,CENPF,CTSC,RCC1,SLC9A3R2,DLGAP3,CCR7,SAMM50,ATXN10,EIF2AK3,ASF1A,C…
GO: Biological Process	GO:0006461	protein complex assembly		0	0	0	0	340	1562	CHAF1B,ACADL,HIST1H4I,CENPP,PARP1,HIST1H2BF,ADSL,HIST1H3C,HIST1H3E,AARS2,HIST1H3I,HIST1H3H,HIST1H3B,HIST1H4D,HIST1H4C,C1QTNF1,C1QTNF2,C1QTNF7,C1QTNF6,ALDOA,AMFR,SMARCA5,ANG,ANGPT1,LEO1,MCFD2,APAF1,HAT1,GAS7,BIRC5,ALS2,RUVBL1,USO1,ATRX,BLM,HIST1H2BJ,TRPA1,NOL3,CALR,CAPG,SLC7A6,CCNB1,CD36,CDA,CDK1,DNAAF1,AURKB,MAGI1,DLG5,CENPA,CENPE,CENPF,CTSC,RCC1,SLC9A3R2,DLGAP3,CCR7,SAMM50,ATXN10,EIF2AK3,ASF1A,C…
GO: Biological Process	GO:0001655	urogenital system development		0	0	0	0	103	355	ACVR1,AGTR1,ALDH9A1,AMH,ANGPT1,ANGPT2,ITGA8,ASS1,BDNF,BMP2,ALDH1A2,SGPL1,TIMELESS,RGN,DLG5,NOG,CENPF,COL4A1,MAGED1,ADAMTS1,CTNNB1,PCSK9,FEM1B,LEF1,PLCE1,EPHA7,EPHB2,FSTL3,EYA1,GCNT4,CITED2,FBN1,BASP1,FGF2,FGFR1,FKBP4,GATA3,FRS2,GLI2,GLI3,TMED10,HAS2,HELLS,HMGCS2,FOXA1,HOXC11,HOXD11,TNC,ID3,ILK,ITGA3,KCNJ1,LAMA5,LAMB2,LHX1,LRP4,TACSTD2,SMAD6,SMAD7,SMAD9,MMP2,CITED1,NID1,BMPER,ODC1,PCSK5,PDGFRA,WNT…
GO: Biological Process	GO:0014070	response to organic cyclic compound		0	0	0	0	242	1045	ABAT,AOC1,ACVR1,ADCY2,ADCY3,PLIN2,FZD1,ADM,PARP1,ADRA1B,AGTR1,AGXT,AKT1,AKT2,ALDH3A1,ALPL,AMH,ANGPT2,ANXA3,APEX1,APOA4,AQP8,ARSB,PLPP1,ASNS,ASS1,AKR1C3,ATP1A3,ATP7B,ADAM9,BDNF,BLM,BMP2,ALDH1A2,BRCA1,BRCA2,SPHK1,BYSL,PAQR9,CACNA1B,CAD,TRPA1,KALRN,CALR,CALU,SOCS3,CASP3,CCKAR,CCNA2,CCNB1,CCNE1,CNOT9,CD36,CDK1,DDX21,CDK4,CDKN1A,CDKN2D,CEBPB,CHRNB1,EFTUD2,COL1A1,ROCK2,ADAMTS1,PTGES,NOX4,CPN1,CPT1A,CRY…
GO: Biological Process	GO:0071897	DNA biosynthetic process		0	0	0	0	70	211	LIN9,ATM,BARD1,BLM,BRCA1,BRCA2,RGN,EXO1,AURKB,CDKN1A,CDKN2D,CENPF,CHEK1,PARM1,RMI2,NOX4,CTNNB1,CYP1B1,PCLAF,TINF2,DKC1,DNA2,MAD2L2,MYBBP1A,CCT7,CCT2,DNAJC2,RAD51AP1,ANKRD1,CCT8,POLQ,GJA1,KCNK2,LIG1,LIG4,MAP3K4,MEN1,MRE11,RGCC,NEK2,POLE3,PCNA,PHB,DSCC1,POLA1,POLD1,POLD2,POLE,POLE2,POLH,RAD51,RFC3,RFC4,RFC5,PALB2,RPA1,RPA2,PIF1,NHP2,NPLOC4,CHTF18,SYCP1,TCP1,TFDP1,TK1,CCT3,POLA2,TYMS,UBA52,XRCC2
GO: Biological Process	GO:0001525	angiogenesis		0	0	0	0	126	464	ACVR1,ADAM8,ADM,ADORA2B,ADRA2B,ANG,ANGPT1,ANGPT2,ANXA3,KLK3,RHOB,ATP5F1B,ADGRB1,ADGRB2,BRCA1,SPHK1,KLF5,THSD7A,CAMP,SH2D2A,RUNX1,CD36,CHI3L1,ARHGAP22,NRXN3,HAND1,EIF2AK3,HAND2,COL4A1,ROCK2,COL4A2,COL8A2,ADAMTS1,NUS1,CTNNB1,CYP1B1,PDCD6,ECM1,EPHA2,ANGPTL4,ENG,LEF1,MTDH,EPAS1,EPHB2,EPHB4,EREG,LRG1,TNFRSF12A,ANGPT4,FGF2,FGF9,FGFR1,VEGFD,FN1,HTATIP2,GBX2,HPSE,SRPX2,GPLD1,CNMD,HMGB1,HMOX1,ID1,CYR61,RB…
GO: Biological Process	GO:0045786	negative regulation of cell cycle		0	0	0	0	130	484	CNOT6,MAD1L1,AK1,AKT2,TICRR,APBB2,GAS7,RHOB,ATM,ATRX,BARD1,BLM,BMP2,BRCA1,IER3,BUB1,BUB1B,CALR,CASP3,CCNA2,CCNB1,CCNF,CNOT9,SMC3,CDK1,CDC25C,CDK4,AURKB,CDKN1A,CDKN2B,CDKN2D,CDKN3,CENPE,CENPF,CHEK1,RECQL4,ANAPC15,ZNF385A,KIF20B,CTNNB1,ESPL1,KNTC1,FBXO5,DHCR24,ARID3A,E2F1,NUPR1,GMNN,LATS2,EGFR,HASPIN,CTDSPL,ERN1,EZH2,DACT1,RBM14,FGFR3,MAD2L2,FOXM1,CARM1,MYBBP1A,GTSE1,C2orf40,MTBP,GATA3,PRPF19,HTRA2…
GO: Biological Process	GO:0065003	macromolecular complex assembly		0	0	0	0	387	1825	CHAF1B,ACADL,HIST1H4I,CDC45,CNOT6,CENPP,PARP1,HIST1H2BF,ADSL,HIST1H3C,HIST1H3E,AARS2,HIST1H3I,HIST1H3H,HIST1H3B,HIST1H4D,HIST1H4C,C1QTNF1,C1QTNF2,C1QTNF7,C1QTNF6,ALDOA,BAHCC1,AMFR,TICRR,SMARCA5,ANG,ANGPT1,LEO1,MCFD2,APAF1,HAT1,GAS7,BIRC5,ALS2,APOA4,RUVBL1,USO1,EIF3C,ATM,EIF3D,LSM2,EIF3J,ATRX,BLM,C1QBP,HIST1H2BJ,TRPA1,NOL3,CALR,CAPG,SLC7A6,CCNB1,CD36,SCAF11,CDA,CDK1,DNAAF1,AURKB,MAGI1,DLG5,CENPA,C…
GO: Biological Process	GO:0019752	carboxylic acid metabolic process		0	0	0	0	233	1003	AARS,ABAT,ACADL,ACLY,ACO2,LRRC47,AARS2,AGXT,AHCY,AKT1,AKT2,C1QTNF2,ABCD1,ALDH1A3,ALDH9A1,ALDOA,ALOX12B,MCFD2,APOA4,YARS,PLA2G4C,DUOXA1,ART4,ASNS,ASS1,AKR1C3,ATIC,BAAT,BCAT2,BGN,BHMT,GGH,ALDH1A2,BRCA1,IER3,SPHK1,SGPL1,SLC5A6,P4HA2,CAD,CH25H,CARS,SLC7A6,RGN,SLC16A3,CD36,LRAT,ENOPH1,QKI,EIF2AK3,MTHFD1L,EEF1E1,PTGES,NOX4,CPT1A,CRABP2,TKFC,ACOT11,VCAN,CTPS1,ADPGK,CYP1B1,CYP2B6,HDAC4,NANP,CYP2F1,EIF4A3…
GO: Biological Process	GO:0043066	negative regulation of apoptotic process		0	0	0	0	214	905	AARS,ACTC1,ACVR1,ADAM8,ADORA1,AGTR1,AKT1,AKT2,ALB,ANGPT1,SLC25A5,APBB2,BIRC5,YBX3,CBX4,ARF4,ARHGDIA,ASNS,SLC46A2,BARD1,BCL3,BDNF,BLM,BNIP3,BRCA1,IER3,SPHK1,NOL3,SOCS3,CASP3,CBL,CREB3L1,RGN,CDK1,AURKB,FCMR,CDKN1A,CDKN2D,NOG,CEBPB,CFL1,CCR7,TNFAIP8,QKI,EIF2AK3,CNTFR,HAND2,BAG4,ZNF385A,CRYAB,CTNNB1,NOC2L,DAB2,DAD1,DDB1,DHCR24,ARNT2,KIF14,DPEP1,EDNRB,PPIF,OPTN,EGFR,ANGPTL4,EIF5A,AATF,PSME3,STK40,CTTN…
GO: Biological Process	GO:0044839	cell cycle G2/M phase transition		0	0	0	0	68	205	TICRR,PPM1D,BIRC5,ATM,BACH1,BLM,IER3,CCNA2,CCNB1,PKMYT1,CCNB2,CDK1,CDC25A,CDC25C,CDK4,CDKN1A,CDKN2B,CENPF,CHEK1,CKAP5,MELK,KIF14,OPTN,TUBB4B,FOXM1,GTSE1,PLK4,CIT,AJUBA,HMMR,HSP90AA1,HUS1,C10orf90,LMNB1,FOXO4,MRE11,NEK2,NPM1,PCNT,PLK1,FBXL15,PRKACA,HAUS6,HAUS3,HAUS4,CEP192,FANCI,KDM8,BORA,CEP76,HAUS7,TUBB,SKP2,TPX2,CDK5RAP2,CEP152,CLSPN,RCC2,AURKA,TAF2,HAUS5,TUBG1,UBA52,WEE1,WNT10B,YWHAE,YWHAG,TUB…
GO: Biological Process	GO:0000086	G2/M transition of mitotic cell cycle		0	0	0	0	66	197	TICRR,PPM1D,BIRC5,ATM,BACH1,BLM,IER3,CCNA2,CCNB1,PKMYT1,CCNB2,CDK1,CDC25A,CDC25C,CDK4,CDKN1A,CDKN2B,CENPF,CHEK1,CKAP5,MELK,KIF14,OPTN,TUBB4B,FOXM1,PLK4,CIT,AJUBA,HMMR,HSP90AA1,HUS1,C10orf90,LMNB1,FOXO4,MRE11,NEK2,PCNT,PLK1,FBXL15,PRKACA,HAUS6,HAUS3,HAUS4,CEP192,FANCI,KDM8,BORA,CEP76,HAUS7,TUBB,SKP2,TPX2,CDK5RAP2,CEP152,CLSPN,RCC2,AURKA,TAF2,HAUS5,TUBG1,UBA52,WEE1,WNT10B,YWHAE,YWHAG,TUBA1A
GO: Biological Process	GO:0010948	negative regulation of cell cycle process		0	0	0	0	76	240	CNOT6,MAD1L1,TICRR,ATM,ATRX,BLM,BRCA1,IER3,BUB1,BUB1B,CCNA2,CCNB1,CCNF,CNOT9,SMC3,CDK1,CDC25C,CDK4,AURKB,CDKN1A,CDKN2B,CENPE,CENPF,CHEK1,RECQL4,ANAPC15,ZNF385A,ESPL1,FBXO5,ARID3A,E2F1,HASPIN,CTDSPL,EZH2,DACT1,RBM14,FGFR3,MAD2L2,CARM1,GTSE1,MTBP,PRPF19,RASSF1,PRMT1,HUS1,KIFC1,C10orf90,MAD2L1,MEN1,FOXO4,MRE11,RGCC,MSH2,GEN1,CNOT3,NPM1,PCNA,E2F7,PLK1,HMGN5,CEP192,E2F8,RFWD3,FANCI,RPA2,FBXW7,STIL,SMA…
GO: Biological Process	GO:0075733	intracellular transport of virus		0	0	0	0	32	67	NUP155,NUP93,NUP58,POM121,NUP153,ALYREF,FMR1,THOC3,NUP50,IFIT1,KPNB1,KPNA2,KPNA4,NUP43,NUP37,THOC6,RAN,VPS37B,NUP85,NUP35,NDC1,NUP205,NUP210,NUP160,DYNLT1,NUP188,TPR,NUP62,UBA52,NUP107,NUP214,AAAS
GO: Biological Process	GO:1902583	multi-organism intracellular transport		0	0	0	0	32	67	NUP155,NUP93,NUP58,POM121,NUP153,ALYREF,FMR1,THOC3,NUP50,IFIT1,KPNB1,KPNA2,KPNA4,NUP43,NUP37,THOC6,RAN,VPS37B,NUP85,NUP35,NDC1,NUP205,NUP210,NUP160,DYNLT1,NUP188,TPR,NUP62,UBA52,NUP107,NUP214,AAAS
GO: Biological Process	GO:0009266	response to temperature stimulus		0	0	0	0	75	236	ADM,ADORA1,AKT1,YBX3,ATM,EIF2B3,CALCA,TRPA1,CALCB,SOCS3,CCKAR,CDKN1A,ASIC3,EIF2AK3,BAG4,CRYAB,NUP155,ACOT11,NUP93,NUP58,DHX9,POM121,HSPB8,NUP153,DNMT1,PDCD6,MYOF,EIF2S1,EIF2B1,NR2F6,DNAJA2,FKBP4,DNAJC2,NUP50,HSPH1,HTRA2,HMGCS2,HMOX1,HSPA8,HSP90AA1,HSP90AB1,HSPD1,DNAJB1,HTR1B,IL1A,IMPDH1,MKI67,NTRK1,NUP43,NUP37,POLR2D,DNAJC3,METRNL,RBBP7,ANO1,RPA1,RPA2,NUP85,DNAJA4,CCL13,NUP35,NDC1,NUP205,XYLT1,NU…
GO: Biological Process	GO:0043069	negative regulation of programmed cell death		0	0	0	0	216	919	AARS,ACTC1,ACVR1,ADAM8,ADORA1,AGTR1,AKT1,AKT2,ALB,ANGPT1,SLC25A5,APBB2,BIRC5,YBX3,CBX4,ARF4,ARHGDIA,ASNS,SLC46A2,BARD1,BCL3,BDNF,BLM,BNIP3,BRCA1,IER3,SPHK1,NOL3,SOCS3,CASP3,CBL,CREB3L1,RGN,CDK1,AURKB,FCMR,CDKN1A,CDKN2D,NOG,CEBPB,CFL1,CCR7,TNFAIP8,QKI,EIF2AK3,CNTFR,HAND2,BAG4,ZNF385A,CRYAB,CTNNB1,NOC2L,DAB2,DAD1,DDB1,DHCR24,ARNT2,KIF14,DPEP1,EDNRB,PPIF,OPTN,EGFR,ANGPTL4,EIF5A,AATF,PSME3,STK40,CTTN…
GO: Biological Process	GO:0031577	spindle checkpoint		0	0	0	0	25	45	MAD1L1,BIRC5,ATM,BUB1,BUB1B,CCNB1,AURKB,CENPE,CENPF,ANAPC15,HASPIN,NDRG1,MAD2L2,MTBP,MAD2L1,GEN1,PLK1,SPDL1,CEP192,STIL,CDK5RAP2,AURKA,TPR,TTK,KNL1
GO: Biological Process	GO:0006913	nucleocytoplasmic transport		0	0	0	0	131	494	FZD1,PARP1,XPO5,AKT1,DYRK2,ANGPT1,CHCHD4,AKR1C3,BARD1,BCL3,BRCA1,IER3,SPHK1,NOL3,CALR,CAMK4,CBLB,CD36,CDK1,CDKN1A,CFL1,GEMIN5,CSE1L,NUP155,NUP93,CTNNB1,EIF4A3,DAB2,NUP58,POM121,NUP153,ECT2,EGFR,EGR2,TRIM28,EIF4E,EIF5A,ALYREF,NUTF2,DDX39A,IPO11,ERBB4,RGS19,F2R,DACT1,FGF9,TACC3,MYBBP1A,IPO7,ANP32B,GTSE1,HTATIP2,THOC3,NOP58,RBMX2,NUP50,RNPS1,GLI3,SEC61B,PDIA3,DDX20,XPOT,PHB2,HSPA8,HSPA9,HSP90AA1,HSP…
GO: Biological Process	GO:0032392	DNA geometric change		0	0	0	0	36	81	CDC45,PARP1,RUVBL1,ATRX,BLM,RECQL4,RAD54B,DDB1,GINS1,DDX1,DHX9,DDX11,DNA2,GINS4,GINS2,RUVBL2,GTF2H4,HMGB1,HMGB2,HMGB3,HMGA1,MCM2,MCM3,MCM4,MCM5,MCM6,MCM7,MRE11,PURA,RAD23B,RAD51,PIF1,SUPV3L1,TOP2A,TOP2B,UBA52
GO: Biological Process	GO:0022616	DNA strand elongation		0	0	0	0	20	31	PARP1,GINS1,DNA2,FEN1,RNASEH2A,GINS4,GINS2,LIG1,LIG4,MRE11,PCNA,POLA1,POLD1,POLD2,PRIM1,PRIM2,RFC3,RFC4,POLA2,GINS3
GO: Biological Process	GO:1902579	multi-organism localization		0	0	0	0	33	71	NUP155,NUP93,NUP58,POM121,NUP153,ALYREF,FMR1,THOC3,NUP50,IFIT1,KPNB1,KPNA2,KPNA4,NUP43,NUP37,THOC6,RAN,VPS37B,NUP85,NUP35,NDC1,NUP205,NUP210,NUP160,TCP1,DYNLT1,NUP188,TPR,NUP62,UBA52,NUP107,NUP214,AAAS
GO: Biological Process	GO:0044766	multi-organism transport		0	0	0	0	33	71	NUP155,NUP93,NUP58,POM121,NUP153,ALYREF,FMR1,THOC3,NUP50,IFIT1,KPNB1,KPNA2,KPNA4,NUP43,NUP37,THOC6,RAN,VPS37B,NUP85,NUP35,NDC1,NUP205,NUP210,NUP160,TCP1,DYNLT1,NUP188,TPR,NUP62,UBA52,NUP107,NUP214,AAAS
GO: Biological Process	GO:0030198	extracellular matrix organization		0	0	0	0	101	354	A2M,ADAM8,APBB2,ITGA8,BCL3,BGN,BMP1,DDR1,PLOD3,CAPG,CAPN1,SERPINH1,CREB3L1,CD36,COL1A1,COL4A1,COL4A2,COL5A2,COL8A2,COL11A1,COL12A1,ADAMTS4,ADAMTS3,ADAMTS2,OLFML2B,VCAN,CTSK,CTSL,CYP1B1,HSD17B12,ELN,ENG,FBLN1,FBN1,FBN2,FGA,FGF2,ANTXR1,FKBP1A,FOXF2,FN1,PRDX4,CAPNS2,RIPK3,EMILIN1,HAS1,HAS2,HPSE2,HSPA8,HSP90AB1,TNC,ICAM1,CYR61,ILK,ITGA3,ITGA5,ITGA7,ITGAD,ITGAV,ITGAX,ITGB5,LAMA5,LAMB2,LAMC1,LOX,LOXL1,…
GO: Biological Process	GO:0006082	organic acid metabolic process		0	0	0	0	256	1131	AARS,ABAT,ACADL,ACLY,HS6ST2,ACO2,LRRC47,AARS2,AGXT,AHCY,AKT1,AKT2,C1QTNF2,ABCD1,ALDH1A3,ALDH9A1,ALDOA,ALOX12B,ANGPT1,MCFD2,APOA4,YARS,ARSB,PLA2G4C,DUOXA1,ART4,ASNS,ASS1,AKR1C3,ATIC,BAAT,BCAT2,BGN,BHMT,GGH,ALDH1A2,BRCA1,IER3,SPHK1,SGPL1,SLC5A6,P4HA2,CAD,CH25H,CARS,SLC7A6,RGN,SLC16A3,CD36,LRAT,ENOPH1,B4GALT5,CHST2,QKI,EIF2AK3,MTHFD1L,EEF1E1,PTGES,NOX4,CPT1A,CRABP2,TKFC,ACOT11,VCAN,CTNNB1,CTPS1,ADPG…
GO: Biological Process	GO:0000722	telomere maintenance via recombination		0	0	0	0	21	34	BRCA2,DNA2,FEN1,LIG1,PCNA,POLA1,POLD1,POLD2,POLE,POLE2,PRIM1,PRIM2,RAD51,RFC3,RFC4,RFC5,RPA1,RPA2,SMC5,POLA2,NSMCE2
GO: Biological Process	GO:0043062	extracellular structure organization		0	0	0	0	101	355	A2M,ADAM8,APBB2,ITGA8,BCL3,BGN,BMP1,DDR1,PLOD3,CAPG,CAPN1,SERPINH1,CREB3L1,CD36,COL1A1,COL4A1,COL4A2,COL5A2,COL8A2,COL11A1,COL12A1,ADAMTS4,ADAMTS3,ADAMTS2,OLFML2B,VCAN,CTSK,CTSL,CYP1B1,HSD17B12,ELN,ENG,FBLN1,FBN1,FBN2,FGA,FGF2,ANTXR1,FKBP1A,FOXF2,FN1,PRDX4,CAPNS2,RIPK3,EMILIN1,HAS1,HAS2,HPSE2,HSPA8,HSP90AB1,TNC,ICAM1,CYR61,ILK,ITGA3,ITGA5,ITGA7,ITGAD,ITGAV,ITGAX,ITGB5,LAMA5,LAMB2,LAMC1,LOX,LOXL1,…
GO: Biological Process	GO:0090287	regulation of cellular response to growth factor stimulus		0	0	0	0	79	256	FZD1,ANGPT1,VASN,ITGA8,CASK,FAM72A,CHRD,RUNX2,CD63,CDKN2B,NOG,ONECUT2,ADAMTS3,SOSTDC1,CTNNB1,DAB2,FGFBP1,PDCD6,MYOF,ENG,FSTL3,LRG1,CITED2,FBN1,FBN2,FGF2,FGF9,FGFR1,VEGFD,DKK3,GATA3,GPC1,CNMD,GRB10,STRAP,HSPA5,CYR61,RBPJ,ILK,ITGA3,ITGA5,SMAD6,SMAD7,MEN1,HIPK2,CITED1,MT3,BCL9L,MYO1C,NBL1,FGFRL1,NEO1,BMPER,PCSK6,WNT4,PIN1,FBXL15,MMRN2,NANOG,SFRP1,SFRP2,SKIL,UBE2O,DKK1,PEG10,SULF2,SULF1,TGFB1,TGFB3,G…
GO: Biological Process	GO:0006520	cellular amino acid metabolic process		0	0	0	0	111	402	AARS,ABAT,LRRC47,AARS2,AGXT,AHCY,YARS,DUOXA1,ART4,ASNS,ASS1,ATIC,BAAT,BCAT2,BHMT,GGH,P4HA2,CAD,CARS,SLC7A6,ENOPH1,MTHFD1L,EEF1E1,NOX4,CTPS1,EIF4A3,DCT,PHGDH,DHFR,GFPT2,DNMT1,DPEP1,YARS2,AASS,EIF2B1,PSME3,AADAT,PSMD14,EPRS,FPGS,PRDX4,LARS,MTHFD2,GART,GATA3,GATM,GCH1,GCSH,GFPT1,GGT1,SDS,GOT1,GOT2,MARS2,HPDL,HAL,HARS,PADI2,KARS,MARS,MTAP,MTRR,NARS,NOS2,ODC1,P4HB,PFAS,PSAT1,PPA1,NMNAT3,PSMA1,PSMA5,PS…
GO: Biological Process	GO:0051240	positive regulation of multicellular organismal process		0	0	0	0	344	1610	ABAT,ACAT2,ACVR1,ADAM8,ADM,ADORA2B,PARP1,ADRA1D,ADRA1B,ADRA2B,AGTR1,AKT1,C1QTNF1,ALB,ALOX12B,RASAL1,ISLR2,ANGPT1,ANGPT2,ANXA3,IFITM1,YBX3,RHOB,ARHGDIA,ARSB,DUOXA1,ADAM9,ADGRB1,ADGRB2,BCL3,IL1RL2,BDNF,PRDM1,BMP1,BMP2,FOXL2,APLN,BRCA1,SPHK1,C1QBP,CALCA,TRPA1,CALCB,KALRN,CAMP,CASP6,CASR,RUNX2,RUNX1,CBLB,CCNB1,CD36,SCARB1,NEURL1,CDK1,CDC20,NOG,CEBPB,CEBPD,NUMBL,CACNA2D2,TAC4,CHGA,CHI3L1,CPNE6,NRXN3,L…
GO: Biological Process	GO:1900034	regulation of cellular response to heat		0	0	0	0	34	76	ATM,BAG4,CRYAB,NUP155,NUP93,NUP58,POM121,HSPB8,NUP153,FKBP4,DNAJC2,NUP50,HSPH1,HSPA8,HSP90AA1,HSP90AB1,DNAJB1,NUP43,NUP37,RPA1,RPA2,NUP85,NUP35,NDC1,NUP205,NUP210,NUP160,NUP188,TPR,NUP62,YWHAE,NUP107,NUP214,AAAS
GO: Biological Process	GO:0034508	centromere complex assembly		0	0	0	0	27	53	HIST1H4I,CENPP,HIST1H4D,HIST1H4C,SMARCA5,RUVBL1,CENPA,CENPE,CENPF,CENPL,CENPS,CENPW,CENPI,HELLS,OIP5,NPM1,MIS18A,MIS12,CENPM,RBBP7,CENPU,CENPQ,MIS18BP1,CENPN,CENPK,CENPH,KNL1
GO: Biological Process	GO:0043436	oxoacid metabolic process		0	0	0	0	251	1114	AARS,ABAT,ACADL,ACLY,HS6ST2,ACO2,LRRC47,AARS2,AGXT,AHCY,AKT1,AKT2,C1QTNF2,ABCD1,ALDH1A3,ALDH9A1,ALDOA,ALOX12B,ANGPT1,MCFD2,APOA4,YARS,ARSB,PLA2G4C,DUOXA1,ART4,ASNS,ASS1,AKR1C3,ATIC,BAAT,BCAT2,BGN,BHMT,GGH,ALDH1A2,BRCA1,IER3,SPHK1,SGPL1,SLC5A6,P4HA2,CAD,CH25H,CARS,SLC7A6,RGN,SLC16A3,CD36,LRAT,ENOPH1,B4GALT5,CHST2,QKI,EIF2AK3,MTHFD1L,EEF1E1,PTGES,NOX4,CPT1A,CRABP2,TKFC,ACOT11,VCAN,CTNNB1,CTPS1,ADPG…
GO: Biological Process	GO:0001822	kidney development		0	0.0001	0	0	86	291	AGTR1,ALDH9A1,ANGPT1,ANGPT2,ITGA8,ASS1,BDNF,BMP2,ALDH1A2,SGPL1,TIMELESS,RGN,DLG5,NOG,CENPF,MAGED1,ADAMTS1,CTNNB1,PCSK9,LEF1,PLCE1,EPHA7,FSTL3,EYA1,GCNT4,CITED2,FBN1,BASP1,FGF2,FGFR1,GATA3,GLI2,GLI3,TMED10,HAS2,HMGCS2,HOXC11,HOXD11,ID3,ILK,ITGA3,KCNJ1,LAMA5,LAMB2,LHX1,LRP4,TACSTD2,SMAD6,SMAD7,SMAD9,CITED1,NID1,BMPER,ODC1,PCSK5,PDGFRA,WNT4,PGF,NLE1,SCHIP1,RARA,REN,LIN28A,ROBO2,FMN1,SDC1,FRAS1,SFRP1…
GO: Biological Process	GO:0032270	positive regulation of cellular protein metabolic process		0	0.0001	0	0	325	1512	ACVR1,ADAM8,ADCY2,ADCY3,FZD1,ADORA1,ADORA2B,ADRA1B,ADRA2B,AGTR1,AKT1,C1QTNF1,AKT2,C1QTNF2,ALOX12B,ANG,ANGPT1,APAF1,ALS2,YBX3,RUVBL1,ATM,HAMP,RAP2C,ADAM9,BCL3,BDNF,BMP1,BMP2,KSR1,FOXL2,BRCA1,SPHK1,BUB1B,C1QBP,CALCA,CAMP,SOCS3,CASP3,CCNB1,CCND3,RGN,MTA1,CD36,NEURL1,CDK1,CDC6,CDC20,CDC27,CDK4,CDKN1A,RPS6KA5,CENPE,CTSC,S1PR2,CHI3L1,CCR7,BMP8A,EIF2AK3,CNTN1,ROCK2,MAGED1,ANAPC15,BAG4,NOX4,PDIA4,TRAF4,C…
GO: Biological Process	GO:0046794	transport of virus		0	0.0001	0	0	32	70	NUP155,NUP93,NUP58,POM121,NUP153,ALYREF,FMR1,THOC3,NUP50,IFIT1,KPNB1,KPNA2,KPNA4,NUP43,NUP37,THOC6,RAN,VPS37B,NUP85,NUP35,NDC1,NUP205,NUP210,NUP160,DYNLT1,NUP188,TPR,NUP62,UBA52,NUP107,NUP214,AAAS
GO: Biological Process	GO:0045930	negative regulation of mitotic cell cycle		0	0.0001	0	0	71	225	CNOT6,MAD1L1,TICRR,ATM,ATRX,BLM,IER3,BUB1,BUB1B,CCNA2,CCNB1,CNOT9,CDK1,CDC25C,CDKN1A,CDKN2B,CENPE,CENPF,CHEK1,ANAPC15,ZNF385A,CTNNB1,KNTC1,ARID3A,E2F1,EGFR,HASPIN,CTDSPL,EZH2,DACT1,FGFR3,MAD2L2,CARM1,GTSE1,MTBP,ZWINT,HRAS,PRMT1,HUS1,C10orf90,MAD2L1,FOXO4,MRE11,RGCC,MSH2,GEN1,CNOT3,NPM1,PCNA,E2F7,NLE1,PLK1,TIPIN,PURA,ZWILCH,CEP192,RFWD3,FANCI,RPA2,STIL,SMARCA4,CLSPN,AURKA,TFDP1,TGFB1,TOP2A,TOP2B,T…
GO: Biological Process	GO:0065004	protein-DNA complex assembly		0	0.0001	0	0	71	225	CHAF1B,HIST1H4I,CDC45,CENPP,PARP1,HIST1H2BF,HIST1H3C,HIST1H3E,HIST1H3I,HIST1H3H,HIST1H3B,HIST1H4D,HIST1H4C,SMARCA5,HAT1,RUVBL1,ATRX,HIST1H2BJ,CENPA,CENPE,CENPF,ASF1A,SART3,CENPL,DDB1,CHAF1A,CENPS,CENPW,ANP32B,CENPI,GTF2H4,H2AFX,HELLS,HMGB1,OIP5,HMGB2,HIST1H2BK,MCM2,NAP1L2,NASP,NPM1,MIS18A,MIS12,CENPM,PSMC1,PSMC2,PSMC3,PSMC4,PSMC5,RAD23B,RAD51,RBBP7,CENPU,IPO4,CENPQ,RPA1,RPA2,MIS18BP1,SET,ASF1B,SM…
GO: Biological Process	GO:0080134	regulation of response to stress		0	0.0001	0	0	337	1579	A2M,CHAF1B,ABAT,ACTL6A,ADAM8,ADORA1,ADORA2B,PARP1,HIST1H3C,AP2A1,HIST1H3E,HIST1H3I,HIST1H3H,HIST1H3B,AGTR1,KIAA1324,AKT1,C1QTNF1,ATP6V0D2,AMBP,SUPT3H,APEX1,YBX3,CASK,DUOXA1,RUVBL1,ATM,ATP6V0C,IL1RL2,BMP2,BNIP3,BRCA1,IER3,C1QBP,SERPING1,C7,NSMCE1,ATP6V0E1,NOL3,CAPN1,SOCS3,CASP3,CREB3L1,USP14,RGN,MTA1,CD36,OSMR,CDKN2D,RPS6KA5,CHEK1,CACTIN,DERL3,CCR7,EIF2AK3,SPTLC2,EEF1E1,BAG4,SAMHD1,ZNF385A,CRY1,CR…
GO: Biological Process	GO:0009792	embryo development ending in birth or egg hatching		0	0.0001	0	0	170	700	ACVR1,EOMES,FZD1,ADM,AKT1,ANGPT1,APAF1,TRIM71,ALS2,YBX3,ASCL2,CHRD,ATM,DLK1,PRDM1,BMP2,ALDH1A2,BRCA1,BRCA2,EIF2S2,BYSL,PLOD3,SOCS3,RUNX2,RUNX1,CCNB1,CCNB2,NOG,CEBPB,CFL1,CTHRC1,HAND1,HAND2,COL1A1,ROCK2,COL11A1,MTHFD1L,KIF20B,CTNNB1,EIF4A3,DAB2,DAD1,GINS1,PHGDH,NSDHL,FBXW8,ARNT2,HCN4,ECE1,COL4A3BP,LATS2,EGFR,TRIM28,EPHA2,RIPPLY1,ENO1,LEF1,EPAS1,COQ7,ERF,RGS19,EYA1,CITED2,DACT1,FGF2,FGF9,FGFR1,PRRX…
GO: Biological Process	GO:1901991	negative regulation of mitotic cell cycle phase transition		0	0.0001	0	0	55	159	CNOT6,MAD1L1,TICRR,ATM,BLM,IER3,BUB1,BUB1B,CCNA2,CCNB1,CNOT9,CDK1,CDC25C,CDKN1A,CDKN2B,CENPE,CENPF,CHEK1,ANAPC15,ZNF385A,ARID3A,E2F1,HASPIN,CTDSPL,EZH2,DACT1,MAD2L2,CARM1,GTSE1,MTBP,PRMT1,HUS1,C10orf90,MAD2L1,FOXO4,MRE11,RGCC,GEN1,CNOT3,NPM1,PCNA,E2F7,PLK1,CEP192,RFWD3,FANCI,RPA2,STIL,SMARCA4,CLSPN,AURKA,TFDP1,TPR,TTK,UBA52
GO: Biological Process	GO:0051304	chromosome separation		0	0.0001	0	0	32	71	MAD1L1,FANCM,ATM,BUB1,BUB1B,CCNB1,CDC6,CDC27,CENPE,CENPF,ANAPC15,ESPL1,DLGAP5,NCAPD2,CENPS,MAD2L2,MTBP,NEK6,UBE2C,CIT,MAD2L1,GEN1,PLK1,CEP192,STIL,SMC5,NCAPD3,TOP2A,TOP2B,TPR,TTK,NSMCE2
GO: Biological Process	GO:0007091	metaphase/anaphase transition of mitotic cell cycle		0	0.0001	0	0	26	51	MAD1L1,ATM,BUB1,BUB1B,CCNB1,CDC6,CDC27,CENPE,CENPF,ANAPC15,ESPL1,DLGAP5,MAD2L2,MTBP,NEK6,UBE2C,CIT,MAD2L1,GEN1,PLK1,CEP192,STIL,SMC5,TPR,TTK,NSMCE2
GO: Biological Process	GO:0043009	chordate embryonic development		0	0.0001	0	0	168	691	ACVR1,EOMES,FZD1,ADM,AKT1,ANGPT1,APAF1,TRIM71,ALS2,YBX3,ASCL2,CHRD,ATM,DLK1,PRDM1,BMP2,ALDH1A2,BRCA1,BRCA2,EIF2S2,BYSL,PLOD3,SOCS3,RUNX2,RUNX1,CCNB1,CCNB2,NOG,CEBPB,CFL1,CTHRC1,HAND1,HAND2,COL1A1,ROCK2,COL11A1,MTHFD1L,KIF20B,CTNNB1,EIF4A3,DAB2,DAD1,GINS1,PHGDH,NSDHL,FBXW8,ARNT2,HCN4,ECE1,COL4A3BP,LATS2,EGFR,TRIM28,EPHA2,RIPPLY1,ENO1,LEF1,EPAS1,COQ7,ERF,RGS19,EYA1,CITED2,DACT1,FGF9,FGFR1,PRRX2,GIN…
GO: Biological Process	GO:0080135	regulation of cellular response to stress		0	0.0001	0	0	180	752	ACTL6A,PARP1,KIAA1324,AKT1,ATP6V0D2,AMBP,APEX1,YBX3,RUVBL1,ATM,ATP6V0C,BMP2,BNIP3,BRCA1,IER3,NSMCE1,ATP6V0E1,NOL3,CAPN1,CASP3,CREB3L1,USP14,RGN,CD36,CDKN2D,CHEK1,DERL3,CCR7,EIF2AK3,SPTLC2,EEF1E1,BAG4,ZNF385A,CRY1,CRYAB,TRAF4,NUP155,NUP93,POLDIP2,EDEM1,CTSK,RSL1D1,DAB2,NUP58,POM121,DHFR,FGF19,HSPB8,NUP153,FEM1B,RASGRP1,EGFR,TRIM28,CTTN,ERN1,EYA1,DTNBP1,DACT1,WDR75,FKBP4,FOXM1,UBE2J1,SLF1,FMR1,HYOU…
GO: Biological Process	GO:0034502	protein localization to chromosome		0	0.0001	0	0	29	61	ATRX,BRCA2,BUB1B,CDK1,AURKB,LRWD1,CENPA,TINF2,DKC1,GNL3,ESCO2,HASPIN,EZH2,SLF1,CCT7,CCT2,CCT8,MTBP,RUVBL2,MIS12,PLK1,SPDL1,RAD21,CDCA5,HDAC8,RCC2,TCP1,SPIDR,KNL1
GO: Biological Process	GO:0044283	small molecule biosynthetic process		0	0.0001	0	0	144	572	ABAT,ACADL,ACLY,ADM,NLN,AGXT,AHCY,ALDH1A3,ALDH9A1,ALDOA,ALOX12B,APOA4,ASNS,ASS1,AKR1C3,ATIC,BAAT,BCAT2,BGN,BHMT,BMP2,ALDH1A2,BRCA1,SPHK1,CAD,CH25H,RGN,CDS1,CHAT,ENOPH1,QKI,SPTLC2,MTHFD1L,PTGES,MMACHC,CRY1,SOGA1,VCAN,NUS1,NANP,CYP27B1,CYP51A1,DAB2,PHGDH,NSDHL,DHCR24,DHFR,FGF19,GNPDA1,UST,EDN2,EIF2B1,SLC25A13,HSD17B12,ALOXE3,ENO1,COQ7,FDFT1,FDPS,FGF2,FGF7,ISYNA1,HSD17B7,FPGS,SPTLC1,ERLIN1,DKK3,CYB5…
GO: Biological Process	GO:0061641	CENP-A containing chromatin organization		0	0.0001	0	0	23	42	HIST1H4I,CENPP,HIST1H4D,HIST1H4C,SMARCA5,RUVBL1,CENPA,CENPL,CENPS,CENPW,CENPI,OIP5,NPM1,MIS18A,CENPM,RBBP7,CENPU,CENPQ,MIS18BP1,CENPN,CENPK,CENPH,KNL1
GO: Biological Process	GO:0034080	CENP-A containing nucleosome assembly		0	0.0001	0	0	23	42	HIST1H4I,CENPP,HIST1H4D,HIST1H4C,SMARCA5,RUVBL1,CENPA,CENPL,CENPS,CENPW,CENPI,OIP5,NPM1,MIS18A,CENPM,RBBP7,CENPU,CENPQ,MIS18BP1,CENPN,CENPK,CENPH,KNL1
GO: Biological Process	GO:0090068	positive regulation of cell cycle process		0	0.0001	0	0	78	259	CDC45,CNOT6,APEX1,BIRC5,ATM,ATRX,BRCA1,CCNB1,CNOT9,CDK1,CDC6,CDC25C,CDK4,AURKB,CDKN1A,CENPE,ROCK2,KIF23,ZNF385A,KIF20B,ANKRD17,ESPL1,DLGAP5,FBXO5,KIF14,RHNO1,ARID3A,E2F1,ECT2,LEF1,NUSAP1,EREG,NDRG1,FGFR1,CARM1,MYBBP1A,SLF1,GTSE1,LARP7,MTBP,PLK4,DBF4,UBE2C,CIT,PHB2,PRMT1,LSM11,IL1A,SGO2,LRP5,MAD2L1,FOXO4,RGCC,RACGAP1,GEN1,CNOT3,NPM1,ORC1,PCNA,E2F7,WNT4,PRKACA,RANBP1,E2F8,SFPQ,CDCA5,SMC5,RCC2,AURKA…
GO: Biological Process	GO:0033047	regulation of mitotic sister chromatid segregation		0	0.0001	0	0	28	58	MAD1L1,ATM,ATRX,BUB1,BUB1B,CCNB1,CDC6,CDC27,CENPE,CENPF,ANAPC15,ESPL1,DLGAP5,MAD2L2,SLF1,MTBP,NEK6,UBE2C,CIT,MAD2L1,GEN1,PLK1,CEP192,STIL,SMC5,TPR,TTK,NSMCE2
GO: Biological Process	GO:0048732	gland development		0	0.0001	0	0	130	504	MAD1L1,AK2,AK4,AKT1,AKT2,ALDH9A1,APRT,ASNS,ASS1,SLC46A2,ATP7B,BAAT,BMP2,ALDH1A2,APLN,BRCA2,DDR1,CAD,CAPN1,RUNX1,CCNE1,RGN,CCNB2,NEURL1,DNAAF1,NOG,CEBPB,CGA,EIF2AK3,HAND2,ONECUT2,SOSTDC1,CSF1,CTNNB1,PCSK9,FEM1B,EGFR,EPHA2,LEF1,ERBB4,FSTL3,EZH2,CITED2,SEMA3A,PRMT5,FGA,FGF2,FGF7,FGFR1,FKBP4,FOXE1,FOXM1,FPGS,FRZB,DKK3,GATA3,FRS2,GLI2,GLI3,RIPK3,HK2,PHB2,HLX,HMGCS1,HMGCS2,HMOX1,FOXA1,HNRNPD,HP,TNC,IGF…
GO: Biological Process	GO:0010965	regulation of mitotic sister chromatid separation		0	0.0001	0	0	26	52	MAD1L1,ATM,BUB1,BUB1B,CCNB1,CDC6,CDC27,CENPE,CENPF,ANAPC15,ESPL1,DLGAP5,MAD2L2,MTBP,NEK6,UBE2C,CIT,MAD2L1,GEN1,PLK1,CEP192,STIL,SMC5,TPR,TTK,NSMCE2
GO: Biological Process	GO:0044784	metaphase/anaphase transition of cell cycle		0	0.0001	0	0	26	52	MAD1L1,ATM,BUB1,BUB1B,CCNB1,CDC6,CDC27,CENPE,CENPF,ANAPC15,ESPL1,DLGAP5,MAD2L2,MTBP,NEK6,UBE2C,CIT,MAD2L1,GEN1,PLK1,CEP192,STIL,SMC5,TPR,TTK,NSMCE2
GO: Biological Process	GO:0060548	negative regulation of cell death		0	0.0002	0	0	227	1001	AARS,ACTC1,ACVR1,ADAM8,ADORA1,AGTR1,AKT1,AKT2,ALB,ANGPT1,SLC25A5,MCFD2,APBB2,BIRC5,YBX3,CBX4,ARF4,ARHGDIA,ASNS,SLC46A2,BARD1,BCL3,BDNF,BLM,BNIP3,BRCA1,IER3,SPHK1,NOL3,SOCS3,CASP3,CBL,CREB3L1,RGN,CDK1,AURKB,FCMR,CDKN1A,CDKN2D,NOG,CEBPB,CFL1,CHGA,CCR7,TNFAIP8,QKI,EIF2AK3,CNTFR,HAND2,BAG4,ZNF385A,CRYAB,CTNNB1,NOC2L,DAB2,DAD1,DDB1,DHCR24,ARNT2,KIF14,DPEP1,EDNRB,PPIF,OPTN,EGFR,ANGPTL4,EIF5A,AATF,PSME3…
GO: Biological Process	GO:0032508	DNA duplex unwinding		0	0.0002	0	0	33	76	CDC45,PARP1,RUVBL1,ATRX,BLM,RECQL4,RAD54B,DDB1,GINS1,DDX1,DHX9,DDX11,DNA2,GINS4,GINS2,RUVBL2,GTF2H4,HMGA1,MCM2,MCM3,MCM4,MCM5,MCM6,MCM7,MRE11,PURA,RAD23B,RAD51,PIF1,SUPV3L1,TOP2A,TOP2B,UBA52
GO: Biological Process	GO:1901988	negative regulation of cell cycle phase transition		0	0.0002	0	0	57	170	CNOT6,MAD1L1,TICRR,ATM,BLM,IER3,BUB1,BUB1B,CCNA2,CCNB1,CNOT9,CDK1,CDC25C,CDKN1A,CDKN2B,CENPE,CENPF,CHEK1,ANAPC15,ZNF385A,ARID3A,E2F1,HASPIN,CTDSPL,EZH2,DACT1,MAD2L2,CARM1,GTSE1,MTBP,PRPF19,PRMT1,HUS1,C10orf90,MAD2L1,MEN1,FOXO4,MRE11,RGCC,GEN1,CNOT3,NPM1,PCNA,E2F7,PLK1,CEP192,RFWD3,FANCI,RPA2,STIL,SMARCA4,CLSPN,AURKA,TFDP1,TPR,TTK,UBA52
GO: Biological Process	GO:0031055	chromatin remodeling at centromere		0	0.0002	0	0	24	46	HIST1H4I,CENPP,HIST1H4D,HIST1H4C,SMARCA5,RUVBL1,CENPA,CENPL,CENPS,CENPW,CENPI,HELLS,OIP5,NPM1,MIS18A,CENPM,RBBP7,CENPU,CENPQ,MIS18BP1,CENPN,CENPK,CENPH,KNL1
GO: Biological Process	GO:0072001	renal system development		0	0.0002	0	0	88	309	AGTR1,ALDH9A1,ANGPT1,ANGPT2,ITGA8,ASS1,BDNF,BMP2,ALDH1A2,SGPL1,TIMELESS,RGN,DLG5,NOG,CENPF,COL4A1,MAGED1,ADAMTS1,CTNNB1,PCSK9,LEF1,PLCE1,EPHA7,FSTL3,EYA1,GCNT4,CITED2,FBN1,BASP1,FGF2,FGFR1,GATA3,GLI2,GLI3,TMED10,HAS2,HMGCS2,HOXC11,HOXD11,ID3,ILK,ITGA3,KCNJ1,LAMA5,LAMB2,LHX1,LRP4,TACSTD2,SMAD6,SMAD7,SMAD9,CITED1,NID1,BMPER,ODC1,PCSK5,PDGFRA,WNT4,PGF,NLE1,SCHIP1,PRKCSH,RARA,REN,LIN28A,ROBO2,FMN1,SD…
GO: Biological Process	GO:1901566	organonitrogen compound biosynthetic process		0	0.0003	0	0	308	1444	AARS,ABAT,HS6ST2,ADCY2,ADCY3,LRRC47,CNOT6,PAOX,ADM,ADORA2B,ADSL,AP2A1,AARS2,XPO5,AGTR1,AGXT,AHCY,AK1,AK2,AK4,AKT1,AKT2,SLC25A29,DEGS2,ALDH9A1,ALDOA,ALOX12B,TICRR,ANG,ANGPT1,SLC25A5,TRIM71,YBX3,APRT,KLK3,YARS,PLPP1,ASNS,ASS1,MRPS34,DDX3Y,EIF3C,ATIC,EIF3D,EIF3J,ATP5F1A,ATP5F1B,ATP5MC1,ATP5MC3,ATP5PO,PABPC4,BCAT2,BCL3,GALR2,BGN,BHMT,SPHK1,SGPL1,EIF2B3,EIF2S2,C1QBP,CAD,CALCA,CALCB,CALR,CARS,CCND3,CNO…
GO: Biological Process	GO:0051054	positive regulation of DNA metabolic process		0	0.0003	0	0	64	203	AKT1,ANXA3,APEX1,ATM,ATRX,BRCA1,CALR,CDK1,AURKB,PARM1,NOX4,CTNNB1,CYP1B1,TINF2,DKC1,DNA2,GNL3,EGFR,TRIM28,EREG,EYA1,FGFR1,FOXM1,SLF1,CCT7,CCT2,CCT8,CACYBP,SLX4,GLI2,H2AFX,HMGB1,HRAS,IGFBP3,MAP3K4,MRE11,RGCC,NEK2,PNP,NPM1,PCNA,PDGFRA,E2F7,DSCC1,PRKCG,PTPRC,RAC1,RAD51,RFC3,RFC4,RFC5,E2F8,CHTF18,PDGFC,TCP1,TGFB1,TGFB3,SPIDR,CLCF1,TOP2A,CCT3,UNG,NSD2,CBX8
GO: Biological Process	GO:0045931	positive regulation of mitotic cell cycle		0	0.0004	0	0	47	132	CDC45,APEX1,BIRC5,ASNS,BRCA2,SPHK1,CCNB1,CDK1,CDC6,CDK4,CENPE,KIF20B,ANKRD17,POLDIP2,ESPL1,DLGAP5,EIF4E,EIF4EBP1,NUSAP1,EREG,FGFR1,SLF1,LARP7,MTBP,DBF4,UBE2C,PHB2,FOXA1,LSM11,IL1A,LRP5,MAD2L1,RGCC,GEN1,PTPN11,RANBP1,NANOG,CDCA5,SMC5,RCC2,AURKA,USP22,TGFA,TGFB1,TPR,WNT10B,NSMCE2
GO: Biological Process	GO:0051338	regulation of transferase activity		0	0.0004	0	0	226	1006	ADAM8,ADCY2,ADCY3,ADORA1,ADORA2B,ADRA2B,SERINC1,AGTR1,AKT1,C1QTNF2,ANG,ANGPT1,ALS2,KLK3,FAM72A,ATM,RAP2C,ADAM9,BGN,BLM,BMP2,BUB1B,CALCA,SOCS3,CASP3,CCNA2,CCNB1,PKMYT1,CCND3,CCNE1,RGN,CCNE2,NEURL1,CDK1,CDC6,CDC20,CDC25A,CDC25C,CDC27,CDK4,AURKB,CDKN1A,CDKN2B,CDKN2D,CDKN3,CENPE,CHAD,S1PR2,CHI3L1,CKS1B,CKS2,CCR7,PARM1,SH3BP5,MAGED1,ANAPC15,COX11,NOX4,IBTK,TRAF4,CSF1,CSK,CTNNB1,DAB2,FBXO5,TINF2,KIF14,…
GO: Biological Process	GO:0051306	mitotic sister chromatid separation		0	0.0004	0	0	26	54	MAD1L1,ATM,BUB1,BUB1B,CCNB1,CDC6,CDC27,CENPE,CENPF,ANAPC15,ESPL1,DLGAP5,MAD2L2,MTBP,NEK6,UBE2C,CIT,MAD2L1,GEN1,PLK1,CEP192,STIL,SMC5,TPR,TTK,NSMCE2
GO: Biological Process	GO:0051130	positive regulation of cellular component organization		0	0.0004	0	0	274	1263	ACTN4,ACTL6A,CNOT6,PARP1,KIAA1324,AKT1,AKT2,RASAL1,ISLR2,ANGPT1,BIRC5,ARHGDIA,ARSB,RUVBL1,ATM,HAMP,ATRX,ADAM9,ADGRB1,ADGRB2,BDNF,BMP2,BNIP3,BRCA1,SPHK1,C1QBP,KALRN,CALR,CAPG,CBL,CCNB1,CD36,NEURL1,CD63,CDC20,CDC34,AURKB,RPS6KA5,NUMBL,CENPE,CFL1,CFL2,WDR46,RHOU,CPNE6,NRXN3,CCR7,QKI,CNTN1,COL1A1,ROCK2,ADAMTS1,BAG4,NOX4,CRABP2,CTNNB1,ESPL1,CTSK,SART3,LDLRAP1,MYADM,CLSTN3,FRMPD4,HDAC4,DLGAP5,DAB2,SIRP…
GO: Biological Process	GO:0001701	in utero embryonic development		0	0.0004	0	0	110	417	ACVR1,EOMES,ADM,AKT1,ANGPT1,ALS2,YBX3,ASCL2,PRDM1,BMP2,BRCA2,EIF2S2,BYSL,PLOD3,SOCS3,RUNX1,CCNB1,CCNB2,NOG,CEBPB,HAND1,HAND2,CTNNB1,DAB2,DAD1,GINS1,NSDHL,FBXW8,ARNT2,HCN4,COL4A3BP,LATS2,EGFR,TRIM28,ENO1,LEF1,EPAS1,COQ7,ERF,CITED2,FGFR1,GINS4,DLL3,FUT8,PLK4,GABPA,PLAC1,GATA3,GJA1,GJB3,GJB5,GLI2,GLI3,PRPF19,PRMT1,HSD17B2,CYR61,RBPJ,ITGAV,JUNB,LIG4,LY6E,MAN2A1,MDFI,CITED1,MSH2,MYH6,MYH9,MYH10,NASP,N…
GO: Biological Process	GO:0035295	tube development		0	0.0005	0	0	164	686	KIF18A,ACVR1,FZD1,ADM,AGTR1,ANGPT1,APAF1,TRIM71,RHOB,ASS1,CHRD,ATRX,BDNF,PRDM1,BMP2,ALDH1A2,KLF5,TIMELESS,DDR1,PLOD3,CASR,CCNB1,DNAAF1,CDKN1A,DLG5,NOG,CFL1,CHI3L1,CTHRC1,HAND1,HAND2,COL4A1,ROCK2,MAGED1,ADAMTS2,MTHFD1L,PKDCC,SOSTDC1,KIF20B,TRAF4,CSF1,CTNNB1,PHGDH,EDN2,EDNRB,EGFR,MIXL1,EPHA2,EIF4E,EIF4EBP1,STK40,ENG,LEF1,EPAS1,COQ7,EPHA7,FSTL3,EYA1,CITED2,DACT1,BASP1,FGF2,FGF7,FGF9,FGFR1,FGFR3,FOXF…
GO: Biological Process	GO:0001501	skeletal system development		0	0.0005	0	0	133	530	ALPL,CHRD,DLK1,BMP1,BMP2,SGPL1,RUNX2,RUNX1,SERPINH1,RGN,CDH11,NOG,CHAD,CHI3L1,RECQL4,HAND1,CMKLR1,BMP8A,EIF2AK3,HAND2,COL1A1,COL5A2,COL11A1,COL12A1,ADAMTS4,MTHFD1L,PKDCC,ZNF385A,VCAN,CTNNB1,HDAC4,EIF4A3,SLC38A10,EPHA2,WFIKKN2,RIPPLY1,EXTL1,EYA1,CITED2,FBN1,FBN2,SLC9B2,FGF2,FGF9,FGFR1,FGFR3,FST,PRRX2,CARM1,PPARGC1B,DMRT2,FRZB,DLL3,SERP1,FREM1,GLI2,GLI3,GNAS,GPLD1,CNMD,WDR5,MIGA2,HAS2,HOXC11,HOXD11…
GO: Biological Process	GO:0031100	animal organ regeneration		0	0.0005	0	0	36	90	ADM,ANGPT2,ANXA3,ATIC,BAAT,DDR1,CAD,SOCS3,CCKAR,CCNA2,CCNE1,RGN,CDK1,CDK4,CDKN1A,CEBPB,PTPRU,EIF4A1,LEF1,EZH2,PRMT5,FGA,FPGS,GSTP1,HMOX1,IGF2R,LIFR,MKI67,NNMT,PGF,PKM,PRPS1,SULF2,TGFB1,TYMS,WNT1
GO: Biological Process	GO:0051093	negative regulation of developmental process		0	0.0005	0	0	208	914	ACTN4,HIST1H4I,HIST1H4D,HIST1H4C,AMH,ANGPT2,LEO1,VASN,YBX3,KLK3,ARHGDIA,ARHGDIB,ASCL2,CHRD,ADGRB1,ADGRB2,DLK1,BDNF,BMP2,BNIP3,BRCA2,CALCA,CALR,RUNX1,RGN,CD36,CDH3,NOG,CGA,CHAD,NGEF,EIF2AK3,HAND2,ROCK2,COL4A2,COL5A2,NEPRO,ADAMTS1,SOSTDC1,CXCL14,ANKRD17,CTNNB1,ZNF536,HDAC4,DAB2,E2F1,ECM1,LPAR1,S1PR3,EDNRB,EFNA5,MIXL1,EPHA2,EIF4E,LEF1,EPHA7,EPHB2,ERBB4,EREG,FSTL3,ADGRV1,EZH2,SEMA3A,FBLN1,ANGPT4,PRMT…
GO: Biological Process	GO:0031497	chromatin assembly		0	0.0005	0	0	54	162	CHAF1B,HIST1H4I,CENPP,HIST1H2BF,HIST1H3C,HIST1H3E,HIST1H3I,HIST1H3H,HIST1H3B,HIST1H4D,HIST1H4C,BAHCC1,SMARCA5,HAT1,RUVBL1,ATRX,HIST1H2BJ,CENPA,ASF1A,SART3,CENPL,NOC2L,CHAF1A,CENPS,CENPW,ANP32B,CENPI,H2AFX,HELLS,HMGB1,OIP5,HMGB2,HMGA1,HIST1H2BK,MCM2,NAP1L2,NASP,NPM1,MIS18A,CENPM,RBBP7,CENPU,IPO4,CENPQ,MIS18BP1,SET,BAHD1,ASF1B,SMARCA4,CENPN,CENPK,TPR,CENPH,KNL1
GO: Biological Process	GO:0007548	sex differentiation		0	0.0005	0	0	87	309	KIF18A,UTF1,AMH,ANG,ANGPT1,YBX3,AKR1C3,ATRX,FOXL2,BRCA2,SGPL1,EIF2S2,RUNX1,CCNE1,CNOT9,CEBPB,CGA,CHAT,CNTFR,ADAMTS1,CTNNB1,DHCR24,NUPR1,EDN2,EREG,FSTL3,FANCA,CITED2,SEMA3A,BASP1,FGF7,FGF9,FST,FKBP4,FOXF2,PRDX4,DMRT2,CENPI,GATA3,GJB2,CBX2,HMGB2,HMGCS1,ICAM1,IDH1,IL1A,INHBA,INHBB,ITGAV,LFNG,LHX1,SMAD9,MGST1,MMP2,MSH2,NASP,NOS2,NTRK1,SERPINE1,PDGFRA,WNT4,PGR,ASPM,SCHIP1,PTGER4,PTPN11,PTPRN,RARA,REN,…
GO: Biological Process	GO:0006403	RNA localization		0	0.0005	0	0	66	214	XPO5,RUVBL1,ATM,QKI,ZNF385A,NUP155,NUP93,PRPF31,EIF4A3,CKAP5,NUP58,POM121,DKC1,NUP153,LRPPRC,EIF4E,EIF5A,ALYREF,DDX39A,FBL,FMR1,CCT7,CCT2,THOC3,IGF2BP1,NOP58,RBMX2,CCT8,NUP50,RUVBL2,RNPS1,XPOT,MRPL18,MYO1C,CPSF2,NPM1,NUP43,NUP37,POLR2D,THOC6,NUP62CL,RAN,RANBP1,SHQ1,NUP85,SEC13,MEX3D,NHP2,NUP35,NDC1,NUP205,NUP210,NXF2,NUP160,TCP1,EXOSC2,NUP188,TPR,CCT3,NUP62,U2AF1,YY1,SLBP,NUP107,NUP214,AAAS
GO: Biological Process	GO:0051168	nuclear export		0	0.0005	0	0	60	188	XPO5,CHCHD4,BARD1,CALR,CAMK4,CSE1L,NUP155,NUP93,EIF4A3,NUP58,POM121,NUP153,EGR2,EIF4E,EIF5A,ALYREF,NUTF2,DDX39A,ANP32B,GTSE1,THOC3,RBMX2,NUP50,RNPS1,XPOT,HSPA9,EIF6,CPSF2,NPM1,NUP43,NUP37,POLR2D,THOC6,PRKACA,NUP62CL,PTPN11,RAN,RANBP1,RANGAP1,NUP85,NUP35,NDC1,NUP205,RRS1,NUP210,NXF2,NUP160,XPO4,TGFB1,NUP188,TPR,NUP62,TXN,U2AF1,WIPF1,SLBP,NUP107,SMURF1,NUP214,AAAS
GO: Biological Process	GO:0000083	regulation of transcription involved in G1/S transition of mitotic cell cycle		0	0.0005	0	0	17	27	CDC45,KLF11,BACH1,CCNE1,CDK1,CDC6,FBXO5,DHFR,E2F1,NPAT,ORC1,PCNA,E2F7,POLA1,RRM2,TYMS,CDT1
GO: Biological Process	GO:0045595	regulation of cell differentiation		0	0.0005	0	0	353	1699	ACTN4,ACVR1,ADAM8,HIST1H4I,EOMES,FZD1,ADM,PARP1,NLN,ADRA2B,HIST1H4D,HIST1H4C,AGTR1,AKT1,RASAL1,ISLR2,LEO1,VASN,IFITM1,ARHGDIA,ARSB,DUOXA1,ASCL2,DLK2,CHRD,SLC46A2,DLK1,IL1RL2,BDNF,PRDM1,BMP2,SPHK1,KLF5,C1QBP,CALCA,KALRN,CALR,CAMK4,SOCS3,CASP6,RUNX2,RUNX1,CCNE1,CD36,NEURL1,CDK1,CDC20,CDH5,NOG,CEBPB,CEBPD,NUMBL,CFL1,S1PR2,CHN1,CPNE6,NGEF,CTHRC1,CCR7,CMKLR1,QKI,HAND2,CNTN1,COL1A1,ROCK2,COL5A2,NEPRO,A…
GO: Biological Process	GO:0051347	positive regulation of transferase activity		0	0.0007	0	0	159	665	ADAM8,ADCY2,ADCY3,ADORA1,ADORA2B,ADRA2B,SERINC1,AGTR1,AKT1,C1QTNF2,ANG,ANGPT1,ALS2,KLK3,ADAM9,BMP2,BUB1B,CALCA,CCNB1,CCND3,NEURL1,CDK1,CDC6,CDC20,CDC27,AURKB,CDKN1A,CENPE,S1PR2,CHI3L1,CCR7,PARM1,MAGED1,ANAPC15,NOX4,TRAF4,CSF1,CSK,CTNNB1,DAB2,FBXO5,KIF14,DKC1,DRD4,ARRDC4,DUSP5,DUSP7,DUSP9,ECT2,LPAR1,RASGRP1,EFNA5,EGFR,PSME3,PSMD14,PLCE1,ERBB4,EREG,ERN1,EZH2,F2R,ACSL1,ANGPT4,FGF2,FGFR1,FGFR3,CCT2,H…
GO: Biological Process	GO:0071824	protein-DNA complex subunit organization		0	0.0008	0	0	74	252	CHAF1B,HIST1H4I,CDC45,CENPP,PARP1,HIST1H2BF,HIST1H3C,HIST1H3E,HIST1H3I,HIST1H3H,HIST1H3B,HIST1H4D,HIST1H4C,SMARCA5,HAT1,RUVBL1,ATRX,HIST1H2BJ,CENPA,CENPE,CENPF,ASF1A,SART3,CENPL,DDB1,CHAF1A,CENPS,CENPW,ANP32B,CENPI,GTF2H4,H2AFX,HELLS,HMGB1,OIP5,HMGB2,HMGA1,HIST1H2BK,MCM2,NAP1L2,NASP,NPM1,MIS18A,MIS12,CENPM,PSMC1,PSMC2,PSMC3,PSMC4,PSMC5,RAD23B,RAD51,RBBP7,CENPU,IPO4,CENPQ,RPA1,RPA2,MIS18BP1,SET,AS…
GO: Biological Process	GO:0030071	regulation of mitotic metaphase/anaphase transition		0	0.0009	0	0	24	49	MAD1L1,ATM,BUB1,BUB1B,CCNB1,CDC6,CENPE,CENPF,ANAPC15,ESPL1,DLGAP5,MAD2L2,MTBP,NEK6,UBE2C,MAD2L1,GEN1,PLK1,CEP192,STIL,SMC5,TPR,TTK,NSMCE2
GO: Biological Process	GO:0031145	anaphase-promoting complex-dependent catabolic process		0	0.0009	0	0.0001	32	77	BUB1B,CCNB1,CDK1,CDC20,CDC27,AURKB,ANAPC15,PSME3,PSMD14,UBE2S,UBE2C,MAD2L1,PLK1,PSMA1,PSMA5,PSMA7,PSMB2,PSMB3,PSMB5,PSMB7,PSMC1,PSMC2,PSMC3,PSMC4,PSMC5,PSMD1,PSMD2,PSMD7,PSMD11,SKP2,AURKA,UBA52
GO: Biological Process	GO:0001890	placenta development		0	0.0009	0	0.0001	54	165	EOMES,ADM,AKT1,ANG,ASCL2,PRDM1,SOCS3,CCNF,CEBPB,HAND1,CYP27B1,NSDHL,FBXW8,DLX3,DAZAP1,EGFR,TRIM28,LEF1,EPAS1,ERF,CITED2,PLK4,PLAC1,GJB2,GJB3,GJB5,PRDX3,HSD17B2,HSP90AB1,CYR61,RBPJ,IL11RA,ITGAV,JUNB,MDFI,MAP3K4,MEN1,CITED1,SERPINE1,E2F7,PPARD,PTGS2,E2F8,RXRA,PLCD3,SNAI1,SPP1,PEG10,PHLDA2,TTPA,WNT2,WNT7B,LHX4,FOSL1
GO: Biological Process	GO:0032200	telomere organization		0	0.0011	0	0.0001	51	153	HIST1H4I,PARP1,HIST1H3C,HIST1H3E,HIST1H3I,HIST1H3H,HIST1H3B,HIST1H4D,HIST1H4C,APEX1,ATM,ATRX,BLM,BRCA2,AURKB,CTNNB1,TINF2,DKC1,DNA2,GNL3,FEN1,CCT7,CCT2,CCT8,SLX4,LIG1,MAP3K4,MRE11,NEK2,PCNA,POLA1,POLD1,POLD2,POLE,POLE2,PRIM1,PRIM2,RAD51,RFC3,RFC4,RFC5,RPA1,RPA2,PIF1,NHP2,HDAC8,SMC5,TCP1,CCT3,POLA2,NSMCE2
GO: Biological Process	GO:0045597	positive regulation of cell differentiation		0	0.0011	0	0.0001	216	966	ACVR1,ADAM8,EOMES,ADM,PARP1,ADRA2B,AGTR1,AKT1,RASAL1,ISLR2,IFITM1,ARHGDIA,ARSB,DUOXA1,IL1RL2,BDNF,PRDM1,BMP2,SPHK1,KLF5,C1QBP,CALCA,KALRN,CALR,SOCS3,CASP6,RUNX2,RUNX1,CCNE1,CD36,NEURL1,CDH5,NOG,CEBPB,CEBPD,NUMBL,S1PR2,CPNE6,CTHRC1,CCR7,CMKLR1,QKI,CNTN1,COL1A1,ADAMTS1,PKDCC,ZNF385A,CRABP2,KIF20B,CSF1,MORF4L2,CTNNB1,MYADM,CYP27B1,DAB2,DBN1,DCT,FBXW8,ECT2,LPAR1,ARPC2,RASGRP1,EFNA5,EIF4G1,EIF5A,LEF1,…
GO: Biological Process	GO:0051247	positive regulation of protein metabolic process		0	0.0011	0	0.0001	335	1611	ACVR1,ADAM8,ADCY2,ADCY3,FZD1,ADORA1,ADORA2B,ADRA1B,ADRA2B,AGTR1,AKT1,C1QTNF1,AKT2,C1QTNF2,ALOX12B,ANG,ANGPT1,APAF1,ALS2,YBX3,RUVBL1,ATM,HAMP,RAP2C,ADAM9,BARD1,BCL3,BDNF,BMP1,BMP2,KSR1,FOXL2,BRCA1,IER3,SPHK1,BUB1B,C1QBP,CALCA,CAMP,SOCS3,CASP3,CBLB,CCNB1,CCND3,RGN,MTA1,CD36,NEURL1,CDK1,CDC6,CDC20,CDC27,CDK4,CDKN1A,RPS6KA5,CENPE,CTSC,S1PR2,CHI3L1,CCR7,BMP8A,EIF2AK3,CNTN1,ROCK2,MAGED1,ANAPC15,BAG4,NO…
GO: Biological Process	GO:0006333	chromatin assembly or disassembly		0	0.0013	0	0.0001	59	188	CHAF1B,HIST1H4I,CENPP,HIST1H2BF,HIST1H3C,HIST1H3E,HIST1H3I,HIST1H3H,HIST1H3B,HIST1H4D,HIST1H4C,BAHCC1,SMARCA5,HIRIP3,HAT1,RUVBL1,ATRX,HIST1H2BJ,CENPA,ASF1A,SART3,CENPL,NOC2L,CHAF1A,CENPS,CENPW,ANP32B,CENPI,H2AFX,PADI2,HELLS,HMGB1,OIP5,HMGB2,HMGA1,HIST1H2BK,MCM2,NAP1L2,NASP,NPM1,MIS18A,CENPM,RBBP7,CENPU,IPO4,SUV39H2,CENPQ,MIS18BP1,SET,BAHD1,ASF1B,SMARCA4,SMARCC1,CENPN,HDAC8,CENPK,TPR,CENPH,KNL1
GO: Biological Process	GO:1902099	regulation of metaphase/anaphase transition of cell cycle		0	0.0014	0	0.0001	24	50	MAD1L1,ATM,BUB1,BUB1B,CCNB1,CDC6,CENPE,CENPF,ANAPC15,ESPL1,DLGAP5,MAD2L2,MTBP,NEK6,UBE2C,MAD2L1,GEN1,PLK1,CEP192,STIL,SMC5,TPR,TTK,NSMCE2
GO: Biological Process	GO:0030278	regulation of ossification		0	0.0014	0	0.0001	63	206	ACVR1,FZD1,IFITM1,CHRD,BMP2,CALCA,CALCB,RUNX2,CREB3L1,NOG,CEBPB,CEBPD,CTHRC1,HAND2,PKDCC,CSF1,CTNNB1,HDAC4,CYP27B1,ECM1,EGR2,FBN2,FGF2,FGFR1,FGFR3,GJA1,GLI3,GNAS,CNMD,ID1,ID3,CYR61,RBPJ,ILK,LMNA,LRP4,LRP5,MEN1,MGP,CITED1,NPPC,P2RY2,WNT4,SRGN,PRKACA,BCOR,PTGER4,SFRP1,SFRP2,CD276,P3H1,TAC1,TACR1,TFAP2A,TGFB1,TGFB3,TPH1,VEGFA,FNDC3B,WNT7B,WNT10B,FAM20C,SMURF1
GO: Biological Process	GO:0000731	DNA synthesis involved in DNA repair		0	0.0017	0	0.0001	31	75	ATM,BARD1,BLM,BRCA1,BRCA2,EXO1,CDKN2D,RMI2,PCLAF,DNA2,MAD2L2,RAD51AP1,MRE11,PCNA,POLA1,POLD1,POLD2,POLE,POLE2,POLH,RAD51,RFC3,RFC4,RFC5,PALB2,RPA1,RPA2,NPLOC4,SYCP1,UBA52,XRCC2
GO: Biological Process	GO:0006275	regulation of DNA replication		0	0.0017	0	0.0001	55	172	TICRR,ATM,ATRX,BLM,BRCA2,CALR,SMC3,CDK1,CDC6,AURKB,PARM1,ANKRD17,CTNNB1,TINF2,DKC1,DNA2,GMNN,ESCO2,EGFR,EREG,FGFR1,CCT7,CCT2,CCT8,CACYBP,GLI2,HRAS,ENPP7,HUS1,ID3,MAP3K4,MEN1,MRE11,NEK2,NPM1,PCNA,PDGFRA,E2F7,DSCC1,TIPIN,RAC1,RFC3,RFC4,RFC5,E2F8,FBXW7,S100A11,PIF1,CHTF18,PDGFC,TCP1,TGFB1,TGFB3,CCT3,CDT1
GO: Biological Process	GO:0000725	recombinational repair		0	0.0017	0	0.0001	36	94	CDC45,PARP1,ATM,BLM,BRCA1,BRCA2,NSMCE1,CHEK1,RAD54B,RHNO1,PSMD14,FEN1,GINS4,RAD51AP1,GINS2,POLQ,SLX4,MCM8,H2AFX,HUS1,MRE11,GEN1,PARPBP,RAD51,PALB2,RPA1,RPA2,SFPQ,FIGNL1,SMC5,SPIDR,NABP1,XRCC2,NSMCE2,YY1,MMS22L
GO: Biological Process	GO:0008284	positive regulation of cell proliferation		0	0.0018	0	0.0001	207	924	CNOT6,ADM,ADORA2B,ADRA1D,AGTR1,AKT1,ALDH3A1,ANG,SLC25A5,CIP2A,BIRC5,AKR1C3,CHRD,BLM,BMP2,ALDH1A2,APLN,SPHK1,CALR,CAMP,CAPN1,CASR,RUNX2,PRC1,CCNA2,CCNB1,CCND3,CDK1,OSMR,CDC6,CDC20,CDH3,CDK4,CDKN1A,NOG,CGA,S1PR2,GLP2R,RECQL4,CTHRC1,CCR7,CNTFR,KIF20B,CSF1,CTNNB1,HDAC4,CD55,DCT,GAB2,ARNT2,KIF14,FGF19,FGFBP1,PDCD6,E2F1,E2F3,ECM1,S1PR3,EDN2,EDNRB,OPTN,NAMPT,EFNB1,EGFR,EIF5A,LEF1,ERBB4,EREG,DNAJA2,EYA1,…
GO: Biological Process	GO:0043486	histone exchange		0	0.0019	0	0.0001	25	54	HIST1H4I,CENPP,HIST1H4D,HIST1H4C,SMARCA5,RUVBL1,CENPA,CENPL,CENPS,CENPW,CENPI,OIP5,NASP,NPM1,MIS18A,CENPM,RBBP7,CENPU,CENPQ,MIS18BP1,CENPN,CENPK,CENPH,ANP32E,KNL1
GO: Biological Process	GO:1901135	carbohydrate derivative metabolic process		0	0.002	0	0.0001	278	1307	HS6ST2,ADCY2,GALNT16,ADCY3,ADM,ADORA2B,PARP1,ADSL,AP2A1,SERINC1,AHCY,AK1,AK2,AK4,AKT1,ALDOA,ANGPT1,MCFD2,APRT,ARF4,CASK,ARSB,LCTL,ART4,AKR1C3,ATIC,ATP4B,ATP5F1A,ATP5F1B,B3GALNT1,ATP5MC1,ATP5MC3,ATP5PO,GALR2,BDNF,BGN,BHMT,BMP2,IER3,CAD,CALCA,CALCB,CCND3,CDA,CHGA,CHI3L1,CHIT1,B4GALT5,OSTC,COX5A,DERL3,CCR7,CHST2,MGAT4C,ITM2A,UAP1L1,COL11A1,COX10,SAMHD1,H6PD,TKFC,GALNT9,VCAN,NUS1,ATP6V0A4,CTNNB1,CTPS…
GO: Biological Process	GO:0090288	negative regulation of cellular response to growth factor stimulus		0	0.0022	0	0.0001	46	135	FZD1,VASN,CASK,FAM72A,CHRD,NOG,ONECUT2,SOSTDC1,PDCD6,ENG,FSTL3,FBN1,FBN2,GATA3,GPC1,CNMD,STRAP,HSPA5,SMAD6,SMAD7,HIPK2,BCL9L,NBL1,FGFRL1,BMPER,WNT4,PIN1,MMRN2,NANOG,SFRP1,SFRP2,SKIL,DKK1,PEG10,SULF2,SULF1,TGFB1,TGFB3,GREM2,TGFBR1,UBA52,WNT1,XDH,PMEPA1,SMURF1,ADAMTS12
GO: Biological Process	GO:0048646	anatomical structure formation involved in morphogenesis		0	0.0025	0	0.0001	276	1299	ACTC1,ACVR1,ADAM8,TRIM59,EOMES,FZD1,ADM,ADORA2B,ADRA2B,ALDH1A3,ANG,ANGPT1,ANGPT2,LEO1,ANXA3,APAF1,ITGA8,TRIM71,KLK3,RHOB,CHRD,ATM,ATP5F1B,ADAM9,ADGRB1,ADGRB2,BCL3,BMP2,BRCA1,SPHK1,KLF5,BYSL,THSD7A,CAMP,CASP3,SH2D2A,RUNX1,CD36,NEURL1,DNAAF1,NOG,CFL1,CFL2,CHAD,CHI3L1,ARHGAP22,NRXN3,CTHRC1,HAND1,ATXN10,EIF2AK3,HAND2,COL1A1,COL4A1,ROCK2,COL4A2,ONECUT2,COL5A2,COL8A2,COL11A1,COL12A1,ADAMTS1,MTHFD1L,ZNF…
GO: Biological Process	GO:1901617	organic hydroxy compound biosynthetic process		0	0.0027	0	0.0001	70	241	ACLY,AGTR1,ALDH9A1,APOA4,ASIP,AKR1C3,BAAT,BMP2,SPHK1,CH25H,CDH3,CDS1,CHAT,HAND2,SPTLC2,NUS1,CYP27B1,CYP51A1,DAB2,DCT,NSDHL,DHCR24,FGF19,EPAS1,FDFT1,FDPS,FGF2,FGF7,ISYNA1,HSD17B7,SPTLC1,ERLIN1,DKK3,CYB5R2,GATA3,GCH1,GOT1,HMGCR,HMGCS1,HMGCS2,HSD17B1,IDI1,IMPA2,INSIG1,LDHA,LSS,CITED1,MVD,OCA2,MALRD1,PCK1,WNT4,PSAT1,CYP2R1,PRKAA2,IMPAD1,LPCAT2,REST,LPCAT1,ACER3,MSMO1,SC5D,SHMT1,SNAI1,SQLE,GPAT4,TH,SL…
GO: Biological Process	GO:0051173	positive regulation of nitrogen compound metabolic process		0	0.0029	0	0.0002	392	1944	ABAT,ACVR1,ADAM8,ADCY2,ADCY3,EOMES,FZD1,PAOX,ADM,ADORA2B,PARP1,AKT1,AKT2,UTF1,AMH,SUPT3H,SMARCA5,LEO1,ANXA3,ITGA8,APEX1,YBX3,ARF4,CASK,SKAP1,ASS1,ATM,ATRX,BACH1,BCL3,GALR2,BDNF,BLM,BMP2,FOXL2,BRCA1,BRCA2,SPHK1,KLF5,C1QBP,CALCA,CALCB,CALR,CAMK4,RUNX2,RUNX1,CBFB,CREB3L1,CCNA2,CCNB1,CCNE1,CDK1,CDK4,AURKB,CDKN2B,NOG,CEBPB,CEBPD,RPS6KA5,CGA,CHEK1,CHGA,HAND1,POU2F3,EIF2AK3,ASF1A,HAND2,PARM1,COL1A1,ONEC…
GO: Biological Process	GO:0010498	proteasomal protein catabolic process		0	0.003	0	0.0002	108	422	MAD1L1,AGXT,AKT1,AMFR,ATM,BUB1,BUB1B,CCNB1,CCNF,USP14,MTA1,CDK1,CDC20,CDC27,CDC34,AURKB,CENPE,CENPF,DERL3,ANAPC15,DZIP3,CTNNB1,EDEM1,ESPL1,DLGAP5,DAB2,DDB1,FBXO2,FBXO6,KIF14,KCNE2,KCTD10,PSME3,PSMD14,UBE4B,RNF181,UCHL5,MAD2L2,UBE2J1,FMR1,GTSE1,ERLIN1,C2orf40,MTBP,TRIM63,SEC61B,UBE2S,PRPF19,OS9,UBE2C,HSPA5,HSP90AB1,MAD2L1,SMAD7,GEN1,NFE2L2,PRICKLE1,STT3B,PCBP2,ANKIB1,PLK1,PMAIP1,UBQLN2,FBXL15,PRKA…
GO: Biological Process	GO:0007169	transmembrane receptor protein tyrosine kinase signaling pathway		0	0.0031	0	0.0002	163	700	ADORA1,ADRA2B,AP2A1,AKT1,AKT2,ATP6V0D2,ANGPT1,ANGPT2,CILP,TRIM71,ARF4,FAM72A,ATP6V0C,BDNF,BMP2,SGPL1,DDR1,ATP6V0E1,KALRN,SOCS3,CASP3,SH2D2A,RUNX2,CBL,CD7,NEURL1,CD63,CDH3,NOG,RPS6KA5,CHN1,AP3S1,NGEF,EIF2AK3,COL1A1,COL4A1,ROCK2,COL4A2,ADAMTS3,BCAR1,CSF1,SOGA1,CSK,SIPA1L1,ATP6V0A4,CTNNB1,GAB2,FGF19,FGFBP1,PDCD6,ARPC5,ARPC1B,ARPC2,MYOF,NAMPT,EFNA2,EFNA3,EFNA5,EFNB1,EGFR,EPHA2,EIF4EBP1,EIF4EBP2,PLCE1…
GO: Biological Process	GO:0051170	nuclear import		0	0.0032	0	0.0002	87	321	FZD1,PARP1,AKT1,DYRK2,ANGPT1,AKR1C3,BCL3,BRCA1,SPHK1,NOL3,CBLB,CD36,CDK1,CDKN1A,CFL1,GEMIN5,CSE1L,NUP155,NUP93,CTNNB1,DAB2,NUP58,NUP153,ECT2,EGFR,TRIM28,NUTF2,IPO11,ERBB4,RGS19,F2R,DACT1,FGF9,TACC3,IPO7,HTATIP2,NOP58,NUP50,GLI3,SEC61B,PDIA3,DDX20,PHB2,HSPA8,HSP90AA1,HSP90AB1,KPNB1,KPNA2,KPNA4,IPO5,LMNA,TMEM173,MDFI,MT3,PRICKLE1,MDFIC,PPP1R10,NUP62CL,PTGS2,RAN,RANBP1,IPO4,GEMIN6,NUP85,SFRP2,SFRP5,…
GO: Biological Process	GO:0051248	negative regulation of protein metabolic process		0	0.0032	0	0.0002	254	1183	A2M,SERPINA3,CNOT6,XPO5,MAD1L1,AKT1,AKT2,AMBP,ANG,ANGPT1,BIRC5,TRIM71,APOA4,CST7,FAM72A,ATM,BCL3,BGN,BRCA1,BUB1,EIF2B3,BUB1B,SERPING1,SPOCD1,NOL3,CALR,SOCS3,CASP3,SERPINH1,CCNB1,PKMYT1,USP14,RGN,CNOT9,CDK1,CDC20,CDC27,FCMR,CDKN1A,CDKN2B,CDKN2D,NOG,CENPE,CENPF,CHAD,CACTIN,DERL3,TNFAIP8,QKI,EIF2AK3,ITM2A,SH3BP5,ROCK2,ANAPC15,BAG4,CRY1,CRYAB,IBTK,CSK,CSTA,CTNNB1,MYADM,NOC2L,EIF4A3,DAB2,CD55,FBXO5,TI…
GO: Biological Process	GO:0001666	response to hypoxia		0	0.0034	0	0.0002	85	312	ABAT,ACTN4,ADAM8,ADM,ADORA1,AHCY,AKT1,ALDH3A1,ANG,ANGPT2,VASN,APAF1,ASCL2,ATM,BACH1,BMP2,BNIP3,NOL3,SOCS3,CASP3,CCNA2,CCNB1,CHAT,NOX4,CRYAB,ARNT2,CPEB2,E2F1,ECE1,ANGPTL4,EIF4EBP1,ENG,TBL2,EPAS1,CITED2,NDRG1,ANGPT4,TACC3,VEGFD,HYOU1,FOSL2,ANKRD1,ACOT2,MGARP,AJUBA,HMOX1,ICAM1,RBPJ,KCNK2,LDHA,LIPC,LMNA,MMP2,RGCC,HIPK2,MT3,NOS2,NPPA,NPPC,SLC11A2,P4HB,PENK,PGF,PKM,PLAU,PLOD2,PMAIP1,PPARD,PTGS2,SUV39H2…
GO: Biological Process	GO:0031023	microtubule organizing center organization		0	0.0042	0	0.0002	42	121	BRCA1,BRCA2,CCNF,CDK1,CHEK1,ROCK2,CTNNB1,PCLAF,CKAP5,PDCD6IP,ARPC5,TUBE1,RBM14,PLK4,TUBGCP2,KIF11,KIFC1,SGO1,GEN1,NEK2,NPM1,SAC3D1,PLK1,HAUS6,HAUS3,HAUS4,WDR62,RANBP1,MCPH1,CEP192,CEP76,HAUS7,STIL,NDC1,SLC16A1,CDK5RAP2,CEP152,AURKA,HAUS5,XRCC2,MDM1,SASS6
GO: Biological Process	GO:0000724	double-strand break repair via homologous recombination		0	0.0042	0	0.0002	35	93	CDC45,PARP1,ATM,BLM,BRCA1,BRCA2,NSMCE1,CHEK1,RAD54B,PSMD14,FEN1,GINS4,RAD51AP1,GINS2,POLQ,SLX4,MCM8,H2AFX,HUS1,MRE11,GEN1,PARPBP,RAD51,PALB2,RPA1,RPA2,SFPQ,FIGNL1,SMC5,SPIDR,NABP1,XRCC2,NSMCE2,YY1,MMS22L
GO: Biological Process	GO:0046165	alcohol biosynthetic process		0	0.0043	0	0.0002	51	159	ACLY,APOA4,AKR1C3,BMP2,SPHK1,CH25H,CDS1,CHAT,SPTLC2,NUS1,CYP27B1,CYP51A1,DAB2,NSDHL,DHCR24,FDFT1,FDPS,FGF2,FGF7,ISYNA1,HSD17B7,SPTLC1,ERLIN1,DKK3,CYB5R2,GOT1,HMGCR,HMGCS1,HMGCS2,HSD17B1,IDI1,IMPA2,INSIG1,LSS,MVD,PCK1,WNT4,CYP2R1,PRKAA2,IMPAD1,LPCAT2,REST,LPCAT1,ACER3,MSMO1,SC5D,SNAI1,SQLE,GPAT4,SLC44A1,SLC44A2
GO: Biological Process	GO:0060071	Wnt signaling pathway, planar cell polarity pathway		0	0.0043	0	0.0002	40	113	FZD1,AP2A1,CTHRC1,DAB2,GPC6,CELSR3,PSME3,PSMD14,DACT1,GPC4,FZD2,MLLT3,PRICKLE1,ROR1,PSMA1,PSMA5,PSMA7,PSMB2,PSMB3,PSMB5,PSMB7,PSMC1,PSMC2,PSMC3,PSMC4,PSMC5,PSMD1,PSMD2,PSMD7,PSMD11,PTK7,RAC1,SFRP1,SFRP2,SFRP5,TIAM1,UBA52,WNT1,WNT7B,SMURF1
GO: Biological Process	GO:0001657	ureteric bud development		0	0.0044	0	0.0002	38	105	AGTR1,BDNF,BMP2,TIMELESS,NOG,MAGED1,CTNNB1,EYA1,CITED2,BASP1,FGF2,FGFR1,GATA3,GLI3,HOXD11,ILK,LAMA5,LHX1,TACSTD2,SMAD6,SMAD7,SMAD9,CITED1,BMPER,WNT4,PGF,RARA,ROBO2,FMN1,SDC1,SFRP1,SMO,HNF1B,TGFB1,VEGFA,WNT1,WNT6,WT1
GO: Biological Process	GO:0010243	response to organonitrogen compound		0	0.0044	0	0.0002	194	866	SERPINA3,AARS,ABAT,AOC1,ADCY2,ADCY3,FZD1,ADM,PARP1,ADRA1B,AGTR1,AGXT,AKT1,AKT2,ATP6V0D2,ALDH3A1,APEX1,AQP8,APRT,ASNS,ASS1,ATP4B,ATP6V0C,ATP7B,BLM,GGH,BRCA1,SPHK1,EIF2B3,CAD,ATP6V0E1,KALRN,SOCS3,CASP3,CCNA2,CCND3,CCNE1,NEURL1,CDK1,CDC6,CDKN1A,CEBPB,CFL1,CHRNB1,GLP2R,EFTUD2,AP3S1,COL1A1,COL4A1,COL5A2,NOX4,GPRC6A,BCAR1,CRY1,SOGA1,CSK,ATP6V0A4,CTNNB1,CYC1,CYP11A1,CYP27B1,DHX15,DHFR,PCSK9,DNMT1,CPEB2,…
GO: Biological Process	GO:0006732	coenzyme metabolic process		0	0.0045	0	0.0002	89	333	ACLY,AHCY,ALDOA,ATIC,BAAT,BHMT,GGH,IER3,SLC5A6,MTHFD1L,H6PD,TKFC,ACOT11,ADPGK,HDAC4,DHFR,DLAT,DNMT1,DERA,NAMPT,AASS,HSD17B12,AADAT,ENO1,COQ7,PDZD11,ACSL1,FDX1,FDXR,FMO1,FPGS,GALE,GALK1,GAPDH,MTHFD2,ACSS1,GART,GCH1,ACOT2,GPD1,HK2,HMGCR,HSD11B1,IDH1,IDH3A,EIF6,LDHA,MDH2,ME1,PANK1,MOCS1,MPI,MTRR,MVD,NCF2,PNP,HACD2,PCK2,PDHA2,PDK4,PFKFB4,PGAM1,PGD,PGK1,PKM,UBIAD1,ELOVL6,NMNAT3,PRKAA2,NMRK1,PANK3,ELOV…
GO: Biological Process	GO:0034504	protein localization to nucleus		0	0.0045	0	0.0002	101	391	FZD1,PARP1,AKT1,DYRK2,ANGPT1,AKR1C3,BCL3,BRCA1,SPHK1,NOL3,CALR,CBLB,CD36,CDK1,CDKN1A,CFL1,EIF2AK3,COL1A1,CSE1L,NUP155,NUP93,CTNNB1,DAB2,NUP58,ECT2,EGFR,TRIM28,CNEP1R1,NUTF2,IPO11,ERBB4,RGS19,F2R,DACT1,FGF9,TACC3,IPO7,GTSE1,CCT7,CCT2,NOP58,CCT8,FYN,NUP50,GLI3,SEC61B,PDIA3,HDGF,PHB2,HSPA8,HSP90AA1,HSP90AB1,DCLK3,KPNB1,KPNA2,KPNA4,IPO5,LMNA,TMEM173,MDFI,MT3,TRIM40,HNRNPM,NPM1,PRICKLE1,PIN1,PLK1,MDFI…
GO: Biological Process	GO:0031570	DNA integrity checkpoint		0	0.005	0	0.0002	52	164	CDC45,CNOT6,TICRR,ATM,BLM,BRCA1,IER3,CCNA2,CCNB1,CNOT9,CDK1,CDC6,CDC25C,CDKN1A,CHEK1,ZNF385A,CRY1,FBXO6,DNA2,RHNO1,ARID3A,E2F1,FEM1B,CARM1,GTSE1,NEK6,PRPF19,H2AFX,PRMT1,HUS1,C10orf90,FOXO4,MRE11,RGCC,MSH2,CNOT3,NPM1,PCNA,E2F7,PLK1,PTPN11,TIPIN,RFWD3,FANCI,RPA2,CLSPN,AURKA,TFDP1,TOP2A,TOP2B,UBA52,CDT1
GO: Biological Process	GO:0060541	respiratory system development		0	0.0052	0	0.0003	72	254	FZD1,ALDH1A3,ASS1,ALDH1A2,TIMELESS,PLOD3,DNAAF1,DLG5,NOG,MSC,CHI3L1,ADAMTS2,PKDCC,CTNNB1,EDN2,EIF4E,EIF4EBP1,STK40,LEF1,EPAS1,FSTL3,EYA1,BASP1,FGF2,FGF7,FGF9,FGFR1,FGFR3,PDPN,GGT1,GLI2,GLI3,DISP1,SAV1,HMGB1,HMGCS2,FOXA1,HSD11B1,TNC,ID1,RBPJ,ITGA3,LAMA5,LOX,MAN2A1,MGP,MYCN,FGFRL1,TMTC3,PDGFRA,PGR,PPP1CA,LAMA1,PTK7,RARA,ANO1,FBXW7,SFTPD,SPARC,CFC1,STRA6,TBX5,TGFB3,TULP3,TNS3,VEGFA,FNDC3B,WNT2,WNT7B…
GO: Biological Process	GO:0071396	cellular response to lipid		0	0.0053	0	0.0003	137	572	ACVR1,ADCY2,ADCY3,FZD1,PARP1,AGTR1,AKT1,PLPP1,ASS1,AKR1C3,ATP1A3,ADAM9,BDNF,PRDM1,ALDH1A2,BRCA1,BYSL,PAQR9,CALR,CCNA2,CCNB1,CCNE1,CNOT9,CD36,SCARB1,CEBPB,CACTIN,COL1A1,ROCK2,ADAMTS1,CPT1A,CRY1,CTNNB1,CYP27B1,DAB2,CD55,E2F1,LPAR1,EDNRB,EFNA5,EGFR,EIF4E,EIF4EBP1,LEF1,MTDH,NR2F6,SPON2,RBM14,FKBP4,CARM1,FN1,PRPF8,PPARGC1B,PELP1,ANKRD1,RUVBL2,GLRX,TRIM63,GNAI1,GNAS,MGARP,GPLD1,HTRA2,PDIA3,GSTP1,H2AFZ,…
GO: Biological Process	GO:0090175	regulation of establishment of planar polarity		0	0.0056	0	0.0003	40	114	FZD1,AP2A1,CTHRC1,DAB2,GPC6,CELSR3,PSME3,PSMD14,DACT1,GPC4,FZD2,MLLT3,PRICKLE1,ROR1,PSMA1,PSMA5,PSMA7,PSMB2,PSMB3,PSMB5,PSMB7,PSMC1,PSMC2,PSMC3,PSMC4,PSMC5,PSMD1,PSMD2,PSMD7,PSMD11,PTK7,RAC1,SFRP1,SFRP2,SFRP5,TIAM1,UBA52,WNT1,WNT7B,SMURF1
GO: Biological Process	GO:0001889	liver development		0	0.0057	0	0.0003	53	169	AK2,AK4,ALDH9A1,ASNS,ASS1,BAAT,ALDH1A2,CAD,RUNX1,CCNE1,RGN,DNAAF1,CEBPB,ONECUT2,CTNNB1,PCSK9,EZH2,CITED2,PRMT5,FGA,FOXM1,FPGS,FRZB,HLX,HMGCS1,HMGCS2,HMOX1,HNRNPD,HP,IGF2R,JARID2,LIPC,MAN2A1,MKI67,E2F7,WNT4,PKM,PLAU,PRKCSH,RARA,E2F8,FBXW7,RXRA,SMARCA4,SRD5A1,SULF2,CFC1,HNF1B,TGFA,TK1,WNT1,XBP1,ZIC3
GO: Biological Process	GO:0001823	mesonephros development		0	0.0057	0	0.0003	39	110	AGTR1,BDNF,BMP2,TIMELESS,NOG,MAGED1,CTNNB1,EYA1,CITED2,BASP1,FGF2,FGFR1,GATA3,GLI3,HOXD11,ILK,LAMA5,LHX1,TACSTD2,SMAD6,SMAD7,SMAD9,CITED1,BMPER,WNT4,PGF,RARA,REN,ROBO2,FMN1,SDC1,SFRP1,SMO,HNF1B,TGFB1,VEGFA,WNT1,WNT6,WT1
GO: Biological Process	GO:0072164	mesonephric tubule development		0	0.0058	0	0.0003	38	106	AGTR1,BDNF,BMP2,TIMELESS,NOG,MAGED1,CTNNB1,EYA1,CITED2,BASP1,FGF2,FGFR1,GATA3,GLI3,HOXD11,ILK,LAMA5,LHX1,TACSTD2,SMAD6,SMAD7,SMAD9,CITED1,BMPER,WNT4,PGF,RARA,ROBO2,FMN1,SDC1,SFRP1,SMO,HNF1B,TGFB1,VEGFA,WNT1,WNT6,WT1
GO: Biological Process	GO:0072163	mesonephric epithelium development		0	0.0058	0	0.0003	38	106	AGTR1,BDNF,BMP2,TIMELESS,NOG,MAGED1,CTNNB1,EYA1,CITED2,BASP1,FGF2,FGFR1,GATA3,GLI3,HOXD11,ILK,LAMA5,LHX1,TACSTD2,SMAD6,SMAD7,SMAD9,CITED1,BMPER,WNT4,PGF,RARA,ROBO2,FMN1,SDC1,SFRP1,SMO,HNF1B,TGFB1,VEGFA,WNT1,WNT6,WT1
GO: Biological Process	GO:0051985	negative regulation of chromosome segregation		0	0.0059	0	0.0003	21	43	MAD1L1,ATM,ATRX,BUB1,BUB1B,CCNB1,CENPE,CENPF,RECQL4,ANAPC15,ESPL1,MAD2L2,MTBP,MAD2L1,GEN1,PLK1,CEP192,STIL,CHTF18,TPR,TTK
GO: Biological Process	GO:0009968	negative regulation of signal transduction		0	0.006	0	0.0003	252	1181	ACVR1,TRIM59,FZD1,ADM,ADRA1B,AP2A1,AKT1,RASAL1,AMBP,CILP,SLC25A5,VASN,YBX3,CASTOR2,FAM72A,DLK2,CHRD,ATM,DLK1,BGN,PRDM1,BMP2,BRCA1,IER3,C1QBP,CALCA,NOL3,CALR,SOCS3,RUNX2,CBL,CBLB,CREB3L1,CNOT9,NEURL1,CDC34,FCMR,CDKN2D,NOG,CHAD,S1PR2,SLC9A3R2,CACTIN,CTHRC1,ONECUT2,SOSTDC1,ZNF385A,CRY1,TKFC,CSK,CTNNB1,MYADM,ZNF536,NOC2L,EIF4A3,CYP26A1,DAB2,PDCD6,DUSP5,DUSP7,DUSP9,ECM1,PPIF,OPTN,LATS2,EGFR,EPHA2,PSME…
GO: Biological Process	GO:0018193	peptidyl-amino acid modification		0	0.006	0	0.0003	263	1241	ASPHD1,ACTL6A,ACVR1,ADORA1,PARP1,ADRA2B,AGTR1,AKT1,AKT2,DYRK2,SUPT3H,ANGPT1,MCFD2,HAT1,BEND3,BIRC5,CBX4,RUVBL1,FAM72A,ATM,RAP2C,BDNF,BGN,BLM,BRCA1,BRCA2,SPHK1,NSMCE1,SENP5,DDR1,P4HA2,CAD,CAMK4,SOCS3,CCNB1,MTA1,SMC3,CD36,NEURL1,CDK1,AURKB,RPS6KA5,S1PR2,CHEK1,CHI3L1,OSTC,DERL3,EIF2AK3,CNTN1,SH3BP5,BAG4,PKDCC,IBTK,NUP155,CSK,MORF4L2,NUP93,CTNNB1,HDAC4,JADE3,NOC2L,DAD1,NUP58,DCX,MELK,DDOST,POM121,GNL…
GO: Biological Process	GO:0006268	DNA unwinding involved in DNA replication		0	0.0063	0	0.0003	9	10	HMGA1,MCM2,MCM4,MCM6,MCM7,PURA,RAD51,TOP2A,TOP2B
GO: Biological Process	GO:0006302	double-strand break repair		0	0.0064	0	0.0003	59	196	HIST1H4I,CDC45,PARP1,HIST1H4D,HIST1H4C,SMARCA5,ATM,BARD1,BLM,BRCA1,BRCA2,NSMCE1,MTA1,CHEK1,TRIP13,RECQL4,RAD54B,DDX1,DNA2,ESCO2,PSMD14,EYA1,FEN1,MAD2L2,FOXM1,SLF1,GINS4,RAD51AP1,GINS2,POLQ,SLX4,MCM8,PRPF19,H2AFX,HUS1,LIG1,LIG4,MRE11,MSH2,GEN1,POLA1,PARPBP,RAD21,RAD51,PALB2,RPA1,RPA2,SFPQ,TDP1,FIGNL1,CDCA5,SMC5,SPIDR,NSD2,NABP1,XRCC2,NSMCE2,YY1,MMS22L
GO: Biological Process	GO:0043487	regulation of RNA stability		0	0.0065	0	0.0003	48	148	AKT1,APEX1,TRIM71,YBX3,PABPC4,QKI,SERBP1,DHX9,DKC1,E2F1,EIF4G1,PSME3,PSMD14,YTHDF2,SYNCRIP,FMR1,PABPC1,IGF2BP1,HNRNPA0,EXOSC8,HNRNPD,HSPA8,PSMA1,PSMA5,PSMA7,PSMB2,PSMB3,PSMB5,PSMB7,PSMC1,PSMC2,PSMC3,PSMC4,PSMC5,PSMD1,PSMD2,PSMD7,PSMD11,PTBP1,SET,MEX3D,DIS3,EXOSC2,TNFRSF1B,UBA52,VEGFA,ZFP36,NUP214
GO: Biological Process	GO:0007051	spindle organization		0	0.0065	0	0.0003	48	148	SPC25,KNSTRN,BIRC5,PRC1,CCNB1,SMC3,AURKB,RCC1,KIF23,ESPL1,CKAP5,FBXO5,PDCD6IP,NDC80,TACC3,SPAG5,NEK6,TUBGCP2,KIF11,KIFC1,KPNB1,RACGAP1,MYBL2,MYH9,NEK2,PCNT,AUNIP,ASPM,SAC3D1,PLK1,HAUS6,HAUS3,HAUS4,WDR62,RAN,RANBP1,CEP192,BORA,HAUS7,TUBB,STIL,TPX2,AURKA,HAUS5,TPR,TTK,TUBG1,KIF4A
GO: Biological Process	GO:0006986	response to unfolded protein		0	0.0065	0	0.0003	54	174	AARS,AMFR,ASNS,CALR,SERPINH1,CREB3L1,SRPRB,DERL3,EIF2AK3,EDEM1,TATDN2,DDX11,FBXO6,PDIA6,EIF2S1,TBL2,ERN1,HYOU1,DNAJB11,HSPH1,SERP1,GFPT1,YIF1A,SEC61B,PDIA5,PPP1R15B,HDGF,HSPA5,HSPA8,HSP90AA1,HSP90AB1,HSPD1,DNAJB1,IGFBP1,LMNA,NFE2L2,BHLHA15,STT3B,SEC61A1,DNAJC3,TMEM33,SELENOS,ERP44,SRPRA,SSR1,MYDGF,THBS4,TLN1,SEC61G,HSP90B1,SDF2L1,CREB3L2,XBP1,MANF
GO: Biological Process	GO:0008406	gonad development		0	0.0068	0	0.0003	71	251	KIF18A,UTF1,AMH,ANG,ANGPT1,YBX3,AKR1C3,ATRX,FOXL2,BRCA2,SGPL1,EIF2S2,RUNX1,CCNE1,CEBPB,CGA,CHAT,ADAMTS1,NUPR1,EDN2,EREG,FSTL3,FANCA,CITED2,SEMA3A,BASP1,FGF7,FGF9,FST,PRDX4,CENPI,GATA3,HMGB2,HMGCS1,ICAM1,IDH1,IL1A,INHBA,INHBB,ITGAV,LFNG,MGST1,MMP2,MSH2,NASP,NOS2,NTRK1,SERPINE1,PDGFRA,WNT4,PGR,ASPM,SCHIP1,PTGER4,PTPRN,RARA,REN,ROBO2,RRM1,SDC1,SFRP1,SFRP2,SRD5A1,ACSBG1,TFAP2C,TGFBR1,TLR3,TLR5,VEGFA,…
GO: Biological Process	GO:0006334	nucleosome assembly		0	0.0069	0	0.0003	47	144	CHAF1B,HIST1H4I,CENPP,HIST1H2BF,HIST1H3C,HIST1H3E,HIST1H3I,HIST1H3H,HIST1H3B,HIST1H4D,HIST1H4C,SMARCA5,HAT1,RUVBL1,ATRX,HIST1H2BJ,CENPA,ASF1A,SART3,CENPL,CHAF1A,CENPS,CENPW,ANP32B,CENPI,H2AFX,OIP5,HMGB2,HIST1H2BK,MCM2,NAP1L2,NASP,NPM1,MIS18A,CENPM,RBBP7,CENPU,IPO4,CENPQ,MIS18BP1,SET,ASF1B,SMARCA4,CENPN,CENPK,CENPH,KNL1
GO: Biological Process	GO:0071166	ribonucleoprotein complex localization		0	0.0069	0	0.0003	42	123	NUP155,NUP93,PRPF31,EIF4A3,NUP58,POM121,NUP153,EIF4E,EIF5A,ALYREF,DDX39A,THOC3,NOP58,RBMX2,NUP50,RNPS1,XPOT,EIF6,CPSF2,NPM1,NUP43,NUP37,POLR2D,THOC6,NUP62CL,RAN,NUP85,NUP35,NDC1,NUP205,RRS1,NUP210,NXF2,NUP160,NUP188,TPR,NUP62,U2AF1,SLBP,NUP107,NUP214,AAAS
GO: Biological Process	GO:0051352	negative regulation of ligase activity		0	0.0069	0	0.0003	32	83	BUB1B,CCNB1,RGN,CDK1,CDC20,CDC27,ANAPC15,FBXO5,PSME3,PSMD14,MAD2L2,UBE2C,LIMK1,MAD2L1,SMAD7,PSMA1,PSMA5,PSMA7,PSMB2,PSMB3,PSMB5,PSMB7,PSMC1,PSMC2,PSMC3,PSMC4,PSMC5,PSMD1,PSMD2,PSMD7,PSMD11,UBA52
GO: Biological Process	GO:0045137	development of primary sexual characteristics		0	0.0072	0	0.0003	72	256	KIF18A,UTF1,AMH,ANG,ANGPT1,YBX3,AKR1C3,ATRX,FOXL2,BRCA2,SGPL1,EIF2S2,RUNX1,CCNE1,CEBPB,CGA,CHAT,ADAMTS1,NUPR1,EDN2,EREG,FSTL3,FANCA,CITED2,SEMA3A,BASP1,FGF7,FGF9,FST,PRDX4,CENPI,GATA3,CBX2,HMGB2,HMGCS1,ICAM1,IDH1,IL1A,INHBA,INHBB,ITGAV,LFNG,MGST1,MMP2,MSH2,NASP,NOS2,NTRK1,SERPINE1,PDGFRA,WNT4,PGR,ASPM,SCHIP1,PTGER4,PTPRN,RARA,REN,ROBO2,RRM1,SDC1,SFRP1,SFRP2,SRD5A1,ACSBG1,TFAP2C,TGFBR1,TLR3,TLR5,V…
GO: Biological Process	GO:0000723	telomere maintenance		0	0.0073	0	0.0003	46	140	HIST1H4I,PARP1,HIST1H4D,HIST1H4C,APEX1,ATM,ATRX,BLM,BRCA2,AURKB,CTNNB1,TINF2,DKC1,DNA2,GNL3,FEN1,CCT7,CCT2,CCT8,SLX4,LIG1,MAP3K4,MRE11,NEK2,PCNA,POLA1,POLD1,POLD2,POLE,POLE2,PRIM1,PRIM2,RAD51,RFC3,RFC4,RFC5,RPA1,RPA2,PIF1,NHP2,HDAC8,SMC5,TCP1,CCT3,POLA2,NSMCE2
GO: Biological Process	GO:0048863	stem cell differentiation		0	0.0073	0	0.0003	82	303	A2M,ACVR1,EOMES,FZD1,VASN,BMP2,ALDH1A2,RUNX2,NOG,CFL1,HAND2,COL1A1,CTNNB1,CYP26A1,DAB2,FGF19,EDNRB,EFNB1,TRIM28,LEF1,ERBB4,EZH2,CITED2,SEMA3A,OLFM1,FGF2,FGFR1,MAD2L2,FOXF2,FRZB,GBX2,GJA1,PWP1,SOX21,STRAP,HAS2,SAV1,FOXA1,HNRNPAB,RBPJ,JARID2,LAMA5,TACSTD2,SMAD7,FOXO4,RGCC,BCL9L,NFE2L2,CYP26C1,CNOT3,PRICKLE1,NTF4,PDGFRA,WNT4,PLAUR,PSMD11,PTPRC,REST,LIN28A,TRIM62,TMEM100,NANOG,S100A4,SFRP1,SFRP2,WNT1…
GO: Biological Process	GO:0000226	microtubule cytoskeleton organization		0	0.0073	0	0.0003	115	464	KIF18A,SPC25,KNSTRN,BIRC5,BRCA1,BRCA2,CAPN6,PRC1,CCNB1,CCNF,SMC3,NEURL1,CDK1,DNAAF1,AURKB,CENPA,CENPE,RCC1,CHEK1,ROCK2,KIF23,CRYAB,CTNNB1,ESPL1,PCLAF,CKAP5,FBXO5,KIF14,PDCD6IP,ECT2,ARPC5,KIF20A,EFNA5,CKAP2,TUBE1,NIN,NUSAP1,EYA1,TUBA1B,NDC80,RBM14,TACC3,FKBP4,SPAG5,PLK4,NEK6,GAPDH,HSPH1,TUBGCP2,TUBA8,MAP7D2,KIF2C,KIF24,KIF11,KIFC1,KPNB1,LMNA,MAP1A,SGO1,RACGAP1,GEN1,MYBL2,MYH9,NEK2,NPM1,PCNT,LRGUK,…
GO: Biological Process	GO:0045778	positive regulation of ossification		0	0.0077	0	0.0003	36	99	ACVR1,IFITM1,BMP2,CALCA,CALCB,RUNX2,CEBPB,CEBPD,CTHRC1,PKDCC,CTNNB1,FBN2,FGF2,FGFR3,GJA1,GLI3,GNAS,CNMD,CYR61,ILK,LMNA,MEN1,NPPC,WNT4,PTGER4,SFRP2,CD276,TAC1,TACR1,TFAP2A,TGFB1,TGFB3,VEGFA,WNT7B,WNT10B,FAM20C
GO: Biological Process	GO:1901701	cellular response to oxygen-containing compound		0	0.0078	0	0.0003	218	1001	AOC1,ADCY2,ADCY3,FZD1,PARP1,AGTR1,AKT1,AKT2,ATP6V0D2,APEX1,BIRC5,APOA4,AQP8,APRT,RHOB,ASS1,AKR1C3,ATP6V0C,ADAM9,PRDM1,BLM,ALDH1A2,BNIP3,BRCA1,SPHK1,BYSL,TRPA1,ATP6V0E1,NOL3,SOCS3,CCNA2,CCNB1,RGN,CD36,SCARB1,NEURL1,CDK1,CDC6,CEBPB,CHRM4,GLP2R,CACTIN,AP3S1,COL1A1,COL4A1,ROCK2,COL5A2,ADAMTS1,NOX4,BCAR1,CPT1A,SOGA1,CSK,ATP6V0A4,RAB11FIP5,CTNNB1,CYP1B1,CYP11A1,CYP27B1,CD55,DHFR,PCSK9,DNMT1,CPEB2,DPEP1…
GO: Biological Process	GO:0051439	regulation of ubiquitin-protein ligase activity involved in mitotic cell cycle		0	0.0079	0	0.0003	29	72	BUB1B,CCNB1,CDK1,CDC20,CDC27,ANAPC15,FBXO5,PSME3,PSMD14,UBE2C,MAD2L1,PLK1,PSMA1,PSMA5,PSMA7,PSMB2,PSMB3,PSMB5,PSMB7,PSMC1,PSMC2,PSMC3,PSMC4,PSMC5,PSMD1,PSMD2,PSMD7,PSMD11,UBA52
GO: Biological Process	GO:0023057	negative regulation of signaling		0	0.0081	0	0.0003	275	1311	ACVR1,TRIM59,FZD1,ADM,ADORA1,ADRA1B,ADRA2B,AP2A1,AKT1,RASAL1,AMBP,CILP,SLC25A5,VASN,YBX3,CASTOR2,FAM72A,DLK2,CHRD,ATM,DLK1,BDNF,BGN,PRDM1,BMP2,BRCA1,IER3,C1QBP,CALCA,NOL3,CALR,SOCS3,RUNX2,CBL,CBLB,CREB3L1,CNOT9,NEURL1,CDC34,FCMR,CDKN2D,NOG,CHAD,S1PR2,SLC9A3R2,CACTIN,SLC24A2,CTHRC1,BMP8A,ONECUT2,SOSTDC1,ZNF385A,CRY1,TKFC,CSK,RAB11FIP5,CTNNB1,MYADM,ZNF536,NOC2L,EIF4A3,CYP26A1,DAB2,PCSK9,PDCD6,NDUFA…
GO: Biological Process	GO:0071407	cellular response to organic cyclic compound		0	0.0083	0	0.0004	134	561	AOC1,ACVR1,ADCY2,ADCY3,FZD1,PARP1,AGTR1,AKT1,AKT2,ALPL,APEX1,AQP8,PLPP1,ASS1,AKR1C3,ATP1A3,BDNF,BLM,BMP2,BRCA1,BYSL,PAQR9,CALR,CASP3,CCNA2,CCNB1,CCNE1,CNOT9,CEBPB,COL1A1,ROCK2,ADAMTS1,NOX4,CRY1,CTNNB1,CYP1B1,CYP27B1,DAB2,HCN4,EFNA5,EGFR,EIF4E,EIF4EBP1,LEF1,NR2F6,RGS19,PAK4,EZH2,RBM14,FGA,FKBP4,CARM1,PPARGC1B,PELP1,ANKRD1,RUVBL2,GLI2,GLRX,TRIM63,GNAI1,GNAS,MGARP,GPD1,GPLD1,PDIA3,GSTP1,H2AFZ,PADI2,…
GO: Biological Process	GO:0050673	epithelial cell proliferation		0	0.0085	0	0.0004	100	391	AKT1,ANG,ANGPT1,BIRC5,CASK,ATP5F1A,BMP2,ALDH1A2,BRCA2,CALCA,RGN,SCARB1,CDH3,CDKN2B,NOG,CEBPB,COL8A2,MAGED1,CTNNB1,DAB2,TINF2,PDCD6,ECM1,EDNRB,EGFR,EPHA2,ENG,ERBB4,EREG,ERN1,EYA1,LRG1,FABP7,ANGPT4,FGF2,FGF7,FGF9,FGFR3,FST,GATA3,FRS2,GJA1,CNMD,STRAP,ATOH8,HAS2,PHB2,SAV1,HMGB1,HMGB2,HMGN1,HMOX1,HRAS,ID1,IGFBP3,IGFBP4,LAMC1,TACSTD2,MCC,MEN1,MKI67,RGCC,BMPER,NME1,NME2,PGF,PGR,PLAU,IQGAP3,PPARD,PTPRK,R…
GO: Biological Process	GO:0070482	response to oxygen levels		0	0.009	0	0.0004	89	338	ABAT,ACTN4,ADAM8,ADM,ADORA1,AHCY,AKT1,ALDH3A1,ANG,ANGPT2,VASN,APAF1,ASCL2,ATM,BACH1,BMP2,BNIP3,NOL3,SOCS3,CASP3,CCNA2,CCNB1,CDK4,CDKN1A,CHAT,COL1A1,NOX4,CRYAB,ARNT2,CPEB2,E2F1,ECE1,LPAR1,ANGPTL4,EIF4EBP1,ENG,TBL2,EPAS1,CITED2,NDRG1,ANGPT4,TACC3,VEGFD,HYOU1,FOSL2,ANKRD1,ACOT2,MGARP,AJUBA,HMOX1,ICAM1,RBPJ,KCNK2,LDHA,LIPC,LMNA,MMP2,RGCC,HIPK2,MT3,NOS2,NPPA,NPPC,SLC11A2,P4HB,PENK,PGF,PKM,PLAU,PLOD2,P…
GO: Biological Process	GO:0031399	regulation of protein modification process		0	0.0093	0	0.0004	370	1841	ACVR1,ADAM8,ADCY2,ADCY3,FZD1,ADORA1,ADORA2B,ADRA1B,ADRA2B,AGTR1,AKT1,C1QTNF1,AKT2,C1QTNF2,ALOX12B,AMBP,ANG,ANGPT1,ALS2,FAM72A,ATM,HAMP,RAP2C,ADAM9,BDNF,BGN,BLM,BMP1,BMP2,KSR1,BRCA1,SPHK1,BUB1B,SPOCD1,CALCA,CAMP,SOCS3,CASP3,CCNA2,CCNB1,PKMYT1,CCND3,CCNE1,RGN,MTA1,CCNE2,CD36,NEURL1,CDK1,CDC6,CDC20,CDC25A,CDC25C,CDC27,CDK4,CDKN1A,CDKN2B,CDKN2D,CDKN3,NOG,RPS6KA5,CENPE,CHAD,S1PR2,CHEK1,CHI3L1,CKS1B,CK…
GO: Biological Process	GO:0071560	cellular response to transforming growth factor beta stimulus		0	0.0096	0	0.0004	66	230	ACVR1,PARP1,VASN,APAF1,ITGA8,AKR1C3,ADAM9,BMP2,RUNX1,CBL,CDH5,CDKN2B,BMP8A,COL1A1,COL4A2,ONECUT2,NOX4,DAB2,USP15,DNMT1,WFIKKN2,ENG,LRG1,CITED2,FBN1,FBN2,FKBP1A,FN1,ANKRD1,FUT8,FYN,DKK3,STRAP,HSPA5,ID1,ITGA3,ITGB5,LTBP2,SMAD6,SMAD7,SMAD9,MEN1,HIPK2,CITED1,BCL9L,SERPINE1,PDE3A,PENK,WNT4,PIN1,PTPRK,CCL13,SFRP1,SKIL,WNT10A,PEG10,TGFB1,TGFB3,TGFBR1,KLF10,PARD3,UBA52,WNT1,WNT2,PMEPA1,SMURF1
GO: Biological Process	GO:0061138	morphogenesis of a branching epithelium		0	0.0098	0	0.0004	64	221	ACVR1,ADM,AGTR1,ANGPT1,BMP2,TIMELESS,DDR1,SOCS3,CASR,DLG5,NOG,COL4A1,MAGED1,CSF1,CTNNB1,FEM1B,EPHA2,ENG,LEF1,EYA1,CITED2,SEMA3A,FGF2,FGF7,FGFR1,FRS2,GBX2,GLI2,GLI3,PHB2,FOXA1,HOXD11,TNC,ILK,LAMA5,LHX1,LRP5,TACSTD2,MGP,CITED1,MYCN,TMTC3,WNT4,PGF,PGR,PLXNA1,PPP1CA,LAMA1,RXRA,SFRP1,SFRP2,SMO,SULF1,TBX3,HNF1B,TFAP2C,TGFB1,VEGFA,WNT1,WNT2,WNT6,WNT7B,WT1,TBX20
GO: Biological Process	GO:0061008	hepaticobiliary system development		0	0.0105	0	0.0004	53	172	AK2,AK4,ALDH9A1,ASNS,ASS1,BAAT,ALDH1A2,CAD,RUNX1,CCNE1,RGN,DNAAF1,CEBPB,ONECUT2,CTNNB1,PCSK9,EZH2,CITED2,PRMT5,FGA,FOXM1,FPGS,FRZB,HLX,HMGCS1,HMGCS2,HMOX1,HNRNPD,HP,IGF2R,JARID2,LIPC,MAN2A1,MKI67,E2F7,WNT4,PKM,PLAU,PRKCSH,RARA,E2F8,FBXW7,RXRA,SMARCA4,SRD5A1,SULF2,CFC1,HNF1B,TGFA,TK1,WNT1,XBP1,ZIC3
GO: Biological Process	GO:0097305	response to alcohol		0	0.011	0	0.0005	101	398	ABAT,ACTC1,FZD1,AGTR1,ALPL,ASS1,ATP5MC3,BLM,GGH,ALDH1A2,BRCA1,BRCA2,CACNA1B,CAD,CALR,SOCS3,CASP3,CCNA2,CCNE1,CDK1,CDK4,CDKN1A,CDKN2D,CHAT,COL1A1,ROCK2,ADAMTS1,CRYAB,CTNNB1,CYP27B1,ARNT2,GRIN3A,DNMT1,DRD4,EGFR,EIF4E,EIF4EBP1,PSMD14,EZH2,FGA,FOSL2,FYN,GATA3,RUVBL2,GJB2,GLRX,TRIM63,GOT2,GPLD1,GRIN2A,PDIA3,GSTP1,H2AFZ,CBX3,HMGCR,HMGCS1,HMGCS2,FOXA1,HNRNPD,HTR1B,TNC,ICAM1,IGFBP2,INHBA,INHBB,JUNB,MMP2,…
GO: Biological Process	GO:1904667	negative regulation of ubiquitin protein ligase activity		0	0.0111	0	0.0005	29	73	BUB1B,CCNB1,CDK1,CDC20,CDC27,ANAPC15,FBXO5,PSME3,PSMD14,MAD2L2,UBE2C,MAD2L1,PSMA1,PSMA5,PSMA7,PSMB2,PSMB3,PSMB5,PSMB7,PSMC1,PSMC2,PSMC3,PSMC4,PSMC5,PSMD1,PSMD2,PSMD7,PSMD11,UBA52
GO: Biological Process	GO:0033046	negative regulation of sister chromatid segregation		0	0.0112	0	0.0005	20	41	MAD1L1,ATM,ATRX,BUB1,BUB1B,CCNB1,CENPE,CENPF,RECQL4,ANAPC15,ESPL1,MAD2L2,MTBP,MAD2L1,GEN1,PLK1,CEP192,STIL,TPR,TTK
GO: Biological Process	GO:0016477	cell migration		0	0.0117	0	0.0005	272	1300	ACTN4,ACVR1,ADAM8,ADORA1,AGTR1,PIP5K1A,AKT1,AKT2,ANG,ANGPT1,ANGPT2,ANXA3,APBB2,IFITM1,APEX1,ARF4,RHOB,RHOC,ARHGDIA,ARHGDIB,ARSB,PLPP1,CHRD,RAP2C,ATP5F1B,ADAM9,BMP2,SPHK1,SGPL1,C1QBP,DDR1,CALCA,CALR,PSTPIP1,SLC7A6,CCKAR,SLC16A3,SCARB1,CD63,CD151,CDK1,NOG,CFL1,CGA,CHGA,CTHRC1,CCR7,CMKLR1,HAND2,COL1A1,ROCK2,ONECUT2,BAG4,CXCL14,NOX4,BCAR1,KIF20B,CSF1,CSK,VCAN,PLXNA4,CTNNB1,CYP1B1,MYADM,PLVAP,HDAC4,DA…
GO: Biological Process	GO:0036293	response to decreased oxygen levels		0	0.0123	0.0001	0.0005	85	321	ABAT,ACTN4,ADAM8,ADM,ADORA1,AHCY,AKT1,ALDH3A1,ANG,ANGPT2,VASN,APAF1,ASCL2,ATM,BACH1,BMP2,BNIP3,NOL3,SOCS3,CASP3,CCNA2,CCNB1,CHAT,NOX4,CRYAB,ARNT2,CPEB2,E2F1,ECE1,ANGPTL4,EIF4EBP1,ENG,TBL2,EPAS1,CITED2,NDRG1,ANGPT4,TACC3,VEGFD,HYOU1,FOSL2,ANKRD1,ACOT2,MGARP,AJUBA,HMOX1,ICAM1,RBPJ,KCNK2,LDHA,LIPC,LMNA,MMP2,RGCC,HIPK2,MT3,NOS2,NPPA,NPPC,SLC11A2,P4HB,PENK,PGF,PKM,PLAU,PLOD2,PMAIP1,PPARD,PTGS2,SUV39H2…
GO: Biological Process	GO:0051444	negative regulation of ubiquitin-protein transferase activity		0	0.0124	0.0001	0.0005	31	81	BUB1B,CCNB1,CDK1,CDC20,CDC27,ANAPC15,FBXO5,PSME3,PSMD14,MAD2L2,UBE2C,LIMK1,MAD2L1,SMAD7,PSMA1,PSMA5,PSMA7,PSMB2,PSMB3,PSMB5,PSMB7,PSMC1,PSMC2,PSMC3,PSMC4,PSMC5,PSMD1,PSMD2,PSMD7,PSMD11,UBA52
GO: Biological Process	GO:0006606	protein import into nucleus		0	0.0125	0.0001	0.0005	81	302	FZD1,PARP1,AKT1,DYRK2,ANGPT1,AKR1C3,BCL3,BRCA1,SPHK1,NOL3,CBLB,CD36,CDK1,CDKN1A,CFL1,CSE1L,NUP155,NUP93,CTNNB1,DAB2,NUP58,ECT2,EGFR,TRIM28,NUTF2,IPO11,ERBB4,RGS19,F2R,DACT1,FGF9,TACC3,IPO7,NOP58,NUP50,GLI3,SEC61B,PDIA3,PHB2,HSPA8,HSP90AA1,HSP90AB1,KPNB1,KPNA2,KPNA4,IPO5,LMNA,TMEM173,MDFI,MT3,PRICKLE1,MDFIC,PPP1R10,NUP62CL,PTGS2,RAN,RANBP1,IPO4,NUP85,SFRP2,SFRP5,NUP35,SLC9A1,IPO9,SMO,NUP205,SULF2,…
GO: Biological Process	GO:0042176	regulation of protein catabolic process		0	0.0127	0.0001	0.0005	104	414	ADAM8,MAD1L1,AKT1,ATM,ADAM9,BARD1,IER3,BUB1,BUB1B,CBLB,CCNB1,USP14,RGN,CDK1,CDC20,CDC27,CENPE,CENPF,CTSC,DERL3,ANAPC15,EDEM1,ESPL1,DLGAP5,DAB2,FBXO5,PCSK9,KCNE2,EGFR,PSME3,PSMD14,DACT1,UCHL5,MAD2L2,UBE2J1,FMR1,MTBP,FYN,GJA1,OS9,GPLD1,UBE2C,GRIN2A,IRAK3,HSP90AB1,SNX33,MAD2L1,SMAD7,TRIM40,GEN1,NFE2L2,NOS2,PRICKLE1,NSF,ODC1,PHB,SERPINE2,PIN1,ANKIB1,PLK1,UBQLN2,PRKACA,PRKCG,PSMA1,PSMA5,PSMA7,PSMB2,PS…
GO: Biological Process	GO:0048762	mesenchymal cell differentiation		0	0.0133	0.0001	0.0005	59	200	ACVR1,EOMES,VASN,BMP2,ALDH1A2,NOG,CFL1,HAND2,COL1A1,CTNNB1,CYP26A1,DAB2,FGF19,EDNRB,EFNB1,TRIM28,LEF1,ERBB4,EZH2,CITED2,SEMA3A,OLFM1,FGFR1,MAD2L2,FOXF2,FRZB,GBX2,GJA1,STRAP,HAS2,FOXA1,HNRNPAB,RBPJ,LAMA5,SMAD7,RGCC,BCL9L,CYP26C1,WNT4,PLAUR,REST,TRIM62,TMEM100,S100A4,SFRP1,SFRP2,WNT10A,SMO,SNAI1,POFUT2,TBX5,TFAP2A,TGFB1,TGFB3,TGFBR1,WNT2,FAM83D,TBX20,PHLDB2
GO: Biological Process	GO:0048585	negative regulation of response to stimulus		0	0.0137	0.0001	0.0005	311	1518	A2M,ABAT,ACVR1,TRIM59,FZD1,ADM,ADORA1,ADRA1B,AP2A1,AKT1,C1QTNF1,RASAL1,AMBP,ANGPT1,ANGPT2,CILP,SLC25A5,VASN,YBX3,CASTOR2,CASK,FAM72A,DLK2,CHRD,ATM,DLK1,BGN,PRDM1,BMP2,BRCA1,IER3,C1QBP,SERPING1,CALCA,NOL3,CALR,SOCS3,RUNX2,CBL,CBLB,CREB3L1,USP14,CNOT9,NEURL1,CDC34,FCMR,CDKN2D,NOG,CHAD,S1PR2,SLC9A3R2,CACTIN,DERL3,CTHRC1,ONECUT2,SOSTDC1,ZNF385A,CRY1,TKFC,CSK,POLDIP2,CTNNB1,MYADM,ZNF536,NOC2L,EIF4A3,C…
GO: Biological Process	GO:0031589	cell-substrate adhesion		0	0.0141	0.0001	0.0006	85	322	ACTN4,ADAM8,PIP5K1A,ANGPT1,ANGPT2,ITGA8,CASK,ADAM9,C1QBP,DDR1,CALR,CD36,CD63,CCR7,COL1A1,ROCK2,ONECUT2,SNED1,CSF1,CTNNB1,MYADM,DAB2,SIRPA,DBN1,KIF14,ARPC2,EFNA5,HSD17B12,PLEKHA2,CTTN,CD96,TNFRSF12A,FBLN1,FBLN2,FGA,ANTXR1,FN1,SORBS1,HPSE,FREM1,EMILIN1,HAS2,AJUBA,ID1,CYR61,ILK,ITGA3,ITGA5,ITGA7,ITGAV,ITGB5,LAMA5,LAMC1,LGALS1,TACSTD2,SMAD6,MEN1,MELTF,FGFRL1,NID1,SERPINE1,WNT4,VIT,PLAU,RHOD,PPARD,PTP…
GO: Biological Process	GO:0001763	morphogenesis of a branching structure		0	0.0143	0.0001	0.0006	67	237	ACVR1,ADM,AGTR1,ANGPT1,PRDM1,BMP2,TIMELESS,DDR1,SOCS3,CASR,DLG5,NOG,COL4A1,MAGED1,CSF1,CTNNB1,FEM1B,EPHA2,ENG,LEF1,EPHA7,EYA1,CITED2,SEMA3A,FGF2,FGF7,FGFR1,FRS2,GBX2,GLI2,GLI3,PHB2,FOXA1,HOXD11,TNC,ILK,LAMA5,LHX1,LRP5,TACSTD2,MGP,CITED1,MYCN,TMTC3,WNT4,PGF,PGR,PLXNA1,PPP1CA,LAMA1,RXRA,SFRP1,SFRP2,SHOX2,SMO,SULF1,TBX3,HNF1B,TFAP2C,TGFB1,VEGFA,WNT1,WNT2,WNT6,WNT7B,WT1,TBX20
GO: Biological Process	GO:0045935	positive regulation of nucleobase-containing compound metabolic process		0	0.0144	0.0001	0.0006	367	1832	ACVR1,ADAM8,ADCY2,ADCY3,EOMES,FZD1,ADM,ADORA2B,PARP1,AKT1,AKT2,UTF1,AMH,SUPT3H,SMARCA5,LEO1,ANXA3,ITGA8,APEX1,ARF4,CASK,SKAP1,ATM,ATRX,BACH1,BCL3,GALR2,BDNF,BLM,BMP2,FOXL2,BRCA1,BRCA2,SPHK1,KLF5,CALCA,CALCB,CALR,CAMK4,RUNX2,RUNX1,CBFB,CREB3L1,CCNA2,CCNB1,CCNE1,CDK1,AURKB,CDKN2B,NOG,CEBPB,CEBPD,RPS6KA5,CGA,CHEK1,CHGA,HAND1,POU2F3,EIF2AK3,ASF1A,HAND2,PARM1,COL1A1,ONECUT2,MAGED1,NOL11,NOX4,NFE2L3,MO…
GO: Biological Process	GO:0010628	positive regulation of gene expression		0	0.0157	0.0001	0.0006	377	1890	ACTC1,ACVR1,ADAM8,HIST1H4I,EOMES,FZD1,PARP1,HIST1H3C,HIST1H3E,HIST1H3I,HIST1H3H,HIST1H3B,HIST1H4D,HIST1H4C,AKT1,C1QTNF1,AKT2,UTF1,ALOX12B,AMH,SUPT3H,SMARCA5,LEO1,ANXA3,ITGA8,YBX3,ARF4,CASK,RUVBL1,SKAP1,ATRX,BACH1,BCL3,GALR2,BDNF,PRDM1,BLM,BMP2,ALDH1A2,FOXL2,BRCA1,BRCA2,SPHK1,KLF5,FUBP1,C1QBP,CALR,CAMK4,CASR,RUNX2,RUNX1,CBFB,CREB3L1,CCNA2,CCNB1,CCNE1,CDK1,DDX21,CDH3,CDK4,CDKN2B,NOG,CEBPB,CEBPD,RPS…
GO: Biological Process	GO:0071559	response to transforming growth factor beta		0	0.0158	0.0001	0.0006	66	233	ACVR1,PARP1,VASN,APAF1,ITGA8,AKR1C3,ADAM9,BMP2,RUNX1,CBL,CDH5,CDKN2B,BMP8A,COL1A1,COL4A2,ONECUT2,NOX4,DAB2,USP15,DNMT1,WFIKKN2,ENG,LRG1,CITED2,FBN1,FBN2,FKBP1A,FN1,ANKRD1,FUT8,FYN,DKK3,STRAP,HSPA5,ID1,ITGA3,ITGB5,LTBP2,SMAD6,SMAD7,SMAD9,MEN1,HIPK2,CITED1,BCL9L,SERPINE1,PDE3A,PENK,WNT4,PIN1,PTPRK,CCL13,SFRP1,SKIL,WNT10A,PEG10,TGFB1,TGFB3,TGFBR1,KLF10,PARD3,UBA52,WNT1,WNT2,PMEPA1,SMURF1
GO: Biological Process	GO:0048864	stem cell development		0	0.016	0.0001	0.0006	57	192	ACVR1,EOMES,VASN,BMP2,ALDH1A2,NOG,CFL1,HAND2,COL1A1,CTNNB1,CYP26A1,DAB2,FGF19,EDNRB,EFNB1,TRIM28,LEF1,ERBB4,EZH2,CITED2,SEMA3A,OLFM1,FGF2,MAD2L2,FOXF2,GBX2,GJA1,STRAP,HAS2,FOXA1,HNRNPAB,RBPJ,LAMA5,SMAD7,RGCC,BCL9L,CYP26C1,WNT4,PTPRC,TRIM62,TMEM100,S100A4,SFRP1,SFRP2,SMO,SNAI1,POFUT2,TBX5,TFAP2A,TGFB1,TGFB3,TGFBR1,WNT2,WNT7B,FAM83D,TBX20,PHLDB2
GO: Biological Process	GO:0042493	response to drug		0	0.016	0.0001	0.0006	117	481	ABAT,AOC1,ACTC1,ADD3,PLIN2,FZD1,AK4,ALDH3A1,AMH,APEX1,ASS1,ATP1A3,ABCC3,BDNF,GGH,CAD,TRPA1,CALR,SOCS3,CASP3,CCNB1,CCNE1,CDK1,CDH3,CDK4,CDKN1A,CENPF,CHAT,EFTUD2,RAD54B,COL1A1,CPT1A,CTNNB1,CTPS1,CYP2B6,HDAC4,CYP27B1,DAD1,DNMT1,KCNE2,DPEP1,ECE1,COQ7,ACSL1,ANKRD1,FYN,SLC17A3,GATA3,GNAS,GPLD1,GRIN2A,GSTM5,HMGB2,HMGCS1,HMGCS2,HNRNPD,HTR1B,ICAM1,IGFBP2,INHBA,ITGA3,JUNB,LCN2,LDHA,LGALS1,LIPC,LOX,MCM7,MGS…
GO: Biological Process	GO:1901615	organic hydroxy compound metabolic process		0	0.0167	0.0001	0.0006	135	573	ABAT,ACADL,ACLY,AGTR1,DEGS2,ALDH1B1,ALDH1A3,ALDH9A1,APOA4,PLA2G4C,DUOXA1,ASIP,AKR1C3,BAAT,GALR2,BHMT,BMP2,ALDH1A2,SPHK1,CH25H,SCARB1,CDH3,LRAT,CDS1,CGA,CHAT,HAND2,SPTLC2,CPT1A,TKFC,NUS1,LDLRAP1,CYP1B1,CYP11A1,CYP27B1,CYP51A1,DAB2,DCT,NSDHL,DHCR24,DIO3,FGF19,PCSK9,DRD4,RDH11,EPAS1,PLCE1,GCNT4,FDFT1,FDPS,FDX1,FDXR,FGF2,FGF7,FGFR1,FOXE1,ISYNA1,HSD17B7,SPTLC1,NPC2,ERLIN1,DKK3,CYB5R2,GALK1,ACSS1,GATA3…
GO: Biological Process	GO:0006998	nuclear envelope organization		0	0.0169	0.0001	0.0007	31	82	CCNB1,CCNB2,CDK1,NUP155,NUP93,NUP58,POM121,NUP153,CNEP1R1,NUP50,NEK6,LMNA,NUP43,NUP37,PLK1,NUP85,NUP35,NDC1,REEP4,SPAG4,NUP205,NUP210,NUP160,NUP188,TPR,NUP62,VRK1,TOR1AIP2,NUP107,NUP214,AAAS
GO: Biological Process	GO:0010648	negative regulation of cell communication		0	0.0173	0.0001	0.0007	276	1328	ACVR1,TRIM59,FZD1,ADM,ADORA1,ADRA1B,ADRA2B,AP2A1,AKT1,RASAL1,AMBP,CILP,SLC25A5,VASN,YBX3,CASTOR2,FAM72A,DLK2,CHRD,ATM,DLK1,BDNF,BGN,PRDM1,BMP2,BRCA1,IER3,C1QBP,CALCA,NOL3,CALR,SOCS3,RUNX2,CBL,CBLB,CREB3L1,CNOT9,NEURL1,CDC34,FCMR,CDKN2D,NOG,CHAD,S1PR2,SLC9A3R2,CACTIN,SLC24A2,CTHRC1,BMP8A,ONECUT2,SOSTDC1,ZNF385A,CRY1,TKFC,CSK,RAB11FIP5,POLDIP2,CTNNB1,MYADM,ZNF536,NOC2L,EIF4A3,CYP26A1,DAB2,PDCD6,NDU…
GO: Biological Process	GO:0043488	regulation of mRNA stability		0	0.0177	0.0001	0.0007	46	144	AKT1,APEX1,TRIM71,YBX3,PABPC4,QKI,SERBP1,DHX9,E2F1,EIF4G1,PSME3,PSMD14,YTHDF2,SYNCRIP,FMR1,PABPC1,IGF2BP1,HNRNPA0,EXOSC8,HNRNPD,HSPA8,PSMA1,PSMA5,PSMA7,PSMB2,PSMB3,PSMB5,PSMB7,PSMC1,PSMC2,PSMC3,PSMC4,PSMC5,PSMD1,PSMD2,PSMD7,PSMD11,PTBP1,SET,MEX3D,DIS3,EXOSC2,UBA52,VEGFA,ZFP36,NUP214
GO: Biological Process	GO:0060284	regulation of cell development		0	0.0178	0.0001	0.0007	213	985	ACTN4,EOMES,ADRA2B,AKT1,RASAL1,ISLR2,VASN,ARHGDIA,ARSB,DUOXA1,ASCL2,BDNF,BMP2,SPHK1,C1QBP,KALRN,CALR,CASP6,RUNX1,NEURL1,CDK1,CDC20,CDH5,NOG,NUMBL,CFL1,S1PR2,CHN1,CPNE6,NGEF,QKI,CNTN1,COL1A1,ROCK2,NEPRO,ADAMTS1,CRABP2,KIF20B,CSF1,SIPA1L1,PLXNA4,CTNNB1,MYADM,ZNF536,HDAC4,DAB2,DBN1,DCT,FBXW8,KIF14,ECT2,UST,LPAR1,S1PR3,EDNRB,ARPC2,EFNA3,EFNA5,EIF4E,EIF4G1,CTTN,LEF1,EPHA7,NIN,EPHB2,ERBB4,EYA1,EZH2,TNF…
GO: Biological Process	GO:0031099	regeneration		0	0.019	0.0001	0.0007	59	202	ADM,ANGPT2,ANXA3,APOA4,ATIC,BAAT,BDNF,DDR1,CAD,CALU,SOCS3,CCKAR,CCNA2,CCNB1,CCNE1,RGN,CDK1,CDK4,CDKN1A,CEBPB,DHFR,PTPRU,EIF4A1,LEF1,ERBB4,EZH2,PRMT5,FGA,FPGS,GJA1,GSTP1,HMOX1,TNC,IFRD1,IGF2R,IGFBP1,LAMB2,LIFR,MKI67,MMP2,NNMT,NTRK3,PGF,PKM,PLAU,PPARD,RTN4RL2,PRPS1,PTPN12,RXRA,SPP1,XYLT1,IGSF10,SULF2,TGFB1,TM4SF4,TYMS,WNT1,WNT10B
GO: Biological Process	GO:0035966	response to topologically incorrect protein		0	0.0192	0.0001	0.0007	55	184	AARS,AMFR,ASNS,CALR,SERPINH1,CREB3L1,SRPRB,DERL3,EIF2AK3,EDEM1,TATDN2,DDX11,FBXO6,PDIA6,EIF2S1,TBL2,ERN1,HYOU1,DNAJB11,HSPH1,SERP1,GFPT1,YIF1A,SEC61B,PDIA5,PPP1R15B,HDGF,HSPA5,HSPA8,HSP90AA1,HSP90AB1,HSPD1,DNAJB1,IGFBP1,LMNA,NFE2L2,BHLHA15,STT3B,SEC61A1,DNAJC3,TMEM33,RNF126,SELENOS,ERP44,SRPRA,SSR1,MYDGF,THBS4,TLN1,SEC61G,HSP90B1,SDF2L1,CREB3L2,XBP1,MANF
GO: Biological Process	GO:1903050	regulation of proteolysis involved in cellular protein catabolic process		0	0.0193	0.0001	0.0007	73	267	MAD1L1,AKT1,ATM,BUB1,BUB1B,CCNB1,USP14,RGN,CDK1,CDC20,CDC27,CENPE,CENPF,CTSC,ANAPC15,ESPL1,DLGAP5,DAB2,FBXO5,KCNE2,PSME3,PSMD14,UCHL5,MAD2L2,FMR1,MTBP,UBE2C,HSP90AB1,MAD2L1,SMAD7,GEN1,NFE2L2,PRICKLE1,ANKIB1,PLK1,UBQLN2,PRKACA,PRKCG,PSMA1,PSMA5,PSMA7,PSMB2,PSMB3,PSMB5,PSMB7,PSMC1,PSMC2,PSMC3,PSMC4,PSMC5,PSMD1,PSMD2,PSMD7,PSMD11,RAD23B,CEP192,FBXW7,SCO1,STIL,SMARCC1,SUMO2,PBK,SMC5,AURKA,TPR,HSPBP1,…
GO: Biological Process	GO:0030323	respiratory tube development		0	0.0193	0.0001	0.0007	64	225	FZD1,ALDH1A2,TIMELESS,PLOD3,DNAAF1,DLG5,NOG,CHI3L1,ADAMTS2,PKDCC,TRAF4,CTNNB1,EDN2,EIF4E,EIF4EBP1,STK40,EPAS1,FSTL3,EYA1,FGF2,FGF7,FGF9,FGFR1,FGFR3,PDPN,GGT1,GLI2,GLI3,SAV1,HMGB1,HMGCS2,FOXA1,HSD11B1,TNC,ID1,RBPJ,ITGA3,LAMA5,LOX,MAN2A1,MGP,MYCN,TMTC3,PCSK5,PDGFRA,PGR,PPP1CA,LAMA1,PTK7,FBXW7,SFTPD,SPARC,CFC1,STRA6,TBX5,TGFB3,TULP3,TNS3,VEGFA,FNDC3B,WNT2,WNT7B,ZIC3,AIMP2
GO: Biological Process	GO:1901698	response to nitrogen compound		0	0.0197	0.0001	0.0007	212	981	SERPINA3,AARS,ABAT,AOC1,ADCY2,ADCY3,FZD1,ADM,PARP1,ADRA1B,AGTR1,AGXT,AKT1,AKT2,ATP6V0D2,ALDH3A1,APEX1,AQP8,APRT,ASNS,ASS1,ATP4B,ATP6V0C,ATP7B,ATRX,BLM,GGH,BRCA1,SPHK1,EIF2B3,CAD,ATP6V0E1,KALRN,SOCS3,CASP3,CCNA2,CCND3,CCNE1,NEURL1,CDK1,CDC6,DDX21,CDKN1A,CEBPB,CFL1,CHRM4,CHRNB1,GLP2R,EFTUD2,AP3S1,CCR7,COL1A1,COL4A1,COL5A2,NOX4,GPRC6A,BCAR1,CRY1,SOGA1,CSK,ATP6V0A4,CTNNB1,CYC1,CYP11A1,CYP27B1,DDX1,DH…
GO: Biological Process	GO:0043161	proteasome-mediated ubiquitin-dependent protein catabolic process		0	0.0199	0.0001	0.0007	99	393	MAD1L1,AKT1,AMFR,ATM,BUB1,BUB1B,CCNB1,CCNF,USP14,MTA1,CDK1,CDC20,CDC27,CDC34,AURKB,CENPE,CENPF,DERL3,ANAPC15,DZIP3,CTNNB1,EDEM1,ESPL1,DLGAP5,DAB2,DDB1,FBXO2,FBXO6,KIF14,KCTD10,PSME3,PSMD14,UBE4B,RNF181,MAD2L2,UBE2J1,GTSE1,ERLIN1,C2orf40,MTBP,TRIM63,SEC61B,UBE2S,OS9,UBE2C,HSPA5,HSP90AB1,MAD2L1,SMAD7,GEN1,NFE2L2,PRICKLE1,STT3B,PCBP2,ANKIB1,PLK1,UBQLN2,FBXL15,PSMA1,PSMA5,PSMA7,PSMB2,PSMB3,PSMB5,PSMB…
GO: Biological Process	GO:0051436	negative regulation of ubiquitin-protein ligase activity involved in mitotic cell cycle		0	0.0201	0.0001	0.0007	28	71	BUB1B,CCNB1,CDK1,CDC20,CDC27,ANAPC15,FBXO5,PSME3,PSMD14,UBE2C,MAD2L1,PSMA1,PSMA5,PSMA7,PSMB2,PSMB3,PSMB5,PSMB7,PSMC1,PSMC2,PSMC3,PSMC4,PSMC5,PSMD1,PSMD2,PSMD7,PSMD11,UBA52
GO: Biological Process	GO:0071459	protein localization to chromosome, centromeric region		0	0.0211	0.0001	0.0008	10	13	BUB1B,CDK1,AURKB,CENPA,HASPIN,MTBP,MIS12,SPDL1,RCC2,KNL1
GO: Biological Process	GO:0044774	mitotic DNA integrity checkpoint		0	0.0221	0.0001	0.0008	37	107	CNOT6,TICRR,ATM,BLM,IER3,CCNA2,CCNB1,CNOT9,CDK1,CDC25C,CDKN1A,ZNF385A,ARID3A,E2F1,CARM1,GTSE1,PRMT1,HUS1,C10orf90,FOXO4,MRE11,RGCC,MSH2,CNOT3,NPM1,PCNA,E2F7,TIPIN,RFWD3,FANCI,RPA2,CLSPN,AURKA,TFDP1,TOP2A,TOP2B,UBA52
GO: Biological Process	GO:0006487	protein N-linked glycosylation		0	0.0222	0.0001	0.0008	30	79	MCFD2,OSTC,DERL3,MGAT4C,EDEM1,DAD1,DDOST,UBE2J1,ST6GALNAC4,FUT8,MGAT4A,KRTCAP2,STT3A,LMAN1,MAN1A1,MAN2A1,MGAT2,MGAT3,STT3B,PGM3,ALG5,ALG8,ALG6,GNPTAB,PRKCSH,GANAB,MOGS,ST8SIA4,MAN1C1,ST6GALNAC5
GO: Biological Process	GO:0051186	cofactor metabolic process		0	0.0227	0.0001	0.0008	102	409	ACLY,AHCY,ALDOA,AMBP,AKR1C3,ATIC,BAAT,BHMT,GGH,IER3,SLC5A6,MTHFD1L,COX10,H6PD,CPOX,TKFC,ACOT11,ADPGK,HDAC4,DHFR,DLAT,DNMT1,DERA,NAMPT,AASS,HSD17B12,AADAT,ENO1,COQ7,PDZD11,ACSL1,FDX1,FDXR,FMO1,FPGS,SLC25A39,GALE,GALK1,GAPDH,MTHFD2,ACSS1,GART,GCH1,ACOT2,GPD1,HK2,HMGCR,HMOX1,HSD11B1,IDH1,IDH3A,IBA57,EIF6,LDHA,MDH2,ME1,PANK1,MOCS1,MPI,MTRR,MVD,NCF2,PNP,SLC11A2,HACD2,PCK2,PDHA2,PDK4,PFKFB4,PGAM1,PGD,P…
GO: Biological Process	GO:0009967	positive regulation of signal transduction		0	0.0235	0.0001	0.0009	304	1488	ABAT,ACTN4,ACVR1,ADAM8,ADORA1,ADORA2B,PARP1,ADRA1B,ADRA2B,AGTR1,AKT1,C1QTNF1,AKT2,C1QTNF2,ALDH1A3,ALOX12B,ANGPT1,APAF1,ITGA8,ALS2,RHOC,SKAP1,AKR1C3,ATM,ATP6V0C,ADAM9,BDNF,BMP1,BMP2,KSR1,BNIP3,SPHK1,BUB1,C1QBP,CALR,SOCS3,SH2D2A,CBL,CD36,NEURL1,CD63,CDK1,CDH3,CDKN2B,CTSC,S1PR2,CHGA,CHI3L1,CHN1,CCR7,BMP8A,EIF2AK3,HAND2,COL1A1,NEPRO,MAGED1,ADAMTS3,EEF1E1,BAG4,NOX4,ZNF385A,TRAF4,CSF1,CSK,ANKRD17,CTNNB…
GO: Biological Process	GO:0023056	positive regulation of signaling		0	0.0248	0.0001	0.0009	335	1662	ABAT,ACTN4,ACVR1,ADAM8,ADORA1,ADORA2B,PARP1,ADRA1B,ADRA2B,AGTR1,AKT1,C1QTNF1,AKT2,C1QTNF2,ALDH1A3,ALOX12B,ANGPT1,APAF1,ITGA8,ALS2,RHOC,SKAP1,AKR1C3,ATM,ATP6V0C,ADAM9,BDNF,BMP1,BMP2,KSR1,BNIP3,FOXL2,APLN,SPHK1,BUB1,C1QBP,CACNA1B,TRPA1,CALR,SOCS3,CASR,SH2D2A,RUNX1,CBL,CCKAR,CD36,NEURL1,CD63,CDK1,CDH3,CDKN2B,CTSC,S1PR2,CHGA,CHI3L1,CHN1,SLC24A2,CCR7,BMP8A,EIF2AK3,HAND2,COL1A1,NEPRO,MAGED1,ADAMTS3,EEF…
GO: Biological Process	GO:0060485	mesenchyme development		0	0.025	0.0001	0.0009	72	264	ACTC1,ACVR1,EOMES,AMH,VASN,BMP2,ALDH1A2,NOG,CFL1,HAND1,HAND2,COL1A1,CTNNB1,CYP26A1,DAB2,FGF19,EDNRB,EFNB1,TRIM28,ENG,LEF1,ERBB4,EZH2,CITED2,SEMA3A,BASP1,OLFM1,FGF9,FGFR1,MAD2L2,FOXF2,FRZB,DLL3,GBX2,GJA1,STRAP,HAS2,FOXA1,HNRNPAB,RBPJ,LAMA5,SMAD7,RGCC,BCL9L,CYP26C1,WNT4,PLAUR,BNC2,PTK7,REST,TRIM62,TMEM100,RXRA,S100A4,SFRP1,SFRP2,WNT10A,SMO,SNAI1,POFUT2,TBX5,TEAD1,TFAP2A,TGFB1,TGFB3,TGFBR1,WNT2,WNT7…
GO: Biological Process	GO:1901342	regulation of vasculature development		0	0.025	0.0001	0.0009	72	264	ADM,ADORA2B,ANGPT2,ANXA3,KLK3,RHOB,ADGRB1,ADGRB2,BRCA1,SPHK1,CAMP,RUNX1,CD36,CHI3L1,ROCK2,COL4A2,ADAMTS1,CTNNB1,CYP1B1,PDCD6,ECM1,EPHA2,ANGPTL4,ENG,MTDH,EPHB4,LRG1,TNFRSF12A,ANGPT4,FGF2,HTATIP2,SRPX2,CNMD,HMGB1,HMOX1,ID1,IL1A,ITGA5,JAK1,FOXO4,RGCC,HIPK2,NFE2L2,NPPB,NTRK1,SERPINE1,PDE3B,PF4,WNT4,PGF,PTGER4,PTGS2,VASH2,MMRN2,TMEM100,FBXW7,ADM2,CCL13,CCL24,CX3CL1,SFRP1,SFRP2,SPARC,SULF1,MYDGF,TBXA2R…
GO: Biological Process	GO:0006405	RNA export from nucleus		0	0.0251	0.0001	0.0009	40	120	XPO5,NUP155,NUP93,EIF4A3,NUP58,POM121,NUP153,EIF4E,EIF5A,ALYREF,DDX39A,THOC3,RBMX2,NUP50,RNPS1,XPOT,CPSF2,NPM1,NUP43,NUP37,POLR2D,THOC6,NUP62CL,RAN,RANBP1,NUP85,NUP35,NDC1,NUP205,NUP210,NXF2,NUP160,NUP188,TPR,NUP62,U2AF1,SLBP,NUP107,NUP214,AAAS
GO: Biological Process	GO:0071426	ribonucleoprotein complex export from nucleus		0	0.0251	0.0001	0.0009	40	120	NUP155,NUP93,EIF4A3,NUP58,POM121,NUP153,EIF4E,EIF5A,ALYREF,DDX39A,THOC3,RBMX2,NUP50,RNPS1,XPOT,EIF6,CPSF2,NPM1,NUP43,NUP37,POLR2D,THOC6,NUP62CL,RAN,NUP85,NUP35,NDC1,NUP205,RRS1,NUP210,NXF2,NUP160,NUP188,TPR,NUP62,U2AF1,SLBP,NUP107,NUP214,AAAS
GO: Biological Process	GO:0090092	regulation of transmembrane receptor protein serine/threonine kinase signaling pathway		0	0.0253	0.0001	0.0009	63	222	ACVR1,FZD1,PARP1,VASN,ITGA8,CHRD,BMP1,BMP2,CDKN2B,NOG,BMP8A,ONECUT2,SOSTDC1,DAB2,ENG,FSTL3,LRG1,CITED2,DACT1,FBN1,FBN2,FGF9,FST,FKBP1A,DKK3,STRAP,HSPA5,CYR61,RBPJ,ILK,INHBA,INHBB,ITGA3,SMAD6,SMAD7,MEN1,HIPK2,CITED1,BCL9L,NBL1,NEO1,BMPER,PCSK6,PIN1,FBXL15,NANOG,SFRP1,SFRP2,SKIL,UBE2O,DKK1,PEG10,SULF1,TGFB1,TGFB3,GREM2,TGFBR1,TTK,UBA52,WNT1,PMEPA1,TBX20,SMURF1
GO: Biological Process	GO:0043068	positive regulation of programmed cell death		0	0.0253	0.0001	0.0009	150	655	ADAM8,ADM,AKT1,ALDH1A3,KLF11,APAF1,APBB2,RHOB,FAM72A,AKR1C3,ATM,BARD1,BMP2,ALDH1A2,BNIP3,FOXL2,BUB1,C1QBP,KALRN,CASP3,CASP6,NEURL1,CDC34,CDK4,CDKN1A,CTSC,NGEF,EIF2AK3,ARHGEF6,MAGED1,EEF1E1,NOX4,CTNNB1,CYP1B1,HDAC4,MELK,GSDME,PCSK9,CASP8AP2,PDCD6,E2F1,ECT2,NUPR1,LPAR1,PPIF,LATS2,EIF2S1,EIF5A,EPHA7,ERBB4,SAP18,F2R,TNFRSF12A,FGD1,FGFR3,MYBBP1A,ANP32B,HTATIP2,SIVA1,BEX3,ANKRD1,FRZB,PNMA2,HCAR2,PRELID…
GO: Biological Process	GO:1903827	regulation of cellular protein localization		0	0.0256	0.0001	0.0009	139	598	ACTL6A,FZD1,PARP1,AKT1,AKT2,DYRK2,ANGPT1,KNSTRN,CHCHD4,RUVBL1,BARD1,BCL3,BRCA1,SPHK1,NOL3,KALRN,CAMK4,CCNB1,CD36,CDK1,CDKN1A,CENPE,WDR46,RHOU,DERL3,EIF2AK3,BAG4,PKDCC,KIF20B,CSK,RAB11FIP5,CTNNB1,EDEM1,CTSK,LDLRAP1,DAB2,NUP58,DBN1,DKC1,GNL3,SAE1,E2F1,ECT2,EGFR,TRIM28,EPHA2,NUTF2,ERBB4,RGS19,DACT1,WDR75,LYPLA1,TACC3,UBE2J1,ANP32B,GTSE1,CCT7,CCT2,SORBS1,SPAG5,CCT8,FYN,WBP11,HSPH1,GLI3,OS9,HTRA2,GZMB…
GO: Biological Process	GO:0043603	cellular amide metabolic process		0	0.0267	0.0001	0.0009	219	1023	AARS,LRRC47,CNOT6,NLN,AARS2,XPO5,AKT1,AKT2,SLC25A29,DEGS2,ALOX12B,TICRR,ANG,SLC25A5,TRIM71,YBX3,CPZ,KLK3,YARS,ASNS,ASS1,MRPS34,DDX3Y,EIF3C,ATIC,EIF3D,EIF3J,PABPC4,BCL3,GGH,SGPL1,SLC5A6,EIF2B3,EIF2S2,C1QBP,CAD,CALR,CARS,CNOT9,NEURL1,CDK4,CGA,EFTUD2,CLN5,QKI,EIF2AK3,SPTLC2,MTHFD1L,EEF1E1,CPN1,ZNF385A,CYP1B1,RSL1D1,EIF4A3,SPCS2,DDX1,DHFR,CPEB2,DPEP1,ECE1,COL4A3BP,YARS2,LRPPRC,NAMPT,EGFR,EIF1AX,MRPS2…
GO: Biological Process	GO:0060070	canonical Wnt signaling pathway		0	0.0289	0.0001	0.001	81	308	FZD1,FZD9,BMP2,CDH3,NOG,CTHRC1,COL1A1,SOSTDC1,CTNNB1,DAB2,PTPRU,LATS2,PSME3,PSMD14,LEF1,KREMEN1,RGS19,DACT1,FGF2,FGF9,FGFR3,MAD2L2,FRZB,FZD2,DKK3,GATA3,GLI3,FZD10,IGFBP1,IGFBP2,IGFBP4,RBPJ,ILK,LMX1A,LRP4,LRP5,MCC,MGAT3,MITF,MLLT3,BCL9L,MYH6,PRICKLE1,WNT4,PIN1,ASPM,NLE1,PPP1CA,PSMA1,PSMA5,PSMA7,PSMB2,PSMB3,PSMB5,PSMB7,PSMC1,PSMC2,PSMC3,PSMC4,PSMC5,PSMD1,PSMD2,PSMD7,PSMD11,PTK7,DRAXIN,SDC1,BICC1,SF…
GO: Biological Process	GO:0051437	positive regulation of ubiquitin-protein ligase activity involved in regulation of mitotic cell cycle transition		0	0.0292	0.0001	0.001	29	76	BUB1B,CCNB1,CDK1,CDC20,CDC27,ANAPC15,FBXO5,PSME3,PSMD14,UBE2C,MAD2L1,PLK1,PSMA1,PSMA5,PSMA7,PSMB2,PSMB3,PSMB5,PSMB7,PSMC1,PSMC2,PSMC3,PSMC4,PSMC5,PSMD1,PSMD2,PSMD7,PSMD11,UBA52
GO: Biological Process	GO:0034501	protein localization to kinetochore		0	0.0297	0.0001	0.001	9	11	BUB1B,CDK1,AURKB,HASPIN,MTBP,MIS12,SPDL1,RCC2,KNL1
GO: Biological Process	GO:0030182	neuron differentiation		0	0.0307	0.0001	0.0011	287	1398	EOMES,FZD1,ADM,ADRA2B,IGSF9,AKT1,RASAL1,ISLR2,LRFN1,APBB2,GAS7,ALS2,APOA4,ARF4,ARHGDIA,ARSB,DUOXA1,ADGRB1,GALR2,BDNF,PRDM1,BMP2,ALDH1A2,SPHK1,BYSL,DDR1,KALRN,CALR,CALU,CASP3,RUNX2,RUNX1,CCKAR,NEURL1,CDC20,CDH11,NOG,CEBPB,RPS6KA5,NUMBL,CFL1,CHAT,CHN1,CPNE6,NRXN3,CLN5,NGEF,CTHRC1,ATXN10,QKI,CNGB1,HAND2,CNTN1,ROCK2,ONECUT2,NEPRO,ADAMTS1,CRABP2,KIF20B,SIPA1L1,PLXNA4,CTNNB1,ZNF536,DAB2,DBN1,MFRP,DCX,P…
GO: Biological Process	GO:0046620	regulation of organ growth		0	0.0309	0.0001	0.0011	33	92	YBX3,CCNB1,CDK1,NOG,CACNA2D2,CGA,LATS2,ERBB4,BASP1,FDPS,FGF2,FGF9,FGFR1,CARM1,SERP1,GJA1,SAV1,HLX,RBPJ,KCNK2,MEN1,MYH6,NCAM1,PIN1,WWC2,ANKRD26,SLC6A4,SMO,TBX5,COL14A1,WNT2,WT1,TBX20
GO: Biological Process	GO:0016458	gene silencing		0	0.0311	0.0001	0.0011	70	256	HIST1H4I,CDC45,CNOT6,HIST1H3C,HIST1H3E,HIST1H3I,HIST1H3H,HIST1H3B,XPO5,HIST1H4D,HIST1H4C,BAHCC1,SMARCA5,HAT1,BEND3,TRIM71,ERI1,HIST1H2AG,CNOT9,ASF1A,NUP155,MORF4L2,NUP93,NUP58,POM121,NUP153,DNMT1,EGFR,TRIM28,FMR1,PABPC1,SND1,NUP50,HIST1H2AE,H2AFX,H2AFZ,AJUBA,HELLS,HMGA1,HIST1H2AH,EIF6,ATAD2,UHRF1,CNOT3,NUP43,NUP37,POLR2A,POLR2D,POLR2E,RAN,LIN28A,NUP85,BAHD1,NUP35,NDC1,SMARCA4,NUP205,SUV39H1,NUP21…
GO: Biological Process	GO:0010035	response to inorganic substance		0	0.0318	0.0001	0.0011	131	559	ABAT,AOC1,PARP1,ALB,APEX1,APOA4,RHOB,ASS1,AKR1C3,ATIC,HAMP,ATP7B,ATRX,ADAM9,BLM,GGH,BNIP3,SPHK1,TRPA1,NOL3,CALR,CASP3,CASP6,CASR,CCNA2,CCNB1,RGN,CD36,CDK1,CDK4,CPNE6,CCR7,EIF2AK3,COL1A1,PTGES,CPOX,CRYAB,TESMIN,CTNNB1,CYP1B1,CYP11A1,EIF4A3,CYP27B1,DHFR,DNMT1,DPEP1,PDCD6,ECE1,ECT2,PPIF,EGFR,EIF2S1,SLC25A13,LEF1,KCNMB2,FSTL3,ADGRV1,EZH2,NDRG1,FGA,FMR1,FN1,FNTB,CPNE7,HSPH1,GART,GATM,GCH1,GIPR,PRDX3,G…
GO: Biological Process	GO:0007178	transmembrane receptor protein serine/threonine kinase signaling pathway		0	0.033	0.0001	0.0011	88	343	ACVR1,FZD1,PARP1,NCEH1,VASN,ITGA8,CHRD,ADAM9,BMP1,BMP2,RUNX2,CBL,CDH5,CDKN2B,NOG,BMP8A,ONECUT2,SOSTDC1,DAB2,USP15,WFIKKN2,ENG,LEF1,FSTL3,LRG1,CITED2,DACT1,FBN1,FBN2,RBM14,FGF9,FST,FKBP1A,FUT8,DKK3,SUB1,FSTL1,STRAP,ATOH8,HSPA5,ID1,CYR61,RBPJ,ILK,INHBA,INHBB,ITGA3,ITGB5,LRP4,LTBP2,SMAD6,SMAD7,SMAD9,MEN1,HIPK2,CITED1,BCL9L,MYH6,NBL1,NEO1,BMPER,PCSK6,PIN1,FBXL15,PTPRK,TMEM100,NANOG,CCL13,SFRP1,SFRP2,…
GO: Biological Process	GO:0010647	positive regulation of cell communication		0	0.0331	0.0001	0.0011	338	1684	ABAT,ACTN4,ACVR1,ADAM8,ADORA1,ADORA2B,PARP1,ADRA1B,ADRA2B,AGTR1,KIAA1324,AKT1,C1QTNF1,AKT2,C1QTNF2,ALDH1A3,ALOX12B,ANGPT1,APAF1,ITGA8,ALS2,RHOC,SKAP1,AKR1C3,ATM,ATP6V0C,ADAM9,BDNF,BMP1,BMP2,KSR1,BNIP3,FOXL2,APLN,SPHK1,BUB1,C1QBP,CACNA1B,TRPA1,CALR,SOCS3,CASR,SH2D2A,RUNX1,CBL,CCKAR,CD36,NEURL1,CD63,CDK1,CDH3,CDKN2B,CTSC,S1PR2,CHGA,CHI3L1,CHN1,SLC24A2,CCR7,BMP8A,EIF2AK3,HAND2,COL1A1,NEPRO,MAGED1,AD…
GO: Biological Process	GO:0040011	locomotion		0	0.0338	0.0001	0.0011	347	1735	ACTN4,ACVR1,ADAM8,ADCY3,TRIM59,ADORA1,AGTR1,PIP5K1A,AKT1,AKT2,ANG,ANGPT1,ANGPT2,ANXA3,APBB2,IFITM1,APEX1,ARF4,RHOB,RHOC,ARHGDIA,ARHGDIB,ARSB,PLPP1,CHRD,ATP1A4,RAP2C,ATP5F1B,ADAM9,BDNF,BMP2,SPHK1,SGPL1,C1QBP,DDR1,CALCA,CALR,CASR,PSTPIP1,SLC7A6,CCKAR,USP14,RGN,SLC16A3,SCARB1,NEURL1,CD63,CD151,CDK1,NOG,RPS6KA5,CFL1,CGA,CHGA,CHN1,CHRM4,NRXN3,CTHRC1,CCR7,CMKLR1,HAND2,COL1A1,ROCK2,ONECUT2,BAG4,CXCL14,N…
GO: Biological Process	GO:0010942	positive regulation of cell death		0	0.0341	0.0001	0.0012	157	695	ADAM8,ADM,PARP1,AKT1,ALDH1A3,KLF11,APAF1,APBB2,RHOB,FAM72A,AKR1C3,ATM,BARD1,BMP2,ALDH1A2,BNIP3,FOXL2,BUB1,C1QBP,KALRN,CASP3,CASP6,NEURL1,CDC34,CDK4,CDKN1A,CTSC,NGEF,EIF2AK3,ARHGEF6,MAGED1,EEF1E1,NOX4,CTNNB1,CYP1B1,HDAC4,MELK,GSDME,PCSK9,CASP8AP2,PDCD6,E2F1,ECT2,NUPR1,LPAR1,PPIF,LATS2,EIF2S1,EIF5A,EPHA7,ERBB4,SAP18,F2R,TNFRSF12A,FGD1,FGFR3,MYBBP1A,ANP32B,HTATIP2,SIVA1,BEX3,ANKRD1,FRZB,PNMA2,HCAR2,…
GO: Biological Process	GO:0030968	endoplasmic reticulum unfolded protein response		0	0.0355	0.0001	0.0012	42	130	AARS,AMFR,ASNS,CALR,CREB3L1,SRPRB,DERL3,EIF2AK3,EDEM1,TATDN2,DDX11,PDIA6,EIF2S1,TBL2,ERN1,HYOU1,DNAJB11,SERP1,GFPT1,YIF1A,SEC61B,PDIA5,PPP1R15B,HDGF,HSPA5,IGFBP1,LMNA,NFE2L2,BHLHA15,SEC61A1,DNAJC3,TMEM33,SELENOS,SRPRA,SSR1,MYDGF,TLN1,SEC61G,HSP90B1,SDF2L1,CREB3L2,XBP1
GO: Biological Process	GO:0060707	trophoblast giant cell differentiation		0	0.0375	0.0001	0.0013	11	16	PRDM1,SOCS3,HAND1,ERF,PLK4,GJB5,ITGAV,MDFI,E2F7,E2F8,SNAI1
GO: Biological Process	GO:0031401	positive regulation of protein modification process		0	0.0375	0.0001	0.0013	256	1230	ACVR1,ADAM8,ADCY2,ADCY3,FZD1,ADORA1,ADORA2B,ADRA1B,ADRA2B,AGTR1,AKT1,C1QTNF1,AKT2,C1QTNF2,ALOX12B,ANG,ANGPT1,ALS2,ATM,HAMP,RAP2C,ADAM9,BDNF,BMP1,BMP2,KSR1,BRCA1,SPHK1,BUB1B,CALCA,CAMP,SOCS3,CCNB1,CCND3,RGN,MTA1,CD36,NEURL1,CDK1,CDC6,CDC20,CDC27,CDKN1A,RPS6KA5,CENPE,S1PR2,CHI3L1,CCR7,BMP8A,CNTN1,ROCK2,MAGED1,ANAPC15,BAG4,NOX4,TRAF4,CSF1,CSK,CTNNB1,SART3,HDAC4,DAB2,CDCA2,FBXO5,KIF14,FGF19,GNL3,DNMT…
GO: Biological Process	GO:0001736	establishment of planar polarity		0	0.0377	0.0001	0.0013	41	126	FZD1,AP2A1,CTHRC1,DAB2,GPC6,CELSR3,PSME3,PSMD14,DACT1,GPC4,FOXF2,FZD2,MLLT3,PRICKLE1,ROR1,PSMA1,PSMA5,PSMA7,PSMB2,PSMB3,PSMB5,PSMB7,PSMC1,PSMC2,PSMC3,PSMC4,PSMC5,PSMD1,PSMD2,PSMD7,PSMD11,PTK7,RAC1,SFRP1,SFRP2,SFRP5,TIAM1,UBA52,WNT1,WNT7B,SMURF1
GO: Biological Process	GO:0031667	response to nutrient levels		0	0.0386	0.0001	0.0013	137	592	AOC1,ACTL6A,FZD1,ADM,ADSL,KIAA1324,AHCY,AKT1,AKT2,ALB,ATP6V0D2,ALDH3A1,ALPL,PPM1D,APAF1,HAT1,ARSB,RUVBL1,ASNS,ASS1,AKR1C3,ATP6V0C,ALDH1A2,BNIP3,BRCA1,BRCA2,SPHK1,CAD,ATP6V0E1,CAPN1,SOCS3,CASP3,CCKAR,CCNE1,CDKN1A,CDKN2B,CDKN2D,CHAT,LIPG,BMP8A,EIF2AK3,COL1A1,ADAMTS1,SPTLC2,POLDIP2,CTSK,CYP27B1,DAD1,PCSK9,DNMT1,EIF2S1,EIF2B1,ANGPTL4,EIF4EBP1,CTTN,TBL2,ERN1,ACSL1,WDR75,MYBBP1A,SPTLC1,WBP11,GAPDH,GATM…
GO: Biological Process	GO:0048545	response to steroid hormone		0	0.0406	0.0001	0.0013	134	577	ACVR1,ADM,PARP1,ADRA1B,AGTR1,AGXT,ALDH3A1,ALPL,ANXA3,ARSB,PLPP1,ASS1,AKR1C3,ATP1A3,ADAM9,BDNF,ALDH1A2,BRCA1,BRCA2,SPHK1,PAQR9,CACNA1B,CAD,CALR,SOCS3,CASP3,CCKAR,CCNA2,CCNE1,CNOT9,CDK4,CDKN1A,COL1A1,ROCK2,CPN1,CRY1,CRYAB,CTNNB1,CYP27B1,DAB2,ARNT2,DNMT1,DRD4,PTPRU,EGFR,EIF4E,EIF4EBP1,LEF1,NR2F6,EZH2,CITED2,RBM14,FGA,FKBP4,CARM1,FN1,FOSL2,PPARGC1B,PELP1,GATA3,RUVBL2,GJB2,GLI3,GLRX,TRIM63,MGARP,GOT1,…
GO: Biological Process	GO:1904668	positive regulation of ubiquitin protein ligase activity		0	0.0406	0.0001	0.0013	30	81	BUB1B,CCNB1,CDK1,CDC20,CDC27,ANAPC15,FBXO5,PSME3,PSMD14,UBE2S,UBE2C,MAD2L1,PLK1,PSMA1,PSMA5,PSMA7,PSMB2,PSMB3,PSMB5,PSMB7,PSMC1,PSMC2,PSMC3,PSMC4,PSMC5,PSMD1,PSMD2,PSMD7,PSMD11,UBA52
GO: Biological Process	GO:0045765	regulation of angiogenesis		0	0.0409	0.0001	0.0013	66	239	ADM,ADORA2B,ANGPT2,ANXA3,KLK3,RHOB,ADGRB1,ADGRB2,BRCA1,SPHK1,CAMP,RUNX1,CD36,CHI3L1,ROCK2,COL4A2,ADAMTS1,CTNNB1,CYP1B1,PDCD6,ECM1,EPHA2,ANGPTL4,ENG,MTDH,LRG1,TNFRSF12A,ANGPT4,FGF2,HTATIP2,SRPX2,CNMD,HMGB1,HMOX1,ID1,IL1A,ITGA5,JAK1,FOXO4,RGCC,HIPK2,NFE2L2,NPPB,NTRK1,SERPINE1,PDE3B,PF4,PGF,PTGS2,VASH2,MMRN2,FBXW7,ADM2,CCL13,CCL24,CX3CL1,SFRP1,SFRP2,SPARC,SULF1,MYDGF,TBXA2R,THBS4,TNFRSF1A,VEGFA,WARS
GO: Biological Process	GO:1904666	regulation of ubiquitin protein ligase activity		0	0.041	0.0001	0.0013	31	85	BUB1B,CCNB1,CDK1,CDC20,CDC27,ANAPC15,FBXO5,PSME3,PSMD14,MAD2L2,UBE2S,UBE2C,MAD2L1,PLK1,PSMA1,PSMA5,PSMA7,PSMB2,PSMB3,PSMB5,PSMB7,PSMC1,PSMC2,PSMC3,PSMC4,PSMC5,PSMD1,PSMD2,PSMD7,PSMD11,UBA52
GO: Biological Process	GO:0032880	regulation of protein localization		0	0.0433	0.0001	0.0014	224	1057	ABAT,ACTL6A,ADAM8,FZD1,PARP1,AGTR1,AKT1,AKT2,DYRK2,ANG,ANGPT1,SLC25A5,KNSTRN,BIRC5,ARHGDIA,CHCHD4,RUVBL1,ADAM9,BARD1,BCL3,BRCA1,SPHK1,BTN1A1,TRPA1,NOL3,KALRN,CAMK4,CAMP,CASR,CCNB1,CD36,CDK1,CDKN1A,CENPE,CACNA2D2,WDR46,RHOU,DERL3,CCR7,BMP8A,EIF2AK3,BAG4,PKDCC,CPT1A,KIF20B,CSK,RAB11FIP5,CTNNB1,EDEM1,CTSK,LDLRAP1,CLSTN3,RSL1D1,KIAA0586,DAB2,NUP58,DBN1,DKC1,GNL3,DRD4,NDUFAF2,SAE1,E2F1,ECT2,RASGRP1,EF…
GO: Biological Process	GO:0032269	negative regulation of cellular protein metabolic process		0	0.0446	0.0001	0.0015	234	1112	A2M,SERPINA3,CNOT6,XPO5,MAD1L1,AKT1,AKT2,AMBP,ANG,ANGPT1,BIRC5,TRIM71,CST7,FAM72A,ATM,BGN,BRCA1,BUB1,EIF2B3,BUB1B,SERPING1,SPOCD1,NOL3,CALR,SOCS3,CASP3,SERPINH1,CCNB1,PKMYT1,USP14,RGN,CNOT9,CDK1,CDC20,CDC27,FCMR,CDKN1A,CDKN2B,CDKN2D,NOG,CENPE,CENPF,CHAD,CACTIN,TNFAIP8,QKI,EIF2AK3,SH3BP5,ROCK2,ANAPC15,BAG4,CRY1,CRYAB,IBTK,CSK,CSTA,CTNNB1,MYADM,NOC2L,EIF4A3,DAB2,CD55,FBXO5,TINF2,DHCR24,DLG2,DNMT1,C…
GO: Biological Process	GO:0035239	tube morphogenesis		0	0.0453	0.0002	0.0015	102	415	ACVR1,FZD1,ADM,AGTR1,ANGPT1,APAF1,TRIM71,RHOB,BMP2,ALDH1A2,TIMELESS,DDR1,CASR,DNAAF1,DLG5,NOG,CFL1,CTHRC1,HAND1,HAND2,COL4A1,ROCK2,MAGED1,MTHFD1L,SOSTDC1,KIF20B,CSF1,CTNNB1,EGFR,EPHA2,ENG,LEF1,COQ7,EPHA7,EYA1,CITED2,DACT1,FGF2,FGFR3,PDPN,FZD2,NUP50,GATA3,GBX2,GJA1,GLI2,GLI3,ATOH8,PHB2,HLX,FOXA1,HOXD11,TNC,RBPJ,ILK,LAMA5,LHX1,LRP5,TACSTD2,MGP,CITED1,MYCN,TMTC3,PRICKLE1,PDGFRA,WNT4,PGF,PGR,PPP1CA,P…
GO: Biological Process	GO:0022008	neurogenesis		0	0.0455	0.0002	0.0015	327	1628	EOMES,FZD1,ADM,FZD9,ADRA2B,IGSF9,AKT1,AKT2,RASAL1,ISLR2,LRFN1,APBB2,GAS7,ALS2,APOA4,ARF4,ARHGDIA,ARSB,DUOXA1,ASCL2,ADGRB1,GALR2,BDNF,PRDM1,BMP2,ALDH1A2,SPHK1,EIF2B3,BYSL,DDR1,KALRN,CALR,CALU,CASP3,RUNX2,RUNX1,CCKAR,NEURL1,CDK1,CDC20,CDH11,NOG,CEBPB,RPS6KA5,NUMBL,CFL1,CHAT,CHN1,CPNE6,NRXN3,CLN5,NGEF,CTHRC1,ATXN10,QKI,CNGB1,HAND2,CNTN1,ROCK2,ONECUT2,NEPRO,ADAMTS1,CRABP2,KIF20B,CSF1,CSK,SIPA1L1,VCAN…
GO: Biological Process	GO:0007164	establishment of tissue polarity		0	0.0471	0.0002	0.0015	41	127	FZD1,AP2A1,CTHRC1,DAB2,GPC6,CELSR3,PSME3,PSMD14,DACT1,GPC4,FOXF2,FZD2,MLLT3,PRICKLE1,ROR1,PSMA1,PSMA5,PSMA7,PSMB2,PSMB3,PSMB5,PSMB7,PSMC1,PSMC2,PSMC3,PSMC4,PSMC5,PSMD1,PSMD2,PSMD7,PSMD11,PTK7,RAC1,SFRP1,SFRP2,SFRP5,TIAM1,UBA52,WNT1,WNT7B,SMURF1
GO: Biological Process	GO:0017038	protein import		0	0.0486	0.0002	0.0016	89	351	TIMM23,FZD1,PARP1,AKT1,DYRK2,ANGPT1,CHCHD4,AKR1C3,BCL3,BRCA1,SPHK1,NOL3,CBLB,CD36,CDK1,CDKN1A,CFL1,SAMM50,CSE1L,NUP155,NUP93,CTNNB1,DAB2,NUP58,ECT2,EGFR,TRIM28,NUTF2,IPO11,ERBB4,RGS19,F2R,DACT1,FGF9,TOMM40,TACC3,IPO7,NOP58,TIMM50,NUP50,GLI3,AFG3L2,SEC61B,PDIA3,PHB2,HSPA8,HSP90AA1,HSP90AB1,SNX33,KPNB1,KPNA2,KPNA4,IPO5,LMNA,TMEM173,MDFI,MT3,HNRNPM,PRICKLE1,MDFIC,PPP1R10,NUP62CL,PTGS2,RAN,RANBP1,IPO…
GO: Biological Process	GO:0030178	negative regulation of Wnt signaling pathway		0	0.0495	0.0002	0.0016	58	203	FZD1,BMP2,NOG,CTHRC1,SOSTDC1,DAB2,LATS2,PSME3,PSMD14,LEF1,RGS19,DACT1,FGF9,MAD2L2,FRZB,DKK3,GLI3,GRB10,WIF1,HIC1,IGFBP1,IGFBP2,IGFBP4,TRABD2B,LRP1,LRP4,MCC,MDFI,MLLT3,CITED1,PRICKLE1,WNT4,PSMA1,PSMA5,PSMA7,PSMB2,PSMB3,PSMB5,PSMB7,PSMC1,PSMC2,PSMC3,PSMC4,PSMC5,PSMD1,PSMD2,PSMD7,PSMD11,DRAXIN,BICC1,SFRP1,SFRP2,SFRP4,SFRP5,DKK1,NXN,UBA52,NOTUM
GO: Cellular Component	GO:0005694	chromosome		0	0	0	0	282	941	KIF18A,CHAF1B,SPC25,ACTL6A,HIST1H4I,ADD3,CDC45,CENPP,PARP1,HIST1H2BF,HIST1H3C,HIST1H3E,HIST1H3I,HIST1H3H,HIST1H3B,HIST1H4D,HIST1H4C,MAD1L1,ALDOA,BAHCC1,SMARCA5,KNSTRN,APEX1,HAT1,BEND3,BIRC5,SPC24,RUVBL1,ATM,ATRX,SAP30,BLM,BRCA1,BRCA2,BUB1,BUB1B,TIMELESS,NSMCE1,HIST1H2AG,HIST1H2BJ,RUNX2,CCNB1,SMC3,CDK1,CDK4,AURKB,LRWD1,CEBPB,CENPA,CENPE,CENPF,RCC1,CHEK1,RECQL4,ASF1A,HAND2,MAGED1,NSL1,ZNF385A,ANKRD…
GO: Cellular Component	GO:0098687	chromosomal region		0	0	0	0	137	344	KIF18A,SPC25,HIST1H4I,CENPP,PARP1,HIST1H3C,HIST1H3E,HIST1H3I,HIST1H3H,HIST1H3B,HIST1H4D,HIST1H4C,MAD1L1,KNSTRN,APEX1,HAT1,BIRC5,SPC24,ATM,ATRX,BLM,BRCA2,BUB1,BUB1B,NSMCE1,CCNB1,SMC3,CDK1,AURKB,LRWD1,CEBPB,CENPA,CENPE,CENPF,CHEK1,NSL1,KNTC1,CENPL,NUF2,DDB1,TRIM66,TINF2,NCAPD2,DNA2,DNMT1,CENPS,ESCO2,ALYREF,CENPW,NDC80,FEN1,FMR1,PHF6,THOC3,SPAG5,CENPI,MTBP,SLX4,KIF2C,ZWINT,WDHD1,H2AFX,PMF1,HELLS,CBX…
GO: Cellular Component	GO:0044427	chromosomal part		0	0	0	0	251	839	KIF18A,CHAF1B,SPC25,ACTL6A,HIST1H4I,CDC45,CENPP,PARP1,HIST1H2BF,HIST1H3C,HIST1H3E,HIST1H3I,HIST1H3H,HIST1H3B,HIST1H4D,HIST1H4C,MAD1L1,ALDOA,BAHCC1,SMARCA5,KNSTRN,APEX1,HAT1,BEND3,BIRC5,SPC24,RUVBL1,ATM,ATRX,SAP30,BLM,BRCA2,BUB1,BUB1B,TIMELESS,NSMCE1,HIST1H2AG,HIST1H2BJ,RUNX2,CCNB1,SMC3,CDK1,CDK4,AURKB,LRWD1,CEBPB,CENPA,CENPE,CENPF,RCC1,CHEK1,ASF1A,HAND2,MAGED1,NSL1,ZNF385A,ANKRD17,CTNNB1,KNTC1,CE…
GO: Cellular Component	GO:0000775	chromosome, centromeric region		0	0	0	0	84	185	KIF18A,SPC25,CENPP,MAD1L1,KNSTRN,BIRC5,SPC24,ATRX,BUB1,BUB1B,CCNB1,SMC3,AURKB,LRWD1,CEBPB,CENPA,CENPE,CENPF,NSL1,KNTC1,CENPL,NUF2,NCAPD2,DNMT1,CENPS,ESCO2,CENPW,NDC80,PHF6,SPAG5,CENPI,MTBP,KIF2C,ZWINT,WDHD1,PMF1,HELLS,CBX3,OIP5,NUDCD2,INCENP,SGO2,KIF22,MAD2L1,SGO1,MKI67,NEK2,MIS18A,NUP43,ORC2,MIS12,CENPM,NUP37,DSCC1,PLK1,ERCC6L,SPDL1,RAD21,ZWILCH,RANGAP1,CENPU,CDCA8,SUV39H2,CENPQ,MIS18BP1,NUP85,D…
GO: Cellular Component	GO:0000793	condensed chromosome		0	0	0	0	87	208	SPC25,ADD3,MAD1L1,SMARCA5,KNSTRN,BIRC5,SPC24,BLM,BRCA1,BUB1,BUB1B,NSMCE1,CCNB1,SMC3,AURKB,CEBPB,CENPA,CENPE,CENPF,RCC1,CHEK1,NSL1,KNTC1,NUF2,NCAPD2,SMC4,CENPS,LRPPRC,CENPW,FANCD2,NDC80,PHF6,SMC2,SPAG5,KIF2C,TOPBP1,ZWINT,H2AFX,PMF1,CBX3,HMGB1,HMGB2,HUS1,NUDCD2,INCENP,SGO2,LIG4,MAD2L1,SGO1,MKI67,MRE11,NEK2,NUP43,ORC2,MIS12,CENPM,NUP37,PLK1,ERCC6L,SPDL1,RAD21,RAD51,ZWILCH,RANGAP1,CENPU,RPA1,MIS18BP1…
GO: Cellular Component	GO:0000779	condensed chromosome, centromeric region		0	0	0	0	55	105	SPC25,MAD1L1,KNSTRN,BIRC5,SPC24,BUB1,BUB1B,CCNB1,AURKB,CEBPB,CENPA,CENPE,CENPF,NSL1,KNTC1,NUF2,NCAPD2,CENPS,CENPW,NDC80,PHF6,SPAG5,KIF2C,ZWINT,PMF1,CBX3,NUDCD2,INCENP,SGO2,MAD2L1,SGO1,NEK2,NUP43,ORC2,MIS12,CENPM,NUP37,PLK1,ERCC6L,SPDL1,ZWILCH,RANGAP1,CENPU,MIS18BP1,NUP85,DSN1,CENPN,CENPK,AURKA,NCAPD3,SKA1,CENPH,KNL1,NUP107,SKA3
GO: Cellular Component	GO:0000776	kinetochore		0	0	0	0	58	124	KIF18A,SPC25,MAD1L1,KNSTRN,BIRC5,SPC24,BUB1,BUB1B,CCNB1,AURKB,CENPA,CENPE,CENPF,NSL1,KNTC1,NUF2,CENPS,CENPW,NDC80,PHF6,SPAG5,CENPI,MTBP,KIF2C,ZWINT,PMF1,NUDCD2,INCENP,SGO2,KIF22,MAD2L1,SGO1,NEK2,NUP43,ORC2,MIS12,CENPM,NUP37,PLK1,ERCC6L,SPDL1,ZWILCH,RANGAP1,CENPU,MIS18BP1,NUP85,DSN1,SEC13,CENPN,CENPK,NUP160,CBX5,SKA1,TPR,CENPH,KNL1,NUP107,SKA3
GO: Cellular Component	GO:0000777	condensed chromosome kinetochore		0	0	0	0	49	95	SPC25,MAD1L1,KNSTRN,BIRC5,SPC24,BUB1,BUB1B,CCNB1,CENPA,CENPE,CENPF,NSL1,KNTC1,NUF2,CENPS,CENPW,NDC80,PHF6,SPAG5,KIF2C,ZWINT,PMF1,NUDCD2,INCENP,SGO2,MAD2L1,SGO1,NEK2,NUP43,ORC2,MIS12,CENPM,NUP37,PLK1,ERCC6L,SPDL1,ZWILCH,RANGAP1,CENPU,MIS18BP1,NUP85,DSN1,CENPN,CENPK,SKA1,CENPH,KNL1,NUP107,SKA3
GO: Cellular Component	GO:0000228	nuclear chromosome		0	0	0	0	162	569	CHAF1B,ACTL6A,HIST1H4I,ADD3,CDC45,PARP1,HIST1H2BF,HIST1H3C,HIST1H3E,HIST1H3I,HIST1H3H,HIST1H3B,HIST1H4D,HIST1H4C,ALDOA,SMARCA5,APEX1,HAT1,BEND3,BIRC5,RUVBL1,ATM,ATRX,SAP30,BLM,BRCA1,BRCA2,BUB1,BUB1B,TIMELESS,HIST1H2AG,HIST1H2BJ,RUNX2,CCNB1,SMC3,CDK1,AURKB,LRWD1,CEBPB,CENPA,CENPE,RCC1,CHEK1,ASF1A,HAND2,ZNF385A,CTNNB1,DDB1,GINS1,DDX11,TINF2,NCAPD2,DNA2,CHAF1A,E2F1,ESCO2,LRPPRC,MIXL1,TRIM28,ALYREF,Z…
GO: Cellular Component	GO:0005819	spindle		0	0	0	0	102	308	KIF18A,MAD1L1,AKT1,SLC25A5,KNSTRN,BIRC5,ATM,BUB1B,CAPG,CAPN6,PRC1,CCNB1,SMC3,CDK1,CDC6,CDC20,DNAAF1,CDC27,AURKB,CENPE,CENPF,ROCK2,KIF23,POC1A,KIF20B,CTNNB1,ESPL1,KNTC1,DLGAP5,CKAP5,DDX11,CEP170,FBXO5,KIF14,ECT2,KIF20A,LATS2,HASPIN,CKAP2,CTTN,NIN,NUSAP1,MAD2L2,SPAG5,NEK6,TUBGCP2,PRPF19,TOPBP1,RASSF1,CKAP2L,CBX3,NUDCD2,INCENP,KIF11,KIFC1,KIF22,MAD2L1,SGO1,RACGAP1,MYH9,MYH10,NEK2,NPM1,AUNIP,ASPM,SAC…
GO: Cellular Component	GO:0044432	endoplasmic reticulum part		0	0	0	0	281	1177	TRIM59,SERINC1,NCEH1,DEGS2,AMFR,MCFD2,APOA4,ARCN1,ARSB,PLA2G4C,DUOXA1,LCTL,KSR1,SGPL1,P4HA2,PLOD3,CALR,CALU,CANX,CH25H,SERPINH1,CREB3L1,PKMYT1,LRAT,CDS1,CTSC,COPB2,SRPRB,OSTC,DERL3,EIF2AK3,COL1A1,COL4A1,COL4A2,COL5A2,SUMF2,COL8A2,COL11A1,COL12A1,COPB1,SPTLC2,PTGES,NOX4,H6PD,PDIA4,MOXD1,NUS1,EDEM1,GPSM1,CYP1B1,CLSTN3,CYP2B6,CYP2F1,CYP26A1,CYP51A1,SPCS2,DAD1,DDOST,NSDHL,POM121,FBXO6,DHCR24,LPGAT1,P…
GO: Cellular Component	GO:0005783	endoplasmic reticulum		0	0	0	0	377	1706	TRIM59,PLIN2,ADORA1,SERINC1,NCEH1,ALB,ALDH3A1,DEGS2,AMFR,MCFD2,ITGA8,APEX1,APOA4,AQP5,ARCN1,ARSB,PLA2G4C,DUOXA1,LCTL,USO1,ASS1,ATP1A3,ATP4B,KSR1,BNIP3,SGPL1,CA4,P4HA2,PLOD3,NOL3,CALR,CALU,CANX,CH25H,SERPINH1,CLDN10,CREB3L1,CCKAR,PKMYT1,MTA1,CD36,LRAT,CDS1,CTSC,COPB2,CHI3L1,SRPRB,OSTC,CLN5,DERL3,SLC39A6,EIF2AK3,COL1A1,COL4A1,COL4A2,COL5A2,SUMF2,COL8A2,PGS1,COL11A1,COL12A1,COPB1,SPTLC2,PTGES,NOX4,H…
GO: Cellular Component	GO:0044454	nuclear chromosome part		0	0	0	0	147	531	CHAF1B,ACTL6A,HIST1H4I,CDC45,PARP1,HIST1H2BF,HIST1H3C,HIST1H3E,HIST1H3I,HIST1H3H,HIST1H3B,HIST1H4D,HIST1H4C,ALDOA,SMARCA5,APEX1,HAT1,BEND3,RUVBL1,ATM,ATRX,SAP30,BLM,BRCA2,BUB1,BUB1B,TIMELESS,HIST1H2AG,HIST1H2BJ,RUNX2,CCNB1,SMC3,CDK1,AURKB,LRWD1,CEBPB,CENPA,CENPE,RCC1,ASF1A,HAND2,ZNF385A,CTNNB1,DDB1,GINS1,DDX11,TINF2,NCAPD2,DNA2,CHAF1A,E2F1,ESCO2,MIXL1,TRIM28,ALYREF,ZFP57,EZH2,CITED2,NDC80,UCHL5,F…
GO: Cellular Component	GO:0005730	nucleolus		0	0	0	0	219	891	ACAT2,CENPP,PARP1,SMARCA5,ANG,HIRIP3,LEO1,DHX37,APEX1,BEND3,ERI1,RRP1,ARL4D,CASK,SPC24,USO1,BLM,DDX18,BYSL,C1QBP,TIMELESS,SENP5,NOL3,CAMK4,CAPG,RRP9,SCAF11,DDX21,CDK4,NOLC1,WDR46,HAND1,NEPRO,POLR1A,NOL11,NOX4,ZNF385A,BCAR1,KIF20B,MORF4L2,NOC2L,RSL1D1,BMS1,DAB2,URB2,DHX9,DDX11,DHX15,URB1,RBM19,DKC1,GNL3,NUP153,ARID3A,GRWD1,CHAF1A,RRP15,UTP18,TRIM28,AATF,MRTO4,MPHOSPH10,MPHOSPH6,MTDH,NIN,NUSAP1,CEN…
GO: Cellular Component	GO:0042175	nuclear outer membrane-endoplasmic reticulum membrane network		0	0	0	0	242	1015	TRIM59,SERINC1,NCEH1,DEGS2,AMFR,MCFD2,ARCN1,PLA2G4C,DUOXA1,LCTL,KSR1,SGPL1,PLOD3,CALR,CALU,CANX,CH25H,CREB3L1,PKMYT1,LRAT,CDS1,COPB2,SRPRB,OSTC,DERL3,EIF2AK3,COPB1,SPTLC2,PTGES,NOX4,MOXD1,NUS1,EDEM1,GPSM1,CYP1B1,CLSTN3,CYP2B6,CYP2F1,CYP26A1,CYP51A1,SPCS2,DAD1,DDOST,NSDHL,POM121,DHCR24,LPGAT1,NUP153,PDCD6,SPTSSB,TMED5,TMED7,SEZ6L2,COL4A3BP,TXNDC11,RASGRP1,LRPPRC,PDIA6,EGFR,RDH11,CNEP1R1,SAR1B,EIF5…
GO: Cellular Component	GO:0005789	endoplasmic reticulum membrane		0	0	0	0	235	994	TRIM59,SERINC1,NCEH1,DEGS2,AMFR,MCFD2,ARCN1,PLA2G4C,DUOXA1,LCTL,KSR1,SGPL1,PLOD3,CALR,CALU,CANX,CH25H,CREB3L1,PKMYT1,LRAT,CDS1,COPB2,SRPRB,OSTC,DERL3,EIF2AK3,COPB1,SPTLC2,PTGES,NOX4,MOXD1,NUS1,EDEM1,GPSM1,CYP1B1,CLSTN3,CYP2B6,CYP2F1,CYP26A1,CYP51A1,SPCS2,DAD1,DDOST,NSDHL,POM121,DHCR24,LPGAT1,PDCD6,SPTSSB,TMED5,TMED7,SEZ6L2,COL4A3BP,TXNDC11,RASGRP1,PDIA6,EGFR,RDH11,SAR1B,EIF5A,HSD17B12,ALG3,MTDH,T…
GO: Cellular Component	GO:0005912	adherens junction		0	0	0	0	132	484	ACTC1,ACTN4,FZD1,PIP5K1A,JCAD,ITGA8,CASK,RHOB,RND3,CADM3,ATP6V0C,ADAM9,CALR,CAPN1,CCND3,CD151,CDH3,CDH5,MAGI1,DLG5,CFL1,RHOU,SLC9A3R2,ARHGAP22,KIF23,NOX4,NECTIN3,BCAR1,CSRP2,CTNNB1,DAB2,DES,MRC2,PDCD6IP,ARPC5,ARPC1B,ARPC2,EFNA5,EGFR,EPHA2,AATF,CTTN,ENG,CD96,PAK4,NDRG1,FGFR3,EVL,FLNB,HYOU1,SORBS1,PABPC1,FZD2,TSPAN9,GJA1,RND1,PDIA3,CDC42EP1,TNS4,AJUBA,CADM4,HMGA1,HSPA5,HSPA8,HSPA9,TNC,ICAM1,IGF2R,I…
GO: Cellular Component	GO:0000922	spindle pole		0	0	0	0	52	133	MAD1L1,KNSTRN,PRC1,CCNB1,SMC3,CDC6,CDC20,DNAAF1,AURKB,CENPF,ROCK2,POC1A,KIF20B,CTNNB1,KNTC1,DLGAP5,CKAP5,DDX11,LATS2,CKAP2,NIN,SPAG5,NEK6,TUBGCP2,TOPBP1,RASSF1,CKAP2L,NUDCD2,KIF11,KIFC1,MAD2L1,SGO1,NEK2,NPM1,AUNIP,ASPM,PLK1,SPDL1,WDR62,RANGAP1,RMDN3,PLEKHG6,CEP128,NDC1,TPX2,CDK5RAP2,AURKA,MTCL1,NUP62,TUBG1,UMOD,FAM83D
GO: Cellular Component	GO:0070161	anchoring junction		0	0	0	0	135	503	ACTC1,ACTN4,FZD1,PIP5K1A,JCAD,ITGA8,CASK,RHOB,RND3,CADM3,ATP6V0C,ADAM9,CALR,CAPN1,CCND3,CD151,CDH3,CDH5,MAGI1,DLG5,CDSN,CFL1,RHOU,SLC9A3R2,ARHGAP22,KIF23,NOX4,NECTIN3,BCAR1,CSRP2,CTNNB1,DAB2,DES,MRC2,PDCD6IP,ARPC5,ARPC1B,ARPC2,EFNA5,EGFR,EPHA2,AATF,CTTN,ENG,CD96,PAK4,NDRG1,FGFR3,EVL,FLNB,HYOU1,SORBS1,PABPC1,FZD2,TSPAN9,GJA1,RND1,PDIA3,CDC42EP1,TNS4,AJUBA,CADM4,HMGA1,HSPA5,HSPA8,HSPA9,TNC,ICAM1,IG…
GO: Cellular Component	GO:0005657	replication fork		0	0	0	0	33	67	CDC45,SMARCA5,BLM,CHEK1,DNMT1,GINS4,GINS2,PRPF19,H2AFX,MCM3,UHRF1,POLE3,PCNA,POLA1,POLD1,POLD2,POLE,POLE2,PRIM1,PRIM2,PURA,RFC3,RFC4,RFC5,RPA1,RPA2,MCM10,PIF1,TOP1,POLA2,XRCC2,RAD18,MMS22L
GO: Cellular Component	GO:0005643	nuclear pore		0	0	0	0	38	84	MAD1L1,NUP155,NUP93,NUP58,POM121,NUP153,EIF5A,NUTF2,IPO7,NUP50,XPOT,KPNB1,KPNA2,KPNA4,IPO5,MAD2L1,MYO1C,NUP43,NUP37,NUP62CL,RAN,RANGAP1,IPO4,TMEM33,NUP85,SEC13,NUP35,NDC1,NUP205,NUP210,NUP160,XPO4,NUP188,TPR,NUP62,NUP107,NUP214,AAAS
GO: Cellular Component	GO:0031012	extracellular matrix		0	0	0	0	121	444	ALB,ALPL,ANG,CILP,CPZ,CASK,BGN,BMP1,CALR,RUNX1,SMC3,CD151,CHAD,CHI3L1,CTHRC1,COL1A1,COL4A1,COL4A2,COL5A2,COL8A2,COL11A1,COL12A1,ADAMTS4,ADAMTS3,ADAMTS2,ADAMTS1,OLFML2B,VCAN,COCH,GPC6,ECM1,EFNA5,HMCN1,ANGPTL4,HSD17B12,ELN,EMILIN2,FBLN1,FBLN2,FBN1,FBN2,SPON2,GPC4,FGF9,FKBP1A,FN1,HPSE,FREM1,TINAG,GPC1,GPLD1,CNMD,EMILIN1,HPSE2,HSP90AA1,TNC,CYR61,ILK,RPTN,LAD1,LAMA5,LAMB2,LAMC1,LGALS1,LOX,LOXL1,LTBP2,…
GO: Cellular Component	GO:0005578	proteinaceous extracellular matrix		0	0	0	0	107	379	ALB,ALPL,ANG,CILP,CPZ,CASK,BGN,BMP1,CALR,RUNX1,SMC3,CD151,CHAD,CHI3L1,CTHRC1,COL1A1,COL4A1,COL4A2,COL5A2,COL8A2,COL11A1,COL12A1,ADAMTS4,ADAMTS3,ADAMTS2,ADAMTS1,OLFML2B,VCAN,COCH,GPC6,ECM1,EFNA5,HMCN1,ANGPTL4,HSD17B12,ELN,EMILIN2,FBLN1,FBLN2,FBN1,FBN2,SPON2,GPC4,FGF9,FN1,HPSE,FREM1,TINAG,GPC1,GPLD1,CNMD,EMILIN1,HPSE2,TNC,CYR61,RPTN,LAD1,LAMA5,LAMB2,LAMC1,LGALS1,LOX,LOXL1,LTBP2,MATN3,MGP,MMP2,MMP7,…
GO: Cellular Component	GO:0000785	chromatin		0	0	0	0	128	487	CHAF1B,ACTL6A,HIST1H4I,HIST1H2BF,HIST1H3C,HIST1H3E,HIST1H3I,HIST1H3H,HIST1H3B,HIST1H4D,HIST1H4C,ALDOA,BAHCC1,HAT1,BEND3,RUVBL1,ATRX,SAP30,TIMELESS,HIST1H2AG,HIST1H2BJ,RUNX2,SMC3,CDK4,LRWD1,CEBPB,CENPA,CENPF,RCC1,CHEK1,ASF1A,HAND2,MAGED1,ZNF385A,ANKRD17,CTNNB1,DDX11,DNMT1,CHAF1A,E2F1,ESCO2,MIXL1,TRIM28,ZFP57,EZH2,CITED2,UCHL5,SLF1,POLR3G,PELP1,MTBP,SLX4,GABPA,GATA3,RUVBL2,CBX2,HTRA2,HIST1H2AE,H2AF…
GO: Cellular Component	GO:0000784	nuclear chromosome, telomeric region		0	0	0	0	49	133	HIST1H4I,PARP1,HIST1H3C,HIST1H3E,HIST1H3I,HIST1H3H,HIST1H3B,HIST1H4D,HIST1H4C,APEX1,HAT1,ATM,ATRX,BRCA2,CDK1,DDB1,TINF2,DNA2,ALYREF,FEN1,THOC3,SLX4,CBX3,LIG4,MCM2,MCM3,MCM4,MCM5,MCM6,MCM7,MEN1,MRE11,MSH2,ORC1,ORC2,PCNA,POLD1,PPP1CA,THOC6,PPP1R10,PURA,RAD51,RPA1,RPA2,PIF1,NHP2,SMCHD1,CBX5,NABP1
GO: Cellular Component	GO:0000781	chromosome, telomeric region		0	0	0	0	56	162	HIST1H4I,PARP1,HIST1H3C,HIST1H3E,HIST1H3I,HIST1H3H,HIST1H3B,HIST1H4D,HIST1H4C,APEX1,HAT1,ATM,ATRX,BLM,BRCA2,NSMCE1,CDK1,LRWD1,CHEK1,DDB1,TINF2,DNA2,ALYREF,FEN1,THOC3,SLX4,H2AFX,CBX3,LIG4,MCM2,MCM3,MCM4,MCM5,MCM6,MCM7,MEN1,MRE11,MSH2,ORC1,ORC2,PCNA,POLD1,PPP1CA,THOC6,PPP1R10,PURA,RAD51,RPA1,RPA2,PIF1,NHP2,SMC5,SMCHD1,CBX5,NABP1,NSMCE2
GO: Cellular Component	GO:0005925	focal adhesion		0	0	0	0	105	393	ACTC1,ACTN4,FZD1,PIP5K1A,ITGA8,CASK,RHOB,RND3,ATP6V0C,ADAM9,CALR,CAPN1,CCND3,CD151,CFL1,RHOU,SLC9A3R2,ARHGAP22,KIF23,NOX4,BCAR1,CSRP2,CTNNB1,DAB2,MRC2,PDCD6IP,ARPC5,ARPC1B,ARPC2,EGFR,EPHA2,AATF,CTTN,ENG,PAK4,FGFR3,EVL,FLNB,HYOU1,SORBS1,PABPC1,FZD2,TSPAN9,GJA1,PDIA3,CDC42EP1,TNS4,AJUBA,HMGA1,HSPA5,HSPA8,HSPA9,TNC,ICAM1,IGF2R,ILK,ITGA3,ITGA5,ITGAV,ITGB5,JAK1,KIF22,LASP1,LIG4,LIMK1,LRP1,MYH9,NME2,NP…
GO: Cellular Component	GO:0005924	cell-substrate adherens junction		0	0	0	0	106	398	ACTC1,ACTN4,FZD1,PIP5K1A,ITGA8,CASK,RHOB,RND3,ATP6V0C,ADAM9,CALR,CAPN1,CCND3,CD151,CFL1,RHOU,SLC9A3R2,ARHGAP22,KIF23,NOX4,BCAR1,CSRP2,CTNNB1,DAB2,MRC2,PDCD6IP,ARPC5,ARPC1B,ARPC2,EGFR,EPHA2,AATF,CTTN,ENG,PAK4,FGFR3,EVL,FLNB,HYOU1,SORBS1,PABPC1,FZD2,TSPAN9,GJA1,PDIA3,CDC42EP1,TNS4,AJUBA,HMGA1,HSPA5,HSPA8,HSPA9,TNC,ICAM1,IGF2R,ILK,ITGA3,ITGA5,ITGA7,ITGAV,ITGB5,JAK1,KIF22,LASP1,LIG4,LIMK1,LRP1,MYH9,N…
GO: Cellular Component	GO:0015630	microtubule cytoskeleton		0	0	0	0	246	1125	KIF18A,TRIM59,CDC45,MAD1L1,AKT1,LEO1,SLC25A5,KNSTRN,APEX1,BIRC5,ALS2,RUVBL1,ATM,BRCA1,BRCA2,BUB1B,BYSL,TIMELESS,CCDC116,CAPG,CAPN6,RILPL1,PRC1,CCNB1,CCNE1,CCNF,MTA1,SMC3,CCNB2,CDK1,CDC6,CDC20,DNAAF1,CDC27,AURKB,LRWD1,CENPE,CENPF,CHEK1,SRPRB,ROCK2,KIF23,POC1A,RTTN,KIF20B,CRYAB,RAB11FIP5,CTNNB1,ESPL1,KNTC1,KIAA0586,DLGAP5,CKAP5,DCX,DHX9,DDX11,CEP170,FBXO5,KIF14,DNAH6,PDCD6IP,ECT2,KIF20A,LRPPRC,LATS…
GO: Cellular Component	GO:0030055	cell-substrate junction		0	0	0	0	106	403	ACTC1,ACTN4,FZD1,PIP5K1A,ITGA8,CASK,RHOB,RND3,ATP6V0C,ADAM9,CALR,CAPN1,CCND3,CD151,CFL1,RHOU,SLC9A3R2,ARHGAP22,KIF23,NOX4,BCAR1,CSRP2,CTNNB1,DAB2,MRC2,PDCD6IP,ARPC5,ARPC1B,ARPC2,EGFR,EPHA2,AATF,CTTN,ENG,PAK4,FGFR3,EVL,FLNB,HYOU1,SORBS1,PABPC1,FZD2,TSPAN9,GJA1,PDIA3,CDC42EP1,TNS4,AJUBA,HMGA1,HSPA5,HSPA8,HSPA9,TNC,ICAM1,IGF2R,ILK,ITGA3,ITGA5,ITGA7,ITGAV,ITGB5,JAK1,KIF22,LASP1,LIG4,LIMK1,LRP1,MYH9,N…
GO: Cellular Component	GO:0043209	myelin sheath		0	0.0001	0	0	62	202	ACO2,ALB,SLC25A5,ASS1,ATP1A3,ATP5F1A,ATP5F1B,ATP5PO,CANX,CA13,COX5A,CNTN1,CRYAB,PHGDH,DLAT,PDCD6IP,ENO1,TUBA1B,TUBB4B,NDRG1,CCT2,PRDX3,EHD1,STIP1,GOT2,PDIA3,GSTM5,HSPA5,HSPA8,HSPA9,HSP90AA1,HSPD1,IDH3A,MDH2,MYO1D,NCAM1,NDUFA10,NDUFS1,NME1,NME2,NSF,PGAM1,PHB,PKM,PRKCI,EHD3,SNAP25,FSCN1,SRD5A1,NFASC,TCP1,PRDX2,THY1,PARD3,CCT3,TUFM,UCHL1,UQCRC1,UQCRC2,VDAC1,YWHAG,TUBA1A
GO: Cellular Component	GO:0030684	preribosome		0	0.0003	0	0.0001	29	70	RRP1,RRP9,WDR46,NOC2L,RSL1D1,BMS1,RRP15,UTP18,MRTO4,MPHOSPH10,FBL,TBL3,NOP58,FTSJ3,MAK16,UTP20,WDR36,EIF6,SNU13,CCDC86,HEATR1,SRFBP1,TSR1,WDR12,UTP6,RRP1B,RRS1,BOP1,PPAN
GO: Cellular Component	GO:0031597	cytosolic proteasome complex		0	0.0006	0	0.0001	10	12	PSMD14,UCHL5,IDE,PSMC1,PSMC2,PSMC3,PSMC4,PSMC5,PSMD1,PSMD2
GO: Cellular Component	GO:0005615	extracellular space		0	0.0006	0	0.0001	297	1449	A2M,SERPINA3,AOC1,ACTC1,ACTN4,ADM,HIST1H2BF,CRISP1,C1QTNF1,C1QTNF2,ALB,C1QTNF7,C1QTNF6,ALDH3A1,ALDOA,ALPL,AMBP,AMH,ANG,ANGPT1,ANGPT2,CILP,VASN,APOA4,CPZ,KLK3,YARS,ARHGDIA,ASIP,CHRD,HAMP,ADAM9,DLK1,BDNF,GGH,BMP1,BMP2,APLN,BTN1A1,C1QBP,SERPING1,ENDOU,HIST1H2BJ,DDR1,CALCA,CALCB,CALR,CAMP,SERPINH1,CD36,CD63,NOG,CFL1,CFL2,CTSC,TAC4,CHEK1,CHGA,CHI3L1,CHIT1,LIPG,CTHRC1,ATXN10,BMP8A,CNTFR,COL1A1,NAPSA,CO…
GO: Cellular Component	GO:0000778	condensed nuclear chromosome kinetochore		0	0.0006	0	0.0001	9	10	BUB1,BUB1B,CCNB1,CENPA,CENPE,NDC80,MIS12,PLK1,MIS18BP1
GO: Cellular Component	GO:0043596	nuclear replication fork		0	0.001	0	0.0002	20	41	CDC45,SMARCA5,GINS4,GINS2,PRPF19,MCM3,POLE3,PCNA,POLA1,POLD1,POLD2,POLE,POLE2,PURA,RPA1,RPA2,MCM10,TOP1,POLA2,MMS22L
GO: Cellular Component	GO:0000794	condensed nuclear chromosome		0	0.0011	0	0.0002	35	97	ADD3,BLM,BRCA1,BUB1,BUB1B,CCNB1,SMC3,AURKB,CENPA,CENPE,RCC1,CHEK1,NCAPD2,LRPPRC,NDC80,TOPBP1,H2AFX,HUS1,INCENP,SGO2,SGO1,MRE11,NEK2,MIS12,PLK1,RAD21,RAD51,RPA1,MIS18BP1,AURKA,RRS1,SUV39H1,SYCP1,NCAPD3,TUBG1
GO: Cellular Component	GO:0072686	mitotic spindle		0	0.002	0.0001	0.0004	26	64	KIF18A,MAD1L1,KNSTRN,CAPG,CDK1,AURKB,CENPE,KIF23,KIF20B,ESPL1,ECT2,CTTN,NIN,SPAG5,KIF11,KIFC1,KIF22,MAD2L1,RACGAP1,ASPM,RANGAP1,CDK5RAP2,RCC2,AURKA,TPR,FAM83D
GO: Cellular Component	GO:0000940	condensed chromosome outer kinetochore		0	0.0021	0.0001	0.0004	10	13	BUB1,BUB1B,CCNB1,CENPE,CENPF,NDC80,PLK1,SPDL1,SKA1,SKA3
GO: Cellular Component	GO:0000780	condensed nuclear chromosome, centromeric region		0	0.0027	0.0001	0.0005	13	21	BUB1,BUB1B,CCNB1,AURKB,CENPA,CENPE,NDC80,SGO2,SGO1,MIS12,PLK1,MIS18BP1,AURKA
GO: Cellular Component	GO:0042470	melanosome		0	0.003	0.0001	0.0005	36	105	AHCY,GGH,CALU,CANX,CAPG,CD63,PDIA4,DCT,PDCD6IP,PDIA6,DTNBP1,GPNMB,SND1,GCHFR,TMED10,PDIA3,HSPA5,HSPA8,HSP90AA1,HSP90AB1,OCA2,P4HB,PPIB,SYTL2,RAC1,RAN,TMEM33,SLC1A5,SLC2A1,SLC3A2,MREG,GANAB,TFRC,TH,HSP90B1,YWHAE
GO: Cellular Component	GO:0048770	pigment granule		0	0.003	0.0001	0.0005	36	105	AHCY,GGH,CALU,CANX,CAPG,CD63,PDIA4,DCT,PDCD6IP,PDIA6,DTNBP1,GPNMB,SND1,GCHFR,TMED10,PDIA3,HSPA5,HSPA8,HSP90AA1,HSP90AB1,OCA2,P4HB,PPIB,SYTL2,RAC1,RAN,TMEM33,SLC1A5,SLC2A1,SLC3A2,MREG,GANAB,TFRC,TH,HSP90B1,YWHAE
GO: Cellular Component	GO:0005635	nuclear envelope		0	0.0036	0.0001	0.0006	109	454	PARP1,ADRA1B,MAD1L1,PLA2G4C,BNIP3,MTA1,SLC16A3,CDK4,CENPF,RCC1,PTGES,CSE1L,NUP155,NUP93,NUP58,CEP170,POM121,NUP153,PDCD6,MRGPRF,EDNRB,MYOF,LRPPRC,TMEM120A,EGFR,CNEP1R1,EIF5A,MRTO4,NUTF2,MTDH,IPO11,ERN1,SIGMAR1,IPO7,HTATIP2,DNAJC2,MRPS23,CACYBP,NUP50,GAPDH,GCH1,GCHFR,TMEM97,LMNB2,XPOT,NRM,CBX3,HSD11B1,HSD17B1,IGF2R,KPNB1,KPNA2,KPNA4,IPO5,LMNA,LMNB1,MAD2L1,MGST2,MYO1C,PRICKLE1,NUCB2,NUP43,NUP37,POL…
GO: Cellular Component	GO:0009986	cell surface		0	0.0038	0.0001	0.0007	188	873	ADAM8,FZD1,FZD9,ADORA2B,AMBP,ISLR2,LRFN1,VASN,ITGA8,APOA4,RHOB,RHOC,ARSB,DCBLD2,ATP5F1B,SLC46A2,ADAM19,ADAM9,DLK1,BGN,BMP2,C1QBP,CA4,CALR,CASR,PSTPIP1,USP14,CD36,SCARB1,CD63,OSMR,CDH5,FCMR,LIPG,SLC39A6,CCR7,GPRC6A,PDIA4,CRYAB,VCAN,SCUBE3,CLSTN3,PLVAP,CD55,MRC2,PCSK9,FGFBP1,KCNE2,ECE1,ECT2,LPAR1,EFNA5,EGFR,EPHA2,ENG,GP6,ADGRV1,F2R,TNFRSF12A,GPC4,FGA,ANTXR1,FGFR3,PDPN,PLK4,VAMP5,GGT1,SRPX2,LMAN2,CK…
GO: Cellular Component	GO:0044420	extracellular matrix component		0	0.0044	0.0001	0.0007	44	141	ALB,ANG,CASK,RUNX1,SMC3,CD151,COL1A1,COL4A1,COL4A2,COL5A2,COL8A2,COL11A1,COL12A1,ADAMTS1,EFNA5,HMCN1,ELN,FBLN1,FBN1,FBN2,FGF9,FN1,FREM1,TINAG,TNC,LAD1,LAMA5,LAMB2,LAMC1,LOXL1,NID1,EFEMP2,LAMA1,MMRN2,NID2,FRAS1,SPARC,P3H1,TGFBI,THBS4,TIMP1,COL14A1,VEGFA,MFAP5
GO: Cellular Component	GO:0005788	endoplasmic reticulum lumen		0	0.0066	0.0001	0.0011	58	207	APOA4,ARSB,P4HA2,CALR,CALU,CANX,SERPINH1,CTSC,COL1A1,COL4A1,COL4A2,COL5A2,SUMF2,COL8A2,COL11A1,COL12A1,H6PD,PDIA4,PDIA6,FMO1,HYOU1,DNAJB11,COL25A1,PDIA5,OS9,GPX7,PDIA3,HSPA5,FKBP10,LIPC,LRPAP1,NTF4,P4HB,COL22A1,WNT4,PLAUR,PPIB,PRKCSH,DNAJC3,PTGS2,PTPRN2,CLN6,ARSJ,RCN2,ERP44,GANAB,P3H1,MYDGF,PDGFC,SIL1,HSP90B1,SDF2L1,COL14A1,WNT1,WNT6,WNT7B,UGGT1,TXNDC5
GO: Cellular Component	GO:0034399	nuclear periphery		0	0.0079	0.0002	0.0013	42	135	HAT1,CASK,RUVBL1,BLM,CAD,SMC3,CEBPB,CENPF,CFL1,CFL2,NUP93,TINF2,NUP153,CENPW,SORBS1,RUVBL2,LMNB2,PHF5A,XPOT,NRM,PHB2,EIF6,KPNB1,IPO5,LMNA,LMNB1,MEN1,UHRF1,HNRNPM,PCNA,POLA1,IPO4,SFPQ,PRPF40A,NUP35,SPARC,NUP205,SUV39H1,TPR,YY1,KIF4A,NUP107
GO: Cellular Component	GO:0005604	basement membrane		0	0.0079	0.0002	0.0013	36	109	ALB,ANG,CASK,RUNX1,SMC3,CD151,COL4A1,COL4A2,COL8A2,ADAMTS1,EFNA5,HMCN1,FBLN1,FBN1,FGF9,FN1,FREM1,TINAG,TNC,LAD1,LAMA5,LAMB2,LAMC1,LOXL1,NID1,EFEMP2,LAMA1,MMRN2,NID2,FRAS1,SPARC,P3H1,TGFBI,THBS4,TIMP1,VEGFA
GO: Cellular Component	GO:0034663	endoplasmic reticulum chaperone complex		0	0.0104	0.0002	0.0016	9	12	PDIA4,PDIA6,HYOU1,DNAJB11,HSPA5,P4HB,PPIB,HSP90B1,SDF2L1
GO: Cellular Component	GO:0000792	heterochromatin		0	0.0176	0.0004	0.0027	30	87	ALDOA,BEND3,ATRX,LRWD1,DNMT1,ESCO2,TRIM28,ZFP57,CBX2,H2AFZ,HELLS,CBX3,HMGA1,IGFBP3,INCENP,UHRF1,ORC2,SUV39H2,SMARCA4,RRP1B,SUV39H1,NCAPD3,TCP1,RRP8,CBX5,SUZ12,TOP2B,UBA1,EME1,CBX8
GO: Cellular Component	GO:0030894	replisome		0	0.0271	0.0005	0.0041	15	31	PRPF19,MCM3,POLE3,PCNA,POLA1,POLD1,POLD2,POLE,POLE2,PRIM1,PRIM2,PURA,RPA1,RPA2,POLA2
GO: Cellular Component	GO:0005793	endoplasmic reticulum-Golgi intermediate compartment		0	0.0284	0.0005	0.0042	34	106	MCFD2,CA4,SERPINH1,CTSC,COPB1,CD55,TMED5,TMED7,PDIA6,BET1,ERGIC2,FN1,CCDC115,YIF1A,GJB2,LMAN2,TMED10,TMED1,SEC23IP,HMGB1,HSPA5,LMAN1,MAN1A1,CNIH4,NUCB2,P4HB,TMED9,LMAN1L,ERP44,SURF4,MYDGF,TGFA,TMED3,UGGT1
GO: Cellular Component	GO:0005652	nuclear lamina		0	0.029	0.0005	0.0042	9	13	CASK,LMNB2,NRM,EIF6,LMNA,LMNB1,PCNA,NUP35,SUV39H1
GO: Cellular Component	GO:0005813	centrosome		0	0.0297	0.0005	0.0042	114	501	TRIM59,CDC45,MAD1L1,LEO1,APEX1,BIRC5,ALS2,BRCA1,BRCA2,CCDC116,CAPG,RILPL1,CCNB1,CCNE1,CCNF,CCNB2,CDK1,CDC20,CDC27,AURKB,CENPF,CHEK1,ROCK2,KIF23,POC1A,RTTN,KIF20B,CTNNB1,ESPL1,KIAA0586,DLGAP5,CKAP5,DHX9,CEP170,HASPIN,AATF,CKAP2,TUBE1,NIN,NDRG1,TACC3,SLF1,SORBS1,PCGF5,SPAG5,CCT8,PLK4,TUBGCP2,GNAI1,TOPBP1,CKAP2L,KIF24,ID1,TBC1D31,KIFC3,KIFC1,CAMK2N2,C10orf90,SMAD7,MCM3,SGO1,RGCC,GEN1,NEK2,NFE2L2,NME…
GO: Cellular Component	GO:0030529	intracellular ribonucleoprotein complex		0	0.036	0.0006	0.0049	159	745	ACTN4,NUFIP2,DYRK2,APEX1,TRIM71,YBX3,ERI1,RRP1,RUVBL1,MRPS34,DDX3Y,EIF3C,EIF3D,LSM2,EIF3J,PABPC4,BRCA1,CALR,CANX,CNOT9,RRP9,WDR46,EFTUD2,CACTIN,SNRNP40,ROCK2,SART3,PRPF31,NOC2L,RSL1D1,EIF4A3,BMS1,DDX1,DHX8,DHX9,DHX15,DKC1,CPEB2,RRP15,LRPPRC,UTP18,MRPS2,EIF2S1,EIF4E,ALYREF,MRTO4,MPHOSPH10,DDX39A,HSPA14,EPRS,SF3B4,FBL,MEX3A,RBM14,PPIH,MEX3B,YTHDF2,SYNCRIP,FMR1,RPP30,PRPF8,PABPC1,TBL3,LARP7,IGF2BP1,…
GO: Cellular Component	GO:1990904	ribonucleoprotein complex		0	0.036	0.0006	0.0049	159	745	ACTN4,NUFIP2,DYRK2,APEX1,TRIM71,YBX3,ERI1,RRP1,RUVBL1,MRPS34,DDX3Y,EIF3C,EIF3D,LSM2,EIF3J,PABPC4,BRCA1,CALR,CANX,CNOT9,RRP9,WDR46,EFTUD2,CACTIN,SNRNP40,ROCK2,SART3,PRPF31,NOC2L,RSL1D1,EIF4A3,BMS1,DDX1,DHX8,DHX9,DHX15,DKC1,CPEB2,RRP15,LRPPRC,UTP18,MRPS2,EIF2S1,EIF4E,ALYREF,MRTO4,MPHOSPH10,DDX39A,HSPA14,EPRS,SF3B4,FBL,MEX3A,RBM14,PPIH,MEX3B,YTHDF2,SYNCRIP,FMR1,RPP30,PRPF8,PABPC1,TBL3,LARP7,IGF2BP1,…
GO: Cellular Component	GO:0030687	preribosome, large subunit precursor		0	0.0364	0.0006	0.0049	13	25	RRP1,NOC2L,RRP15,MRTO4,FTSJ3,MAK16,EIF6,CCDC86,WDR12,RRP1B,RRS1,BOP1,PPAN
GO: Cellular Component	GO:0030054	cell junction		0	0.047	0.0008	0.0062	240	1200	AOC1,ACTC1,ACTN4,ADD3,FZD1,ADRA1B,PIP5K1A,IGSF9,AKT1,JCAD,LRFN1,ITGA8,YBX3,CASK,RHOB,RND3,SKAP1,RAP2C,CADM3,ATP6V0C,ATP7B,ADAM9,ADGRB1,CALR,CAPN1,CLDN10,CCND3,SHISA9,NEURL1,CD151,CDH3,CDH5,CDK4,MAGI1,DLG5,CDSN,CFL1,CHRM4,RHOU,CHRNB1,SLC9A3R2,ARHGAP22,DLGAP3,HOMER3,ARHGEF6,KIF23,NOX4,NECTIN3,BCAR1,TRAF4,CSK,SH3PXD2A,SIPA1L1,CSRP2,CTNNB1,MYADM,DAB2,DBN1,DES,MRC2,DLG2,GRIN3A,PDCD6IP,DTNA,PTPRU,ECT2,…
GO: Cellular Component	GO:0042555	MCM complex		0	0.0497	0.0008	0.0065	8	11	MCM8,MCM2,MCM3,MCM4,MCM5,MCM6,MCM7,MMS22L
Mouse Phenotype	MP:0008762	embryonic lethality		0	0	0	0	509	1782	KIF18A,AARS,ACLY,TIMM23,ACTL6A,ACVR1,LIN9,CDC45,EOMES,ADM,PARP1,ADRA2B,ADSL,AHCY,ALPPL2,SMARCA5,ANGPT1,APBB2,APEX1,BIRC5,TRIM71,YBX3,YARS,ARF4,RUVBL1,USO1,ASCL2,ASIP,CHRD,ATM,ATP5F1B,B3GALNT1,ATP6V0C,ATRX,BARD1,PRDM1,BLM,BMP2,ALDH1A2,BRCA1,BRCA2,SPHK1,KLF5,BUB1,EIF2B3,BUB1B,EIF2S2,BYSL,C1QBP,TIMELESS,TMEM258,PLOD3,CAPN1,SOCS3,CASR,RUNX1,PRC1,CBFB,SERPINH1,CCNA2,CCNB1,CCNE1,CCNF,SMC3,CCNE2,CDK1,CD…
Mouse Phenotype	MP:0005380	embryo phenotype		0	0	0	0	492	1771	ACAT2,ACTN4,ACVR1,LIN9,BRWD3,CDC45,EOMES,FZD1,ADM,ADORA2B,PARP1,ADRA2B,APLNR,AKT1,ALDH1A3,UTF1,ALPL,ALPPL2,AMBP,SMARCA5,ANGPT1,APAF1,APEX1,BIRC5,TRIM71,YBX3,YARS,ARF4,RUVBL1,ASCL2,ASIP,CHRD,ATM,ATP6V0C,ATRX,BARD1,DLK1,PRDM1,BLM,BMP1,BMP2,ALDH1A2,BRCA1,BRCA2,SPHK1,KLF5,FUBP1,BUB1B,C1QBP,PLOD3,CALR,CAPN1,SOCS3,BTAF1,RUNX1,CBFB,SERPINH1,CCNA2,CCNE1,CCNF,CNOT9,CCNE2,SCARB1,CDK1,CDC20,CDC25A,CDH5,CDH1…
Mouse Phenotype	MP:0013293	embryonic lethality prior to tooth bud stage		0	0	0	0	253	806	AARS,ACLY,TIMM23,ACVR1,LIN9,CDC45,EOMES,ADSL,AHCY,ALPPL2,SMARCA5,APBB2,APEX1,BIRC5,YARS,ARF4,RUVBL1,ASIP,CHRD,ATM,ATP5F1B,B3GALNT1,ATP6V0C,BARD1,BRCA1,BRCA2,KLF5,BUB1,EIF2B3,BUB1B,EIF2S2,BYSL,TIMELESS,CCNA2,CCNB1,CDK1,CDC20,CDC25A,DLG5,NOG,CENPA,CENPE,CFL1,COPB2,CHEK1,HAND1,ATXN10,QKI,ASF1A,HAND2,NEPRO,EEF1E1,MMACHC,CSE1L,CTNNB1,ESPL1,NOC2L,DAB2,DAD1,GINS1,DDOST,DHX9,FBXO5,TINF2,RBM19,DHFR,ARNT2,…
Mouse Phenotype	MP:0013292	embryonic lethality prior to organogenesis		0	0	0	0	232	729	AARS,ACLY,TIMM23,ACVR1,LIN9,CDC45,EOMES,ADSL,AHCY,ALPPL2,SMARCA5,APEX1,BIRC5,YARS,RUVBL1,ASIP,CHRD,ATM,ATP5F1B,B3GALNT1,ATP6V0C,BARD1,BRCA1,BRCA2,KLF5,BUB1,EIF2B3,BUB1B,EIF2S2,BYSL,TIMELESS,CCNA2,CCNB1,CDK1,CDC20,CDC25A,NOG,CENPA,CENPE,CFL1,COPB2,CHEK1,HAND1,ATXN10,QKI,ASF1A,HAND2,NEPRO,EEF1E1,MMACHC,CSE1L,CTNNB1,ESPL1,DAB2,DAD1,GINS1,DDOST,DHX9,FBXO5,TINF2,RBM19,DHFR,ARNT2,DKC1,GNL3,DNMT1,CASP8A…
Mouse Phenotype	MP:0014134	abnormal embryo morphology		0	0	0	0	374	1374	ACAT2,ACTN4,ACVR1,LIN9,BRWD3,EOMES,FZD1,PARP1,ALDH1A3,ALPL,SMARCA5,ANGPT1,APAF1,APEX1,BIRC5,TRIM71,YBX3,YARS,ARF4,ASIP,CHRD,ATM,ATP6V0C,ATRX,BARD1,PRDM1,BLM,BMP1,BMP2,ALDH1A2,BRCA1,BRCA2,SPHK1,KLF5,BUB1B,C1QBP,PLOD3,CALR,SOCS3,RUNX1,SERPINH1,CCNE1,CCNF,CCNE2,SCARB1,CDK1,CDC20,CDC25A,CDH5,CDH11,CDK4,AURKB,NOG,CENPA,NUMBL,CFL1,B4GALT5,RECQL4,CTHRC1,HAND1,QKI,ITM2A,ASF1A,HAND2,ADAMTS3,MTHFD1L,RTTN,M…
Mouse Phenotype	MP:0004196	abnormal prenatal growth/weight/body size		0	0	0	0	325	1162	ACAT2,ACVR1,BRWD3,PARP1,AKT1,AKT2,UTF1,ALPPL2,ANGPT1,APEX1,TRIM71,YBX3,ERI1,YARS,ARF4,ASIP,CHRD,ATM,ATRX,BARD1,DLK1,PRDM1,BLM,BMP2,ALDH1A2,BRCA1,BRCA2,FUBP1,BUB1,BUB1B,C1QBP,PLOD3,SOCS3,BTAF1,CCNE1,CCNF,CCNE2,CDC20,CDC25A,CDH5,CDK4,AURKB,CDKN1A,NOG,CENPA,NUMBL,CFL1,CHAT,B4GALT5,HAND1,QKI,ASF1A,HAND2,COL1A1,MTHFD1L,RTTN,BCAR1,MMACHC,TRAF4,CSE1L,CSK,MORF4L2,SH3PXD2A,VCAN,ANKRD17,CTNNB1,ESPL1,TRPM6,…
Mouse Phenotype	MP:0002086	abnormal extraembryonic tissue morphology		0	0	0	0	205	691	ACVR1,LIN9,EOMES,ADM,ADORA2B,ADRA2B,AKT1,UTF1,ANGPT1,APEX1,BIRC5,ASCL2,CHRD,ATRX,DLK1,PRDM1,BMP1,BMP2,ALDH1A2,BRCA1,BRCA2,KLF5,FUBP1,PLOD3,CAPN1,SOCS3,CBFB,CCNE1,CCNF,CCNE2,CDH5,AURKB,CDKN1A,CENPA,RECQL4,HAND1,QKI,COL4A1,ROCK2,ADAMTS3,CSK,SH3PXD2A,ANKRD17,CTNNB1,DAB2,DAD1,GINS1,DHX9,NSDHL,DDX11,FBXW8,FBXO5,DLX3,FGF19,GNL3,DNMT1,ARID3A,DUSP9,COL4A3BP,GMNN,EDNRB,NAMPT,EGFR,MIXL1,TRIM28,KCTD10,HSD17…
Mouse Phenotype	MP:0001672	abnormal embryo development		0	0	0	0	280	1014	ACVR1,LIN9,BRWD3,EOMES,PARP1,APLNR,ALPPL2,AMBP,SMARCA5,APEX1,BIRC5,TRIM71,ARF4,RUVBL1,ASIP,CHRD,ATM,ATP6V0C,ATRX,BARD1,PRDM1,BLM,BMP2,ALDH1A2,BRCA1,BRCA2,KLF5,BUB1B,C1QBP,PLOD3,BTAF1,CCNA2,CCNE1,CCNF,CNOT9,CCNE2,SCARB1,CDK1,CDC20,CDC25A,CDH5,CDK4,CDKN1A,NOG,CENPA,CFL1,CHEK1,HAND1,QKI,ASF1A,HAND2,COL1A1,NEPRO,MTHFD1L,RTTN,BCAR1,MMACHC,CSK,CSTF2,ANKRD17,CTNNB1,ESPL1,CYP26A1,KIAA0586,DAB2,DAD1,GINS1…
Mouse Phenotype	MP:0009850	embryonic lethality between implantation and placentation		0	0	0	0	142	437	ACLY,ACVR1,LIN9,CDC45,EOMES,SMARCA5,APEX1,BIRC5,ASIP,CHRD,ATM,BARD1,BRCA1,BRCA2,BUB1,BUB1B,EIF2S2,BYSL,TIMELESS,CCNA2,CDC20,CDC25A,NOG,CENPA,CENPE,COPB2,CHEK1,HAND1,ATXN10,QKI,HAND2,EEF1E1,CSE1L,CTNNB1,ESPL1,DAB2,DAD1,GINS1,DHX9,TINF2,ARNT2,DKC1,GNL3,GMNN,EDNRB,LRPPRC,EGFR,TRIM28,HSD17B12,ENO1,CCDC174,TRAIP,EZH2,FBN1,FGFR1,FKBP4,HYOU1,GINS4,PPHLN1,MTBP,PLK4,GAPDH,GJB3,COPS6,PHF5A,ATOH8,H2AFZ,HK2,…
Mouse Phenotype	MP:0002088	abnormal embryonic growth/weight/body size		0	0	0	0	269	972	ACAT2,ACVR1,BRWD3,PARP1,ALPPL2,ANGPT1,APEX1,YBX3,YARS,ARF4,ASIP,CHRD,ATM,ATRX,BARD1,PRDM1,BLM,BMP2,ALDH1A2,BRCA1,BRCA2,BUB1B,C1QBP,PLOD3,SOCS3,BTAF1,CCNE1,CCNF,CCNE2,CDC20,CDC25A,CDH5,CDK4,AURKB,CDKN1A,NOG,CENPA,NUMBL,CFL1,B4GALT5,HAND1,QKI,ASF1A,HAND2,MTHFD1L,RTTN,BCAR1,MMACHC,TRAF4,CSE1L,CSK,MORF4L2,VCAN,ANKRD17,CTNNB1,ESPL1,DAB2,DAD1,DBN1,PHGDH,NSDHL,DDX11,FBXW8,DHFR,DKC1,FGF19,GNL3,DPH1,GNPDA…
Mouse Phenotype	MP:0010866	abnormal prenatal body size		0	0	0	0	246	873	ACAT2,ACVR1,PARP1,AKT1,AKT2,ANGPT1,TRIM71,YBX3,ERI1,YARS,ARF4,CHRD,ATRX,BARD1,PRDM1,BLM,BMP2,ALDH1A2,BRCA1,BRCA2,FUBP1,BUB1,C1QBP,PLOD3,SOCS3,CCNE1,CCNF,CCNE2,CDC20,CDK4,AURKB,CDKN1A,NOG,CENPA,NUMBL,CFL1,CHAT,B4GALT5,HAND1,QKI,ASF1A,HAND2,MTHFD1L,RTTN,MMACHC,TRAF4,CSE1L,CSK,MORF4L2,VCAN,CTNNB1,ESPL1,TRPM6,DAB2,DAD1,DBN1,PHGDH,NSDHL,DDX11,FBXW8,DHFR,DKC1,FGF19,DPH1,GNPDA1,ARID3A,E2F3,GPC6,COL4A3BP…
Mouse Phenotype	MP:0001697	abnormal embryo size		0	0.0001	0	0.0001	201	715	ACAT2,ACVR1,PARP1,ANGPT1,YBX3,YARS,ARF4,CHRD,ATRX,BARD1,PRDM1,BLM,BMP2,ALDH1A2,BRCA1,BRCA2,C1QBP,PLOD3,SOCS3,CCNE1,CCNF,CCNE2,CDC20,CDK4,AURKB,NOG,CENPA,NUMBL,CFL1,B4GALT5,HAND1,QKI,ASF1A,HAND2,MTHFD1L,RTTN,MMACHC,TRAF4,CSE1L,CSK,MORF4L2,VCAN,CTNNB1,ESPL1,DAB2,DAD1,DBN1,PHGDH,NSDHL,DDX11,FBXW8,DHFR,DKC1,FGF19,GNPDA1,ARID3A,COL4A3BP,NAMPT,LATS2,EGFR,HSD17B12,AATF,ENG,ENO1,COQ7,NUSAP1,EPRS,EYA4,ERF…
Mouse Phenotype	MP:0006207	embryonic lethality during organogenesis		0	0.0001	0	0.0001	251	938	ACVR1,ADM,PARP1,ADRA2B,ANGPT1,APEX1,TRIM71,YBX3,ARF4,ASCL2,CHRD,ATM,ATRX,BARD1,PRDM1,BMP2,ALDH1A2,BRCA1,BRCA2,SPHK1,BUB1,C1QBP,PLOD3,CAPN1,SOCS3,CASR,RUNX1,CBFB,SERPINH1,CCNE1,CCNF,CCNE2,CDK1,CDC20,CDH5,CDK4,PHF13,CDKN1A,NOG,CENPA,NUMBL,CFL1,S1PR2,B4GALT5,HAND1,QKI,HAND2,COL1A1,COL5A2,MTHFD1L,RTTN,BCAR1,KIF20B,CSK,MORF4L2,VCAN,ANKRD17,CTNNB1,ESPL1,TRPM6,CYP26A1,KIAA0586,DAB2,DAD1,DDB1,PHGDH,NSDHL…
Mouse Phenotype	MP:0010865	prenatal growth retardation		0	0.0002	0	0.0001	183	646	BRWD3,UTF1,ALPPL2,APEX1,ASIP,ATM,ATRX,DLK1,PRDM1,BLM,BMP2,BRCA1,BRCA2,FUBP1,BUB1,BUB1B,C1QBP,PLOD3,BTAF1,CCNE1,CCNE2,CDC25A,CDH5,CDKN1A,CENPA,HAND1,QKI,ASF1A,HAND2,COL1A1,MTHFD1L,BCAR1,CSK,SH3PXD2A,ANKRD17,CTNNB1,ESPL1,DAD1,NSDHL,DDX11,FBXW8,GNL3,DPH1,L3MBTL2,COL4A3BP,LRPPRC,LATS2,TRIM28,KCTD10,HSD17B12,ENG,COQ7,EPHB4,ERN1,TRAIP,PAK4,EZH2,F2R,FANCA,FANCD2,FDFT1,UCHL5,PRMT5,FEN1,FGFR1,MAD2L2,TACC3…
Mouse Phenotype	MP:0006205	embryonic lethality between implantation and somite formation		0	0.0003	0	0.0002	97	296	ACLY,ACVR1,CDC45,EOMES,SMARCA5,APEX1,BIRC5,ATM,BARD1,BRCA1,BUB1,BUB1B,BYSL,TIMELESS,CCNA2,CDC20,CDC25A,CENPA,CENPE,CHEK1,HAND1,CSE1L,CTNNB1,ESPL1,DAD1,GINS1,DHX9,TINF2,DKC1,GNL3,GMNN,EDNRB,EGFR,TRIM28,ENO1,CCDC174,EZH2,FBN1,FGFR1,FKBP4,GINS4,PPHLN1,MTBP,PLK4,GAPDH,GJB3,COPS6,PHF5A,ATOH8,H2AFZ,PRMT1,ILK,KIF11,KPNB1,LAMC1,LTBP2,MAD2L1,MCM4,MYBL2,MYH9,ODC1,PCSK5,PFAS,PGM3,PHB,NLE1,DHX29,POLD1,TSHZ2,…
Mouse Phenotype	MP:0000350	abnormal cell proliferation		0	0.0007	0	0.0004	262	1004	KIF18A,HS6ST2,ACP1,ACTL6A,ACVR1,LIN9,CDC45,EOMES,FZD9,PARP1,ADRA2B,ALDH1B1,UTF1,SMARCA5,PPM1D,KNSTRN,APAF1,HAT1,ERI1,RUVBL1,ATM,DCBLD2,ATRX,DLK1,BGN,KSR1,BRCA1,BRCA2,KLF5,BUB1,EIF2S2,C1QBP,TMEM258,DDR1,NOL3,CASP3,CASR,RUNX2,CCNA2,CCNE1,CCNF,CD151,CDK1,CDC20,CDC25A,CDC25C,CDK4,CDKN1A,CDKN2B,CDKN2D,CEBPB,CEBPD,CENPE,CENPF,CFL1,COPB2,CHEK1,CHI3L1,RECQL4,CTHRC1,HAND1,HAND2,COL1A1,EEF1E1,SOSTDC1,CPT1A…
Mouse Phenotype	MP:0009762	abnormal mitotic spindle assembly checkpoint		0	0.0009	0.0001	0.0005	10	10	KIF18A,LIN9,MAD1L1,BUB1,BUB1B,LMNA,MAD2L1,WDR62,TPX2,SMC5
Mouse Phenotype	MP:0011096	embryonic lethality between implantation and somite formation, complete penetrance		0	0.0011	0.0001	0.0006	88	267	ACLY,ACVR1,CDC45,EOMES,SMARCA5,APEX1,BIRC5,BARD1,BRCA1,BUB1,BUB1B,BYSL,TIMELESS,CCNA2,CDC20,CDC25A,CENPA,CENPE,CHEK1,HAND1,CSE1L,CTNNB1,ESPL1,DAD1,GINS1,DHX9,TINF2,DKC1,GNL3,GMNN,EDNRB,TRIM28,ENO1,EZH2,FBN1,FGFR1,FKBP4,GINS4,PPHLN1,MTBP,PLK4,GJB3,COPS6,ATOH8,H2AFZ,PRMT1,ILK,KIF11,KPNB1,LAMC1,LTBP2,MAD2L1,MCM4,MYBL2,MYH9,ODC1,PCSK5,PFAS,PGM3,PHB,NLE1,DHX29,POLD1,TSHZ2,LAMA1,PSMD7,PTBP1,NCAPG2,PTPN…
Mouse Phenotype	MP:0002085	abnormal embryonic tissue morphology		0	0.0012	0.0001	0.0006	265	1024	ACTN4,ACVR1,LIN9,BRWD3,EOMES,FZD1,ALDH1A3,ALPL,APAF1,APEX1,BIRC5,TRIM71,ARF4,ASIP,CHRD,ATM,ATP6V0C,BARD1,PRDM1,BMP1,BMP2,ALDH1A2,BRCA1,BRCA2,SPHK1,PLOD3,CALR,RUNX1,SERPINH1,CCNF,SCARB1,CDH5,CDH11,AURKB,NOG,CENPA,NUMBL,CFL1,CTHRC1,HAND1,QKI,ITM2A,ASF1A,HAND2,ADAMTS3,MTHFD1L,RTTN,TRAF4,CSE1L,CSK,SH3PXD2A,CSTF2,ANKRD17,CTNNB1,ESPL1,TRPM6,CYP26A1,KIAA0586,DAB2,DAD1,DBN1,GINS1,PHGDH,DHX9,DDX11,FGF19,G…
Mouse Phenotype	MP:0009781	abnormal preimplantation embryo development		0	0.0012	0.0001	0.0006	35	76	ALPPL2,AMBP,BIRC5,RUVBL1,ATP6V0C,KLF5,PLOD3,SCARB1,CDK1,CDC20,CDC25A,CHEK1,NEPRO,MMACHC,RBM19,GNL3,ECT2,GMNN,ESCO2,AATF,CTTN,MYBBP1A,KMT5A,DDX20,HSPA5,KIF11,RACGAP1,NLE1,TSHZ2,CDCA8,SKIL,PPRC1,AURKA,TEAD4,TXN
Mouse Phenotype	MP:0000163	abnormal cartilage morphology		0	0.0017	0.0001	0.0008	119	394	ACVR1,ALPL,ARSB,CHRD,BGN,BMP1,BMP2,ALDH1A2,CASR,RUNX2,RUNX1,CBFB,SERPINH1,CDKN1A,NOG,CHAD,HAND1,HAND2,COL11A1,COL12A1,POC1A,PKDCC,TRAF4,CSF1,SH3PXD2A,CTNNB1,CTSK,HDAC4,CYP27B1,KIAA0586,DPH1,E2F1,E2F3,ECE1,GPC6,EDNRB,EFNB1,EGFR,EGR2,TSHZ1,EYA1,QRFPR,FBLN1,FBN1,FGF9,FGFR1,FGFR3,TACC3,SEC23A,PRRX2,FLNB,FOSL2,IGF2BP1,GALNS,GGT1,GLI2,GLI3,GNAS,FSTL1,HAS2,DISP1,IDH1,ILK,LASP1,LRP4,LRP5,MATN3,MGP,MITF,M…
Mouse Phenotype	MP:0001711	abnormal placenta morphology		0	0.0019	0.0001	0.0008	109	354	EOMES,ADM,ADORA2B,AKT1,UTF1,BIRC5,ASCL2,ATRX,DLK1,PRDM1,BRCA1,FUBP1,CAPN1,SOCS3,CCNE1,CCNE2,CDH5,AURKB,RECQL4,HAND1,ROCK2,CTNNB1,DHX9,NSDHL,DDX11,FBXW8,FBXO5,DLX3,FGF19,ARID3A,DUSP9,EGFR,ERF,ERN1,PAK4,FBN1,FEN1,FGA,FN1,NOA1,IGF2BP1,PLAC1,FRS2,GJB2,GJB3,GJB5,GRB10,SAV1,HSD17B2,HSP90AB1,HUS1,IGF2R,CYR61,RBPJ,IL2RB,IL11RA,ITGAV,LAMA5,LIFR,MDFI,MEST,MPI,RGCC,CITED1,MYH9,MYH10,FGFRL1,NPM1,ROR1,PDGFRA,…
Mouse Phenotype	MP:0004957	abnormal blastocyst morphology		0	0.0021	0.0001	0.0008	71	205	LIN9,EOMES,SMARCA5,BIRC5,ATP6V0C,ATRX,BARD1,PRDM1,BRCA1,KLF5,BUB1B,SOCS3,CCNE1,CCNE2,CDK1,CDC25A,AURKB,CENPA,RECQL4,HAND1,CSTF2,CTNNB1,ESPL1,DAD1,DHX9,FBXO5,GNL3,ECT2,GMNN,EGFR,TRIM28,AATF,NUSAP1,ERF,FEN1,FGA,FGFR1,PLAC1,FRS2,H2AFZ,HSPA5,WDR36,IL11RA,INCENP,MAD2L1,MDFI,RACGAP1,MYBL2,CNOT3,MIS18A,POLD1,LAMA1,PTBP1,PTPN11,RANGAP1,ATAD3A,NANOG,MCM10,SMARCC1,PPRC1,SSRP1,AURKA,HNF1B,SMCHD1,TEAD4,TFAP2…
Mouse Phenotype	MP:0014137	abnormal preimplantation embryo morphology		0	0.0021	0.0001	0.0008	71	205	LIN9,EOMES,SMARCA5,BIRC5,ATP6V0C,ATRX,BARD1,PRDM1,BRCA1,KLF5,BUB1B,SOCS3,CCNE1,CCNE2,CDK1,CDC25A,AURKB,CENPA,RECQL4,HAND1,CSTF2,CTNNB1,ESPL1,DAD1,DHX9,FBXO5,GNL3,ECT2,GMNN,EGFR,TRIM28,AATF,NUSAP1,ERF,FEN1,FGA,FGFR1,PLAC1,FRS2,H2AFZ,HSPA5,WDR36,IL11RA,INCENP,MAD2L1,MDFI,RACGAP1,MYBL2,CNOT3,MIS18A,POLD1,LAMA1,PTBP1,PTPN11,RANGAP1,ATAD3A,NANOG,MCM10,SMARCC1,PPRC1,SSRP1,AURKA,HNF1B,SMCHD1,TEAD4,TFAP2…
Mouse Phenotype	MP:0001698	decreased embryo size		0	0.0023	0.0001	0.0008	170	611	ACVR1,PARP1,ANGPT1,YBX3,ARF4,CHRD,ATRX,BARD1,PRDM1,BLM,BMP2,ALDH1A2,BRCA1,BRCA2,C1QBP,PLOD3,SOCS3,CCNE1,CCNF,CCNE2,CDC20,CDK4,AURKB,NOG,CENPA,NUMBL,CFL1,B4GALT5,HAND1,QKI,HAND2,MTHFD1L,RTTN,TRAF4,CSE1L,CSK,MORF4L2,VCAN,CTNNB1,ESPL1,DAB2,DAD1,PHGDH,NSDHL,DDX11,FBXW8,DHFR,DKC1,COL4A3BP,LATS2,EGFR,HSD17B12,AATF,ENG,ENO1,COQ7,NUSAP1,ERF,ERN1,TRAIP,PAK4,F2R,CITED2,PRMT5,FEN1,FGFR1,MAD2L2,TACC3,SEC23A,…
Mouse Phenotype	MP:0011092	embryonic lethality, complete penetrance		0	0.0023	0.0001	0.0008	126	425	ACTL6A,PARP1,ARF4,USO1,ATM,BARD1,BLM,BMP2,ALDH1A2,BRCA1,BRCA2,KLF5,BUB1,BUB1B,TMEM258,CBFB,CCNB1,SMC3,CDK1,CDH5,CDKN1A,RECQL4,HAND1,QKI,ASF1A,COL1A1,COL4A1,ROCK2,CPT1A,NUP155,NUS1,CTNNB1,ESPL1,PRPF31,CKAP5,DAB2,TINF2,DNA2,GNL3,DNMT1,DPH1,HCN4,E2F3,EDNRB,NAMPT,EGFR,TRIM28,EZH2,F2R,CITED2,FBN1,PRMT5,FGFR1,MYBBP1A,FN1,SMC2,EXOC5,FTH1,PLK4,GABPA,GLI2,GLI3,RIPK3,KMT5A,HCFC1,DISP1,PHB2,HMGCR,HSPA9,INCE…
Mouse Phenotype	MP:0004197	abnormal fetal growth/weight/body size		0	0.0024	0.0001	0.0008	96	303	AKT1,AKT2,UTF1,TRIM71,YBX3,ERI1,DLK1,BRCA2,FUBP1,BUB1,CDKN1A,NOG,CHAT,COL1A1,SH3PXD2A,VCAN,TRPM6,FBXW8,DHFR,DPH1,E2F3,GPC6,COL4A3BP,EGFR,EIF2S1,FANCD2,CITED2,FGF9,MAD2L2,FST,CARM1,LARP7,PDPN,IGF2BP1,GABPA,FRS2,GJB2,GJB5,LPAR4,GRB10,LMNB2,PPP1R15B,HELLS,HIC1,SAV1,HLX,HNRNPD,HSD17B2,HSPA5,IGF2R,ILK,ITGA3,JAK1,JARID2,LAMA5,LAMC1,LIFR,LIG4,LMNB1,LRP5,MCM3,MCM4,MEST,MGAT2,MITF,RGCC,CITED1,MYCN,FGFRL1,…
Mouse Phenotype	MP:0008932	abnormal embryonic tissue physiology		0	0.0028	0.0001	0.001	97	308	ACVR1,LIN9,CDC45,EOMES,SMARCA5,APEX1,RUVBL1,CHRD,ALDH1A2,BRCA1,KLF5,BUB1B,CDC20,AURKB,CENPE,CFL1,CHEK1,RECQL4,HAND2,CTNNB1,ESPL1,CYP26A1,DAB2,DAD1,GINS1,DHX9,DDX11,RBM19,FGF19,DNMT1,EDNRB,EFNB1,HSD17B12,AATF,NUSAP1,ERBB4,TRAIP,EYA1,EZH2,PRMT5,FGFR1,FN1,FNTB,NOA1,GINS4,FRS2,GBX2,PRPF19,STIP1,TOPBP1,HOXC11,HOXD11,HSPA5,HUS1,ILK,KIF11,LHX1,MAD2L1,MCM4,MITF,MPI,CYP26C1,NPM1,PRICKLE1,MIS18A,ODC1,PCSK6…
Mouse Phenotype	MP:0001614	abnormal blood vessel morphology		0	0.0052	0.0002	0.0017	311	1250	ABCA4,AOC1,ACTN4,ACVR1,ADM,ADSL,AGTR1,APLNR,AKT1,NCEH1,EXOC3L2,ANGPT1,ANGPT2,ANXA3,KLK3,RHOB,ARHGDIA,ASCL2,ASIP,CHRD,DCBLD2,ADAM19,ADAM9,BACH1,DLK1,PRDM1,BMP1,BMP2,ALDH1A2,APLN,SPHK1,SGPL1,KLF5,DDR1,PLOD3,NOL3,SOCS3,CASP3,RUNX2,RUNX1,CBFB,CBL,CBLB,CCNE1,CCNF,RGN,CCNE2,CD36,SCARB1,CD151,CDH5,CDKN1A,S1PR2,CHEK1,LIPG,HAND1,QKI,HAND2,COL1A1,COL4A1,ROCK2,COL5A2,ADAMTS3,BCAR1,CPT1A,CSF1,CSK,SH3PXD2A,AN…
Mouse Phenotype	MP:0003984	embryonic growth retardation		0	0.0069	0.0002	0.0022	155	556	BRWD3,ALPPL2,APEX1,ASIP,ATM,ATRX,PRDM1,BLM,BMP2,BRCA1,BRCA2,BUB1B,C1QBP,PLOD3,BTAF1,CCNE1,CCNE2,CDC25A,CDH5,CDKN1A,CENPA,HAND1,QKI,ASF1A,HAND2,MTHFD1L,BCAR1,CSK,ANKRD17,CTNNB1,ESPL1,DAD1,NSDHL,DDX11,FBXW8,GNL3,DPH1,L3MBTL2,LRPPRC,LATS2,TRIM28,KCTD10,HSD17B12,ENG,COQ7,EPHB4,ERN1,TRAIP,PAK4,EZH2,F2R,FANCA,FDFT1,UCHL5,PRMT5,FEN1,FGFR1,TACC3,FN1,NOA1,FZD2,FRS2,GJB2,GLI3,COPS6,UBE2C,GRB10,HAS2,HCCS,XP…
Mouse Phenotype	MP:0000352	decreased cell proliferation		0	0.007	0.0002	0.0022	151	539	KIF18A,HS6ST2,ACTL6A,LIN9,FZD9,PARP1,UTF1,HAT1,ERI1,RUVBL1,ATM,DCBLD2,ATRX,DLK1,BGN,KSR1,BRCA1,BRCA2,KLF5,BUB1,C1QBP,NOL3,CASP3,CCNA2,CCNE1,CCNF,CD151,CDK1,CDC20,CDC25A,CDK4,CDKN1A,CEBPB,CENPF,CHEK1,CHI3L1,RECQL4,CTHRC1,HAND1,COL1A1,SOSTDC1,MMACHC,CTNNB1,ESPL1,DDX11,KIF14,DKC1,GNL3,DNMT1,DPH1,E2F1,E2F3,GPC6,COL4A3BP,GMNN,ESCO2,LATS2,HSD17B12,AATF,PSME3,MTDH,COQ7,TRAIP,PAK4,EYA1,FEN1,FGFR1,FGFR3,M…
Mouse Phenotype	MP:0011098	embryonic lethality during organogenesis, complete penetrance		0	0.0076	0.0002	0.0023	200	753	ACVR1,ADM,ADRA2B,ANGPT1,APEX1,TRIM71,ARF4,ASCL2,ATM,ATRX,BARD1,PRDM1,BMP2,ALDH1A2,BRCA1,BRCA2,SPHK1,BUB1,C1QBP,PLOD3,CAPN1,SOCS3,RUNX1,CBFB,SERPINH1,CCNE1,CCNF,CCNE2,CDK1,CDC20,CDH5,CDKN1A,CENPA,NUMBL,CFL1,S1PR2,B4GALT5,HAND1,QKI,HAND2,COL1A1,COL5A2,MTHFD1L,RTTN,BCAR1,KIF20B,CSK,MORF4L2,VCAN,ANKRD17,CTNNB1,ESPL1,CYP26A1,KIAA0586,DAB2,DAD1,DDB1,PHGDH,NSDHL,DDX11,DKC1,DLX3,GNL3,HCN4,DUSP9,E2F1,E2F3…
Mouse Phenotype	MP:0006204	embryonic lethality before implantation		0	0.0091	0.0003	0.0026	61	174	TIMM23,EOMES,ALPPL2,BIRC5,RUVBL1,ATP6V0C,KLF5,CDK1,CDC20,CFL1,CHEK1,NEPRO,MMACHC,FBXO5,RBM19,GNL3,DNMT1,CASP8AP2,CHAF1A,ECT2,GMNN,ESCO2,AATF,CTTN,FBL,FEN1,GLI3,PRPF19,TMED10,KMT5A,TOPBP1,PPP1R15B,DDX20,WDR36,EIF6,KIF11,KIF22,LIFR,RACGAP1,NASP,PCNA,PLK1,PSMC3,PSMC4,RAD51,CDCA8,RPA1,MCM10,RRM1,S100A8,G2E3,SKIL,SMARCA4,AURKA,TAF6,TEAD4,TOP1,TUBG1,WEE1,NSMCE2,NUP214
Mouse Phenotype	MP:0005382	craniofacial phenotype		0	0.0095	0.0003	0.0027	288	1152	ACTN4,ACVR1,FZD1,ALDH1A3,EXOC3L2,CRAMP1,ALPL,APAF1,HAT1,TRIM71,CASK,RND3,ARSB,ASIP,CHRD,EIF3C,BDNF,BGN,PRDM1,BMP1,BMP2,ALDH1A2,SGPL1,KLF5,HIST1H2BJ,DDR1,CAPN6,CASP3,RUNX2,CBFB,CBL,SERPINH1,CCKAR,SMC3,DNAAF1,CDH5,CDKN1A,NOG,MSC,CEBPB,CENPA,S1PR2,RECQL4,HAND1,HAND2,COL1A1,COL11A1,ADAMTS3,ADAMTS2,MTHFD1L,PKDCC,SOSTDC1,NECTIN3,KIF20B,MMACHC,CSF1,CSK,SH3PXD2A,SCUBE3,CTNNB1,CTSK,TRPM6,HDAC4,CYP26A1,CYP…
Mouse Phenotype	MP:0000428	abnormal craniofacial morphology		0	0.01	0.0003	0.0027	287	1148	ACTN4,ACVR1,FZD1,ALDH1A3,EXOC3L2,CRAMP1,ALPL,APAF1,HAT1,TRIM71,CASK,RND3,ARSB,ASIP,CHRD,EIF3C,BDNF,BGN,PRDM1,BMP1,BMP2,ALDH1A2,SGPL1,KLF5,HIST1H2BJ,DDR1,CAPN6,CASP3,RUNX2,CBFB,CBL,SERPINH1,CCKAR,SMC3,DNAAF1,CDH5,CDKN1A,NOG,MSC,CEBPB,CENPA,S1PR2,RECQL4,HAND1,HAND2,COL1A1,COL11A1,ADAMTS3,ADAMTS2,MTHFD1L,PKDCC,SOSTDC1,NECTIN3,KIF20B,CSF1,CSK,SH3PXD2A,SCUBE3,CTNNB1,CTSK,TRPM6,HDAC4,CYP26A1,CYP27B1,KI…
Mouse Phenotype	MP:0011496	abnormal head size		0	0.0135	0.0004	0.0036	45	117	BRWD3,APAF1,CASK,CHRD,HAND2,MTHFD1L,KIF20B,CSK,CTNNB1,CYP26A1,PHGDH,KIF14,ESCO2,ENG,EYA1,FGFR3,FRS2,GJA1,GLI2,RPS6KA6,LMNB2,HSD17B2,ITGAV,LAMA5,LHX1,LIG4,LMNB1,FOXQ1,MYCN,CYP26C1,PRICKLE1,ASPM,BNC2,BCOR,PTPN11,WDR62,MCPH1,PGAP1,SLC6A4,DKK1,SMARCA4,CDK5RAP2,TCOF1,NXN,SSBP3
Mouse Phenotype	MP:0000452	abnormal mouth morphology		0	0.0139	0.0004	0.0036	158	575	ACVR1,FZD1,ALDH1A3,EXOC3L2,CRAMP1,ALPL,APAF1,CASK,CHRD,BDNF,BMP2,SGPL1,CAPN6,CASP3,RUNX2,CBFB,SERPINH1,CDKN1A,MSC,RECQL4,HAND1,HAND2,COL1A1,COL11A1,ADAMTS3,ADAMTS2,PKDCC,SOSTDC1,NECTIN3,KIF20B,CSF1,SH3PXD2A,CTNNB1,CTSK,CYP51A1,CKAP5,SLC13A4,GFPT2,DPH1,E2F1,ECE1,GPC6,LPAR1,EDNRB,EFNA5,EFNB1,EGFR,WFIKKN2,TSHZ1,LEF1,EPHB2,EYA4,EYA1,ANTXR1,FGF9,FGFR1,FGFR3,FST,FOXF2,PRRX2,FOXE1,FZD2,SLX4,GALC,GALNT3,…
Mouse Phenotype	MP:0002116	abnormal craniofacial bone morphology		0	0.0145	0.0004	0.0036	194	733	ACTN4,ACVR1,FZD1,ALDH1A3,EXOC3L2,ALPL,APAF1,HAT1,CASK,RND3,ARSB,ASIP,CHRD,BGN,BMP1,BMP2,SGPL1,DDR1,CASP3,RUNX2,CBFB,DNAAF1,NOG,CEBPB,S1PR2,RECQL4,HAND1,HAND2,COL1A1,COL11A1,ADAMTS3,ADAMTS2,PKDCC,SOSTDC1,NECTIN3,CSF1,SH3PXD2A,SCUBE3,CTNNB1,CTSK,HDAC4,CYP27B1,CYP51A1,DBN1,SLC38A10,GFPT2,DPH1,PDCD6IP,E2F1,ECE1,GPC6,LPAR1,EDNRB,EFNB1,ABHD5,EGFR,EGR2,TSHZ1,LEF1,ERF,EYA1,FANCA,CITED2,FBLN1,FBN1,ANTXR1,…
Mouse Phenotype	MP:0000433	microcephaly		0	0.0183	0.0005	0.0045	39	97	BRWD3,APAF1,CASK,CHRD,HAND2,MTHFD1L,KIF20B,CTNNB1,CYP26A1,PHGDH,KIF14,ESCO2,ENG,EYA1,FRS2,GJA1,GLI2,RPS6KA6,LMNB2,ITGAV,LHX1,LIG4,LMNB1,FOXQ1,MYCN,CYP26C1,PRICKLE1,ASPM,BNC2,BCOR,PTPN11,WDR62,MCPH1,PGAP1,DKK1,SMARCA4,CDK5RAP2,TCOF1,SSBP3
Mouse Phenotype	MP:0000438	abnormal cranium morphology		0	0.0209	0.0005	0.005	190	719	ACTN4,ACVR1,FZD1,ALDH1A3,EXOC3L2,ALPL,APAF1,HAT1,CASK,RND3,ARSB,ASIP,CHRD,BGN,BMP1,BMP2,SGPL1,DDR1,CASP3,RUNX2,CBFB,DNAAF1,NOG,CEBPB,S1PR2,RECQL4,HAND1,HAND2,COL1A1,COL11A1,ADAMTS3,ADAMTS2,PKDCC,SOSTDC1,NECTIN3,CSF1,SH3PXD2A,SCUBE3,CTNNB1,CTSK,HDAC4,CYP27B1,CYP51A1,DBN1,SLC38A10,GFPT2,DPH1,PDCD6IP,E2F1,ECE1,GPC6,LPAR1,EDNRB,EFNB1,ABHD5,EGFR,EGR2,TSHZ1,LEF1,ERF,EYA1,FANCA,CITED2,FBLN1,FBN1,ANTXR1,…
Mouse Phenotype	MP:0003115	abnormal respiratory system development		0	0.0284	0.0007	0.0066	63	187	ADRA2B,ITGA8,HAT1,CHRD,KLF5,FUBP1,NOG,PKDCC,CSK,CTNNB1,SLC23A2,DPH1,EGFR,STK40,EPAS1,ERBB4,CITED2,FBLN1,FBN1,FEN1,FGF9,FGFR3,FOXM1,GBX2,GLI2,GLI3,FSTL1,DISP1,SAV1,HSD11B1,IGF2R,RBPJ,ITGA3,LAMA5,LAMC1,LFNG,LMNB1,LOX,MMP2,MYCN,TMTC3,BMPER,PDGFRA,POLR2A,MAPK6,PTK7,PTPN11,ROBO1,FBXW7,FRAS1,DKK1,SULF2,TCOF1,TFAP2A,TGFB3,TGFBR1,VEGFA,WNT2,WNT7B,WT1,YY1,ZNF148,SPRY4
Mouse Phenotype	MP:0005031	abnormal trophoblast layer morphology		0	0.0347	0.0008	0.0079	53	150	EOMES,AKT1,BIRC5,ASCL2,ATRX,DLK1,PRDM1,BRCA1,SOCS3,CCNE1,CCNE2,AURKB,RECQL4,HAND1,FBXW8,FBXO5,DLX3,DUSP9,EGFR,ERF,ERN1,FEN1,NOA1,PLAC1,FRS2,GJB3,GJB5,HSD17B2,HSP90AB1,RBPJ,IL11RA,ITGAV,LAMA5,MDFI,MPI,CITED1,MYH9,PDGFRA,E2F7,POLD1,RAD23B,E2F8,PEG10,SMCHD1,TEAD4,TFAP2C,TFDP1,RYBP,TLN1,PHLDA2,TTPA,TXN,TXNRD1
Mouse Phenotype	MP:0002718	abnormal inner cell mass morphology		0	0.0359	0.0008	0.008	34	82	LIN9,SMARCA5,BIRC5,ATP6V0C,BARD1,KLF5,CDC25A,AURKB,CENPA,CTNNB1,DAD1,FBXO5,GNL3,ECT2,GMNN,EGFR,NUSAP1,FEN1,H2AFZ,INCENP,MAD2L1,RACGAP1,MYBL2,CNOT3,MIS18A,POLD1,PTPN11,NANOG,MCM10,SMARCC1,PPRC1,SSRP1,AURKA,HNF1B
Domain	IPR009030	Growth_fac_rcpt_	InterPro	0	0.019	0.011	0.106	48	156	KIAA1324,BMP1,SCUBE3,HMCN1,EGFR,EPHA2,EPHA7,EPHB2,EPHB4,ERBB4,CRIM1,FBLN1,FBLN2,FBN1,FBN2,DLL3,TNC,IGFBP1,IGFBP2,IGFBP3,IGFBP4,CYR61,INSRR,LAMA5,LAMB2,LAMC1,LDLR,LRP1,LRP4,LTBP2,MATN3,NID1,PCSK6,PCSK5,EFEMP2,CRELD2,PROS1,LAMA1,SVEP1,NID2,FRAS1,SCUBE1,SLIT1,THBS4,UMOD,MUC13,LRP8,KAZALD1
Domain	PF00004	AAA	Pfam	0	0.0423	0.011	0.106	22	52	RUVBL1,CDC6,TRIP13,RUVBL2,AFG3L2,ATAD2,NSF,ORC1,PSMC1,PSMC2,PSMC3,PSMC4,PSMC5,RFC3,RFC4,RFC5,IQCA1,ATAD3A,ATAD5,CHTF18,FIGNL1,NAV3
Pathway	1269741	Cell Cycle	BioSystems: REACTOME	0	0	0	0	258	624	KIF18A,SPC25,HIST1H4I,LIN9,CDC45,CENPP,HIST1H2BF,HIST1H3C,HIST1H3E,HIST1H3I,HIST1H3H,HIST1H3B,HIST1H4D,HIST1H4C,MAD1L1,AKT1,AKT2,SMARCA5,BIRC5,SPC24,RUVBL1,USO1,ATM,BARD1,BLM,BRCA1,BRCA2,BUB1,BUB1B,HIST1H2BJ,CCNA2,CCNB1,PKMYT1,CCND3,CCNE1,SMC3,CCNB2,CCNE2,EXO1,CDK1,CDC6,CDC20,CDC25A,CDC25C,CDC27,CDK4,AURKB,CDKN1A,CDKN2B,CDKN2D,CENPA,CENPE,CENPF,CHEK1,CKS1B,KIF23,ANAPC15,RMI2,NSL1,ZNF385A,GORASP2,…
Pathway	1269763	Cell Cycle, Mitotic	BioSystems: REACTOME	0	0	0	0	228	517	KIF18A,SPC25,HIST1H4I,LIN9,CDC45,CENPP,HIST1H2BF,HIST1H3C,HIST1H3E,HIST1H3I,HIST1H3H,HIST1H3B,HIST1H4D,HIST1H4C,MAD1L1,AKT1,AKT2,BIRC5,SPC24,USO1,BUB1,BUB1B,HIST1H2BJ,CCNA2,CCNB1,PKMYT1,CCND3,CCNE1,SMC3,CCNB2,CCNE2,CDK1,CDC6,CDC20,CDC25A,CDC25C,CDC27,CDK4,AURKB,CDKN1A,CDKN2B,CDKN2D,CENPA,CENPE,CENPF,CKS1B,KIF23,ANAPC15,NSL1,GORASP2,NUP155,NUP93,ESPL1,KNTC1,CENPL,LIN54,CKAP5,NUF2,NUP58,GINS1,POM12…
Pathway	1269810	M Phase	BioSystems: REACTOME	0	0	0	0	132	311	KIF18A,SPC25,HIST1H4I,CENPP,HIST1H2BF,HIST1H3C,HIST1H3E,HIST1H3I,HIST1H3H,HIST1H3B,HIST1H4D,HIST1H4C,MAD1L1,BIRC5,SPC24,USO1,BUB1,BUB1B,HIST1H2BJ,CCNB1,SMC3,CCNB2,CDK1,CDC20,CDC27,AURKB,CENPA,CENPE,CENPF,KIF23,ANAPC15,NSL1,GORASP2,NUP155,NUP93,ESPL1,KNTC1,CENPL,CKAP5,NUF2,NUP58,POM121,FBXO5,NCAPD2,NUP153,SMC4,CENPS,KIF20A,CNEP1R1,PSME3,PSMD14,NDC80,SMC2,CENPI,NUP50,NEK6,KIF2C,KMT5A,UBE2C,ZWINT,HI…
Pathway	1269820	Mitotic Prometaphase	BioSystems: REACTOME	0	0	0	0	63	111	KIF18A,SPC25,CENPP,MAD1L1,BIRC5,SPC24,BUB1,BUB1B,CCNB1,SMC3,CCNB2,CDK1,CDC20,AURKB,CENPA,CENPE,CENPF,NSL1,KNTC1,CENPL,CKAP5,NUF2,NCAPD2,SMC4,CENPS,NDC80,SMC2,CENPI,KIF2C,ZWINT,PMF1,INCENP,SGO2,MAD2L1,SGO1,NUP43,MIS12,CENPM,NUP37,PLK1,PPP2R1B,ERCC6L,SPDL1,RAD21,ZWILCH,RANGAP1,CENPU,CDCA8,CENPQ,NUP85,DSN1,SEC13,CDCA5,CENPN,HDAC8,CENPK,RCC2,NUP160,NCAPH,SKA1,CENPH,KNL1,NUP107
Pathway	1269823	Mitotic Metaphase and Anaphase	BioSystems: REACTOME	0	0	0	0	85	182	KIF18A,SPC25,CENPP,MAD1L1,BIRC5,SPC24,BUB1,BUB1B,SMC3,CDC20,CDC27,AURKB,CENPA,CENPE,CENPF,ANAPC15,NSL1,ESPL1,KNTC1,CENPL,CKAP5,NUF2,FBXO5,CENPS,PSME3,PSMD14,NDC80,CENPI,KIF2C,UBE2C,ZWINT,PMF1,INCENP,SGO2,LMNA,LMNB1,MAD2L1,SGO1,NUP43,MIS12,CENPM,NUP37,PLK1,PPP2R1B,ERCC6L,PSMA1,PSMA5,PSMA7,PSMB2,PSMB3,PSMB5,PSMB7,PSMC1,PSMC2,PSMC3,PSMC4,PSMC5,PSMD1,PSMD2,PSMD7,PSMD11,SPDL1,RAD21,ZWILCH,RANGAP1,CENP…
Pathway	1269764	Mitotic G1-G1/S phases	BioSystems: REACTOME	0	0	0	0	73	145	LIN9,CDC45,AKT1,AKT2,CCNA2,CCNB1,CCND3,CCNE1,CCNE2,CDK1,CDC6,CDC25A,CDK4,CDKN1A,CDKN2B,CDKN2D,CKS1B,LIN54,FBXO5,DHFR,E2F1,E2F3,PSME3,PSMD14,MCM8,DBF4,MCM2,MCM3,MCM4,MCM5,MCM6,MCM7,MYBL2,POLE3,ORC1,ORC2,PCNA,POLA1,POLE,POLE2,PPP2R1B,PRIM1,PRIM2,PSMA1,PSMA5,PSMA7,PSMB2,PSMB3,PSMB5,PSMB7,PSMC1,PSMC2,PSMC3,PSMC4,PSMC5,PSMD1,PSMD2,PSMD7,PSMD11,RBL1,RPA1,RPA2,MCM10,RRM2,SKP2,TFDP1,TOP2A,ORC6,POLA2,TYMS…
Pathway	1269821	Resolution of Sister Chromatid Cohesion	BioSystems: REACTOME	0	0	0	0	59	103	KIF18A,SPC25,CENPP,MAD1L1,BIRC5,SPC24,BUB1,BUB1B,CCNB1,SMC3,CCNB2,CDK1,CDC20,AURKB,CENPA,CENPE,CENPF,NSL1,KNTC1,CENPL,CKAP5,NUF2,CENPS,NDC80,CENPI,KIF2C,ZWINT,PMF1,INCENP,SGO2,MAD2L1,SGO1,NUP43,MIS12,CENPM,NUP37,PLK1,PPP2R1B,ERCC6L,SPDL1,RAD21,ZWILCH,RANGAP1,CENPU,CDCA8,CENPQ,NUP85,DSN1,SEC13,CDCA5,CENPN,HDAC8,CENPK,RCC2,NUP160,SKA1,CENPH,KNL1,NUP107
Pathway	1269825	Mitotic Anaphase	BioSystems: REACTOME	0	0	0	0	84	181	KIF18A,SPC25,CENPP,MAD1L1,BIRC5,SPC24,BUB1,BUB1B,SMC3,CDC20,CDC27,AURKB,CENPA,CENPE,CENPF,ANAPC15,NSL1,ESPL1,KNTC1,CENPL,CKAP5,NUF2,CENPS,PSME3,PSMD14,NDC80,CENPI,KIF2C,UBE2C,ZWINT,PMF1,INCENP,SGO2,LMNA,LMNB1,MAD2L1,SGO1,NUP43,MIS12,CENPM,NUP37,PLK1,PPP2R1B,ERCC6L,PSMA1,PSMA5,PSMA7,PSMB2,PSMB3,PSMB5,PSMB7,PSMC1,PSMC2,PSMC3,PSMC4,PSMC5,PSMD1,PSMD2,PSMD7,PSMD11,SPDL1,RAD21,ZWILCH,RANGAP1,CENPU,CDCA…
Pathway	1269875	DNA Replication	BioSystems: REACTOME	0	0	0	0	61	111	CDC45,CCNA2,CDC6,CDKN1A,GINS1,DNA2,E2F1,E2F3,GMNN,PSME3,PSMD14,FEN1,GINS4,GINS2,MCM8,DBF4,LIG1,MCM2,MCM3,MCM4,MCM5,MCM6,MCM7,POLE3,ORC1,ORC2,PCNA,POLA1,POLD1,POLD2,POLE,POLE2,PRIM1,PRIM2,PSMA1,PSMA5,PSMA7,PSMB2,PSMB3,PSMB5,PSMB7,PSMC1,PSMC2,PSMC3,PSMC4,PSMC5,PSMD1,PSMD2,PSMD7,PSMD11,RFC3,RFC4,RFC5,RPA1,RPA2,MCM10,ORC6,POLA2,UBA52,GINS3,CDT1
Pathway	1269768	G1/S Transition	BioSystems: REACTOME	0	0	0	0	64	121	CDC45,AKT1,AKT2,CCNA2,CCNB1,CCNE1,CCNE2,CDK1,CDC6,CDC25A,CDK4,CDKN1A,CKS1B,FBXO5,DHFR,E2F1,PSME3,PSMD14,MCM8,DBF4,MCM2,MCM3,MCM4,MCM5,MCM6,MCM7,POLE3,ORC1,ORC2,PCNA,POLA1,POLE,POLE2,PPP2R1B,PRIM1,PRIM2,PSMA1,PSMA5,PSMA7,PSMB2,PSMB3,PSMB5,PSMB7,PSMC1,PSMC2,PSMC3,PSMC4,PSMC5,PSMD1,PSMD2,PSMD7,PSMD11,RPA1,RPA2,MCM10,RRM2,SKP2,TFDP1,ORC6,POLA2,TYMS,UBA52,WEE1,CDT1
Pathway	1269826	Separation of Sister Chromatids	BioSystems: REACTOME	0	0	0	0	79	170	KIF18A,SPC25,CENPP,MAD1L1,BIRC5,SPC24,BUB1,BUB1B,SMC3,CDC20,CDC27,AURKB,CENPA,CENPE,CENPF,ANAPC15,NSL1,ESPL1,KNTC1,CENPL,CKAP5,NUF2,CENPS,PSME3,PSMD14,NDC80,CENPI,KIF2C,UBE2C,ZWINT,PMF1,INCENP,SGO2,MAD2L1,SGO1,NUP43,MIS12,CENPM,NUP37,PLK1,PPP2R1B,ERCC6L,PSMA1,PSMA5,PSMA7,PSMB2,PSMB3,PSMB5,PSMB7,PSMC1,PSMC2,PSMC3,PSMC4,PSMC5,PSMD1,PSMD2,PSMD7,PSMD11,SPDL1,RAD21,ZWILCH,RANGAP1,CENPU,CDCA8,CENPQ,NUP…
Pathway	1269777	S Phase	BioSystems: REACTOME	0	0	0	0	67	132	CDC45,CCNA2,CCNE1,SMC3,CCNE2,CDC6,CDC25A,CDK4,CDKN1A,CKS1B,GINS1,DNA2,ESCO2,PSME3,PSMD14,FEN1,GINS4,GINS2,MCM8,LIG1,MCM2,MCM3,MCM4,MCM5,MCM6,MCM7,POLE3,ORC1,ORC2,PCNA,POLA1,POLD1,POLD2,POLE,POLE2,PRIM1,PRIM2,PSMA1,PSMA5,PSMA7,PSMB2,PSMB3,PSMB5,PSMB7,PSMC1,PSMC2,PSMC3,PSMC4,PSMC5,PSMD1,PSMD2,PSMD7,PSMD11,RAD21,RFC3,RFC4,RFC5,RPA1,RPA2,SKP2,CDCA5,ORC6,POLA2,UBA52,GINS3,WEE1,CDT1
Pathway	1269779	Synthesis of DNA	BioSystems: REACTOME	0	0	0	0	56	103	CDC45,CCNA2,CDC6,CDKN1A,GINS1,DNA2,PSME3,PSMD14,FEN1,GINS4,GINS2,MCM8,LIG1,MCM2,MCM3,MCM4,MCM5,MCM6,MCM7,POLE3,ORC1,ORC2,PCNA,POLA1,POLD1,POLD2,POLE,POLE2,PRIM1,PRIM2,PSMA1,PSMA5,PSMA7,PSMB2,PSMB3,PSMB5,PSMB7,PSMC1,PSMC2,PSMC3,PSMC4,PSMC5,PSMD1,PSMD2,PSMD7,PSMD11,RFC3,RFC4,RFC5,RPA1,RPA2,ORC6,POLA2,UBA52,GINS3,CDT1
Pathway	1269519	RHO GTPases Activate Formins	BioSystems: REACTOME	0	0	0	0	59	117	KIF18A,SPC25,CENPP,MAD1L1,BIRC5,SPC24,RHOB,RHOC,BUB1,BUB1B,CDC20,AURKB,CENPA,CENPE,CENPF,NSL1,KNTC1,CENPL,CKAP5,NUF2,CENPS,NDC80,EVL,CENPI,KIF2C,ZWINT,PMF1,INCENP,SGO2,MAD2L1,SGO1,NUP43,PFN2,MIS12,CENPM,NUP37,PLK1,RHOD,PPP2R1B,ERCC6L,SPDL1,RAC1,ZWILCH,RANGAP1,CENPU,CDCA8,CENPQ,NUP85,DSN1,SEC13,CENPN,CENPK,RCC2,NUP160,SKA1,CENPH,DIAPH3,KNL1,NUP107
Pathway	1269784	DNA strand elongation	BioSystems: REACTOME	0	0	0	0	27	32	CDC45,GINS1,DNA2,FEN1,GINS4,GINS2,MCM8,LIG1,MCM2,MCM3,MCM4,MCM5,MCM6,MCM7,PCNA,POLA1,POLD1,POLD2,PRIM1,PRIM2,RFC3,RFC4,RFC5,RPA1,RPA2,POLA2,GINS3
Pathway	1269742	Cell Cycle Checkpoints	BioSystems: REACTOME	0	0	0	0	81	204	HIST1H4I,CDC45,HIST1H2BF,HIST1H4D,HIST1H4C,MAD1L1,ATM,BARD1,BLM,BRCA1,BUB1B,HIST1H2BJ,CCNA2,CCNB1,PKMYT1,CCNE1,CCNB2,CCNE2,EXO1,CDK1,CDC6,CDC20,CDC25A,CDC25C,CDC27,CDKN1A,CHEK1,ANAPC15,RMI2,ZNF385A,DNA2,RHNO1,PSME3,PSMD14,GTSE1,MCM8,DBF4,UBE2C,TOPBP1,H2AFX,HIST1H2BK,HUS1,MAD2L1,MCM2,MCM3,MCM4,MCM5,MCM6,MCM7,MRE11,ORC1,ORC2,PSMA1,PSMA5,PSMA7,PSMB2,PSMB3,PSMB5,PSMB7,PSMC1,PSMC2,PSMC3,PSMC4,PSMC5,PS…
Pathway	1268738	SUMOylation	BioSystems: REACTOME	0	0	0	0	53	110	PARP1,BIRC5,CBX4,BLM,BRCA1,NSMCE1,SENP5,MTA1,SMC3,AURKB,NUP155,NUP93,NUP58,POM121,NUP153,L3MBTL2,UBA2,SAE1,NOP58,NUP50,CBX2,INCENP,MITF,NUP43,PCNA,NUP37,RAD21,RANGAP1,CDCA8,RPA1,NUP85,NUP35,NDC1,SUMO2,SMC5,NUP205,AURKA,NUP210,NUP160,TDG,TFAP2A,TFAP2C,NUP188,TOP1,TOP2A,TOP2B,TPR,NUP62,NSMCE2,NUP107,NUP214,AAAS,CBX8
Pathway	1269831	M/G1 Transition	BioSystems: REACTOME	0	0	0	0	46	88	CDC45,CDC6,E2F1,E2F3,GMNN,PSME3,PSMD14,MCM8,DBF4,MCM2,MCM3,MCM4,MCM5,MCM6,MCM7,POLE3,ORC1,ORC2,POLA1,POLE,POLE2,PRIM1,PRIM2,PSMA1,PSMA5,PSMA7,PSMB2,PSMB3,PSMB5,PSMB7,PSMC1,PSMC2,PSMC3,PSMC4,PSMC5,PSMD1,PSMD2,PSMD7,PSMD11,RPA1,RPA2,MCM10,ORC6,POLA2,UBA52,CDT1
Pathway	1269832	DNA Replication Pre-Initiation	BioSystems: REACTOME	0	0	0	0	46	88	CDC45,CDC6,E2F1,E2F3,GMNN,PSME3,PSMD14,MCM8,DBF4,MCM2,MCM3,MCM4,MCM5,MCM6,MCM7,POLE3,ORC1,ORC2,POLA1,POLE,POLE2,PRIM1,PRIM2,PSMA1,PSMA5,PSMA7,PSMB2,PSMB3,PSMB5,PSMB7,PSMC1,PSMC2,PSMC3,PSMC4,PSMC5,PSMD1,PSMD2,PSMD7,PSMD11,RPA1,RPA2,MCM10,ORC6,POLA2,UBA52,CDT1
Pathway	1339113	SUMOylation of DNA replication proteins	BioSystems: REACTOME	0	0	0	0	31	46	BIRC5,AURKB,NUP155,NUP93,NUP58,POM121,NUP153,NUP50,INCENP,NUP43,PCNA,NUP37,RANGAP1,CDCA8,NUP85,NUP35,NDC1,SUMO2,NUP205,AURKA,NUP210,NUP160,NUP188,TOP1,TOP2A,TOP2B,TPR,NUP62,NUP107,NUP214,AAAS
Pathway	1268743	SUMO E3 ligases SUMOylate target proteins	BioSystems: REACTOME	0	0	0	0	50	104	PARP1,BIRC5,CBX4,BLM,BRCA1,NSMCE1,MTA1,SMC3,AURKB,NUP155,NUP93,NUP58,POM121,NUP153,L3MBTL2,NOP58,NUP50,CBX2,INCENP,MITF,NUP43,PCNA,NUP37,RAD21,RANGAP1,CDCA8,RPA1,NUP85,NUP35,NDC1,SUMO2,SMC5,NUP205,AURKA,NUP210,NUP160,TDG,TFAP2A,TFAP2C,NUP188,TOP1,TOP2A,TOP2B,TPR,NUP62,NSMCE2,NUP107,NUP214,AAAS,CBX8
Pathway	1269095	Interactions of Rev with host cellular proteins	BioSystems: REACTOME	0	0	0	0	26	36	RCC1,NUP155,NUP93,NUP58,POM121,NUP153,NUP50,KPNB1,NPM1,NUP43,NUP37,RAN,RANBP1,RANGAP1,NUP85,NUP35,NDC1,NUP205,NUP210,NUP160,NUP188,TPR,NUP62,NUP107,NUP214,AAAS
Pathway	1269753	G2/M Checkpoints	BioSystems: REACTOME	0	0	0	0	69	172	HIST1H4I,CDC45,HIST1H2BF,HIST1H4D,HIST1H4C,ATM,BARD1,BLM,BRCA1,HIST1H2BJ,CCNB1,PKMYT1,CCNB2,EXO1,CDK1,CDC6,CDC25A,CDC25C,CHEK1,RMI2,DNA2,RHNO1,PSME3,PSMD14,GTSE1,MCM8,DBF4,TOPBP1,H2AFX,HIST1H2BK,HUS1,MCM2,MCM3,MCM4,MCM5,MCM6,MCM7,MRE11,ORC1,ORC2,PSMA1,PSMA5,PSMA7,PSMB2,PSMB3,PSMB5,PSMB7,PSMC1,PSMC2,PSMC3,PSMC4,PSMC5,PSMD1,PSMD2,PSMD7,PSMD11,RFC3,RFC4,RFC5,RPA1,RPA2,MCM10,CLSPN,ORC6,UBA52,WEE1,NSD…
Pathway	1269773	Activation of the pre-replicative complex	BioSystems: REACTOME	0	0	0	0	24	32	CDC45,CDC6,MCM8,DBF4,MCM2,MCM3,MCM4,MCM5,MCM6,MCM7,POLE3,ORC1,ORC2,POLA1,POLE,POLE2,PRIM1,PRIM2,RPA1,RPA2,MCM10,ORC6,POLA2,CDT1
Pathway	1269853	Chromosome Maintenance	BioSystems: REACTOME	0	0	0	0	51	110	HIST1H4I,CENPP,HIST1H2BF,HIST1H4D,HIST1H4C,SMARCA5,RUVBL1,HIST1H2BJ,CENPA,CENPL,TINF2,DKC1,DNA2,CENPS,CENPW,FEN1,CENPI,RUVBL2,HIST1H2AE,H2AFX,H2AFZ,OIP5,HIST1H2BK,LIG1,NPM1,MIS18A,POLE3,PCNA,CENPM,POLA1,POLD1,POLD2,POLE,POLE2,PRIM1,PRIM2,RBBP7,CENPU,RFC3,RFC4,RFC5,CENPQ,RPA1,RPA2,MIS18BP1,NHP2,CENPN,CENPK,POLA2,CENPH,KNL1
Pathway	1269096	Nuclear import of Rev protein	BioSystems: REACTOME	0	0	0	0	24	33	RCC1,NUP155,NUP93,NUP58,POM121,NUP153,NUP50,KPNB1,NPM1,NUP43,NUP37,RAN,NUP85,NUP35,NDC1,NUP205,NUP210,NUP160,NUP188,TPR,NUP62,NUP107,NUP214,AAAS
Pathway	167325	Protein processing in endoplasmic reticulum	BioSystems: KEGG	0	0	0	0	66	166	AMFR,CALR,CANX,CAPN1,PLAA,DERL3,EIF2AK3,PDIA4,CRYAB,EDEM1,DAD1,DDOST,FBXO2,FBXO6,PDIA6,EIF2S1,SAR1B,ERN1,UBE4B,DNAJA2,SEC23A,UBE2J1,HYOU1,DNAJB11,SEC24A,HSPH1,SEC61B,OS9,LMAN2,CKAP4,PDIA3,HSPA5,HSPA8,HSP90AA1,HSP90AB1,DNAJB1,STT3A,LMAN1,MAN1A1,NFE2L2,STT3B,P4HB,SEC61A1,UBQLN2,PRKCSH,DNAJC3,RAD23B,LMAN1L,RRBP1,SEC13,NPLOC4,SELENOS,SSR1,SSR2,SSR3,SSR4,GANAB,SIL1,SEC61G,HSP90B1,HSPBP1,XBP1,UGGT1,TXN…
Pathway	169351	Validated targets of C-MYC transcriptional activation	BioSystems: Pathway Interaction Database	0	0	0	0	41	81	ACTL6A,SUPT3H,BIRC5,RUVBL1,DDX18,CAD,CCNB1,MTA1,CDC25A,CDK4,RCC1,NDUFAF2,E2F3,EIF2S1,EIF4A1,EIF4E,EIF4G1,ENO1,MTDH,GAPDH,RUVBL2,PRDX3,HMGA1,HSP90AA1,HSPD1,LDHA,NME1,NME2,NPM1,ODC1,PIM1,PMAIP1,PTMA,SHMT1,SLC2A1,SNAI1,PEG10,TAF4B,TFRC,TK1,FOSL1
Pathway	83039	DNA replication	BioSystems: KEGG	0	0	0	0	25	36	DNA2,FEN1,RNASEH2A,LIG1,MCM2,MCM3,MCM4,MCM5,MCM6,MCM7,POLE3,PCNA,POLA1,POLD1,POLD2,POLE,POLE2,PRIM1,PRIM2,RFC3,RFC4,RFC5,RPA1,RPA2,POLA2
Pathway	1269815	Nuclear Envelope Breakdown	BioSystems: REACTOME	0	0	0	0	31	52	CCNB1,CCNB2,CDK1,NUP155,NUP93,NUP58,POM121,NUP153,CNEP1R1,NUP50,NEK6,LMNA,LMNB1,NUP43,NUP37,PLK1,NUP85,NUP35,NDC1,NUP205,NUP210,NUP160,TMPO,NUP188,TPR,NUP62,VRK1,VRK2,NUP107,NUP214,AAAS
Pathway	1269085	Rev-mediated nuclear export of HIV RNA	BioSystems: REACTOME	0	0	0	0	24	34	RCC1,NUP155,NUP93,NUP58,POM121,NUP153,NUP50,NUP43,NUP37,RAN,RANBP1,RANGAP1,NUP85,NUP35,NDC1,NUP205,NUP210,NUP160,NUP188,TPR,NUP62,NUP107,NUP214,AAAS
Pathway	83054	Cell cycle	BioSystems: KEGG	0	0	0	0	53	124	CDC45,MAD1L1,ATM,BUB1,BUB1B,CCNA2,CCNB1,PKMYT1,CCND3,CCNE1,SMC3,CCNB2,CCNE2,CDK1,CDC6,CDC20,CDC25A,CDC25C,CDC27,CDK4,CDKN1A,CDKN2B,CDKN2D,CHEK1,ESPL1,E2F1,E2F3,MAD2L2,GADD45G,DBF4,MAD2L1,MCM2,MCM3,MCM4,MCM5,MCM6,MCM7,GADD45B,ORC1,ORC2,PCNA,PLK1,RAD21,RBL1,SKP2,TFDP1,TGFB1,TGFB3,ORC6,TTK,WEE1,YWHAE,YWHAG
Pathway	1269817	Nuclear Pore Complex (NPC) Disassembly	BioSystems: REACTOME	0	0	0	0	24	35	CCNB1,CCNB2,CDK1,NUP155,NUP93,NUP58,POM121,NUP153,NUP50,NEK6,NUP43,NUP37,NUP85,NUP35,NDC1,NUP205,NUP210,NUP160,NUP188,TPR,NUP62,NUP107,NUP214,AAAS
Pathway	1269857	Extension of Telomeres	BioSystems: REACTOME	0	0	0	0	22	31	RUVBL1,DKC1,DNA2,FEN1,RUVBL2,LIG1,POLE3,PCNA,POLA1,POLD1,POLD2,POLE,POLE2,PRIM1,PRIM2,RFC3,RFC4,RFC5,RPA1,RPA2,NHP2,POLA2
Pathway	1269774	E2F mediated regulation of DNA replication	BioSystems: REACTOME	0	0	0	0	23	34	CDC45,CCNB1,CCNE1,CDK1,CDC6,CDC25A,FBXO5,DHFR,E2F1,MCM8,ORC1,ORC2,PCNA,POLA1,PPP2R1B,PRIM1,PRIM2,RRM2,TFDP1,ORC6,POLA2,TYMS,CDT1
Pathway	1269757	Activation of ATR in response to replication stress	BioSystems: REACTOME	0	0	0	0	24	37	CDC45,CDC6,CDC25A,CDC25C,CHEK1,MCM8,DBF4,HUS1,MCM2,MCM3,MCM4,MCM5,MCM6,MCM7,ORC1,ORC2,RFC3,RFC4,RFC5,RPA1,RPA2,MCM10,CLSPN,ORC6
Pathway	1309102	HDR through Homologous Recombination (HRR)	BioSystems: REACTOME	0	0	0	0	35	69	ATM,BARD1,BLM,BRCA1,BRCA2,EME2,EXO1,CHEK1,RMI2,DNA2,RHNO1,RAD51AP1,SLX4,TOPBP1,HUS1,MRE11,GEN1,POLE3,PCNA,POLD1,POLD2,POLE,POLE2,POLH,RAD51,RFC3,RFC4,RFC5,PALB2,RPA1,RPA2,SPIDR,UBA52,XRCC2,EME1
Pathway	1269696	Transport of the SLBP Dependant Mature mRNA	BioSystems: REACTOME	0	0	0	0	23	35	NUP155,NUP93,NUP58,POM121,NUP153,EIF4E,ALYREF,NUP50,NUP43,NUP37,NUP85,NUP35,NDC1,NUP205,NUP210,NUP160,NUP188,TPR,NUP62,SLBP,NUP107,NUP214,AAAS
Pathway	1269509	RHO GTPase Effectors	BioSystems: REACTOME	0	0	0	0	94	295	KIF18A,SPC25,HIST1H4I,CENPP,HIST1H2BF,HIST1H3C,HIST1H3E,HIST1H3I,HIST1H3H,HIST1H3B,HIST1H4D,HIST1H4C,MAD1L1,BIRC5,KLK3,SPC24,RHOB,RHOC,BUB1,BUB1B,HIST1H2BJ,PRC1,CDC20,CDC25C,AURKB,CENPA,CENPE,CENPF,ROCK2,NSL1,CTNNB1,KNTC1,CENPL,CKAP5,NUF2,KIF14,CENPS,ARPC5,ARPC1B,ARPC2,CTTN,NDC80,EVL,CENPI,KIF2C,CIT,ZWINT,HIST1H2AE,H2AFX,H2AFZ,PMF1,HIST1H2BK,INCENP,SGO2,LIMK1,LIMK2,MAD2L1,SGO1,MEN1,MYH9,MYH10,NCF…
Pathway	1269797	Mitotic G2-G2/M phases	BioSystems: REACTOME	0	0	0	0	67	186	LIN9,CCNA2,CCNB1,PKMYT1,CCNB2,CDK1,CDC25A,CDC25C,CDKN1A,CENPF,LIN54,CKAP5,E2F1,E2F3,OPTN,PSME3,PSMD14,TUBB4B,FOXM1,GTSE1,PLK4,TUBGCP2,AJUBA,HMMR,HSP90AA1,HSP90AB1,MYBL2,NEK2,PCNT,PLK1,PPP2R1B,PRKACA,HAUS6,PSMA1,PSMA5,PSMA7,PSMB2,PSMB3,PSMB5,PSMB7,PSMC1,PSMC2,PSMC3,PSMC4,PSMC5,PSMD1,PSMD2,HAUS3,PSMD7,PSMD11,HAUS4,CEP192,BORA,CEP76,HAUS7,TUBB,TPX2,CDK5RAP2,CEP152,AURKA,HAUS5,TUBG1,UBA52,WEE1,YWHAE,…
Pathway	1269123	NEP/NS2 Interacts with the Cellular Export Machinery	BioSystems: REACTOME	0	0	0	0	21	31	NUP155,NUP93,NUP58,POM121,NUP153,NUP50,NUP43,NUP37,RAN,NUP85,NUP35,NDC1,NUP205,NUP210,NUP160,NUP188,TPR,NUP62,NUP107,NUP214,AAAS
Pathway	1269114	Transport of Ribonucleoproteins into the Host Nucleus	BioSystems: REACTOME	0	0	0	0	21	31	NUP155,NUP93,NUP58,POM121,NUP153,NUP50,KPNB1,NUP43,NUP37,NUP85,NUP35,NDC1,NUP205,NUP210,NUP160,NUP188,TPR,NUP62,NUP107,NUP214,AAAS
Pathway	1269811	Mitotic Prophase	BioSystems: REACTOME	0	0	0	0	55	142	HIST1H4I,HIST1H2BF,HIST1H3C,HIST1H3E,HIST1H3I,HIST1H3H,HIST1H3B,HIST1H4D,HIST1H4C,USO1,HIST1H2BJ,CCNB1,CCNB2,CDK1,GORASP2,NUP155,NUP93,NUP58,POM121,NUP153,SMC4,CNEP1R1,SMC2,NUP50,NEK6,KMT5A,HIST1H2AE,H2AFX,H2AFZ,HIST1H2BK,LMNA,LMNB1,NUP43,NUP37,PLK1,PPP2R1B,NCAPG2,MCPH1,NUP85,SET,NUP35,NDC1,NUP205,NUP210,NUP160,NCAPD3,TMPO,NUP188,TPR,NUP62,VRK1,VRK2,NUP107,NUP214,AAAS
Pathway	1269859	Telomere C-strand (Lagging Strand) Synthesis	BioSystems: REACTOME	0	0	0	0	18	24	DNA2,FEN1,LIG1,POLE3,PCNA,POLA1,POLD1,POLD2,POLE,POLE2,PRIM1,PRIM2,RFC3,RFC4,RFC5,RPA1,RPA2,POLA2
Pathway	1269785	Unwinding of DNA	BioSystems: REACTOME	0	0	0	0	12	12	CDC45,GINS1,GINS4,GINS2,MCM8,MCM2,MCM3,MCM4,MCM5,MCM6,MCM7,GINS3
Pathway	1268677	Metabolism of proteins	BioSystems: REACTOME	0	0	0	0	369	1631	ACO2,TIMM23,ACTL6A,HIST1H4I,GALNT16,ADORA2B,PARP1,HIST1H2BF,HIST1H3C,HIST1H3E,HIST1H3I,HIST1H3H,HIST1H3B,HIST1H4D,HIST1H4C,STAMBPL1,ALPL,ALPPL2,AMFR,LEO1,MCFD2,BIRC5,APOA4,CBX4,KLK3,ARCN1,ARF4,CHCHD4,ARSB,RUVBL1,ART4,USO1,ASNS,EIF3C,EIF3D,EIF3J,ATP5F1A,ATP5F1B,ATP5MC1,BARD1,BLM,BRCA1,SPHK1,EIF2B3,EIF2S2,NSMCE1,SENP5,HIST1H2AG,HIST1H2BJ,CALCA,THSD7A,CALR,CANX,CCNA2,CCNE1,USP14,MTA1,SMC3,CCNE2,CDC2…
Pathway	1269697	Transport of the SLBP independent Mature mRNA	BioSystems: REACTOME	0	0	0	0	22	34	NUP155,NUP93,NUP58,POM121,NUP153,EIF4E,ALYREF,NUP50,NUP43,NUP37,NUP85,NUP35,NDC1,NUP205,NUP210,NUP160,NUP188,TPR,NUP62,NUP107,NUP214,AAAS
Pathway	1269794	Regulation of DNA replication	BioSystems: REACTOME	0	0	0	0	37	79	CCNA2,CDC6,CDKN1A,E2F1,E2F3,GMNN,PSME3,PSMD14,MCM8,MCM2,MCM3,MCM4,MCM5,MCM6,MCM7,ORC1,ORC2,PSMA1,PSMA5,PSMA7,PSMB2,PSMB3,PSMB5,PSMB7,PSMC1,PSMC2,PSMC3,PSMC4,PSMC5,PSMD1,PSMD2,PSMD7,PSMD11,MCM10,ORC6,UBA52,CDT1
Pathway	137934	E2F transcription factor network	BioSystems: Pathway Interaction Database	0	0	0	0	35	73	APAF1,ATM,BRCA1,CCNA2,CCND3,CCNE1,CCNE2,CDK1,CDC6,CDC25A,CDKN1A,DHFR,E2F1,E2F3,TRIM28,PRMT5,TOPBP1,HIC1,MCM3,MYBL2,ORC1,SERPINE1,E2F7,PLAU,POLA1,RANBP1,RBL1,RRM1,RRM2,TFDP1,RYBP,TK1,CBX5,TYMS,YY1
Pathway	1269121	Export of Viral Ribonucleoproteins from Nucleus	BioSystems: REACTOME	0	0	0	0	21	32	NUP155,NUP93,NUP58,POM121,NUP153,NUP50,NUP43,NUP37,RAN,NUP85,NUP35,NDC1,NUP205,NUP210,NUP160,NUP188,TPR,NUP62,NUP107,NUP214,AAAS
Pathway	1269772	G1/S-Specific Transcription	BioSystems: REACTOME	0	0	0	0	15	18	CDC45,CCNE1,CDK1,CDC6,CDC25A,FBXO5,DHFR,E2F1,ORC1,PCNA,POLA1,RRM2,TFDP1,TYMS,CDT1
Pathway	1269799	G2/M Transition	BioSystems: REACTOME	0	0	0	0	65	184	LIN9,CCNA2,CCNB1,PKMYT1,CCNB2,CDK1,CDC25A,CDC25C,CDKN1A,CENPF,LIN54,CKAP5,OPTN,PSME3,PSMD14,TUBB4B,FOXM1,GTSE1,PLK4,TUBGCP2,AJUBA,HMMR,HSP90AA1,HSP90AB1,MYBL2,NEK2,PCNT,PLK1,PPP2R1B,PRKACA,HAUS6,PSMA1,PSMA5,PSMA7,PSMB2,PSMB3,PSMB5,PSMB7,PSMC1,PSMC2,PSMC3,PSMC4,PSMC5,PSMD1,PSMD2,HAUS3,PSMD7,PSMD11,HAUS4,CEP192,BORA,CEP76,HAUS7,TUBB,TPX2,CDK5RAP2,CEP152,AURKA,HAUS5,TUBG1,UBA52,WEE1,YWHAE,YWHAG,TUBA…
Pathway	1269833	Assembly of the pre-replicative complex	BioSystems: REACTOME	0	0	0	0	34	71	CDC6,E2F1,E2F3,GMNN,PSME3,PSMD14,MCM8,MCM2,MCM3,MCM4,MCM5,MCM6,MCM7,ORC1,ORC2,PSMA1,PSMA5,PSMA7,PSMB2,PSMB3,PSMB5,PSMB7,PSMC1,PSMC2,PSMC3,PSMC4,PSMC5,PSMD1,PSMD2,PSMD7,PSMD11,ORC6,UBA52,CDT1
Pathway	132956	Metabolic pathways	BioSystems: KEGG	0	0	0	0	296	1272	ABAT,AOC1,ACADL,ACAT2,ACLY,ACO2,ACP1,GALNT16,ADSL,AGXT,AHCY,PIP5K1A,AK1,AK2,AK4,ATP6V0D2,ALDH3A1,DEGS2,ALDH1B1,ALDH1A3,ALDH9A1,ALDOA,ALOX12B,ALPL,ALPPL2,APRT,ARSB,PLA2G4C,PLPP1,ASNS,ASS1,AKR1C3,ATIC,ATP5F1A,ATP5F1B,B3GALNT1,ATP5MC1,ATP5MC3,ATP6V0C,ATP5PO,BAAT,BCAT2,BHMT,ALDH1A2,SPHK1,SGPL1,P4HA2,CAD,ATP6V0E1,RGN,CDA,CDS1,CHIT1,ENOPH1,COX5A,LIPG,MGAT4C,UAP1L1,PGS1,POLR1A,SPTLC2,MTHFD1L,PTGES,COX10…
Pathway	1269094	Vpr-mediated nuclear import of PICs	BioSystems: REACTOME	0	0	0	0	21	33	NUP155,NUP93,NUP58,POM121,NUP153,NUP50,HMGA1,NUP43,NUP37,NUP85,NUP35,NDC1,NUP205,NUP210,NUP160,NUP188,TPR,NUP62,NUP107,NUP214,AAAS
Pathway	1269092	Interactions of Vpr with host cellular proteins	BioSystems: REACTOME	0	0	0	0	22	36	SLC25A5,NUP155,NUP93,NUP58,POM121,NUP153,NUP50,HMGA1,NUP43,NUP37,NUP85,NUP35,NDC1,NUP205,NUP210,NUP160,NUP188,TPR,NUP62,NUP107,NUP214,AAAS
Pathway	1269796	Removal of licensing factors from origins	BioSystems: REACTOME	0	0	0	0	35	76	CCNA2,CDC6,CDKN1A,GMNN,PSME3,PSMD14,MCM8,MCM2,MCM3,MCM4,MCM5,MCM6,MCM7,ORC1,ORC2,PSMA1,PSMA5,PSMA7,PSMB2,PSMB3,PSMB5,PSMB7,PSMC1,PSMC2,PSMC3,PSMC4,PSMC5,PSMD1,PSMD2,PSMD7,PSMD11,MCM10,ORC6,UBA52,CDT1
Pathway	1269130	Host Interactions with Influenza Factors	BioSystems: REACTOME	0	0	0	0	24	42	NUP155,NUP93,NUP58,POM121,NUP153,NUP50,KPNB1,KPNA2,KPNA4,NUP43,NUP37,NUP85,NUP35,NDC1,NUP205,NUP210,NUP160,TGFB1,NUP188,TPR,NUP62,NUP107,NUP214,AAAS
Pathway	1269922	Regulation of Glucokinase by Glucokinase Regulatory Protein	BioSystems: REACTOME	0	0	0	0	20	31	NUP155,NUP93,NUP58,POM121,NUP153,NUP50,NUP43,NUP37,NUP85,NUP35,NDC1,NUP205,NUP210,NUP160,NUP188,TPR,NUP62,NUP107,NUP214,AAAS
Pathway	1269695	Transport of Mature mRNAs Derived from Intronless Transcripts	BioSystems: REACTOME	0	0	0	0	25	45	NUP155,NUP93,NUP58,POM121,NUP153,EIF4E,ALYREF,NUP50,CPSF2,NUP43,NUP37,NUP85,NUP35,NDC1,NUP205,NUP210,NUP160,NUP188,TPR,NUP62,SLBP,NUP107,NUP214,AAAS,SYMPK
Pathway	1270425	Regulation of HSF1-mediated heat shock response	BioSystems: REACTOME	0	0	0	0	33	70	ATM,BAG4,NUP155,NUP93,NUP58,POM121,NUP153,HSPA14,DNAJC2,NUP50,HSPH1,HSPA5,HSPA8,HSPA9,DNAJB1,NUP43,NUP37,RPA1,RPA2,NUP85,NUP35,NDC1,NUP205,HSPA13,NUP210,NUP160,NUP188,TPR,NUP62,YWHAE,NUP107,NUP214,AAAS
Pathway	1269131	NS1 Mediated Effects on Host Pathways	BioSystems: REACTOME	0	0	0	0	23	40	NUP155,NUP93,NUP58,POM121,NUP153,NUP50,KPNB1,KPNA2,KPNA4,NUP43,NUP37,NUP85,NUP35,NDC1,NUP205,NUP210,NUP160,NUP188,TPR,NUP62,NUP107,NUP214,AAAS
Pathway	177876	RNA transport	BioSystems: KEGG	0	0	0	0	60	171	XPO5,EIF3C,EIF3D,EIF3J,PABPC4,EIF2B3,EIF2S2,GEMIN5,NUP155,NUP93,EIF4A3,NUP58,POM121,NUP153,TRNT1,EIF1AX,EIF2S1,EIF2B1,EIF4A1,EIF4E,EIF4EBP1,EIF4EBP2,EIF4G1,ALYREF,SAP18,PRMT5,TACC3,FMR1,RPP30,THOC3,PABPC1,NUP50,RNPS1,POP1,STRAP,DDX20,XPOT,ELAC2,KPNB1,NUP43,NUP37,THOC6,RAN,RANGAP1,GEMIN6,NUP85,SEC13,NUP35,NDC1,SUMO2,NUP205,NUP210,NXF2,NUP160,NUP188,TPR,NUP62,NUP107,NUP214,AAAS
Pathway	1269091	Host Interactions of HIV factors	BioSystems: REACTOME	0	0	0	0	51	136	AP2A1,SLC25A5,RCC1,NUP155,NUP93,NUP58,POM121,NUP153,PSME3,PSMD14,FYN,NUP50,HMGA1,KPNB1,NPM1,NUP43,NUP37,PSMA1,PSMA5,PSMA7,PSMB2,PSMB3,PSMB5,PSMB7,PSMC1,PSMC2,PSMC3,PSMC4,PSMC5,PSMD1,PSMD2,PSMD7,PSMD11,RAC1,RAN,RANBP1,RANGAP1,NUP85,NUP35,NDC1,NUP205,NUP210,NUP160,ELOC,NUP188,TPR,NUP62,UBA52,NUP107,NUP214,AAAS
Pathway	1269698	Transport of Mature mRNA Derived from an Intronless Transcript	BioSystems: REACTOME	0	0.0001	0	0	24	44	NUP155,NUP93,NUP58,POM121,NUP153,EIF4E,ALYREF,NUP50,CPSF2,NUP43,NUP37,NUP85,NUP35,NDC1,NUP205,NUP210,NUP160,NUP188,TPR,NUP62,NUP107,NUP214,AAAS,SYMPK
Pathway	138007	PLK1 signaling events	BioSystems: Pathway Interaction Database	0	0.0001	0	0	24	44	SPC24,BUB1,BUB1B,CCNB1,CDK1,CDC20,CDC25C,CENPE,ROCK2,FBXO5,ECT2,KIF20A,NDC80,INCENP,SGO1,PLK1,ERCC6L,CENPU,BORA,TPX2,CLSPN,AURKA,TUBG1,WEE1
Pathway	1269788	Lagging Strand Synthesis	BioSystems: REACTOME	0	0.0001	0	0	15	20	DNA2,FEN1,LIG1,PCNA,POLA1,POLD1,POLD2,PRIM1,PRIM2,RFC3,RFC4,RFC5,RPA1,RPA2,POLA2
Pathway	1269507	Signaling by Rho GTPases	BioSystems: REACTOME	0	0.0001	0	0	119	430	A2M,KIF18A,SPC25,HIST1H4I,CENPP,HIST1H2BF,HIST1H3C,HIST1H3E,HIST1H3I,HIST1H3H,HIST1H3B,HIST1H4D,HIST1H4C,MAD1L1,ARHGAP23,BIRC5,KLK3,SPC24,RHOB,RHOC,ARHGDIA,ARHGDIB,BUB1,BUB1B,HIST1H2BJ,KALRN,PRC1,CDC20,CDC25C,AURKB,CENPA,CENPE,CENPF,CHN1,RHOU,ARHGAP22,NGEF,ARHGEF6,ROCK2,NSL1,CTNNB1,DEPDC7,KNTC1,CENPL,CKAP5,NUF2,ARHGAP11A,KIF14,CENPS,ECT2,ARPC5,ARPC1B,ARPC2,FAM13A,CTTN,NDC80,FGD1,EVL,CENPI,KIF2C,C…
Pathway	1309099	Homology Directed Repair	BioSystems: REACTOME	0	0.0001	0	0	51	140	HIST1H4I,PARP1,HIST1H2BF,HIST1H4D,HIST1H4C,ATM,BARD1,BLM,BRCA1,BRCA2,TIMELESS,EME2,HIST1H2BJ,CCNA2,EXO1,CHEK1,RMI2,DNA2,RHNO1,FEN1,RAD51AP1,POLQ,SLX4,TOPBP1,H2AFX,HIST1H2BK,HUS1,MRE11,GEN1,POLE3,PCNA,POLD1,POLD2,POLE,POLE2,POLH,TIPIN,RAD51,RFC3,RFC4,RFC5,PALB2,RPA1,RPA2,SUMO2,CLSPN,SPIDR,UBA52,NSD2,XRCC2,EME1
Pathway	1269782	Orc1 removal from chromatin	BioSystems: REACTOME	0	0.0001	0	0	33	74	CCNA2,CDC6,CDKN1A,PSME3,PSMD14,MCM8,MCM2,MCM3,MCM4,MCM5,MCM6,MCM7,ORC1,ORC2,PSMA1,PSMA5,PSMA7,PSMB2,PSMB3,PSMB5,PSMB7,PSMC1,PSMC2,PSMC3,PSMC4,PSMC5,PSMD1,PSMD2,PSMD7,PSMD11,ORC6,UBA52,CDT1
Pathway	1269781	Switching of origins to a post-replicative state	BioSystems: REACTOME	0	0.0001	0	0	33	74	CCNA2,CDC6,CDKN1A,PSME3,PSMD14,MCM8,MCM2,MCM3,MCM4,MCM5,MCM6,MCM7,ORC1,ORC2,PSMA1,PSMA5,PSMA7,PSMB2,PSMB3,PSMB5,PSMB7,PSMC1,PSMC2,PSMC3,PSMC4,PSMC5,PSMD1,PSMD2,PSMD7,PSMD11,ORC6,UBA52,CDT1
Pathway	1339112	SUMOylation of RNA binding proteins	BioSystems: REACTOME	0	0.0001	0	0	25	48	CBX4,NUP155,NUP93,NUP58,POM121,NUP153,NOP58,NUP50,CBX2,NUP43,NUP37,NUP85,NUP35,NDC1,SUMO2,NUP205,NUP210,NUP160,NUP188,TPR,NUP62,NUP107,NUP214,AAAS,CBX8
Pathway	1268744	SUMOylation of DNA damage response and repair proteins	BioSystems: REACTOME	0	0.0001	0	0	34	78	PARP1,CBX4,BLM,BRCA1,NSMCE1,SMC3,NUP155,NUP93,NUP58,POM121,NUP153,NUP50,CBX2,NUP43,NUP37,RAD21,RPA1,NUP85,NUP35,NDC1,SUMO2,SMC5,NUP205,NUP210,NUP160,TDG,NUP188,TPR,NUP62,NSMCE2,NUP107,NUP214,AAAS,CBX8
Pathway	1269117	Viral Messenger RNA Synthesis	BioSystems: REACTOME	0	0.0002	0	0	23	43	NUP155,NUP93,NUP58,POM121,NUP153,NUP50,NUP43,NUP37,POLR2A,POLR2D,POLR2E,NUP85,NUP35,NDC1,NUP205,NUP210,NUP160,NUP188,TPR,NUP62,NUP107,NUP214,AAAS
Pathway	MAP00240_Pyrimidine_metabolism	MAP00240 Pyrimidine metabolism	GenMAPP	0	0.0004	0	0	23	44	CAD,CDA,CTPS1,DCK,DCTD,DUT,NME1,NME2,PNP,POLA1,POLD1,POLD2,POLE,POLR2A,POLR2D,POLR2E,POLRMT,RRM1,RRM2,DOK4,TK1,TYMS,UMPS
Pathway	1309089	tRNA processing in the nucleus	BioSystems: REACTOME	0	0.0004	0	0	28	60	NUP155,CSTF2,NUP93,NUP58,DDX1,POM121,NUP153,TRNT1,RPP30,NUP50,POP1,XPOT,ELAC2,NUP43,NUP37,RAN,NUP85,NUP35,NDC1,NUP205,NUP210,NUP160,NUP188,TPR,NUP62,NUP107,NUP214,AAAS
Pathway	1309095	DNA Double-Strand Break Repair	BioSystems: REACTOME	0	0.0004	0	0	57	169	HIST1H4I,PARP1,HIST1H2BF,HIST1H4D,HIST1H4C,SMARCA5,ATM,BARD1,BLM,BRCA1,BRCA2,TIMELESS,EME2,HIST1H2BJ,CCNA2,EXO1,CHEK1,RMI2,DNA2,RHNO1,EYA4,EYA1,FEN1,RAD51AP1,POLQ,SLX4,TOPBP1,H2AFX,HIST1H2BK,HUS1,KPNA2,LIG4,MRE11,GEN1,POLE3,PCNA,POLD1,POLD2,POLE,POLE2,POLH,TIPIN,RAD51,RFC3,RFC4,RFC5,PALB2,RPA1,RPA2,SUMO2,CLSPN,TDP1,SPIDR,UBA52,NSD2,XRCC2,EME1
Pathway	1270244	Extracellular matrix organization	BioSystems: REACTOME	0	0.0005	0	0.0001	87	298	A2M,ADAM8,ITGA8,CASK,ADAM9,BGN,BMP1,BMP2,DDR1,P4HA2,PLOD3,CAPN1,CAPN6,CASP3,SERPINH1,CD151,COL1A1,COL4A1,COL4A2,COL5A2,COL8A2,COL11A1,COL12A1,ADAMTS4,ADAMTS3,ADAMTS2,ADAMTS1,VCAN,CTSK,CTSL,PCOLCE2,ELN,FBLN1,FBLN2,FBN1,FBN2,FGA,FGF2,FN1,CAPNS2,COL25A1,CAPN11,TNC,ICAM1,ITGA3,ITGA5,ITGA7,ITGAD,ITGAV,ITGAX,ITGB5,LAMA5,LAMB2,LAMC1,LOX,LOXL1,LRP4,LTBP2,MATN3,MFAP3,MMP2,MMP7,MMP11,NCAM1,NID1,P4HB,SERPIN…
Pathway	1309100	HDR through Homologous Recombination (HR) or Single Strand Annealing (SSA)	BioSystems: REACTOME	0	0.0005	0	0.0001	48	134	HIST1H4I,HIST1H2BF,HIST1H4D,HIST1H4C,ATM,BARD1,BLM,BRCA1,BRCA2,TIMELESS,EME2,HIST1H2BJ,CCNA2,EXO1,CHEK1,RMI2,DNA2,RHNO1,RAD51AP1,SLX4,TOPBP1,H2AFX,HIST1H2BK,HUS1,MRE11,GEN1,POLE3,PCNA,POLD1,POLD2,POLE,POLE2,POLH,TIPIN,RAD51,RFC3,RFC4,RFC5,PALB2,RPA1,RPA2,SUMO2,CLSPN,SPIDR,UBA52,NSD2,XRCC2,EME1
Pathway	1270421	Cellular response to heat stress	BioSystems: REACTOME	0	0.0006	0	0.0001	36	89	ATM,BAG4,NUP155,NUP93,NUP58,POM121,NUP153,HSPA14,FKBP4,DNAJC2,NUP50,HSPH1,HSPA5,HSPA8,HSPA9,HSP90AA1,HSP90AB1,DNAJB1,NUP43,NUP37,RPA1,RPA2,NUP85,NUP35,NDC1,NUP205,HSPA13,NUP210,NUP160,NUP188,TPR,NUP62,YWHAE,NUP107,NUP214,AAAS
Pathway	1269789	Processive synthesis on the lagging strand	BioSystems: REACTOME	0	0.0006	0	0.0001	12	15	DNA2,FEN1,LIG1,PCNA,POLA1,POLD1,POLD2,PRIM1,PRIM2,RPA1,RPA2,POLA2
Pathway	142269	superpathway of cholesterol biosynthesis	BioSystems: BIOCYC	0	0.0008	0	0.0001	16	25	ACAT2,CYP51A1,NSDHL,DHCR24,FDFT1,FDPS,HSD17B7,HMGCR,HMGCS1,HMGCS2,IDI1,LSS,MVD,MSMO1,SC5D,SQLE
Pathway	1270414	Cellular responses to stress	BioSystems: REACTOME	0	0.001	0	0.0001	120	454	HIST1H4I,HIST1H2BF,HIST1H3C,HIST1H3E,HIST1H3I,HIST1H3H,HIST1H3B,HIST1H4D,HIST1H4C,NUDT2,AQP8,CBX4,ATM,HIST1H2BJ,CCNA2,CCNE1,CCNE2,CDC27,CDK4,CDKN1A,CDKN2B,CDKN2D,CEBPB,ASF1A,ANAPC15,BAG4,NOX4,NUP155,NUP93,NUP58,POM121,TINF2,NUP153,E2F1,E2F3,PSME3,PSMD14,HSPA14,EPAS1,ERF,EZH2,CITED2,FKBP4,DNAJC2,NUP50,HSPH1,PRDX3,CBX2,UBE2C,GPX3,GPX7,GSR,GSTP1,HIST1H2AE,H2AFX,H2AFZ,AJUBA,HMGA1,HSPA5,HSPA8,HSPA9,HI…
Pathway	1309103	Homologous DNA Pairing and Strand Exchange	BioSystems: REACTOME	0	0.0011	0	0.0001	22	43	ATM,BARD1,BLM,BRCA1,BRCA2,EXO1,CHEK1,RMI2,DNA2,RHNO1,RAD51AP1,TOPBP1,HUS1,MRE11,RAD51,RFC3,RFC4,RFC5,PALB2,RPA1,RPA2,XRCC2
Pathway	1268701	Post-translational protein modification	BioSystems: REACTOME	0	0.0012	0	0.0001	239	1041	ACTL6A,GALNT16,PARP1,HIST1H2BF,STAMBPL1,ALPL,ALPPL2,AMFR,LEO1,MCFD2,BIRC5,CBX4,ARCN1,ARF4,ARSB,RUVBL1,ART4,USO1,BARD1,BLM,BRCA1,NSMCE1,SENP5,HIST1H2AG,HIST1H2BJ,THSD7A,CALR,CANX,CCNA2,USP14,MTA1,SMC3,CDC20,CDC25A,CDC34,AURKB,CTSC,CGA,COPB2,B4GALT5,MGAT4C,SUMF2,ADAMTS4,COPB1,ADAMTS3,ADAMTS2,ADAMTS1,NUP155,GALNT9,NUS1,NUP93,EDEM1,NANP,DAD1,CD55,NUP58,DDOST,TOMM70,POM121,JOSD1,GFPT2,USP15,NUP153,DPH…
Pathway	1269316	Antiviral mechanism by IFN-stimulated genes	BioSystems: REACTOME	0	0.0013	0	0.0001	32	77	NUP155,NUP93,EIF4A3,NUP58,POM121,NUP153,EIF4A1,EIF4E,EIF4G1,FLNB,NUP50,IFIT1,JAK1,KPNB1,KPNA2,KPNA4,NUP43,NUP37,PIN1,NUP85,NUP35,NDC1,NUP205,NUP210,NUP160,NUP188,TPR,NUP62,UBA52,NUP107,NUP214,AAAS
Pathway	1269317	ISG15 antiviral mechanism	BioSystems: REACTOME	0	0.0013	0	0.0001	32	77	NUP155,NUP93,EIF4A3,NUP58,POM121,NUP153,EIF4A1,EIF4E,EIF4G1,FLNB,NUP50,IFIT1,JAK1,KPNB1,KPNA2,KPNA4,NUP43,NUP37,PIN1,NUP85,NUP35,NDC1,NUP205,NUP210,NUP160,NUP188,TPR,NUP62,UBA52,NUP107,NUP214,AAAS
Pathway	PW:0000454	cholesterol biosynthetic	Pathway Ontology	0	0.0013	0	0.0001	13	18	ACAT2,CYP51A1,NSDHL,DHCR24,FDFT1,FDPS,HMGCR,HMGCS1,IDI1,LSS,MVD,SC5D,SQLE
Pathway	1269732	snRNP Assembly	BioSystems: REACTOME	0	0.0014	0	0.0001	25	53	GEMIN5,NUP155,NUP93,NUP58,POM121,NUP153,PRMT5,NUP50,DDX20,NUP43,NUP37,GEMIN6,NUP85,NUP35,NDC1,SNRPF,NUP205,NUP210,NUP160,NUP188,TPR,NUP62,NUP107,NUP214,AAAS
Pathway	1269731	Metabolism of non-coding RNA	BioSystems: REACTOME	0	0.0014	0	0.0001	25	53	GEMIN5,NUP155,NUP93,NUP58,POM121,NUP153,PRMT5,NUP50,DDX20,NUP43,NUP37,GEMIN6,NUP85,NUP35,NDC1,SNRPF,NUP205,NUP210,NUP160,NUP188,TPR,NUP62,NUP107,NUP214,AAAS
Pathway	1269710	Cytosolic tRNA aminoacylation	BioSystems: REACTOME	0	0.0017	0	0.0002	16	26	AARS,YARS,CARS,EEF1E1,EPRS,LARS,HARS,KARS,MARS,NARS,PPA1,RARS,TARS,VARS,WARS,AIMP2
Pathway	SMP00023	Steroid Biosynthesis	SMPDB	0	0.0021	0	0.0002	14	21	ACAT2,CYP51A1,NSDHL,DHCR24,FDFT1,FDPS,HSD17B7,HMGCR,HMGCS1,IDI1,LSS,MVD,MSMO1,SQLE
Pathway	1270366	PCNA-Dependent Long Patch Base Excision Repair	BioSystems: REACTOME	0	0.0021	0	0.0002	14	21	APEX1,FEN1,LIG1,POLE3,PCNA,POLD1,POLD2,POLE,POLE2,RFC3,RFC4,RFC5,RPA1,RPA2
Pathway	1269790	Removal of the Flap Intermediate	BioSystems: REACTOME	0	0.0027	0	0.0002	11	14	DNA2,FEN1,PCNA,POLA1,POLD1,POLD2,PRIM1,PRIM2,RPA1,RPA2,POLA2
Pathway	1270037	Cholesterol biosynthesis	BioSystems: REACTOME	0	0.0029	0	0.0003	15	24	ACAT2,CYP51A1,NSDHL,DHCR24,FDFT1,FDPS,HSD17B7,HMGCR,HMGCS1,IDI1,LSS,MVD,MSMO1,SC5D,SQLE
Pathway	1270364	Resolution of AP sites via the multiple-nucleotide patch replacement pathway	BioSystems: REACTOME	0	0.0029	0	0.0003	15	24	PARP1,APEX1,FEN1,LIG1,POLE3,PCNA,POLD1,POLD2,POLE,POLE2,RFC3,RFC4,RFC5,RPA1,RPA2
Pathway	M17370	Role of Ran in mitotic spindle regulation	MSigDB C2 BIOCARTA (v6.0)	0	0.0036	0	0.0003	9	10	RCC1,KPNB1,KPNA2,RAN,RANBP1,RANGAP1,TPX2,AURKA,KIF15
Pathway	138080	Aurora B signaling	BioSystems: Pathway Interaction Database	0	0.0037	0	0.0003	20	39	BIRC5,BUB1,AURKB,CENPA,KIF23,DES,NCAPD2,SMC4,KIF20A,NDC80,SMC2,KIF2C,INCENP,SGO1,RACGAP1,NPM1,CDCA8,AURKA,NCAPH,CBX5
Pathway	82975	N-Glycan biosynthesis	BioSystems: KEGG	0	0.0044	0	0.0004	23	49	MGAT4C,DAD1,DDOST,ALG3,FUT8,MGAT4A,STT3A,MAN1A1,MAN2A1,MGAT2,MGAT3,ALG10B,STT3B,ALG5,ALG8,ALG6,ALG11,ALG9,ALG13,DOLK,GANAB,MOGS,MAN1C1
Pathway	1269921	Glucose transport	BioSystems: REACTOME	0	0.005	0.0001	0.0004	22	46	NUP155,NUP93,NUP58,POM121,NUP153,NUP50,HK2,NUP43,NUP37,NUP85,SLC2A1,NUP35,NDC1,NUP205,NUP210,NUP160,NUP188,TPR,NUP62,NUP107,NUP214,AAAS
Pathway	1383017	The role of GTSE1 in G2/M progression after G2 checkpoint	BioSystems: REACTOME	0	0.0051	0.0001	0.0004	27	63	CCNB1,CCNB2,CDK1,CDKN1A,PSME3,PSMD14,GTSE1,HSP90AA1,HSP90AB1,PLK1,PSMA1,PSMA5,PSMA7,PSMB2,PSMB3,PSMB5,PSMB7,PSMC1,PSMC2,PSMC3,PSMC4,PSMC5,PSMD1,PSMD2,PSMD7,PSMD11,UBA52
Pathway	1269804	Polo-like kinase mediated events	BioSystems: REACTOME	0	0.0056	0.0001	0.0005	12	17	LIN9,CCNB1,PKMYT1,CCNB2,CDC25A,CDC25C,CENPF,LIN54,FOXM1,MYBL2,PLK1,WEE1
Pathway	1269769	Cyclin E associated events during G1/S transition	BioSystems: REACTOME	0	0.0056	0.0001	0.0005	30	74	AKT1,AKT2,CCNA2,CCNE1,CCNE2,CDC25A,CDK4,CDKN1A,CKS1B,PSME3,PSMD14,PSMA1,PSMA5,PSMA7,PSMB2,PSMB3,PSMB5,PSMB7,PSMC1,PSMC2,PSMC3,PSMC4,PSMC5,PSMD1,PSMD2,PSMD7,PSMD11,SKP2,UBA52,WEE1
Pathway	1269838	APC/C-mediated degradation of cell cycle proteins	BioSystems: REACTOME	0	0.0059	0.0001	0.0005	34	89	BUB1B,CCNA2,CCNB1,CDK1,CDC20,CDC27,AURKB,ANAPC15,FBXO5,PSME3,PSMD14,UBE2C,MAD2L1,NEK2,PLK1,PSMA1,PSMA5,PSMA7,PSMB2,PSMB3,PSMB5,PSMB7,PSMC1,PSMC2,PSMC3,PSMC4,PSMC5,PSMD1,PSMD2,PSMD7,PSMD11,SKP2,AURKA,UBA52
Pathway	1269837	Regulation of mitotic cell cycle	BioSystems: REACTOME	0	0.0059	0.0001	0.0005	34	89	BUB1B,CCNA2,CCNB1,CDK1,CDC20,CDC27,AURKB,ANAPC15,FBXO5,PSME3,PSMD14,UBE2C,MAD2L1,NEK2,PLK1,PSMA1,PSMA5,PSMA7,PSMB2,PSMB3,PSMB5,PSMB7,PSMC1,PSMC2,PSMC3,PSMC4,PSMC5,PSMD1,PSMD2,PSMD7,PSMD11,SKP2,AURKA,UBA52
Pathway	1309104	Presynaptic phase of homologous DNA pairing and strand exchange	BioSystems: REACTOME	0	0.0062	0.0001	0.0005	20	40	ATM,BARD1,BLM,BRCA1,BRCA2,EXO1,CHEK1,RMI2,DNA2,RHNO1,TOPBP1,HUS1,MRE11,RAD51,RFC3,RFC4,RFC5,RPA1,RPA2,XRCC2
Pathway	1269856	Telomere Maintenance	BioSystems: REACTOME	0	0.0094	0.0001	0.0008	32	83	HIST1H4I,HIST1H2BF,HIST1H4D,HIST1H4C,RUVBL1,HIST1H2BJ,TINF2,DKC1,DNA2,FEN1,RUVBL2,HIST1H2AE,H2AFX,H2AFZ,HIST1H2BK,LIG1,POLE3,PCNA,POLA1,POLD1,POLD2,POLE,POLE2,PRIM1,PRIM2,RFC3,RFC4,RFC5,RPA1,RPA2,NHP2,POLA2
Pathway	1270350	DNA Repair	BioSystems: REACTOME	0	0.0113	0.0001	0.0009	87	319	ACTL6A,HIST1H4I,PARP1,HIST1H2BF,HIST1H4D,HIST1H4C,SMARCA5,APEX1,FANCM,RUVBL1,ATM,BARD1,BLM,BRCA1,BRCA2,TIMELESS,EME2,HIST1H2BJ,CCNA2,EXO1,CHEK1,FAAP24,RMI2,PCLAF,DDB1,DNA2,RHNO1,CENPS,EYA4,EYA1,FANCA,FANCD2,FANCB,FEN1,MAD2L2,RAD51AP1,POLQ,SLX4,PRPF19,COPS6,TOPBP1,GTF2H4,H2AFX,HMGN1,HIST1H2BK,HUS1,KPNA2,LIG1,LIG4,MRE11,MSH2,UBE2T,GEN1,POLE3,PCNA,POLD1,POLD2,POLE,POLE2,POLH,POLR2A,POLR2D,POLR2E,TIP…
Pathway	1269723	Transcriptional regulation by small RNAs	BioSystems: REACTOME	0	0.0121	0.0001	0.001	38	107	HIST1H4I,HIST1H2BF,HIST1H3C,HIST1H3E,HIST1H3I,HIST1H3H,HIST1H3B,HIST1H4D,HIST1H4C,HIST1H2BJ,NUP155,NUP93,NUP58,POM121,NUP153,NUP50,HIST1H2AE,H2AFX,H2AFZ,HIST1H2BK,NUP43,NUP37,POLR2A,POLR2D,POLR2E,RAN,NUP85,NUP35,NDC1,NUP205,NUP210,NUP160,NUP188,TPR,NUP62,NUP107,NUP214,AAAS
Pathway	1309106	Resolution of D-loop Structures through Holliday Junction Intermediates	BioSystems: REACTOME	0	0.0121	0.0001	0.001	18	35	ATM,BARD1,BLM,BRCA1,BRCA2,EME2,EXO1,RMI2,DNA2,RAD51AP1,SLX4,MRE11,GEN1,RAD51,PALB2,SPIDR,XRCC2,EME1
Pathway	1269836	CDT1 association with the CDC6:ORC:origin complex	BioSystems: REACTOME	0	0.0129	0.0001	0.001	26	62	CDC6,GMNN,PSME3,PSMD14,MCM8,ORC1,ORC2,PSMA1,PSMA5,PSMA7,PSMB2,PSMB3,PSMB5,PSMB7,PSMC1,PSMC2,PSMC3,PSMC4,PSMC5,PSMD1,PSMD2,PSMD7,PSMD11,ORC6,UBA52,CDT1
Pathway	1269855	Deposition of new CENPA-containing nucleosomes at the centromere	BioSystems: REACTOME	0	0.0135	0.0001	0.001	29	73	HIST1H4I,CENPP,HIST1H2BF,HIST1H4D,HIST1H4C,SMARCA5,RUVBL1,HIST1H2BJ,CENPA,CENPL,CENPS,CENPW,CENPI,HIST1H2AE,H2AFX,H2AFZ,OIP5,HIST1H2BK,NPM1,MIS18A,CENPM,RBBP7,CENPU,CENPQ,MIS18BP1,CENPN,CENPK,CENPH,KNL1
Pathway	1269854	Nucleosome assembly	BioSystems: REACTOME	0	0.0135	0.0001	0.001	29	73	HIST1H4I,CENPP,HIST1H2BF,HIST1H4D,HIST1H4C,SMARCA5,RUVBL1,HIST1H2BJ,CENPA,CENPL,CENPS,CENPW,CENPI,HIST1H2AE,H2AFX,H2AFZ,OIP5,HIST1H2BK,NPM1,MIS18A,CENPM,RBBP7,CENPU,CENPQ,MIS18BP1,CENPN,CENPK,CENPH,KNL1
Pathway	M6682	CDK Regulation of DNA Replication	MSigDB C2 BIOCARTA (v6.0)	0	0.0141	0.0001	0.0011	12	18	CCNE1,CDC6,MCM2,MCM3,MCM4,MCM5,MCM6,MCM7,ORC1,ORC2,ORC6,CDT1
Pathway	1268714	Asparagine N-linked glycosylation	BioSystems: REACTOME	0	0.0163	0.0001	0.0012	79	285	AMFR,MCFD2,ARCN1,ARF4,USO1,CALR,CANX,CTSC,CGA,COPB2,B4GALT5,MGAT4C,COPB1,NUS1,EDEM1,NANP,DAD1,CD55,DDOST,GFPT2,TMED7,SAR1B,B4GALNT2,ALG3,BET1,SEC23A,ST6GALNAC4,FUT8,SEC24A,GFPT1,GMDS,OS9,LMAN2,TMED10,KDELR2,PDIA3,SEC23IP,MGAT4A,STT3A,LMAN1,MAN1A1,MAN2A1,MGAT2,MGAT3,MPI,MVD,NSF,ALG10B,NANS,PGM3,ALG5,ALG8,GMPPB,ALG6,TMED9,PRKCSH,PSMC1,RAD23B,ALG11,LMAN1L,ALG9,ALG13,SEC13,COPG1,DOLK,UAP1,SPTA1,SPTB,…
Pathway	1269770	SCF(Skp2)-mediated degradation of p27/p21	BioSystems: REACTOME	0	0.0185	0.0002	0.0014	26	63	CCNA2,CCNE1,CCNE2,CDK4,CDKN1A,CKS1B,PSME3,PSMD14,PSMA1,PSMA5,PSMA7,PSMB2,PSMB3,PSMB5,PSMB7,PSMC1,PSMC2,PSMC3,PSMC4,PSMC5,PSMD1,PSMD2,PSMD7,PSMD11,SKP2,UBA52
Pathway	1383071	TP53 Regulates Transcription of Cell Cycle Genes	BioSystems: REACTOME	0	0.0186	0.0002	0.0014	22	49	CNOT6,CCNA2,CCNB1,CCNE1,CNOT9,CCNE2,CDK1,CDC25C,CDKN1A,ZNF385A,ARID3A,E2F1,CARM1,PRMT1,RGCC,CNOT3,NPM1,PCNA,E2F7,RBL1,AURKA,TFDP1
Pathway	1270133	Metabolism of nucleotides	BioSystems: REACTOME	0	0.0193	0.0002	0.0014	35	97	ADSL,AK1,AK2,AK4,APRT,ATIC,CAD,CDA,CTPS1,DCK,DCTD,DUT,GART,GLRX,GSR,NUDT5,IMPDH1,NUDT9,NME1,NME2,PNP,NT5E,PFAS,DCTPP1,RRM1,RRM2,TK1,TXN,TXNRD1,TYMS,UCK2,UMPS,XDH,AK7,ENTPD7
Pathway	1309105	Resolution of D-Loop Structures	BioSystems: REACTOME	0	0.0203	0.0002	0.0015	18	36	ATM,BARD1,BLM,BRCA1,BRCA2,EME2,EXO1,RMI2,DNA2,RAD51AP1,SLX4,MRE11,GEN1,RAD51,PALB2,SPIDR,XRCC2,EME1
Pathway	83105	Pathways in cancer	BioSystems: KEGG	0	0.0239	0.0002	0.0017	102	395	ADCY2,ADCY3,FZD1,FZD9,AGTR1,AKT1,AKT2,BIRC5,KLK3,BMP2,BRCA2,CASP3,RUNX1,CBL,CBLB,CCNE1,CCNE2,CDK4,CDKN1A,CDKN2B,CKS1B,CKS2,COL4A1,ROCK2,COL4A2,TRAF4,CTNNB1,ARNT2,FGF19,E2F1,E2F3,LPAR1,EDNRB,RASGRP1,EGFR,LEF1,EPAS1,F2R,FGF2,FGF7,FGF9,FGFR1,FGFR3,VEGFD,FN1,FZD2,GNG13,GLI2,GLI3,GNAI1,GNAS,LPAR4,GSTP1,RASSF1,FZD10,HRAS,HSP90AA1,HSP90AB1,ITGA3,ITGAV,JAK1,LAMA5,LAMB2,LAMC1,MITF,MMP2,MSH2,NFKB2,NOS2,NTR…
Pathway	1269842	Activation of APC/C and APC/C:Cdc20 mediated degradation of mitotic proteins	BioSystems: REACTOME	0	0.0273	0.0002	0.002	30	79	BUB1B,CCNA2,CCNB1,CDK1,CDC20,CDC27,ANAPC15,PSME3,PSMD14,UBE2C,MAD2L1,NEK2,PLK1,PSMA1,PSMA5,PSMA7,PSMB2,PSMB3,PSMB5,PSMB7,PSMC1,PSMC2,PSMC3,PSMC4,PSMC5,PSMD1,PSMD2,PSMD7,PSMD11,UBA52
Pathway	M5889	Ensemble of genes encoding extracellular matrix and extracellular matrix-associated proteins	MSigDB C2 BIOCARTA (v6.0)	0	0.0328	0.0003	0.0023	228	1028	A2M,SERPINA3,ADAM8,C1QTNF1,C1QTNF2,C1QTNF7,C1QTNF6,AMBP,AMH,ANGPT1,ANGPT2,CILP,ANXA3,CST7,CHRD,ADAM19,ADAM9,BDNF,BGN,BMP1,BMP2,SERPING1,P4HA2,PLOD3,SERPINH1,CTSC,CHAD,CTHRC1,BMP8A,PARM1,COL1A1,COL4A1,COL4A2,COL5A2,COL8A2,COL11A1,COL12A1,ADAMTS4,PAMR1,ADAMTS3,ADAMTS2,ADAMTS1,CXCL14,SNED1,CSF1,VCAN,PLXNA4,CSTA,SCUBE3,CTSK,CTSL,CTSW,COCH,FGF19,FGFBP1,GPC6,ECM1,HMCN1,WFIKKN2,ANGPTL4,PCOLCE2,ELN,EREG,…
Pathway	1269920	Hexose transport	BioSystems: REACTOME	0	0.0339	0.0003	0.0024	23	54	NUP155,NUP93,NUP58,POM121,NUP153,NUP50,HK2,NUP43,NUP37,NUP85,SLC2A1,NUP35,SLC5A3,NDC1,NUP205,NUP210,NUP160,NUP188,TPR,NUP62,NUP107,NUP214,AAAS
Pathway	1269786	Leading Strand Synthesis	BioSystems: REACTOME	0	0.0369	0.0003	0.0025	10	14	PCNA,POLA1,POLD1,POLD2,PRIM1,PRIM2,RFC3,RFC4,RFC5,POLA2
Pathway	1269861	Polymerase switching on the C-strand of the telomere	BioSystems: REACTOME	0	0.0369	0.0003	0.0025	10	14	PCNA,POLA1,POLD1,POLD2,PRIM1,PRIM2,RFC3,RFC4,RFC5,POLA2
Pathway	1269787	Polymerase switching	BioSystems: REACTOME	0	0.0369	0.0003	0.0025	10	14	PCNA,POLA1,POLD1,POLD2,PRIM1,PRIM2,RFC3,RFC4,RFC5,POLA2
Pathway	MAP00230_Purine_metabolism	MAP00230 Purine metabolism	GenMAPP	0	0.0383	0.0003	0.0026	31	84	ADCY2,ADCY3,ADSL,AK1,AK2,APRT,ATIC,DCK,GART,IMPDH1,NME1,NME2,PNP,PDE4B,PDE4D,PFAS,PKM,POLA1,POLD1,POLD2,POLE,POLR2A,POLR2D,POLR2E,POLRMT,PRPS1,PRPS2,RRM1,RRM2,DOK4,XDH
Pathway	1269693	Transport of Mature Transcript to Cytoplasm	BioSystems: REACTOME	0	0.0397	0.0003	0.0027	32	88	NUP155,NUP93,EIF4A3,NUP58,POM121,NUP153,EIF4E,ALYREF,DDX39A,THOC3,NUP50,RNPS1,CPSF2,NUP43,NUP37,THOC6,NUP85,NUP35,NDC1,NUP205,NUP210,NXF2,NUP160,NUP188,TPR,NUP62,U2AF1,SLBP,NUP107,NUP214,AAAS,SYMPK
Pathway	1269743	G1/S DNA Damage Checkpoints	BioSystems: REACTOME	0	0.0401	0.0003	0.0027	27	69	ATM,CCNA2,CCNE1,CCNE2,CDC25A,CDKN1A,CHEK1,ZNF385A,PSME3,PSMD14,PSMA1,PSMA5,PSMA7,PSMB2,PSMB3,PSMB5,PSMB7,PSMC1,PSMC2,PSMC3,PSMC4,PSMC5,PSMD1,PSMD2,PSMD7,PSMD11,UBA52
Pathway	1270142	Synthesis and interconversion of nucleotide di- and triphosphates	BioSystems: REACTOME	0	0.0412	0.0003	0.0027	14	25	AK1,AK2,AK4,CTPS1,GLRX,GSR,NME1,NME2,DCTPP1,RRM1,RRM2,TXN,TXNRD1,AK7
Pathway	1269765	G0 and Early G1	BioSystems: REACTOME	0	0.0412	0.0003	0.0027	14	25	LIN9,CCNA2,CCNE1,CCNE2,CDK1,CDC6,CDC25A,LIN54,E2F1,MYBL2,PCNA,RBL1,TFDP1,TOP2A
Pathway	1269778	Cyclin A:Cdk2-associated events at S phase entry	BioSystems: REACTOME	0	0.0434	0.0003	0.0029	28	73	CCNA2,CCNE1,CCNE2,CDC25A,CDK4,CDKN1A,CKS1B,PSME3,PSMD14,PSMA1,PSMA5,PSMA7,PSMB2,PSMB3,PSMB5,PSMB7,PSMC1,PSMC2,PSMC3,PSMC4,PSMC5,PSMD1,PSMD2,PSMD7,PSMD11,SKP2,UBA52,WEE1
Transcription Factor Binding Site	V$E2F1_Q3	V$E2F1_Q3		0	0	0	0	85	190	AK2,PPM1D,KLF5,PKMYT1,CNOT9,CDK1,CDC6,CDC25A,NOLC1,RPS6KA5,ADAMTS2,MXD3,PCLAF,ZNF362,ARHGAP11A,DCK,FBXO5,DNMT1,CASP8AP2,E2F1,ABCF2,E2F3,GMNN,NUTF2,EPHB2,EZH2,FMO4,IPO7,PELP1,PLK4,MCM8,GCH1,TOPBP1,ATE1,GSPT1,H2AFZ,RAVER1,HMGN2,HNRNPD,HIST1H2AH,HIST1H2BK,ID3,KCNA1,LASP1,SMAD6,MCM2,MCM3,MCM6,MCM7,MSH2,ATAD2,MRPL18,GEN1,MYH10,NASP,CNOT3,ORC1,PEG3,E2F7,PIM1,DCTPP1,POLD1,POLE2,POLR2A,PRPS1,RBL1,ABCE1,R…
Transcription Factor Binding Site	V$E2F_Q3	V$E2F_Q3		0	0	0	0	81	177	CDC45,ATRX,KLF5,PKMYT1,CDK1,CDC6,CDC25A,PHF13,ADAMTS2,MXD3,ZNF362,ARHGAP11A,DCK,FBXO5,NUP153,DNMT1,CASP8AP2,E2F1,ABCF2,E2F3,GMNN,EIF1AX,EPHB2,EZH2,FMO4,IPO7,PELP1,PLK4,MCM8,GCH1,TOPBP1,ATE1,H2AFZ,HMGN2,HNRNPD,HIST1H2AH,HIST1H2BK,ID3,RBPJ,KCNA1,KPNB1,LASP1,LIG1,SMAD6,MCM2,MCM3,MCM4,MCM6,MCM7,ATAD2,MRPL18,MDGA1,GEN1,NASP,CNOT3,ORC1,PEG3,E2F7,PIM1,DCTPP1,POLE2,PRPS1,NECTIN1,RAD51,RANBP1,RBBP7,SHMT1,…
Transcription Factor Binding Site	V$E2F4DP1_01	V$E2F4DP1_01		0	0	0	0	84	189	ACO2,AK2,PPM1D,PKMYT1,CNOT9,CDK1,CDC6,CDC25A,NOLC1,RPS6KA5,ADAMTS2,MXD3,PCLAF,ZNF362,RTBDN,ARHGAP11A,DCK,FBXO5,DNMT1,CASP8AP2,E2F1,E2F3,GMNN,EFNA5,EIF1AX,EIF4A1,EZH2,FANCD2,SYNCRIP,FMO4,IPO7,MCM8,SLC9A7,TOPBP1,PHF5A,GSPT1,H2AFZ,RAVER1,CBX3,HMGA1,HNRNPD,HIST1H2AH,HIST1H2BK,ID3,LIG1,SMAD6,MCM2,MCM3,MCM4,MCM6,MCM7,MSH2,ATAD2,MDGA1,GEN1,MYH10,NASP,PEG3,E2F7,PIM1,DCTPP1,POLD1,POLE2,POLR2A,MAPK6,PRPS1,…
Transcription Factor Binding Site	V$E2F1_Q6	V$E2F1_Q6		0	0	0	0	81	181	ACO2,AK2,PPM1D,KLF5,PKMYT1,CNOT9,CDK1,CDC6,CDC25A,PHF13,NOLC1,RPS6KA5,ADAMTS2,MXD3,PCLAF,ZNF362,ARHGAP11A,DCK,FBXO5,DNMT1,CASP8AP2,E2F1,E2F3,GMNN,EFNA5,EZH2,FANCD2,SYNCRIP,FMO4,IPO7,MCM8,SLC9A7,TOPBP1,ATE1,PHF5A,GSPT1,H2AFZ,RAVER1,CBX3,HMGA1,HNRNPD,HIST1H2AH,HIST1H2BK,ID3,KPNB1,SMAD6,MCM2,MCM3,MCM4,MCM6,MCM7,MSH2,ATAD2,GEN1,MYH10,NASP,ORC1,E2F7,PIM1,DCTPP1,POLD1,POLE2,POLR2A,PRPS1,PRPS2,NECTIN1,R…
Transcription Factor Binding Site	V$E2F_Q6	V$E2F_Q6		0	0	0	0	81	182	ACO2,CDC45,AK2,PPM1D,PKMYT1,CNOT9,CDK1,CDC6,CDC25A,PHF13,NOLC1,RPS6KA5,ADAMTS2,MXD3,PCLAF,ZNF362,ARHGAP11A,DCK,FBXO5,NUP153,DNMT1,CASP8AP2,E2F1,E2F3,GMNN,EFNA5,EZH2,FANCD2,FMO4,IPO7,MCM8,TOPBP1,PHF5A,GSPT1,H2AFZ,RAVER1,HMGN2,HNRNPD,HIST1H2AH,HIST1H2BK,ID3,KPNB1,SMAD6,MCM2,MCM3,MCM4,MCM6,MCM7,MSH2,ATAD2,GEN1,MYH10,NASP,E2F7,PIM1,DCTPP1,POLD1,POLE2,POLR2A,PRPS1,NECTIN1,RAD51,RANBP1,RBL1,RRM2,SLC6A4…
Transcription Factor Binding Site	V$E2F_Q4	V$E2F_Q4		0	0	0	0	81	184	ACO2,CDC45,AK2,PPM1D,PKMYT1,CNOT9,CDK1,CDC6,CDC25A,PHF13,NOLC1,RPS6KA5,ADAMTS2,MXD3,PCLAF,ZNF362,ARHGAP11A,DCK,FBXO5,NUP153,DNMT1,CASP8AP2,E2F1,E2F3,GMNN,EFNA5,EZH2,FANCD2,FMO4,IPO7,MCM8,TOPBP1,PHF5A,GSPT1,H2AFZ,RAVER1,HMGN2,HNRNPD,HIST1H2AH,HIST1H2BK,ID3,KPNB1,SMAD6,MCM2,MCM3,MCM4,MCM6,MCM7,MSH2,ATAD2,GEN1,MYH10,NASP,E2F7,PIM1,DCTPP1,POLD1,POLE2,POLR2A,PRPS1,NECTIN1,RAD51,RANBP1,RBL1,RRM2,SLC6A4…
Transcription Factor Binding Site	V$E2F1DP1RB_01	V$E2F1DP1RB_01		0	0	0	0	81	184	AK2,PPM1D,ATRX,PKMYT1,CDK1,CDC6,CDC25A,PHF13,NOLC1,RPS6KA5,ADAMTS2,MXD3,PCLAF,ZNF362,RTBDN,ARHGAP11A,DCK,FBXO5,DNMT1,CASP8AP2,E2F1,GMNN,EIF1AX,EIF4A1,EZH2,FMO4,IPO7,MCM8,TOPBP1,GSPT1,H2AFZ,RAVER1,HMGN2,HNRNPD,HIST1H2AH,HIST1H2BK,ID3,RBPJ,KPNB1,LIG1,SMAD6,MCM2,MCM3,MCM6,MCM7,MSH2,ATAD2,MDGA1,GEN1,MYH10,NASP,PEG3,E2F7,PIM1,DCTPP1,POLD1,POLE2,POLR2A,MAPK6,PRPS1,NECTIN1,RAD51,RBBP7,RRM2,SLC6A4,CLSPN,…
Transcription Factor Binding Site	V$E2F_03	V$E2F_03		0	0	0	0	83	191	CDC45,AK2,PPM1D,KLF5,PKMYT1,CDC6,CDC25A,CDKN1A,RPS6KA5,ADAMTS2,MXD3,KNTC1,PCLAF,ZNF362,DCK,MELK,FBXO5,DIO3,NUP153,DNMT1,CASP8AP2,E2F1,E2F3,GMNN,EIF2S1,EIF5A,NUTF2,EZH2,FMO4,IPO7,PLK4,HNRNPA0,TOPBP1,ATE1,H2AFZ,HMGN2,HNRNPD,HIST1H2AH,ID3,LGALS1,LIG1,SMAD6,MCM2,MCM3,MCM4,MCM6,MCM7,ATAD2,MRPL18,NASP,ORC1,PDGFRA,PEG3,E2F7,PIM1,DCTPP1,POLD1,PRIM1,PRKCSH,PRPS1,PTMA,NECTIN1,RAD51,RANBP1,RBL1,RPA2,PPRC1,S…
Transcription Factor Binding Site	V$E2F4DP2_01	V$E2F4DP2_01		0	0	0	0	80	184	ACO2,AK2,PPM1D,PKMYT1,CNOT9,CDK1,CDC6,CDC25A,NOLC1,RPS6KA5,ADAMTS2,MXD3,PCLAF,ZNF362,RTBDN,ARHGAP11A,DCK,FBXO5,DNMT1,CASP8AP2,E2F1,E2F3,GMNN,EFNA5,EIF4A1,EZH2,FANCD2,SYNCRIP,FMO4,IPO7,MCM8,SLC9A7,TOPBP1,PHF5A,GSPT1,H2AFZ,RAVER1,CBX3,HMGA1,HNRNPD,HIST1H2AH,HIST1H2BK,ID3,SMAD6,MCM2,MCM3,MCM4,MCM6,MCM7,MSH2,ATAD2,GEN1,MYH10,NASP,PEG3,E2F7,PIM1,DCTPP1,POLD1,POLE2,POLR2A,MAPK6,PRPS1,PRPS2,PTMA,RANBP1,…
Transcription Factor Binding Site	V$E2F1DP2_01	V$E2F1DP2_01		0	0	0	0	80	184	ACO2,AK2,PPM1D,PKMYT1,CNOT9,CDK1,CDC6,CDC25A,NOLC1,RPS6KA5,ADAMTS2,MXD3,PCLAF,ZNF362,RTBDN,ARHGAP11A,DCK,FBXO5,DNMT1,CASP8AP2,E2F1,E2F3,GMNN,EFNA5,EIF4A1,EZH2,FANCD2,SYNCRIP,FMO4,IPO7,MCM8,SLC9A7,TOPBP1,PHF5A,GSPT1,H2AFZ,RAVER1,CBX3,HMGA1,HNRNPD,HIST1H2AH,HIST1H2BK,ID3,SMAD6,MCM2,MCM3,MCM4,MCM6,MCM7,MSH2,ATAD2,GEN1,MYH10,NASP,PEG3,E2F7,PIM1,DCTPP1,POLD1,POLE2,POLR2A,MAPK6,PRPS1,PRPS2,PTMA,RANBP1,…
Transcription Factor Binding Site	V$E2F1DP1_01	V$E2F1DP1_01		0	0	0	0	80	184	ACO2,AK2,PPM1D,PKMYT1,CNOT9,CDK1,CDC6,CDC25A,NOLC1,RPS6KA5,ADAMTS2,MXD3,PCLAF,ZNF362,RTBDN,ARHGAP11A,DCK,FBXO5,DNMT1,CASP8AP2,E2F1,E2F3,GMNN,EFNA5,EIF4A1,EZH2,FANCD2,SYNCRIP,FMO4,IPO7,MCM8,SLC9A7,TOPBP1,PHF5A,GSPT1,H2AFZ,RAVER1,CBX3,HMGA1,HNRNPD,HIST1H2AH,HIST1H2BK,ID3,SMAD6,MCM2,MCM3,MCM4,MCM6,MCM7,MSH2,ATAD2,GEN1,MYH10,NASP,PEG3,E2F7,PIM1,DCTPP1,POLD1,POLE2,POLR2A,MAPK6,PRPS1,PRPS2,PTMA,RANBP1,…
Transcription Factor Binding Site	V$E2F_Q4_01	V$E2F_Q4_01		0	0	0	0	80	185	CDC45,PPM1D,ADGRB1,KLF5,PKMYT1,CDC6,CDC25A,RPS6KA5,ADAMTS2,MXD3,KNTC1,PCLAF,ZNF362,ARHGAP11A,DCK,MELK,FBXO5,DIO3,DNMT1,CASP8AP2,E2F1,ABCF2,E2F3,GMNN,EIF5A,NUTF2,IPO11,EPHB2,ERF,EZH2,CITED2,FMO4,IPO7,PLK4,GATA3,TOPBP1,ATE1,H2AFZ,RELT,HMGN2,HMGA1,HNRNPD,ID3,RBPJ,KPNB1,MCM2,MCM3,MCM4,MCM6,MCM7,ATAD2,GEN1,NASP,ORC1,PEG3,E2F7,DCTPP1,POLE2,PRIM1,PTMA,NECTIN1,RAD51,RANBP1,SLC6A4,PPRC1,SYT11,SUV39H1,TBX3…
Transcription Factor Binding Site	V$E2F_02	V$E2F_02		0	0	0	0	79	184	ACO2,AK2,PPM1D,PKMYT1,CNOT9,CDK1,CDC6,CDC25A,NOLC1,RPS6KA5,ADAMTS2,MXD3,PCLAF,ZNF362,RTBDN,ARHGAP11A,DCK,FBXO5,DNMT1,CASP8AP2,E2F1,E2F3,GMNN,EFNA5,EIF4A1,EZH2,FANCD2,SYNCRIP,FMO4,IPO7,MCM8,SLC9A7,TOPBP1,PHF5A,GSPT1,H2AFZ,RAVER1,CBX3,HMGA1,HNRNPD,HIST1H2AH,HIST1H2BK,ID3,SMAD6,MCM2,MCM3,MCM4,MCM6,MCM7,MSH2,ATAD2,GEN1,MYH10,NASP,PEG3,E2F7,PIM1,DCTPP1,POLD1,POLE2,POLR2A,MAPK6,PRPS1,PRPS2,PTMA,RANBP1,…
Transcription Factor Binding Site	V$E2F_Q6_01	V$E2F_Q6_01		0	0	0	0	79	184	CDC45,XPO5,PPM1D,ADGRB1,KLF5,PKMYT1,CDC6,CDC25A,CDKN1A,RPS6KA5,ADAMTS2,MXD3,PCLAF,ZNF362,ARHGAP11A,DCK,MELK,FBXO5,DNMT1,CASP8AP2,DUSP7,E2F1,E2F3,GMNN,EIF1AX,EIF5A,NUTF2,EZH2,CITED2,FMO4,IPO7,SORBS1,PLK4,TOPBP1,ATE1,H2AFZ,HMGN2,HNRNPD,ID3,CYR61,RBPJ,KPNB1,LIG1,MCM2,MCM3,MCM4,MCM6,MCM7,ATAD2,NASP,ORC1,PEG3,E2F7,DCTPP1,POLD1,POLE2,POLH,PRIM1,PRKCSH,BCOR,PTMA,NECTIN1,RAD51,RANBP1,RBL1,RRM2,SLC6A4,SUV…
Transcription Factor Binding Site	V$E2F1_Q6_01	V$E2F1_Q6_01		0	0	0	0	78	189	ACO2,CDC45,FZD1,AK2,PPM1D,ATM,BMP2,KLF5,PKMYT1,CNOT9,CDC25A,PHF13,NOLC1,ADAMTS2,ESPL1,MXD3,ZNF362,ARHGAP11A,FBXO5,DNMT1,CASP8AP2,E2F1,E2F3,GMNN,EFNA5,EIF1AX,ERF,EZH2,SYNCRIP,IPO7,MCM8,SLC9A7,TOPBP1,ATE1,PHF5A,GSPT1,RELT,RAVER1,HMGN2,HNRNPD,HIST1H2AH,HIST1H2BK,ID3,LRP1,MCM2,MCM3,MCM4,MCM6,MCM7,MGAT2,MSH2,ATAD2,GEN1,GADD45B,MYH10,NASP,CNOT3,NPAT,ORC1,POLE2,PRPS1,PTMA,RAD51,RANBP1,RBL1,CCDC150,CLSPN…
Transcription Factor Binding Site	SGCGSSAAA_V$E2F1DP2_01	SGCGSSAAA_V$E2F1DP2_01		0	0	0	0	59	131	ACO2,AK2,PPM1D,PKMYT1,CNOT9,CDC6,CDC25A,NOLC1,ADAMTS2,MXD3,PCLAF,DCK,FBXO5,DNMT1,CASP8AP2,E2F1,E2F3,GMNN,EFNA5,SYNCRIP,FMO4,TOPBP1,PHF5A,H2AFZ,RAVER1,HMGA1,HNRNPD,HIST1H2AH,HIST1H2BK,ID3,SMAD6,MCM2,MCM3,MCM4,MCM6,MCM7,MSH2,ATAD2,GEN1,MYH10,NASP,PIM1,DCTPP1,POLD1,POLE2,POLR2A,PRPS1,PTMA,RANBP1,RRM2,CLSPN,SUV39H1,DNAJC9,NUP62,TYRO3,UNG,ZNF367,UGGT1,KBTBD6
Transcription Factor Binding Site	V$E2F_Q3_01	V$E2F_Q3_01		0	0	0	0	75	186	CDC45,KLF5,PKMYT1,CDK1,CDC6,CDC25A,PHF13,RPS6KA5,ADAMTS2,NUP155,MXD3,PCLAF,ZNF362,ARHGAP11A,DCK,MELK,FBXO5,NUP153,DNMT1,CASP8AP2,E2F1,E2F3,GMNN,ERF,EZH2,CITED2,FMO4,IPO7,PELP1,MCM8,GATA3,TOPBP1,ATE1,H2AFZ,RELT,HMGN2,HMGA1,HNRNPD,HIST1H2AH,HIST1H2BK,ID3,KPNB1,SMAD6,MCM2,MCM3,MCM4,MCM6,MCM7,ATAD2,GEN1,NASP,E2F7,PIM1,DCTPP1,POLE2,PRPS1,PTMA,NECTIN1,RAD51,RANBP1,SLC6A4,PPRC1,SUV39H1,TBX3,CBX5,TLE4,TO…
Transcription Factor Binding Site	V$E2F1_Q4_01	V$E2F1_Q4_01		0	0	0	0	73	181	CDC45,ATRX,KLF5,PKMYT1,CDK1,CDC6,CDC25A,PHF13,RPS6KA5,ADAMTS2,NUP155,MXD3,PCLAF,ZNF362,ARHGAP11A,DCK,MELK,FBXO5,NUP153,DNMT1,CASP8AP2,E2F1,E2F3,GMNN,ERF,EZH2,FMO4,IPO7,MCM8,GATA3,TOPBP1,ATE1,H2AFZ,RELT,HMGN2,HMGA1,HNRNPD,HIST1H2AH,HIST1H2BK,ID3,RBPJ,KPNB1,SMAD6,MCM2,MCM3,MCM4,MCM6,MCM7,ATAD2,GEN1,NASP,PIM1,DCTPP1,POLE2,PRPS1,PTMA,NECTIN1,RAD51,RANBP1,SLC6A4,PPRC1,SUV39H1,CBX5,TLE4,TOP1,POLA2,CSRN…
Transcription Factor Binding Site	V$E2F1_Q4	V$E2F1_Q4		0	0.0005	0	0.0002	63	189	ACTN4,CDC45,CBX4,APLN,PKMYT1,CDC6,PHF13,RPS6KA5,CHRM4,KNTC1,ZNF362,MELK,FBXO5,DIO3,NUP153,E2F1,E2F3,TRIM28,EIF5A,ERH,EZH2,FGF9,FMO4,FOSL2,TRIM3,CIT,CBX3,HMGB1,HMGN2,HNRNPD,ID3,KPNB1,LGALS1,SMAD6,MCM4,NASP,E2F7,POLE2,PRIM1,PRKACA,PRKCSH,NECTIN1,RAD51,RANBP1,RPA2,LYAR,SKP2,BAHD1,SLC6A4,IPO9,CHTF18,CLSPN,CBX5,POLA2,CSRNP1,UBA1,UNG,WEE1,JPH1,KIF4A,ADAMTS9,SLBP,CDK2AP1
Transcription Factor Binding Site	V$CEBPB_02	V$CEBPB_02		0	0.0143	0.0007	0.005	64	211	ACLY,PIP5K1A,ANGPT1,CBX4,CASK,RHOB,ASCL2,BDNF,ALDH1A2,GLP2R,ONECUT2,JADE3,MRC2,EDN2,EFNA5,EIF4A1,ERF,HAVCR1,NDRG1,FGA,FST,SYNCRIP,NEK6,RUVBL2,PRDX3,GOT1,BAZ1A,GYS1,H2AFZ,PDAP1,HOXC13,ID3,SMAD6,CITED1,ATAD2,MYO1C,NFE2L2,NFIL3,PDE3B,PDE4D,PDGFRA,PFN2,PRLR,BNC2,ARHGEF38,ZADH2,PTPN12,RAD23B,FBXW7,RIN3,RRBP1,ITGA11,PKNOX2,SLC6A4,SLC12A1,SULF1,TAC1,TGFB3,SERTAD4,TOP1,TMPRSS4,STEAP2,LUZP1,SPRY4
Transcription Factor Binding Site	CACGTG_V$MYC_Q2	CACGTG_V$MYC_Q2		0	0.0302	0.0014	0.0101	193	805	ACLY,ADCY3,NLN,XPO5,AK2,TAGLN2,ALDOA,ANGPT2,APEX1,YBX3,ATIC,EIF3J,ATP5MC1,PABPC4,ADGRB2,BDNF,BMP2,DDX18,C1QBP,CAD,CAMK4,CANX,RUNX2,CEBPB,RPS6KA5,CFL1,ADAMTS3,EEF1E1,CPT1A,CSK,MORF4L2,ANKRD17,MXD3,KIAA0586,TIMM8A,FCHSD2,RBM19,HS3ST3A1,USP15,FGF19,NUP153,PDCD6IP,ARRDC4,DUSP7,SAE1,E2F3,ARPC5,EFNB1,CELSR3,EIF4A1,EIF4E,EIF4G1,AATF,PSME3,LEF1,SLC4A11,EYA4,ERF,UBE4B,SIGMAR1,FBL,FKBP11,MICU1,CITED2,FEN1,…
Transcription Factor Binding Site	KTGGYRSGAA_UNKNOWN	KTGGYRSGAA_UNKNOWN		0.0001	0.0351	0.0016	0.0112	23	55	YARS,CNTFR,EZH2,SYNCRIP,TOPBP1,LIG1,MCM3,MCM6,MCM7,UHRF1,ORC1,MIS12,PIM1,RIN2,SEC61A1,POLD1,PRIM1,ZADH2,RANBP1,RFC4,SH3BP1,WEE1,CENPH
Gene Family	1051	Nucleoporins	genenames.org	0	0	0	0	21	32	NUP155,NUP93,NUP58,POM121,NUP153,NUP50,NUP43,NUP37,NUP85,SEC13,NUP35,NDC1,NUP205,NUP210,NUP160,NUP188,TPR,NUP62,NUP107,NUP214,AAAS
Gene Family	413	AAA ATPases	genenames.org	0	0	0	0.0001	21	53	RUVBL1,TRIP13,RUVBL2,AFG3L2,ATAD2,NSF,ORC1,PSMC1,PSMC2,PSMC3,PSMC4,PSMC5,RFC3,RFC4,RFC5,IQCA1,ATAD3A,ATAD5,CHTF18,FIGNL1,MDN1
Gene Family	542	Endogenous ligands	genenames.org	0	0.0001	0	0.0001	53	237	ADM,AMH,ARHGDIB,BDNF,BMP2,APLN,CALCA,CALCB,CAMP,CGA,TAC4,BMP8A,CNTN1,EDN2,FGA,FGF2,FGF7,FGF9,FN1,CXCL2,GRP,ICAM1,IL1A,IL11,INHBA,INHBB,KISS1,KNG1,LGALS1,NPY,NPPA,NPPB,NPPC,NTF4,PENK,WNT4,PNOC,PYY,RAC1,ADM2,CCL13,CCL20,CCL24,CXCL5,CX3CL1,SPP1,TAC1,TGFB1,TGFB3,APELA,WNT1,WNT2,WNT7B
Gene Family	548	Fanconi anemia complementation groups	genenames.org	0	0.0001	0	0.0001	12	20	FANCM,BRCA1,BRCA2,FANCA,FANCD2,FANCB,SLX4,UBE2T,RAD51,PALB2,FANCI,XRCC2
Gene Family	690	Proteasome	genenames.org	0	0.0001	0	0.0001	18	43	PSME3,PSMD14,PSMA1,PSMA5,PSMA7,PSMB2,PSMB3,PSMB5,PSMB7,PSMC1,PSMC2,PSMC3,PSMC4,PSMC5,PSMD1,PSMD2,PSMD7,PSMD11
Gene Family	752	Solute carriers	genenames.org	0	0.0002	0	0.0002	75	395	SLC25A29,SLC25A5,SLC46A2,SLC5A6,SLC7A6,SLC13A2,SLC16A3,SLC24A2,SLC39A6,SLC38A10,SLC13A4,SLC23A2,SLC4A9,SLC17A4,SLC25A13,SLC4A11,SLC35B1,SLC10A7,SLC41A2,SLC9B2,SLC25A39,SLC16A10,SLC17A3,SLC12A8,SLC22A7,SLC9A7,SLC7A3,SLCO4A1,SLC43A3,SLC11A2,SLC5A8,SLC26A4,SLC6A20,SLC35F2,SLC36A2,SLC22A20P,SLC47A1,SLC25A34,SLC35E1,SLC1A5,SLC2A1,SLC3A2,SLC5A3,SLC6A2,SLC6A4,SLC6A6,SLC6A8,SLC6A12,SLC9A1,SLC9A2,SLC10A2,…
Gene Family	362	Ring finger proteins|WD repeat domain containing	genenames.org	0	0.0003	0	0.0003	55	262	CHAF1B,WDR18,BRWD3,APAF1,RRP9,CDC20,LRWD1,COPB2,WDR46,PLAA,SNRNP40,POC1A,GEMIN5,FBXW8,GRWD1,ARPC1B,UTP18,TBL2,CORO2B,WDR75,UTP15,THOC3,TBL3,PRPF19,WDR72,WDR5,PWP1,WDHD1,STRAP,UTP4,WDR36,TBC1D31,WDR49,NUP43,WDR86,NUP37,NLE1,THOC6,WDR55,EML5,WDR62,RBBP7,RFWD3,FBXW7,WDR76,SEC13,CFAP43,WDR12,WDR61,KIF21B,WSB2,BOP1,TLE3,TLE4,AAAS
Gene Family	593	Fibronectin type III domain containing|I-set domain containing|Immunoglobulin like domain containing	genenames.org	0	0.0009	0.0001	0.0008	38	161	IGSF9,LRFN1,KALRN,MYOM2,ALPK2,CNTN1,IGDCC3,NECTIN3,MFAP3L,HMCN1,WFIKKN2,LRRN2,FGFR1,FGFR3,ADGRA3,ISLR,MFAP3,MDGA1,FGFRL1,NCAM1,NEO1,NRCAM,NTRK2,NTRK3,ROR1,IGSF11,PRTG,PDGFRA,SDK2,PTK7,KIRREL1,ROBO1,ROBO2,UNC5B,NFASC,IGSF10,TYRO3,KAZALD1
Gene Family	622	Kinesins|Protein phosphatase 1 regulatory subunits	genenames.org	0	0.0012	0.0001	0.001	17	46	KIF18A,CENPE,KIF23,KIF20B,KIF14,KIF20A,KIF2C,KIF24,KIFC3,KIF11,KIFC1,KIF22,KIF21B,KIF12,KIF18B,KIF4A,KIF15
Gene Family	555	Receptor Tyrosine Kinases|Fibronectin type III domain containing|V-set domain containing|Immunoglobulin like domain containing	genenames.org	0	0.002	0.0002	0.0014	37	160	IGSF9,LRFN1,KALRN,MYOM2,OSMR,CNTFR,CNTN1,COL12A1,IGDCC3,SNED1,PTPRU,EPHA2,EPHA7,EPHB2,EPHB4,FN1,TNC,IL12RB2,INSRR,LIFR,NCAM1,NEO1,NRCAM,PRTG,SDK2,PTPRC,PTPRG,PTPRK,ROBO1,ROBO2,ANKFN1,NFASC,TYRO3,COL14A1,FNDC3B,TRIM9,ELFN1
Gene Family	1085	MCM family	genenames.org	0	0.0026	0.0002	0.0016	7	9	MCM8,MCM2,MCM3,MCM4,MCM5,MCM6,MCM7
Gene Family	131	Aminoacyl tRNA synthetases, Class I	genenames.org	0	0.0038	0.0003	0.0022	10	19	YARS,CARS,YARS2,EPRS,LARS,MARS2,MARS,RARS,VARS,WARS
Gene Family	694	Protein phosphatase 1 regulatory subunits	genenames.org	0	0.0066	0.0005	0.0035	39	181	KIF18A,PPP1R3E,BRCA1,EIF2S2,SPOCD1,PKMYT1,CDC25C,AURKB,CENPE,DZIP3,NOC2L,CDCA2,DLG2,PPP1R14B,TRIM28,MPHOSPH10,WBP11,ANKRD42,GPR12,PPP1R15B,HCFC1,MCM7,MKI67,MYO1D,NEK2,PPP1R10,SYTL2,PPP1R3B,CEP192,SFPQ,SLC9A1,RRP1B,AURKA,PPP1R18,PARD3,ELFN1,WNK1,CSRNP2,KNL1
Gene Family	1064	Transmembrane p24 trafficking proteins	genenames.org	0	0.0078	0.0006	0.0039	7	10	TMED5,TMED7,TMED10,TMED1,TMED9,TMED3,TMED6
Gene Family	733	Secreted frizzled-related proteins	genenames.org	0	0.0089	0.0006	0.0041	5	5	FRZB,SFRP1,SFRP2,SFRP4,SFRP5
Gene Family	511	Canonical high mobility group	genenames.org	0	0.0195	0.0012	0.0085	7	11	HMGB1,HMGB2,HMGB3,HMGN1,HMGN2,HMGA1,HMGN5
Gene Family	50	ADAM metallopeptidases with thrombospondin type 1 motif	genenames.org	0.0001	0.033	0.0019	0.0135	9	19	ADAMTS4,ADAMTS3,ADAMTS2,ADAMTS1,ADAMTS20,ADAMTS17,ADAMTS18,ADAMTS9,ADAMTS12
