# Supplementary material for: Uterine glands coordinate on-time embryo implantation and impact endometrial decidualization for pregnancy success
Source: Nat Commun. 2018 Jun 22;9:2435. doi: 10.1038/s41467-018-04848-8 (PMC6015089; doi:10.1038/s41467-018-04848-8)
Supplement: Supplementary file 15 — Supplementary Data 12 [file 41467_2018_4848_MOESM15_ESM.xlsx]

## Sheet: Sheet1
Supplementary Dataset 12. TOPPFUN Analysis of Genes Decreased from GD 4 to GD 6 in PgrCre/+Foxa2f/f Mice
Category	ID	Name	Source	p-value	q-value Bonferroni	q-value FDR B&H	q-value FDR B&Y	Hit Count in Query List	Hit Count in Genome	Hit in Query List
GO: Molecular Function	GO:0005509	calcium ion binding		0	0	0	0	196	708	TTYH1,S100A14,SLC24A3,ACTN2,TENM2,TC2N,SLC24A4,EFCAB12,JAG1,AIF1,PLA2G10,SPARCL1,LTBP4,DOC2B,ANXA1,ANXA4,ANXA6,ANXA11,SCUBE2,AOC3,DCHS1,ATP2B2,BRAF,C1S,CACNA1E,CALB1,CABP7,NOL3,CAPN3,CASQ1,CASQ2,SYT7,REPS2,CDH1,CDH2,CDH6,CDH13,MYL6B,RASGRP3,GCA,RPH3AL,COMP,DUOX2,EGFL6,CELSR1,PLCH2,NCAN,PITPNM3,PCDHA9,DGKA,DGKB,SPOCK2,PLA2G2D,SPOCK3,CALML4,NPNT,DSC2,DSG2,EDIL3,CELSR2,MEGF6,EML1,ADGRE1,RASGRP2,NCAL…
GO: Molecular Function	GO:0022836	gated channel activity		0	0.0003	0.0001	0.0011	95	331	KCNH7,ASIC2,KCNT1,ANXA6,HCN3,AQP1,CACNA1H,CACNA1A,CACNA1C,CACNA1D,CACNA1E,CACNA2D1,CACNB1,CACNB2,CACNB3,CACNB4,CLIC3,P2RX6,KCNQ4,CFTR,CHRNA2,CHRNB2,CLCA1,CYBB,KCNK4,DLG3,KCNE3,NCALD,PTK2B,PEX5L,CACNG4,GABRB1,GAS6,GLRB,KCNMB4,GRIA1,GRIA2,GRIA4,GRIK5,GRIN2B,GRM7,IL1RAPL1,KCNG4,HPN,CATSPER3,ITPR1,ITPR2,KCNA2,KCNA5,KCNB1,KCNC3,KCNC4,KCNG1,KCNH2,KCNJ3,KCNJ8,KCNJ10,KCNK1,KCNK3,KCNMB1,KCNN1,KCNN2,KCNN3,…
GO: Molecular Function	GO:0005261	cation channel activity		0	0.0007	0.0002	0.0019	88	306	KCNH7,ASIC2,SLC24A3,SLC24A4,KCNT1,CALHM5,HCN3,AQP1,CACNA1H,CACNA1A,CACNA1C,CACNA1D,CACNA1E,CACNA2D1,CACNB1,CACNB2,CACNB3,CACNB4,P2RX6,KCNQ4,CHRNA2,CHRNB2,MCOLN2,KCNK4,KCNE3,PEX5L,CACNG4,GAS6,KCNMB4,GPM6A,GRIN2B,GRM7,IL1RAPL1,KCNG4,HPN,CATSPER3,ITPR1,ITPR2,KCNA2,KCNA5,KCNB1,KCNC3,KCNC4,KCNG1,KCNH2,KCNJ3,KCNJ8,KCNJ10,KCNK1,KCNK3,KCNMB1,KCNN1,KCNN2,KCNN3,KCNQ3,TRPM1,FXYD4,P2RX1,P2RX4,NALCN,TMEM38A,K…
GO: Molecular Function	GO:0005102	receptor binding		0	0.001	0.0002	0.0021	348	1601	GDF5,NRIP1,S100A14,ACTN2,TENM2,ADCY6,ADCYAP1,ACOX2,ADH7,ADORA2A,ADRA2A,ADRA2C,ADRB1,ADRB2,JAG1,AGT,AGTR1,AGTR2,SEMA6A,C1QTNF4,ALCAM,ARRDC3,LTBP4,ANXA1,APOA2,DDO,APOE,AQP1,SEMA4G,AREG,ARRB2,NPFF,CAPRIN2,PTCH2,ATP2B2,TNK1,TNFSF13,TNFSF12,TNFSF10,ADAM23,BBS1,TRIM24,FGF18,BICD1,BLK,SOCS2,BMP3,BMP4,BMP5,BMX,NOL3,CAMK2A,CAPN3,OSTN,CCRL2,CXCL16,ARTN,CAV1,MAP7,CD1D,CD3E,CD3G,CD8A,CD8B,CD9,CD44,CD72,CD74,…
GO: Molecular Function	GO:0046873	metal ion transmembrane transporter activity		0	0.0027	0.0005	0.0041	112	426	TTYH1,KCNH7,ASIC2,SLC24A3,SLC24A4,KCNT1,HCN3,AQP1,ATP1A2,ATP1B1,ATP1B2,ATP2A3,ATP2B2,ATP2B4,CACNA1H,CACNA1A,CACNA1C,CACNA1D,CACNA1E,CACNA2D1,CACNB1,CACNB2,CACNB3,CACNB4,KCNQ4,SLC28A2,MCOLN2,SLC31A2,KCNK4,ATP2C2,SLC23A2,KCNE3,CNNM4,CACNG4,GAS6,KCNMB4,GPM6A,GRIN2B,GRM7,IL1RAPL1,KCNG4,SLC6A14,HPN,SLC6A17,CATSPER3,ITPR1,ITPR2,KCNA2,KCNA5,KCNB1,KCNC3,KCNC4,KCNG1,KCNH2,KCNJ3,KCNJ8,KCNJ10,KCNK1,KCNK3,KC…
GO: Molecular Function	GO:0016247	channel regulator activity		0	0.0036	0.0005	0.0041	47	139	AMIGO1,ADRB2,AGT,DPP10,LYNX1,VAMP8,ATP2B4,BCL2,CACNB2,CAV1,CAV3,CFTR,SLC9A3R1,NRXN2,STOML1,CNIH3,DPP6,KCNE3,AKAP9,FGF12,TSPAN13,CACNG4,KCNMB4,GRM7,ITPR1,KCNA5,KCNMB1,FXYD4,LRRC26,NOS1,PACSIN3,FXYD1,PLN,PRKCB,PRKCZ,PRKG1,PRSS8,KCNIP1,SCN2B,SCN4B,SLC15A1,KCNIP4,STIM1,NEDD4L,TNNI3,CABP4,KCNAB1
GO: Molecular Function	GO:0022838	substrate-specific channel activity		0	0.0038	0.0005	0.0041	114	438	TTYH1,KCNH7,ASIC2,SLC24A3,SLC24A4,KCNT1,CALHM5,ANXA6,HCN3,AQP1,AQP4,SLC26A7,CACNA1H,CACNA1A,CACNA1C,CACNA1D,CACNA1E,CACNA2D1,CACNB1,CACNB2,CACNB3,CACNB4,CLIC3,P2RX6,KCNQ4,CFTR,CHRNA2,CHRNB2,CLCA1,MCOLN2,CYBB,KCNK4,DLG3,KCNE3,NCALD,PTK2B,PEX5L,CACNG4,GABRB1,GAS6,GLRB,KCNMB4,GPM6A,GRIA1,GRIA2,GRIA4,GRIK5,GRIN2B,GRM7,IL1RAPL1,KCNG4,HPN,CATSPER3,ITPR1,ITPR2,KCNA2,KCNA5,KCNB1,KCNC3,KCNC4,KCNG1,KCNH2,K…
GO: Molecular Function	GO:0005216	ion channel activity		0	0.0038	0.0005	0.0041	111	424	TTYH1,KCNH7,ASIC2,SLC24A3,SLC24A4,KCNT1,CALHM5,ANXA6,HCN3,AQP1,SLC26A7,CACNA1H,CACNA1A,CACNA1C,CACNA1D,CACNA1E,CACNA2D1,CACNB1,CACNB2,CACNB3,CACNB4,CLIC3,P2RX6,KCNQ4,CFTR,CHRNA2,CHRNB2,CLCA1,MCOLN2,CYBB,KCNK4,DLG3,KCNE3,NCALD,PTK2B,PEX5L,CACNG4,GABRB1,GAS6,GLRB,KCNMB4,GPM6A,GRIA1,GRIA2,GRIA4,GRIK5,GRIN2B,GRM7,IL1RAPL1,KCNG4,HPN,CATSPER3,ITPR1,ITPR2,KCNA2,KCNA5,KCNB1,KCNC3,KCNC4,KCNG1,KCNH2,KCNJ3,…
GO: Molecular Function	GO:0008092	cytoskeletal protein binding		0	0.0045	0.0005	0.0042	205	886	ACTA1,ACTN2,ADORA2A,STARD9,CGN,AIF1,MICAL3,KIF17,NCK2,KIF6,SHROOM3,ANK1,ANK2,ANK3,ENC1,CAMSAP3,APOE,SHTN1,SPTBN4,PHACTR1,CEACAM1,BICD1,PROM1,WASF1,CACNA1C,CACNA1D,CACNB2,CAMK2B,CAPN3,HIP1R,CAV3,KIFC2,CDH1,CDK5,RAB3C,MYO3B,CLTC,LMOD1,CNN1,MAPK8IP1,AKAP5,RPH3AL,GMFG,MYRIP,FEZ1,MICAL2,CROCC,NEXN,PHACTR2,SPAG8,FBXO25,VILL,DYNC1I1,ESPN,DPYSL2,ARL4C,EML1,EPB41,DMTN,MTSS1L,XIRP1,NCALD,CTTNBP2,APC2,OBSCN…
GO: Molecular Function	GO:0015267	channel activity		0	0.0097	0.001	0.0082	119	470	TTYH1,KCNH7,ASIC2,SLC24A3,SLC24A4,KCNT1,CALHM5,ANXA6,HCN3,AQP1,AQP4,SLC26A7,BCL2,BCL2A1,CACNA1H,CACNA1A,CACNA1C,CACNA1D,CACNA1E,CACNA2D1,CACNB1,CACNB2,CACNB3,CACNB4,CLIC3,P2RX6,KCNQ4,CFTR,CHRNA2,CHRNB2,CLCA1,MCOLN2,CYBB,KCNK4,DLG3,KCNE3,NCALD,PTK2B,PEX5L,CACNG4,GABRB1,GAS6,GJA3,GJA5,GLRB,KCNMB4,GPM6A,GRIA1,GRIA2,GRIA4,GRIK5,GRIN2B,GRM7,IL1RAPL1,KCNG4,HPN,CATSPER3,ITPR1,ITPR2,KCNA2,KCNA5,KCNB1,KCN…
GO: Molecular Function	GO:0022803	passive transmembrane transporter activity		0	0.0108	0.001	0.0084	119	471	TTYH1,KCNH7,ASIC2,SLC24A3,SLC24A4,KCNT1,CALHM5,ANXA6,HCN3,AQP1,AQP4,SLC26A7,BCL2,BCL2A1,CACNA1H,CACNA1A,CACNA1C,CACNA1D,CACNA1E,CACNA2D1,CACNB1,CACNB2,CACNB3,CACNB4,CLIC3,P2RX6,KCNQ4,CFTR,CHRNA2,CHRNB2,CLCA1,MCOLN2,CYBB,KCNK4,DLG3,KCNE3,NCALD,PTK2B,PEX5L,CACNG4,GABRB1,GAS6,GJA3,GJA5,GLRB,KCNMB4,GPM6A,GRIA1,GRIA2,GRIA4,GRIK5,GRIN2B,GRM7,IL1RAPL1,KCNG4,HPN,CATSPER3,ITPR1,ITPR2,KCNA2,KCNA5,KCNB1,KCN…
GO: Molecular Function	GO:0022857	transmembrane transporter activity		0	0.0153	0.0013	0.0109	227	1014	TTYH1,ABCA2,ABCA3,KCNH7,ASIC2,SLC24A3,SLC24A4,SLC25A11,KCNT1,CALHM5,ANXA6,HCN3,AQP1,AQP4,SLC26A7,ATP1A2,ATP1B1,ATP1B2,ATP2A3,ATP2B2,ATP2B4,ATP6V1G2,BCL2,BCL2A1,CEACAM1,CACNA1H,CACNA1A,CACNA1C,CACNA1D,CACNA1E,CACNA2D1,CACNB1,CACNB2,CACNB3,CACNB4,CLIC3,SLC7A7,SLC5A11,SLC16A6,SLCO4C1,SLC16A5,P2RX6,KCNQ4,SLC28A2,COX7A2L,SLC16A7,CFTR,CHRNA2,CHRNB2,CLCA1,ABCC2,MCOLN2,SLC4A8,SLC31A2,COX6C,COX7B,SLC22A12…
GO: Molecular Function	GO:0003779	actin binding		0	0.0263	0.002	0.0172	105	412	ACTN2,CGN,AIF1,MICAL3,SHROOM3,ENC1,SHTN1,SPTBN4,PHACTR1,WASF1,CACNB2,CAMK2B,HIP1R,MYO3B,LMOD1,CNN1,AKAP5,GMFG,MYRIP,MICAL2,CROCC,NEXN,PHACTR2,FBXO25,VILL,ESPN,EPB41,DMTN,MTSS1L,XIRP1,NCALD,RCSD1,HOOK1,SPIRE2,MSRB1,IQGAP2,WASF3,JMY,DSTN,KPTN,MIB2,MISP,DIXDC1,CAPZA3,SCIN,ABLIM1,PACRG,CTNNA3,MYBPC1,MYH11,MYL4,MYLK,MYO1C,MYO5B,NEB,NF2,GAS2L3,SNTG1,SNTG2,PRKN,PAWR,WIPF3,TMOD3,TMOD2,MLPH,PLS1,PLS3,PRKC…
GO: Molecular Function	GO:0008083	growth factor activity		0	0.0305	0.0022	0.0185	51	166	GDF5,JAG1,AGT,AREG,FGF18,BMP3,BMP4,BMP5,ARTN,GMFG,NRG2,GDF3,CSF2,CSF3,CTGF,EFEMP1,FGF1,FGF10,FGF11,FGF12,MACC1,LEFTY1,CSPG5,PROK1,GDF9,GDNF,GPI,NUDT6,IGF1,IL4,IL5,IL6,IL7,IL9,JAG2,GDF7,KITLG,NOV,NRTN,NTF3,OSM,PDGFA,OSGIN1,CLEC11A,CXCL12,PDGFD,NRG4,LEFTY2,THPO,IL34,CDNF
GO: Molecular Function	GO:0015075	ion transmembrane transporter activity		0	0.0385	0.0026	0.0218	197	873	TTYH1,KCNH7,ASIC2,SLC24A3,SLC24A4,SLC25A11,KCNT1,CALHM5,ANXA6,HCN3,AQP1,SLC26A7,ATP1A2,ATP1B1,ATP1B2,ATP2A3,ATP2B2,ATP2B4,ATP6V1G2,CEACAM1,CACNA1H,CACNA1A,CACNA1C,CACNA1D,CACNA1E,CACNA2D1,CACNB1,CACNB2,CACNB3,CACNB4,CLIC3,SLC7A7,SLC16A6,SLCO4C1,SLC16A5,P2RX6,KCNQ4,SLC28A2,COX7A2L,SLC16A7,CFTR,CHRNA2,CHRNB2,CLCA1,ABCC2,MCOLN2,SLC4A8,SLC31A2,COX6C,COX7B,SLC22A12,SLC25A10,CYBB,KCNK4,ATP2C2,DLG3,SLC2…
GO: Molecular Function	GO:0050839	cell adhesion molecule binding		0	0.0478	0.003	0.0254	60	208	ACTN2,TENM2,LTBP4,ANK3,SHTN1,NUMB,ADAM23,PROM1,CD1D,CD9,CDH1,CDH13,NRXN2,COL4A3,AKAP5,CPE,CLDN7,EGFL6,CTGF,CXADR,NPNT,DSG2,DSP,ECM2,EDIL3,EMP2,FGF1,CIB2,GFAP,GFRA1,ADAMTS8,GRIN2B,PKP3,IGF1,ITGA4,ITGB6,LYN,EPCAM,CD46,CTNNA3,NF2,NOV,P2RX4,NLGN3,PTPRD,TBC1D2,SELL,NLGN1,SYK,CRTAM,TSPAN8,TNXB,TRPC4,CADM1,VCAM1,EZR,VTN,VWF,CADM2,SMAGP
GO: Biological Process	GO:0043269	regulation of ion transport		0	0	0	0	204	669	TTYH1,KCNH7,ASIC2,ACTN2,ADCYAP1,ADCYAP1R1,AMIGO1,ADORA2A,ADRA2A,ADRB1,ADRB2,AGT,AGTR2,PLA2G10,DPP10,ANK2,ANK3,HCN3,CYP4F2,APOE,ARG1,SPTBN4,ARRB2,ATP1A2,VAMP8,ATP1B1,ATP1B2,ATP2B2,ATP2B4,B2M,BCL2,TNFRSF11A,BDKRB1,BMP4,PER2,CACNA1H,CA2,CA7,CACNA1A,CACNA1C,CACNA1D,CACNA1E,CACNA2D1,CACNB1,CACNB2,CACNB3,CACNB4,NOL3,CAMK2A,CAMK2B,CAPN3,CLIC3,CASQ1,CASQ2,CAV1,CAV3,KCNQ4,ENTPD1,CFTR,CHRNB2,SLC9A3R1,STOML…
GO: Biological Process	GO:0098916	anterograde trans-synaptic signaling		0	0	0	0	201	678	ASIC2,ACHE,ADCYAP1,ADORA2A,LRFN2,ADRB1,ADRB2,TC2N,AGT,DOC2B,AMPH,PPFIA4,PPFIA2,APBA2,APOE,ARRB2,NPFF,LYNX1,ATP1A2,ATP2B2,BCHE,LIN7A,PER2,BRAF,GPR149,BSN,CA2,CA7,CACNA1A,CACNA1C,CACNA1E,CACNB1,CACNB2,CACNB3,CACNB4,CALB1,CAMK2A,CAMK2B,SYT7,KCNQ4,SYNGR1,DGKI,LGI1,CDK5,DLGAP2,DLGAP1,CEL,TSPOAP1,CHRM3,CHRNA2,CHRNB2,NRXN2,HOMER1,CNP,AKAP5,RPH3AL,MINK1,PNKD,CRHR2,CELSR1,NSMF,LRRTM2,SLITRK5,RIMS2,SNPH,RI…
GO: Biological Process	GO:0007268	chemical synaptic transmission		0	0	0	0	201	678	ASIC2,ACHE,ADCYAP1,ADORA2A,LRFN2,ADRB1,ADRB2,TC2N,AGT,DOC2B,AMPH,PPFIA4,PPFIA2,APBA2,APOE,ARRB2,NPFF,LYNX1,ATP1A2,ATP2B2,BCHE,LIN7A,PER2,BRAF,GPR149,BSN,CA2,CA7,CACNA1A,CACNA1C,CACNA1E,CACNB1,CACNB2,CACNB3,CACNB4,CALB1,CAMK2A,CAMK2B,SYT7,KCNQ4,SYNGR1,DGKI,LGI1,CDK5,DLGAP2,DLGAP1,CEL,TSPOAP1,CHRM3,CHRNA2,CHRNB2,NRXN2,HOMER1,CNP,AKAP5,RPH3AL,MINK1,PNKD,CRHR2,CELSR1,NSMF,LRRTM2,SLITRK5,RIMS2,SNPH,RI…
GO: Biological Process	GO:0099537	trans-synaptic signaling		0	0	0	0	201	678	ASIC2,ACHE,ADCYAP1,ADORA2A,LRFN2,ADRB1,ADRB2,TC2N,AGT,DOC2B,AMPH,PPFIA4,PPFIA2,APBA2,APOE,ARRB2,NPFF,LYNX1,ATP1A2,ATP2B2,BCHE,LIN7A,PER2,BRAF,GPR149,BSN,CA2,CA7,CACNA1A,CACNA1C,CACNA1E,CACNB1,CACNB2,CACNB3,CACNB4,CALB1,CAMK2A,CAMK2B,SYT7,KCNQ4,SYNGR1,DGKI,LGI1,CDK5,DLGAP2,DLGAP1,CEL,TSPOAP1,CHRM3,CHRNA2,CHRNB2,NRXN2,HOMER1,CNP,AKAP5,RPH3AL,MINK1,PNKD,CRHR2,CELSR1,NSMF,LRRTM2,SLITRK5,RIMS2,SNPH,RI…
GO: Biological Process	GO:0099536	synaptic signaling		0	0	0	0	202	687	ASIC2,ACHE,ADCYAP1,ADORA2A,LRFN2,ADRB1,ADRB2,TC2N,AGT,DOC2B,AMPH,PPFIA4,PPFIA2,APBA2,APOE,ARRB2,NPFF,LYNX1,ATP1A2,ATP2B2,BCHE,LIN7A,PER2,BRAF,GPR149,BSN,CA2,CA7,CACNA1A,CACNA1C,CACNA1E,CACNB1,CACNB2,CACNB3,CACNB4,CALB1,CAMK2A,CAMK2B,SYT7,KCNQ4,SYNGR1,DGKI,LGI1,CDK5,DLGAP2,DLGAP1,CEL,TSPOAP1,CHRM3,CHRNA2,CHRNB2,NRXN2,HOMER1,CNP,AKAP5,RPH3AL,MINK1,PNKD,CRHR2,CELSR1,NSMF,LRRTM2,SLITRK5,RIMS2,SNPH,RI…
GO: Biological Process	GO:0010959	regulation of metal ion transport		0	0	0	0	127	374	ACTN2,ADCYAP1,ADCYAP1R1,AMIGO1,ADORA2A,ADRA2A,ADRB1,ADRB2,AGT,DPP10,ANK2,ANK3,SPTBN4,ARRB2,ATP1A2,ATP1B1,ATP1B2,ATP2B2,ATP2B4,B2M,BCL2,BDKRB1,BMP4,CACNA1C,CACNA1D,CACNA2D1,CACNB1,CACNB2,CACNB3,CACNB4,NOL3,CAMK2A,CAMK2B,CAPN3,CASQ1,CASQ2,CAV1,CAV3,SLC9A3R1,STOML1,GSTO1,HOMER1,CNTN1,AKAP6,AKAP5,SLC31A2,CRHR2,ATP2C2,OXSR1,DMPK,DPP6,DRD1,KCNE3,AKAP9,TRDN,PTK2B,FGF12,TSPAN13,JPH4,INPP5K,GCK,LILRB1,GPE…
GO: Biological Process	GO:0042391	regulation of membrane potential		0	0	0	0	129	391	KCNH7,ASIC2,ACTN2,ADCYAP1,ADORA2A,ADRB1,ADRB2,AGT,ALOX12,ANK2,ANK3,HCN3,CNTNAP1,SHTN1,SLC26A7,NPFF,ATP1A2,ATP1B1,ATP1B2,B2M,BCL2,CACNA1H,CACNA1A,CACNA1C,CACNA1D,CACNA1E,CACNA2D1,CACNB2,CACNB3,CACNB4,CASP1,CASQ2,CAV1,CAV3,DGKI,CDK5,CDKN2A,CFTR,CHRNB2,CLN3,AKAP6,SLC25A27,RIMS2,CXADR,RIMS3,KCNK4,CNIH3,DMPK,SHANK1,DPP6,DRD1,KCNE3,DSC2,DSG2,DSP,EDN1,AKAP9,BCO2,XIRP1,TRDN,PTK2B,FGF12,UNC13B,SLC25A33,PE…
GO: Biological Process	GO:0006811	ion transport		0	0	0	0	395	1627	TTYH1,ABCA2,KCNH7,ASIC2,SLC24A3,ACTN2,ADCYAP1,ADCYAP1R1,AMIGO1,ADORA2A,ADRA2A,ADRB1,ADRB2,SLC24A4,AGT,AGTR2,PLA2G10,SLC25A11,UNC79,KCNT1,CALHM5,DPP10,ANK1,ANK2,ANK3,ANXA1,PPFIA4,PPFIA2,ANXA6,HCN3,APOA2,CYP4F2,TMC4,APOE,AQP1,AQP4,ARG1,SPTBN4,ARRB2,SLC26A7,ATP1A2,VAMP8,ATP1B1,ATP1B2,ATP2A3,ATP2B2,ATP2B4,ATP6V1G2,B2M,BCL2,TNFRSF11A,BDKRB1,CEACAM1,BMP4,PER2,CACNA1H,CA2,CA3,CA7,CA9,CA12,CACNA1A,CACNA1…
GO: Biological Process	GO:0035637	multicellular organismal signaling		0	0	0	0	79	197	AGT,ANK2,ANK3,CNTNAP1,SPTBN4,ATP1A2,ATP1B1,ATP1B2,ATP2A3,ATP2B2,ATP2B4,CACNA1A,CACNA1C,CACNA1D,CACNA1E,CACNA2D1,CACNB1,CACNB2,CACNB3,CACNB4,CASQ1,CASQ2,CAV1,CNTNAP2,CXADR,DMPK,DPP6,DRD1,DSC2,DSG2,DSP,AKAP9,TRDN,CORIN,CACNG4,GJA5,KCNMB4,GPER1,RAPGEF4,GRIA1,GRM7,HCRT,HRC,IFNG,RNF207,IL6,ITPR1,ITPR2,KCNA2,KCNA5,KCNC4,KCNH2,KCNK1,KCNK3,CTNNA3,FXYD4,NOS1,NPR1,NPR2,GPR88,P2RX1,P2RX4,PAWR,FXYD1,PLN,KCNI…
GO: Biological Process	GO:0051049	regulation of transport		0	0	0	0	460	1975	TTYH1,ABCA2,KCNH7,CNST,ASIC2,ACHE,ACTN2,ADCY5,ADCYAP1,ADCYAP1R1,AMIGO1,ADORA2A,ADRA2A,ADRA2C,ADRB1,ADRB2,TC2N,AGT,AGTR1,AGTR2,PLA2G10,C1QTNF3,ALOX15,DOC2B,OGT,DPP10,ANK2,ANK3,ANPEP,ANXA1,ANXA4,PIK3R3,HCN3,APOA2,CYP4F2,APOD,APOE,AQP1,ARG1,SPTBN4,ARRB2,RGS20,NPFF,AOC3,ATP1A2,VAMP8,ATP1B1,ATP1B2,ATP2B2,ATP2B4,AVPR2,LRSAM1,B2M,TNFRSF14,BCL2,TNFRSF11A,IL18R1,BDKRB1,INPP4B,CEACAM1,BICD1,BLK,BMP4,PER2,B…
GO: Biological Process	GO:0007267	cell-cell signaling		0	0	0	0	308	1233	GDF5,ASIC2,ACHE,ADCY5,ADCYAP1,ADORA2A,ADRA1D,ADRA2A,ADRA2C,LRFN2,ADRB1,ADRB2,TC2N,AGT,AGTR1,AGTR2,C1QTNF3,LTBP4,DOC2B,AMPH,ANK2,ANXA1,PPFIA4,PPFIA2,PKP4,APBA2,APOE,AQP1,AREG,ARRB2,NPFF,LYNX1,ATP1A2,VAMP8,ATP2B2,TNFSF10,BCHE,TNFRSF11A,FGF18,LIN7A,BLK,BMP3,BMP4,PER2,BRAF,BST2,GPR149,C1QA,BSN,CA2,CA7,CACNA1A,CACNA1C,CACNA1D,CACNA1E,CACNB1,CACNB2,CACNB3,CACNB4,CALB1,CAMK2A,CAMK2B,MPZL1,CASQ2,SYT7,KCN…
GO: Biological Process	GO:0001505	regulation of neurotransmitter levels		0	0	0	0	80	214	ACHE,ADORA2A,TC2N,DOC2B,PPFIA4,PPFIA2,ATP1A2,LIN7A,PER2,BRAF,CACNA1A,CAMK2A,SYT7,DGKI,CDK5,TSPOAP1,NRXN2,CLN3,RPH3AL,PNKD,CELSR1,RIMS2,SNPH,RIMS3,DBH,NAALAD2,DRD1,ZNF219,UNC13B,SYT3,NAAA,SYT17,CPLX2,GDNF,GFAP,GLUL,KCNMB4,GPM6B,GPER1,PCLO,GRIK5,SYTL1,HCRT,HNMT,CADPS2,C2CD4C,KCNC3,KCNC4,KCNJ10,C2CD4D,SYTL4,SYTL5,NAT8L,MAOB,NOS1,SYT2,PAH,PAK1,PRKN,PDE1B,PPT1,RAB3A,STX1B,PPP1R9A,NLGN1,SLC6A9,SLC22A3,…
GO: Biological Process	GO:0003013	circulatory system process		0	0	0	0	161	560	ASIC2,ACTA2,ADCY6,ADCYAP1,ADH5,ADORA2A,ADRA1D,ADRA2A,ADRA2C,ADRB1,ADRB2,AGT,AGTR1,AGTR2,ALOX12,ANK2,CYP4F2,APOE,SPTBN4,NPFF,AOC3,PDE5A,ATP1A2,ATP1B1,ATP1B2,ATP2A3,ATP2B2,ATP2B4,AVPR2,BBS2,BDKRB1,PER2,C3AR1,CACNA1H,CACNA1C,CACNA1D,CACNA1E,CACNA2D1,CACNB1,CACNB2,CACNB3,CACNB4,CASQ1,CASQ2,CAV1,CAV3,CBS,CD34,CFTR,CHRM3,CMA1,GSTO1,AKAP6,COL4A3,CPA3,CRHR2,CTGF,RASL10B,CXADR,DBH,F11R,CYB5R3,DMPK,DRD1,DS…
GO: Biological Process	GO:0008015	blood circulation		0	0	0	0	160	557	ASIC2,ACTA2,ADCY6,ADCYAP1,ADH5,ADORA2A,ADRA1D,ADRA2A,ADRA2C,ADRB1,ADRB2,AGT,AGTR1,AGTR2,ALOX12,ANK2,CYP4F2,APOE,SPTBN4,NPFF,AOC3,PDE5A,ATP1A2,ATP1B1,ATP1B2,ATP2A3,ATP2B2,ATP2B4,AVPR2,BBS2,BDKRB1,PER2,C3AR1,CACNA1H,CACNA1C,CACNA1D,CACNA1E,CACNA2D1,CACNB1,CACNB2,CACNB3,CACNB4,CASQ1,CASQ2,CAV1,CAV3,CBS,CD34,CFTR,CHRM3,CMA1,GSTO1,AKAP6,COL4A3,CPA3,CRHR2,CTGF,RASL10B,CXADR,DBH,F11R,CYB5R3,DMPK,DRD1,DS…
GO: Biological Process	GO:0034762	regulation of transmembrane transport		0	0	0	0	141	473	KCNH7,ASIC2,ACTN2,AMIGO1,ADRA2A,ADRB1,AGT,DPP10,ANK2,ANK3,HCN3,APOA2,ATP1A2,ATP1B1,ATP1B2,ATP2B4,BCL2,BDKRB1,BMP4,CACNA1H,CA2,CACNA1A,CACNA1C,CACNA1D,CACNA1E,CACNA2D1,CACNB1,CACNB2,CACNB3,CACNB4,NOL3,CAPN3,CLIC3,CASQ1,CASQ2,CAV1,CAV3,KCNQ4,CFTR,SLC9A3R1,STOML1,GSTO1,HOMER1,AKAP6,SLC31A2,MINK1,CRHR2,CTSS,CYBB,DAPK1,KCNK4,CNIH3,ATP2C2,OXSR1,SHANK1,DPP6,DRD1,KCNE3,AKAP9,TRDN,PTK2B,FGF12,TSPAN13,CACN…
GO: Biological Process	GO:0030001	metal ion transport		0	0	0	0	224	855	TTYH1,KCNH7,ASIC2,SLC24A3,ACTN2,ADCYAP1,ADCYAP1R1,AMIGO1,ADORA2A,ADRA2A,ADRB1,ADRB2,SLC24A4,AGT,KCNT1,DPP10,ANK2,ANK3,ANXA6,HCN3,AQP1,SPTBN4,ARRB2,ATP1A2,ATP1B1,ATP1B2,ATP2A3,ATP2B2,ATP2B4,ATP6V1G2,B2M,BCL2,BDKRB1,BMP4,CACNA1H,CACNA1A,CACNA1C,CACNA1D,CACNA1E,CACNA2D1,CACNB1,CACNB2,CACNB3,CACNB4,NOL3,CAMK2A,CAMK2B,CAPN3,CASQ1,CASQ2,CAV1,CAV3,SLC5A11,KCNQ4,CDK5,CHRNB2,SLC9A3R1,CLCA1,STOML1,CLTC,GST…
GO: Biological Process	GO:0034765	regulation of ion transmembrane transport		0	0	0	0	136	455	KCNH7,ASIC2,ACTN2,AMIGO1,ADRA2A,ADRB1,AGT,DPP10,ANK2,ANK3,HCN3,ATP1A2,ATP1B1,ATP1B2,ATP2B4,BDKRB1,BMP4,CACNA1H,CACNA1A,CACNA1C,CACNA1D,CACNA1E,CACNA2D1,CACNB1,CACNB2,CACNB3,CACNB4,NOL3,CAPN3,CLIC3,CASQ1,CASQ2,CAV1,CAV3,KCNQ4,CFTR,SLC9A3R1,STOML1,GSTO1,HOMER1,AKAP6,SLC31A2,MINK1,CRHR2,CTSS,CYBB,DAPK1,KCNK4,CNIH3,ATP2C2,OXSR1,SHANK1,DPP6,DRD1,KCNE3,AKAP9,TRDN,PTK2B,FGF12,TSPAN13,CACNG4,JPH4,GJA5,GP…
GO: Biological Process	GO:1904062	regulation of cation transmembrane transport		0	0	0	0	84	238	ASIC2,ACTN2,AMIGO1,ADRA2A,ADRB1,AGT,DPP10,ANK2,ANK3,ATP1A2,ATP1B1,ATP1B2,ATP2B4,BDKRB1,BMP4,CACNA1C,CACNA1D,CACNA2D1,CACNB1,CACNB2,CACNB3,CACNB4,NOL3,CAPN3,CASQ1,CASQ2,CAV1,CAV3,SLC9A3R1,STOML1,GSTO1,HOMER1,AKAP6,SLC31A2,CTSS,OXSR1,DPP6,DRD1,KCNE3,AKAP9,TRDN,PTK2B,FGF12,TSPAN13,JPH4,GPER1,GSTM2,HRC,JSRP1,IKBKB,RNF207,KCNG1,KCNH2,KCNMB1,KCNN2,LHCGR,LYN,FXYD4,NOS1,TLR9,KCNRG,PIK3CG,FXYD1,PLN,PRKCE,…
GO: Biological Process	GO:0008016	regulation of heart contraction		0	0	0	0	85	242	ADRA1D,ADRB1,ADRB2,AGT,AGTR2,ANK2,SPTBN4,NPFF,PDE5A,ATP1A2,ATP1B1,ATP1B2,ATP2A3,ATP2B2,ATP2B4,CACNA1H,CACNA1C,CACNA1D,CACNA1E,CACNA2D1,CACNB1,CACNB2,CACNB3,CACNB4,CASQ1,CASQ2,CAV1,CAV3,GSTO1,AKAP6,CRHR2,CTGF,CXADR,DMPK,DSC2,DSG2,DSP,EDN1,AKAP9,EPAS1,TRDN,CORIN,CACNG4,HOPX,GJA5,UTS2,GSTM2,BVES,HRC,IFNG,RNF207,ITPR1,ITPR2,JAK2,KCNA5,KCNH2,KCNK1,KCNK3,CTNNA3,MYL4,FXYD4,NOS1,NPR1,NPR2,P2RX4,PIK3CG,PI…
GO: Biological Process	GO:0003015	heart process		0	0	0	0	94	279	ADRA1D,ADRB1,ADRB2,AGT,AGTR2,ANK2,SPTBN4,NPFF,PDE5A,ATP1A2,ATP1B1,ATP1B2,ATP2A3,ATP2B2,ATP2B4,CACNA1H,CACNA1C,CACNA1D,CACNA1E,CACNA2D1,CACNB1,CACNB2,CACNB3,CACNB4,CASQ1,CASQ2,CAV1,CAV3,GSTO1,AKAP6,CRHR2,CTGF,CXADR,DMPK,DSC2,DSG2,DSP,EDN1,AKAP9,EPAS1,RAMP3,TRDN,FGF12,CORIN,CACNG4,HOPX,GJA5,UTS2,GSTM2,BVES,HRC,IFNG,RNF207,ITPR1,ITPR2,JAK2,KCNA5,KCNH2,KCNK1,KCNK3,CTNNA3,MYL1,MYL4,FXYD4,NOS1,NPR1,NPR…
GO: Biological Process	GO:0006812	cation transport		0	0	0	0	276	1110	TTYH1,KCNH7,ASIC2,SLC24A3,ACTN2,ADCYAP1,ADCYAP1R1,AMIGO1,ADORA2A,ADRA2A,ADRB1,ADRB2,SLC24A4,AGT,KCNT1,CALHM5,DPP10,ANK1,ANK2,ANK3,ANXA6,HCN3,AQP1,ARG1,SPTBN4,ARRB2,ATP1A2,VAMP8,ATP1B1,ATP1B2,ATP2A3,ATP2B2,ATP2B4,ATP6V1G2,B2M,BCL2,BDKRB1,BMP4,CACNA1H,CACNA1A,CACNA1C,CACNA1D,CACNA1E,CACNA2D1,CACNB1,CACNB2,CACNB3,CACNB4,NOL3,CAMK2A,CAMK2B,CAPN3,CASQ1,CASQ2,CAV1,CAV3,SLC5A11,P2RX6,KCNQ4,ENTPD1,COX7A2…
GO: Biological Process	GO:0006836	neurotransmitter transport		0	0	0	0	77	212	ADORA2A,TC2N,DOC2B,PPFIA4,PPFIA2,ATP1A2,LIN7A,PER2,BRAF,CACNA1A,CAMK2A,SYT7,DGKI,CDK5,TSPOAP1,NRXN2,RPH3AL,PNKD,CELSR1,RIMS2,SNPH,RIMS3,SV2B,SV2A,DRD1,UNC13B,SYT3,NAAA,SYT17,CPLX2,GDNF,GFAP,GLUL,KCNMB4,GPM6B,GPER1,PCLO,GRIK5,SYTL1,HCRT,SLC6A14,CADPS2,SLC6A17,C2CD4C,KCNC3,KCNC4,KCNJ10,C2CD4D,SYTL4,SYTL5,NAT8L,NOS1,SYT2,PAK1,PRKN,PPT1,RAB3A,STX1B,PPP1R9A,NLGN1,SLC6A7,SLC6A9,SLC6A13,SLC22A1,SLC22A3,…
GO: Biological Process	GO:0060047	heart contraction		0	0	0	0	93	276	ADRA1D,ADRB1,ADRB2,AGT,AGTR2,ANK2,SPTBN4,NPFF,PDE5A,ATP1A2,ATP1B1,ATP1B2,ATP2A3,ATP2B2,ATP2B4,CACNA1H,CACNA1C,CACNA1D,CACNA1E,CACNA2D1,CACNB1,CACNB2,CACNB3,CACNB4,CASQ1,CASQ2,CAV1,CAV3,GSTO1,AKAP6,CRHR2,CTGF,CXADR,DMPK,DSC2,DSG2,DSP,EDN1,AKAP9,EPAS1,TRDN,FGF12,CORIN,CACNG4,HOPX,GJA5,UTS2,GSTM2,BVES,HRC,IFNG,RNF207,ITPR1,ITPR2,JAK2,KCNA5,KCNH2,KCNK1,KCNK3,CTNNA3,MYL1,MYL4,FXYD4,NOS1,NPR1,NPR2,P2RX…
GO: Biological Process	GO:0022610	biological adhesion		0	0	0	0	363	1542	TTYH1,ACHE,ACTN2,TENM2,AMIGO1,ADORA2A,ADRB2,ACAN,AGT,AIF1,ALCAM,ALOX12,ALOX15,NCK2,ANK3,ANXA1,PPFIA2,PKP4,CNTNAP1,CAMSAP3,APOD,FAS,LY6D,ARHGAP6,ARVCF,AOC3,DCHS1,ASTN1,PDE5A,ATP1B1,ATP1B2,ADAM23,B2M,TNFRSF14,TNFRSF18,BCL2,BCL2A1,IL18R1,CEACAM1,BMP4,BMX,GBP4,BRAF,SGCE,SDK1,CACNB4,COL6A6,CAV1,CLDN1,CLDN9,CD1D,CD3D,CD3E,CD3G,CD8A,CD8B,CD9,CD22,CD34,ENTPD1,CD44,CD59,CD72,CD74,CDH1,CDH2,CDH6,CDH13,CDK5…
GO: Biological Process	GO:1903522	regulation of blood circulation		0	0	0	0	107	334	ASIC2,ADCY6,ADCYAP1,ADRA1D,ADRA2A,ADRA2C,ADRB1,ADRB2,AGT,AGTR1,AGTR2,ALOX12,ANK2,SPTBN4,NPFF,PDE5A,ATP1A2,ATP1B1,ATP1B2,ATP2A3,ATP2B2,ATP2B4,AVPR2,PER2,CACNA1H,CACNA1C,CACNA1D,CACNA1E,CACNA2D1,CACNB1,CACNB2,CACNB3,CACNB4,CASQ1,CASQ2,CAV1,CAV3,CFTR,CHRM3,GSTO1,AKAP6,CRHR2,CTGF,CXADR,DBH,DMPK,DRD1,DSC2,DSG2,DSP,EDN1,AKAP9,EPAS1,TRDN,CORIN,CACNG4,HOPX,GJA5,UTS2,KCNMB4,GPER1,GSTM2,BVES,HRC,IFNG,RNF20…
GO: Biological Process	GO:0061337	cardiac conduction		0	0	0	0	55	131	AGT,ANK2,SPTBN4,ATP1A2,ATP1B1,ATP1B2,ATP2A3,ATP2B2,ATP2B4,CACNA1C,CACNA1D,CACNA2D1,CACNB1,CACNB2,CACNB3,CACNB4,CASQ1,CASQ2,CAV1,CXADR,DMPK,DSC2,DSG2,DSP,AKAP9,TRDN,CORIN,CACNG4,GJA5,HRC,RNF207,ITPR1,ITPR2,KCNA5,KCNH2,KCNK1,KCNK3,CTNNA3,FXYD4,NOS1,NPR1,NPR2,FXYD1,PLN,KCNIP1,RYR2,RYR3,SCN2B,SCN4B,SLC8A2,SLC8A3,KCNIP4,STIM1,TNNI3,TRPC1
GO: Biological Process	GO:0007155	cell adhesion		0	0	0	0	358	1530	TTYH1,ACHE,ACTN2,TENM2,AMIGO1,ADORA2A,ADRB2,ACAN,AGT,AIF1,ALCAM,ALOX12,ALOX15,NCK2,ANK3,ANXA1,PPFIA2,PKP4,CNTNAP1,CAMSAP3,APOD,FAS,LY6D,ARHGAP6,ARVCF,AOC3,DCHS1,ASTN1,PDE5A,ATP1B1,ATP1B2,ADAM23,B2M,TNFRSF14,TNFRSF18,BCL2,BCL2A1,IL18R1,CEACAM1,BMP4,BMX,BRAF,SGCE,SDK1,CACNB4,COL6A6,CAV1,CLDN1,CLDN9,CD1D,CD3D,CD3E,CD3G,CD8A,CD8B,CD9,CD22,CD34,ENTPD1,CD44,CD59,CD72,CD74,CDH1,CDH2,CDH6,CDH13,CDK5,CDKN…
GO: Biological Process	GO:0006936	muscle contraction		0	0	0	0	108	348	ACTA1,ACTA2,ACTN2,ADRA1D,ADRA2A,ADRA2C,ADRB1,ADRB2,AGT,ANK2,ANXA6,PDE5A,ATP1A2,ATP1B1,MYOM1,BBS2,CACNA1H,CACNA1C,CACNA2D1,CACNB2,STBD1,CASQ1,CASQ2,CAV1,CAV3,P2RX6,CHRM3,CHRNB2,MYL6B,LMOD1,LTB4R,GSTO1,CNN1,HOMER1,AKAP6,CTGF,DMPK,NPNT,DRD1,DSC2,DSG2,DSP,EDN1,RCSD1,MRVI1,TRDN,MYL9,FGF12,TRIM72,GAMT,GDNF,GJA5,UTS2,GPER1,GSTM2,GUCY1A1,HRC,JSRP1,HSPB6,IKBKB,RNF207,KCNA5,KCNH2,CTNNA3,MYBPC1,MYH11,MYL1,M…
GO: Biological Process	GO:0043266	regulation of potassium ion transport		0	0	0	0	42	91	ACTN2,ADCYAP1,AMIGO1,ADRA2A,ADRB2,DPP10,ANK2,ANK3,ATP1B1,ATP1B2,CACNA1D,CASQ2,CAV1,CAV3,AKAP6,AKAP5,OXSR1,DPP6,DRD1,KCNE3,AKAP9,PTK2B,GCK,HCRT,RNF207,KCNA5,KCNG1,KCNH2,KCNMB1,KCNN2,NOS1,KCNRG,PLCB4,PRKG1,PTGER3,KCNIP1,KCNIP4,ABCC8,VAMP2,NEDD4L,KCNAB1,ANO6
GO: Biological Process	GO:0006816	calcium ion transport		0	0	0	0	121	405	SLC24A3,ADCYAP1R1,ADORA2A,ADRA2A,ADRB1,ADRB2,SLC24A4,AGT,ANK2,ANXA6,ARRB2,ATP1A2,ATP1B1,ATP2A3,ATP2B2,ATP2B4,BCL2,BDKRB1,BMP4,CACNA1H,CACNA1A,CACNA1C,CACNA1D,CACNA1E,CACNA2D1,CACNB1,CACNB2,CACNB3,CACNB4,NOL3,CAMK2A,CAMK2B,CAPN3,CASQ1,CASQ2,CAV1,CAV3,CDK5,CHRNB2,CLCA1,GSTO1,HOMER1,MCOLN2,AKAP6,AKAP5,CRHR2,CTGF,ATP2C2,DRD1,KCNE3,RAMP1,RAMP3,TRDN,PTK2B,TSPAN13,CACNG4,BBC3,JPH4,INPP5K,GAS6,GCK,LILRB1…
GO: Biological Process	GO:0007416	synapse assembly		0	0	0	0	58	148	ASIC2,ACHE,AMIGO1,ADGRB3,BSN,SDK1,CACNA1A,CDH1,CDH2,CDK5,CEL,CHRNB2,NRXN2,LRRTM2,SLITRK5,DNM3,SPOCK2,MAGI2,DRD1,DSCAM,EPHB1,EPHB3,SLITRK6,GPM6A,PCLO,IL1RAPL1,LRRTM3,AMIGO2,LRRC4B,NLGN3,POU4F1,RELN,PTEN,PTPRD,SYNDIG1,PPP1R9A,SLITRK3,NLGN1,SIX1,CLSTN1,SHANK2,CLSTN2,ADGRL3,RAB17,PCDHB14,PCDHB11,PCDHB10,PCDHB9,PCDHB3,PCDHB2,THBS2,LRRC24,LRTM2,CADM1,FLRT1,WNT7A,FZD5,SLITRK4
GO: Biological Process	GO:0003012	muscle system process		0	0	0	0	126	430	ACTA1,ACTA2,ACTN2,ADRA1D,ADRA2A,ADRA2C,ADRB1,ADRB2,AGT,AGTR2,AIF1,FBXO32,ANK2,ANXA6,PDE5A,ATP1A2,ATP1B1,ATP2B4,MYOM1,BBS2,SGCE,CACNA1H,CACNA1C,CACNA2D1,CACNB2,STBD1,NOL3,CAMK2B,CASQ1,CASQ2,CAV1,CAV3,P2RX6,CHRM3,CHRNB2,MYL6B,LMOD1,LTB4R,GSTO1,CNN1,HOMER1,AKAP6,CTGF,DMPK,NPNT,DRD1,DSC2,DSG2,DSP,EDN1,RCSD1,MRVI1,TRDN,MYL9,FGF12,TRIM72,GAMT,GATA6,GDNF,GJA5,UTS2,GPER1,GSTM2,GUCY1A1,HRC,JSRP1,IGF1,IGFB…
GO: Biological Process	GO:0032412	regulation of ion transmembrane transporter activity		0	0	0	0	71	201	ASIC2,ACTN2,ADRA2A,ADRB1,AGT,ANK2,ANK3,ATP1A2,ATP1B1,ATP1B2,BMP4,CACNA1D,CACNA2D1,CACNB1,CACNB2,CACNB3,CACNB4,CASQ2,CAV1,CAV3,CFTR,SLC9A3R1,STOML1,GSTO1,HOMER1,AKAP6,MINK1,CTSS,DAPK1,CNIH3,OXSR1,SHANK1,KCNE3,AKAP9,TRDN,PTK2B,FGF12,CACNG4,JPH4,GSTM2,HRC,JSRP1,IKBKB,RNF207,KCNG1,FXYD4,NOS1,TLR9,KCNRG,NLGN3,FXYD1,PLN,PRKCE,PRKG1,RELN,TESC,RASGRF1,RASGRF2,RYR2,SCN2B,SCN4B,NLGN1,STAC,STIM1,VAMP2,NEDD4…
GO: Biological Process	GO:0022898	regulation of transmembrane transporter activity		0	0	0	0	72	206	ASIC2,ACTN2,ADRA2A,ADRB1,AGT,ANK2,ANK3,ATP1A2,ATP1B1,ATP1B2,BCL2,BMP4,CACNA1D,CACNA2D1,CACNB1,CACNB2,CACNB3,CACNB4,CASQ2,CAV1,CAV3,CFTR,SLC9A3R1,STOML1,GSTO1,HOMER1,AKAP6,MINK1,CTSS,DAPK1,CNIH3,OXSR1,SHANK1,KCNE3,AKAP9,TRDN,PTK2B,FGF12,CACNG4,JPH4,GSTM2,HRC,JSRP1,IKBKB,RNF207,KCNG1,FXYD4,NOS1,TLR9,KCNRG,NLGN3,FXYD1,PLN,PRKCE,PRKG1,RELN,TESC,RASGRF1,RASGRF2,RYR2,SCN2B,SCN4B,NLGN1,STAC,STIM1,VAMP2,…
GO: Biological Process	GO:0043270	positive regulation of ion transport		0	0	0	0	91	284	ASIC2,ACTN2,ADCYAP1R1,AMIGO1,ADORA2A,ADRA2A,ADRB1,ADRB2,AGT,PLA2G10,ANK2,ANK3,CYP4F2,APOE,ARRB2,VAMP8,ATP1B1,ATP1B2,ATP2B2,B2M,TNFRSF11A,BDKRB1,BMP4,CACNA1D,CACNA2D1,CACNB2,CAMK2A,CAPN3,CAV1,CFTR,CHRNB2,GSTO1,HOMER1,CNTN1,AKAP6,AKAP5,CRHR2,CTSS,ATP2C2,DPP6,DPYSL2,DRD1,KCNE3,EDN1,AKAP9,TRDN,ATP8A1,FGF12,GDNF,GPER1,GRIN2B,GSTM2,HCRT,IKBKB,RNF207,ITPR1,KCNH2,KCNMB1,LHCGR,NAT8L,MYLK,NOS1,P2RX1,P2RX4,…
GO: Biological Process	GO:0051924	regulation of calcium ion transport		0	0	0	0	81	243	ADCYAP1R1,ADORA2A,ADRA2A,ADRB1,ADRB2,AGT,ANK2,ARRB2,ATP1A2,ATP1B1,ATP2B2,BCL2,BDKRB1,BMP4,CACNA1C,CACNA1D,CACNA2D1,CACNB1,CACNB2,CACNB3,CACNB4,NOL3,CAMK2A,CAMK2B,CAPN3,CASQ1,CASQ2,CAV1,CAV3,GSTO1,HOMER1,AKAP6,AKAP5,CRHR2,ATP2C2,DRD1,KCNE3,TRDN,PTK2B,TSPAN13,JPH4,INPP5K,LILRB1,GPER1,GSTM2,HCRT,HRC,JSRP1,IGF1,ITPR1,LHCGR,LYN,MYLK,CRACR2B,NOS1,TLR9,P2RX1,P2RX4,PAWR,PACSIN3,PIK3CG,PLN,PRKCE,PTGER3,PT…
GO: Biological Process	GO:0044057	regulation of system process		0	0	0	0	159	586	ASIC2,ACPP,ADCY6,ADCYAP1,ADORA2A,ADRA1D,ADRA2A,ADRA2C,ADRB1,ADRB2,AGT,AGTR1,AGTR2,AIF1,C1QTNF3,FBXO32,ALOX12,ANK2,ANPEP,ANXA6,APOA2,AQP1,SPTBN4,NPFF,PDE5A,ATP1A2,VAMP8,ATP1B1,ATP1B2,ATP2A3,ATP2B2,ATP2B4,AVPR2,PER2,CACNA1H,MYRF,CACNA1C,CACNA1D,CACNA1E,CACNA2D1,CACNB1,CACNB2,CACNB3,CACNB4,NOL3,CAMK2B,CASQ1,CASQ2,CAV1,CAV3,CFTR,CHRM3,SLC9A3R1,GSTO1,CNN1,AKAP6,CRHR2,CRY2,CTGF,CTSS,CXADR,DBH,DMPK,NPNT…
GO: Biological Process	GO:0001508	action potential		0	0	0	0	54	138	ANK2,ANK3,CNTNAP1,ATP1A2,ATP1B1,CACNA1H,CACNA1A,CACNA1C,CACNA1D,CACNA1E,CACNA2D1,CACNB2,CACNB3,CACNB4,CAV1,CAV3,CHRNB2,CLN3,AKAP6,CXADR,DPP6,DRD1,DSC2,DSG2,DSP,FGF12,GJA5,KCNMB4,GPER1,RAPGEF4,GRIA1,GRIN2B,IFNG,RNF207,CATSPER3,KCNA2,KCNA5,KCNB1,KCNC4,KCNH2,CTNNA3,GPR88,P2RX1,P2RX4,PAWR,NALCN,KCNIP1,RYR2,SCN1A,SCN2A,SCN2B,SCN4B,SCN7A,NEDD4L
GO: Biological Process	GO:0070838	divalent metal ion transport		0	0	0	0	130	455	SLC24A3,ADCYAP1R1,ADORA2A,ADRA2A,ADRB1,ADRB2,SLC24A4,AGT,ANK2,ANXA6,ARRB2,ATP1A2,ATP1B1,ATP2A3,ATP2B2,ATP2B4,B2M,BCL2,BDKRB1,BMP4,CACNA1H,CACNA1A,CACNA1C,CACNA1D,CACNA1E,CACNA2D1,CACNB1,CACNB2,CACNB3,CACNB4,NOL3,CAMK2A,CAMK2B,CAPN3,CASQ1,CASQ2,CAV1,CAV3,CDK5,CHRNB2,CLCA1,GSTO1,HOMER1,MCOLN2,AKAP6,AKAP5,CRHR2,CTGF,ATP2C2,DRD1,KCNE3,CNNM4,RAMP1,RAMP3,TRDN,PTK2B,TSPAN13,CACNG4,BBC3,JPH4,INPP5K,GAS6,…
GO: Biological Process	GO:0030030	cell projection organization		0	0	0	0	330	1423	TTYH1,ACHE,FRMD7,ACTN2,ADCY1,TENM2,ADCY6,ADCYAP1,AMIGO1,ADORA2A,LRFN2,NME5,AIF1,PLA2G10,LRRC7,SEMA6A,ALCAM,KIF17,RSPH9,NCK2,ANK3,CNTNAP1,ENC1,CAMSAP3,LRRC4C,APOD,APOE,SHTN1,FAS,CPNE5,AQP1,CDC14A,SEMA4G,AREG,WDR19,SPTBN4,ARHGAP4,CAPRIN2,NUMB,ATP2B2,B2M,ADGRB3,BBS1,BBS2,BCL2,DNAAF3,BMP4,BMP5,BRAF,CDC42EP5,RAB29,WASF1,SDK1,C21orf2,CACNA1A,CAMK2A,CAMK2B,ARTN,CAV1,CD44,CDH1,CDH2,DCLK1,CDH13,LGI1,CDK5,…
GO: Biological Process	GO:0072511	divalent inorganic cation transport		0	0	0	0	130	458	SLC24A3,ADCYAP1R1,ADORA2A,ADRA2A,ADRB1,ADRB2,SLC24A4,AGT,ANK2,ANXA6,ARRB2,ATP1A2,ATP1B1,ATP2A3,ATP2B2,ATP2B4,B2M,BCL2,BDKRB1,BMP4,CACNA1H,CACNA1A,CACNA1C,CACNA1D,CACNA1E,CACNA2D1,CACNB1,CACNB2,CACNB3,CACNB4,NOL3,CAMK2A,CAMK2B,CAPN3,CASQ1,CASQ2,CAV1,CAV3,CDK5,CHRNB2,CLCA1,GSTO1,HOMER1,MCOLN2,AKAP6,AKAP5,CRHR2,CTGF,ATP2C2,DRD1,KCNE3,CNNM4,RAMP1,RAMP3,TRDN,PTK2B,TSPAN13,CACNG4,BBC3,JPH4,INPP5K,GAS6,…
GO: Biological Process	GO:0006813	potassium ion transport		0	0	0	0	75	222	KCNH7,SLC24A3,ACTN2,ADCYAP1,AMIGO1,ADRA2A,ADRB2,SLC24A4,KCNT1,DPP10,ANK2,ANK3,HCN3,AQP1,ATP1A2,ATP1B1,ATP1B2,CACNA1D,CASQ2,CAV1,CAV3,KCNQ4,AKAP6,AKAP5,KCNK4,OXSR1,DPP6,DRD1,KCNE3,AKAP9,PTK2B,GCK,GJA5,KCNMB4,KCNG4,HCRT,HPN,RNF207,KCNA2,KCNA5,KCNB1,KCNC3,KCNC4,KCNG1,KCNH2,KCNJ3,KCNJ8,KCNJ10,KCNK1,KCNK3,KCNMB1,KCNN1,KCNN2,KCNN3,KCNQ3,FXYD4,NOS1,KCNRG,TMEM38A,PLCB4,PRKG1,KCNV2,PTGER3,KCNIP1,SLC12A2,K…
GO: Biological Process	GO:0050804	modulation of chemical synaptic transmission		0	0	0	0	107	357	ACHE,ADCYAP1,ADORA2A,ADRB1,AGT,APOE,ARRB2,ATP1A2,ATP2B2,BCHE,PER2,BRAF,CA2,CA7,CACNA1A,CALB1,CAMK2A,CAMK2B,KCNQ4,SYNGR1,DGKI,LGI1,CDK5,CEL,CHRNB2,MINK1,PNKD,CRHR2,CELSR1,NSMF,LRRTM2,RIMS2,RIMS3,DAPK1,CNIH3,DMPK,SHANK1,DRD1,EDN1,PTK2B,BAIAP2,UNC13B,CSPG5,CACNG4,JPH4,CPLX2,GDNF,GFAP,UTS2,GLUL,KCNMB4,GPM6B,GPER1,RAPGEF4,GRIA1,GRIA2,GRIA4,GRIK5,GRIN2B,GRM7,PTPN5,LZTS1,HCRT,IFNG,KCNB1,KCNC3,KCNC4,KCNJ…
GO: Biological Process	GO:1903779	regulation of cardiac conduction		0	0	0	0	33	67	AGT,ANK2,ATP1A2,ATP1B1,ATP1B2,ATP2A3,ATP2B2,ATP2B4,CASQ1,CASQ2,CAV1,CXADR,DMPK,TRDN,CORIN,GJA5,HRC,RNF207,ITPR1,ITPR2,FXYD4,NOS1,NPR1,NPR2,FXYD1,PLN,RYR2,RYR3,SLC8A2,SLC8A3,STIM1,TNNI3,TRPC1
GO: Biological Process	GO:0032409	regulation of transporter activity		0	0	0	0	74	221	ASIC2,ACTN2,ADRA2A,ADRB1,AGT,ANK2,ANK3,APOA2,ATP1A2,ATP1B1,ATP1B2,BCL2,BMP4,CACNA1D,CACNA2D1,CACNB1,CACNB2,CACNB3,CACNB4,CASQ2,CAV1,CAV3,CFTR,SLC9A3R1,STOML1,GSTO1,HOMER1,AKAP6,MINK1,CTSS,DAPK1,CNIH3,OXSR1,SHANK1,KCNE3,AKAP9,TRDN,PTK2B,FGF12,CACNG4,JPH4,GSTM2,HRC,JSRP1,IKBKB,RNF207,KCNG1,FXYD4,NOS1,TLR9,KCNRG,NLGN3,FXYD1,PLN,PRKCE,PRKG1,RELN,TESC,RASGRF1,RASGRF2,RYR2,SCN2B,SCN4B,NLGN1,SNCA,STAC,S…
GO: Biological Process	GO:0051240	positive regulation of multicellular organismal process		0	0	0	0	364	1610	GDF5,ASIC2,ACHE,ADCYAP1,AMIGO1,ADORA2A,ADRA1D,ADRA2A,ADRA2C,ADRB1,ADRB2,BEND6,JAG1,AGT,AGTR1,AGTR2,AIF1,LRRC7,C1QTNF3,SEMA6A,ALOX12,OGT,ANXA1,ENC1,BIRC2,BIRC3,APOA2,APOE,SHTN1,CPNE5,AQP1,SPTBN4,ASPA,CAPRIN2,PTCH2,NUMB,PDE5A,VAMP8,TNFSF13,TNFSF12,AVPR2,B2M,TNFRSF14,ADGRB3,BBS2,BCL2,TNFRSF11A,IL18R1,FGF18,SOCS2,PROM1,BMP4,BMP5,BRAF,GBP5,BTG1,C3AR1,C6,MYRF,CA2,LURAP1,CAMK2B,CASP1,CASP4,CAV1,CD1D,CD3…
GO: Biological Process	GO:0015672	monovalent inorganic cation transport		0	0.0001	0	0	162	617	KCNH7,ASIC2,SLC24A3,ACTN2,ADCYAP1,AMIGO1,ADORA2A,ADRA2A,ADRB2,SLC24A4,AGT,KCNT1,DPP10,ANK1,ANK2,ANK3,HCN3,AQP1,SPTBN4,ATP1A2,VAMP8,ATP1B1,ATP1B2,ATP2B4,ATP6V1G2,CACNA1A,CACNA1D,CASQ2,CAV1,CAV3,SLC5A11,KCNQ4,ENTPD1,COX7A2L,CHRNB2,SLC9A3R1,STOML1,CNTN1,AKAP6,SLC25A27,AKAP5,SLC4A8,COX6C,COX7B,CRHR2,CSF2,MFSD4B,KCNK4,OXSR1,DMPK,SLC23A2,DPP6,DRD1,KCNE3,EDN1,CNNM4,AKAP9,PTK2B,FCER1A,ATP6V1D,FGF12,GCK,L…
GO: Biological Process	GO:0050808	synapse organization		0	0.0001	0	0	82	258	ASIC2,ACHE,AMIGO1,ANK3,APOE,ATP2B2,ADGRB3,BSN,SDK1,CACNA1A,CACNB1,CACNB2,CACNB3,CACNB4,CAMK2B,CDH1,CDH2,CDK5,CEL,CHRNB2,NRXN2,NCAN,LRRTM2,SLITRK5,DNM3,SPOCK2,MAGI2,DMPK,SHANK1,DRD1,DSCAM,EPHB1,EPHB3,FGFR2,SLITRK6,UNC13B,DISC1,GDNF,GLRB,GPM6A,PCLO,IL1RAPL1,LRRTM3,AMIGO2,LRRC4B,KY,NFIA,PAK1,PAK3,NLGN3,POU4F1,RELN,PTEN,PTPRD,RAB3A,SYNDIG1,PPP1R9A,SLITRK3,NLGN1,SIX1,CLSTN1,SHANK2,SNCA,SNCG,CLSTN2,ADG…
GO: Biological Process	GO:0099531	presynaptic process involved in chemical synaptic transmission		0	0.0001	0	0	61	173	ADORA2A,TC2N,DOC2B,PPFIA4,PPFIA2,LIN7A,BRAF,CACNA1A,CAMK2A,SYT7,DGKI,CDK5,TSPOAP1,NRXN2,RPH3AL,PNKD,CELSR1,RIMS2,SNPH,RIMS3,DRD1,UNC13B,SYT3,NAAA,SYT17,CPLX2,GDNF,KCNMB4,GPER1,PCLO,GRIK5,SYTL1,HCRT,CADPS2,C2CD4C,KCNC3,KCNC4,C2CD4D,SYTL4,SYTL5,NAT8L,SYT2,PAK1,PRKN,PPT1,RAB3A,STX1B,PPP1R9A,NLGN1,SLC6A9,RIMS1,SNCA,SNCG,LIN7B,STX3,STX4,SYT11,VAMP2,SYN2,WNT7A,SYT8
GO: Biological Process	GO:0070252	actin-mediated cell contraction		0	0.0001	0	0	42	102	ACTA1,ACTN2,ADRB1,ANK2,SHTN1,ATP1A2,CACNA1C,CACNA2D1,CACNB2,CASQ2,CAV1,CAV3,MYL6B,AKAP6,DSC2,DSG2,DSP,EMP2,FGF12,GJA5,RNF207,KCNA5,KCNH2,CTNNA3,MYBPC1,MYL1,MYL4,MYL6,NEB,FXYD1,PLN,PTGER3,RYR2,SCN2B,SCN4B,NEDD4L,TMOD1,TNNI3,TNNT1,TPM1,TPM2,VIL1
GO: Biological Process	GO:0055085	transmembrane transport		0	0.0001	0	0	311	1356	TTYH1,ABCA2,ABCA3,KCNH7,ASIC2,SLC24A3,ACTN2,AMIGO1,ADRA2A,ADRB1,SLC24A4,AGT,UNC79,KCNT1,CALHM5,DPP10,ANK2,ANK3,ANXA6,HCN3,APOA2,AQP1,AQP4,SLC26A7,ATP1A2,ATP1B1,ATP1B2,ATP2A3,ATP2B2,ATP2B4,ATP6V1G2,BCL2,BCL2A1,BDKRB1,BMP4,CACNA1H,CA2,CACNA1A,CACNA1C,CACNA1D,CACNA1E,CACNA2D1,CACNB1,CACNB2,CACNB3,CACNB4,NOL3,CAPN3,CLIC3,CASQ1,CASQ2,CAV1,CAV3,SLC7A7,SLC5A11,SLC16A6,SLC16A5,P2RX6,KCNQ4,SLC28A2,COX7A2L…
GO: Biological Process	GO:0099643	signal release from synapse		0	0.0001	0	0	58	163	ADORA2A,TC2N,DOC2B,PPFIA4,PPFIA2,LIN7A,BRAF,CACNA1A,CAMK2A,SYT7,DGKI,CDK5,TSPOAP1,NRXN2,RPH3AL,PNKD,CELSR1,RIMS2,SNPH,RIMS3,UNC13B,SYT3,NAAA,SYT17,CPLX2,KCNMB4,GPER1,PCLO,GRIK5,SYTL1,HCRT,CADPS2,C2CD4C,KCNC3,KCNC4,C2CD4D,SYTL4,SYTL5,SYT2,PAK1,PRKN,PPT1,RAB3A,STX1B,PPP1R9A,NLGN1,SLC6A9,RIMS1,SNCA,SNCG,LIN7B,STX3,STX4,SYT11,VAMP2,SYN2,WNT7A,SYT8
GO: Biological Process	GO:0007269	neurotransmitter secretion		0	0.0001	0	0	58	163	ADORA2A,TC2N,DOC2B,PPFIA4,PPFIA2,LIN7A,BRAF,CACNA1A,CAMK2A,SYT7,DGKI,CDK5,TSPOAP1,NRXN2,RPH3AL,PNKD,CELSR1,RIMS2,SNPH,RIMS3,UNC13B,SYT3,NAAA,SYT17,CPLX2,KCNMB4,GPER1,PCLO,GRIK5,SYTL1,HCRT,CADPS2,C2CD4C,KCNC3,KCNC4,C2CD4D,SYTL4,SYTL5,SYT2,PAK1,PRKN,PPT1,RAB3A,STX1B,PPP1R9A,NLGN1,SLC6A9,RIMS1,SNCA,SNCG,LIN7B,STX3,STX4,SYT11,VAMP2,SYN2,WNT7A,SYT8
GO: Biological Process	GO:0050803	regulation of synapse structure or activity		0	0.0002	0	0	84	272	ASIC2,AMIGO1,ADORA2A,ADRB1,AGT,APOE,ATP2B2,ADGRB3,BRAF,CALB1,CAMK2A,CAMK2B,SYNGR1,DGKI,CDH2,CDK5,CHRNB2,CRHR2,NSMF,NCAN,LRRTM2,SLITRK5,MAGI2,DMPK,DRD1,EPHB1,EPHB3,PTK2B,BAIAP2,SLITRK6,UNC13B,JPH4,DISC1,CPLX2,GFAP,GRIA1,GRIN2B,PTPN5,LZTS1,LRRTM3,KCNB1,KCNJ10,AMIGO2,LRRC4B,NOS1,PAK1,NLGN3,PPT1,PRKCZ,RELN,PTEN,PTPRF,RAB3A,RASGRF1,RASGRF2,SYNDIG1,PPP1R9A,CPEB3,SLITRK3,NLGN1,SIX1,CLSTN1,SLC8A2,SLC8A3,…
GO: Biological Process	GO:0051046	regulation of secretion		0	0.0002	0	0	198	800	ACHE,ADCY5,ADCYAP1,ADORA2A,ADRA2A,ADRA2C,ADRB1,TC2N,AGT,AGTR1,AGTR2,PLA2G10,C1QTNF3,DOC2B,ANPEP,ANXA1,ANXA4,APOA2,CYP4F2,AQP1,NPFF,VAMP8,AVPR2,TNFRSF14,TNFRSF11A,CEACAM1,BLK,PER2,BRAF,CACNA1H,CACNA1A,CACNA1C,CACNA1D,CACNA1E,CAMK2A,CASP1,CASP4,SYT7,CD14,CD34,ENTPD1,CD74,CDK5,CFTR,HMGN3,RAB3C,CHRNB2,SLC9A3R1,AIM2,RPH3AL,MYRIP,PNKD,NR1D1,CRHR2,CRY2,CELSR1,RASL10B,RIMS2,RAB33B,RIMS3,PTPN22,NR1H4,DPYS…
GO: Biological Process	GO:0034220	ion transmembrane transport		0	0.0002	0	0	251	1064	TTYH1,KCNH7,ASIC2,SLC24A3,ACTN2,AMIGO1,ADRA2A,ADRB1,SLC24A4,AGT,UNC79,KCNT1,CALHM5,DPP10,ANK2,ANK3,ANXA6,HCN3,AQP1,AQP4,SLC26A7,ATP1A2,ATP1B1,ATP1B2,ATP2A3,ATP2B2,ATP2B4,ATP6V1G2,BDKRB1,BMP4,CACNA1H,CACNA1A,CACNA1C,CACNA1D,CACNA1E,CACNA2D1,CACNB1,CACNB2,CACNB3,CACNB4,NOL3,CAPN3,CLIC3,CASQ1,CASQ2,CAV1,CAV3,SLC7A7,SLC16A6,SLC16A5,P2RX6,KCNQ4,COX7A2L,SLC16A7,CFTR,CHRNA2,CHRNB2,SLC9A3R1,CLCA1,STOML1,…
GO: Biological Process	GO:0019932	second-messenger-mediated signaling		0	0.0003	0	0	80	257	ADCY1,TENM2,ADCY5,ADCY6,ADCY9,ADCYAP1,ADCYAP1R1,ADRB1,AGT,AGTR1,AGTR2,ANK2,APOE,ATP1A2,ATP1B1,ATP2B4,CACNA1C,CACNA1D,CASQ1,CASQ2,CD3E,CD8A,CDH13,SLC9A3R1,GSTO1,AKAP6,CRHR2,RIMS2,DMPK,DRD1,EDN1,DMTN,RCAN2,NCALD,MRVI1,TRDN,PTK2B,FCER1A,PEX5L,CAMKK2,RASD1,JPH4,GCK,PCLO,RAPGEF4,GSTM2,NUDT4,GUCY1A1,HRC,JSRP1,IGF1,ITPR1,ITPR2,LHCGR,NFATC2,NOS1,NPR3,P2RX4,PDE7A,PDE9A,PLN,PRKG1,PTGFR,NDNF,RLN1,RYR2,CCL3,…
GO: Biological Process	GO:0046903	secretion		0	0.0003	0	0.0001	283	1228	ACHE,ACTN2,ADCY5,ADCYAP1,ADORA2A,ADRA2A,ADRA2C,ADRB1,TC2N,AGT,AGTR1,AGTR2,PLA2G10,MICAL3,C1QTNF3,LTBP4,DOC2B,ANK1,ANPEP,ANXA1,PPFIA4,ANXA4,PPFIA2,APLP2,APOA2,CYP4F2,AQP1,SLC26A7,NPFF,VAMP8,ATP2B2,AVPR2,TNFRSF14,TNFRSF11A,LIN7A,CEACAM1,BLK,SOCS2,PER2,BRAF,GBP5,CACNA1H,CA2,CA9,CACNA1A,CACNA1C,CACNA1D,CACNA1E,CACNB4,CAMK2A,CASP1,CASP4,CAV1,SYT7,CD9,CD14,CD34,ENTPD1,DGKI,CD74,CDK5,CDO1,CEL,TSPOAP1,CF…
GO: Biological Process	GO:0071805	potassium ion transmembrane transport		0	0.0005	0	0.0001	61	181	KCNH7,ACTN2,AMIGO1,KCNT1,DPP10,ANK2,ANK3,HCN3,AQP1,ATP1A2,ATP1B1,ATP1B2,CACNA1D,CASQ2,CAV1,CAV3,KCNQ4,AKAP6,KCNK4,OXSR1,DPP6,KCNE3,AKAP9,KCNMB4,KCNG4,HPN,RNF207,KCNA2,KCNA5,KCNB1,KCNC3,KCNC4,KCNG1,KCNH2,KCNJ3,KCNJ8,KCNJ10,KCNK1,KCNK3,KCNMB1,KCNN1,KCNN2,KCNN3,KCNQ3,FXYD4,KCNRG,TMEM38A,PRKG1,KCNV2,PTGER3,KCNIP1,KCNIP4,ABCC8,VAMP2,NEDD4L,KCNG3,KCNH3,KCNE4,KCNQ5,KCNAB1,ANO6
GO: Biological Process	GO:0071804	cellular potassium ion transport		0	0.0005	0	0.0001	61	181	KCNH7,ACTN2,AMIGO1,KCNT1,DPP10,ANK2,ANK3,HCN3,AQP1,ATP1A2,ATP1B1,ATP1B2,CACNA1D,CASQ2,CAV1,CAV3,KCNQ4,AKAP6,KCNK4,OXSR1,DPP6,KCNE3,AKAP9,KCNMB4,KCNG4,HPN,RNF207,KCNA2,KCNA5,KCNB1,KCNC3,KCNC4,KCNG1,KCNH2,KCNJ3,KCNJ8,KCNJ10,KCNK1,KCNK3,KCNMB1,KCNN1,KCNN2,KCNN3,KCNQ3,FXYD4,KCNRG,TMEM38A,PRKG1,KCNV2,PTGER3,KCNIP1,KCNIP4,ABCC8,VAMP2,NEDD4L,KCNG3,KCNH3,KCNE4,KCNQ5,KCNAB1,ANO6
GO: Biological Process	GO:0050806	positive regulation of synaptic transmission		0	0.0005	0	0.0001	54	153	ADCYAP1,ADORA2A,ADRB1,ARRB2,BRAF,CA2,CA7,CAMK2B,LGI1,CHRNB2,CRHR2,LRRTM2,RIMS2,SHANK1,DRD1,PTK2B,UNC13B,GFAP,UTS2,GLUL,GPER1,GRIA1,GRIA2,GRIA4,GRIN2B,PTPN5,IFNG,NAT8L,NOS1,PAK1,PRKN,NLGN3,PRKCE,PRKCZ,RELN,PTEN,RAB3A,RASGRF2,STX1B,CCL2,PPP1R9A,NLGN1,CLSTN1,SLC8A2,SLC8A3,SHANK2,RIMS1,SNCA,CLSTN2,STX3,STX4,VAMP2,WNT7A,NETO1
GO: Biological Process	GO:0051899	membrane depolarization		0	0.0006	0	0.0001	41	104	ADORA2A,ALOX12,ANK2,ANK3,SHTN1,NPFF,ATP1A2,B2M,BCL2,CACNA1H,CACNA1A,CACNA1C,CACNA1D,CACNA1E,CACNA2D1,CACNB2,CACNB3,CACNB4,CASP1,CAV1,CAV3,CDKN2A,CFTR,CHRNB2,EDN1,FGF12,CACNG4,GJA5,GCLC,HSH2D,CATSPER3,KCNH2,P2RX4,NALCN,PRKCZ,SCN1A,SCN2A,SCN2B,SCN4B,SCN7A,NEDD4L
GO: Biological Process	GO:0098771	inorganic ion homeostasis		0	0.0008	0	0.0001	174	698	S100A14,SLC24A3,ADCY5,ADCYAP1,ADCYAP1R1,ADORA2A,ADRA1D,SLC24A4,AGT,AGTR1,AGTR2,ALAS2,ANK1,ANK2,ANK3,ANPEP,ANXA6,APLP2,CYP4F2,APOE,SLC26A7,NPFF,ATP1A2,ATP1B1,ATP1B2,ATP2A3,ATP2B2,ATP2B4,ATP6V1G2,AVPR2,B2M,BCL2,TRIM24,BDKRB1,INPP4B,BMP4,C3AR1,CA2,CA7,CA12,CACNA1A,CACNA1C,CACNA2D1,CACNB3,CACNB4,CALB1,NOL3,CAPN3,CASQ1,CASQ2,CAV1,CAV3,LPAR2,CFTR,SLC9A3R1,CLN3,CLN5,CCR3,ABCC2,GSTO1,AKAP6,SLC25A27,AKAP5…
GO: Biological Process	GO:1901379	regulation of potassium ion transmembrane transport		0	0.0009	0	0.0001	30	66	ACTN2,AMIGO1,DPP10,ANK2,ANK3,ATP1B1,ATP1B2,CACNA1D,CASQ2,CAV1,CAV3,AKAP6,OXSR1,DPP6,KCNE3,AKAP9,RNF207,KCNG1,KCNH2,KCNMB1,KCNN2,KCNRG,PRKG1,PTGER3,KCNIP1,KCNIP4,VAMP2,NEDD4L,KCNAB1,ANO6
GO: Biological Process	GO:0006928	movement of cell or subcellular component		0	0.0009	0	0.0001	407	1882	ACTA1,S100A14,ACTN2,TENM2,ADRA2A,ADRB1,MTUS1,STARD9,JAG1,AGT,AGTR1,AGTR2,NME5,AIF1,PLA2G10,SEMA6A,ALCAM,KIF17,RSPH9,ALOX12,RECK,NCK2,KIF6,ANK2,ANK3,ANXA1,APEX1,APOD,APOE,SHTN1,AQP1,SEMA4G,WDR19,SPTBN4,ARHGAP4,ARRB2,AOC3,DCHS1,NUMB,ASTN1,ATP1A2,ATP1B1,ATP1B2,ATP2B4,PHACTR1,STARD13,TNFSF12,TNFRSF14,BBS1,BBS2,TNFRSF18,BCL2,TNFRSF11A,BDKRB1,FGF18,CEACAM1,BICD1,BMP4,BMP5,BRAF,BST2,BTG1,C3AR1,WASF1,LDL…
GO: Biological Process	GO:0055080	cation homeostasis		0	0.0012	0	0.0002	170	682	S100A14,SLC24A3,ADCY5,ADCYAP1,ADCYAP1R1,ADORA2A,ADRA1D,SLC24A4,AGT,AGTR1,AGTR2,ALAS2,ANK1,ANK2,ANK3,ANPEP,ANXA6,APLP2,CYP4F2,APOE,SLC26A7,NPFF,ATP1A2,ATP1B1,ATP1B2,ATP2A3,ATP2B2,ATP2B4,ATP6V1G2,AVPR2,B2M,BCL2,TRIM24,BDKRB1,INPP4B,BMP4,C3AR1,CA2,CA7,CA12,CACNA1A,CACNA1C,CACNA2D1,CACNB3,CACNB4,CALB1,NOL3,CAPN3,CASQ1,CASQ2,CAV1,CAV3,LPAR2,CFTR,CLN3,CLN5,CCR3,GSTO1,AKAP6,SLC25A27,AKAP5,SLC4A8,SLC31A2…
GO: Biological Process	GO:2000026	regulation of multicellular organismal development		0	0.0013	0	0.0002	408	1893	GDF5,ASIC2,ACHE,FRMD7,PGLYRP3,ADCY6,ADCYAP1,AMIGO1,FZD6,ADRA2C,ADRB1,ADRB2,BEND6,HIST2H4A,JAG1,AGT,AGTR1,AGTR2,LRRC7,SEMA6A,ALOX12,OGT,ANXA1,ENC1,LRRC4C,APOE,SHTN1,FAS,CPNE5,AQP1,SEMA4G,ARHGAP4,ARRB2,ASPA,CAPRIN2,PTCH2,NUMB,ZFHX3,STARD13,TNFSF13,TNFSF12,B2M,ADGRB3,BCL2,FGF18,INPP4B,CEACAM1,SOCS2,PROM1,BMP4,BMP5,PER2,BRAF,BTG1,C1QC,C3AR1,C6,RAB29,MYRF,SDK1,LDLRAD4,CA2,CACNA1A,CAMK2B,CAPN3,OSTN,CAV…
GO: Biological Process	GO:0043271	negative regulation of ion transport		0	0.0013	0	0.0002	51	145	ACTN2,ADCYAP1,ADRA2A,AGT,AGTR2,ANK3,CYP4F2,APOE,ATP1A2,BCL2,CASQ2,CAV1,CAV3,ENTPD1,SLC9A3R1,STOML1,GSTO1,AKAP5,CRHR2,OXSR1,KCNE3,TRDN,ACSL4,PTK2B,FGF12,INPP5K,LILRB1,GPM6B,GRM7,GSTM2,HCRT,KCNA5,KCNH2,MAOB,NOS1,TLR9,KCNRG,PAWR,PACSIN3,PLCB4,PLN,PRKCE,PRKG1,PTGER3,MRLN,PLA2R1,SLC15A1,SNCA,NEDD4L,KCNAB1,EPPIN
GO: Biological Process	GO:0048878	chemical homeostasis		0	0.0015	0	0.0002	261	1136	ABCA2,S100A14,SLC24A3,ADCY1,ADCY5,ADCY6,ADCY9,ADCYAP1,ADCYAP1R1,ACOX2,ADORA2A,ADRA1D,ADRA2A,ADRB1,SLC24A4,AGT,AGTR1,AGTR2,PLA2G10,C1QTNF3,ALAS2,ALOX12,OGT,ANK1,ANK2,ANK3,ANPEP,ANXA6,APLP2,APOA2,CYP4F2,APOE,FAS,AQP1,AQP4,SLC26A7,NPFF,ATP1A2,ATP1B1,ATP1B2,ATP2A3,ATP2B2,ATP2B4,ATP6V1G2,AVPR2,B2M,BCL2,TRIM24,BDKRB1,INPP4B,BMP4,C3AR1,CA2,CA7,CA12,CACNA1A,CACNA1C,CACNA1E,CACNA2D1,CACNB3,CACNB4,CALB1,NO…
GO: Biological Process	GO:0030029	actin filament-based process		0	0.0016	0	0.0002	170	685	RHOJ,FRMD7,ACTA1,ACTN2,ADRA2A,ADRB1,AIF1,MICAL3,ALOX15,NCK2,SHROOM3,GPR65,ANK2,ANXA1,SHTN1,AQP1,SPTBN4,ARHGAP6,ATP1A2,PHACTR1,BCL2,BRAF,BST2,CDC42EP5,WASF1,CACNA1C,CACNA2D1,CACNB2,LURAP1,CAPN3,CASP4,CASQ1,CASQ2,CAV1,CAV3,CDK5,SLC9A3R1,CLN3,MYL6B,LMOD1,CNN1,AKAP6,MINK1,GMFG,MYRIP,CRHR2,CELSR1,CSF3,MICAL2,CTGF,CXADR,NEURL2,ELMO1,F11R,VILL,SHANK1,ESPN,DSC2,DSG2,DSP,EDN1,EMP2,EPB41,DMTN,XIRP1,CTTNBP2…
GO: Biological Process	GO:0006874	cellular calcium ion homeostasis		0	0.0017	0	0.0002	112	411	SLC24A3,ADCY5,ADCYAP1,ADCYAP1R1,ADRA1D,SLC24A4,AGT,AGTR1,ANK2,ANXA6,APOE,NPFF,ATP1A2,ATP1B1,ATP2A3,ATP2B2,ATP2B4,BCL2,BDKRB1,INPP4B,BMP4,C3AR1,CACNA1A,CACNA1C,CACNA2D1,CACNB3,CACNB4,CALB1,NOL3,CAPN3,CASQ1,CASQ2,CAV1,CAV3,LPAR2,CLN3,CCR3,GSTO1,AKAP6,SLC25A27,AKAP5,SV2A,ATP2C2,DMPK,DRD1,EDN1,TRDN,PTK2B,CIB2,CD24,BBC3,JPH4,DISC1,GATA2,GCK,UTS2,GPER1,GSTM2,HCRT,HRC,JSRP1,IL6ST,ITPR1,ITPR2,JAK2,KCNA5,…
GO: Biological Process	GO:0031175	neuron projection development		0	0.002	0	0.0003	224	953	ACHE,FRMD7,ADCY1,TENM2,ADCY6,ADCYAP1,AMIGO1,ADORA2A,LRFN2,PLA2G10,LRRC7,SEMA6A,ALCAM,NCK2,ANK3,CNTNAP1,ENC1,CAMSAP3,LRRC4C,APOD,APOE,SHTN1,FAS,CPNE5,SEMA4G,AREG,SPTBN4,ARHGAP4,CAPRIN2,NUMB,B2M,ADGRB3,BBS1,BCL2,BMP4,BMP5,BRAF,RAB29,SDK1,CACNA1A,CAMK2A,CAMK2B,ARTN,CD44,CDH1,CDH2,DCLK1,LGI1,CDK5,NREP,CHRNB2,NTN1,CNP,CNTN1,AKAP5,MINK1,TSKU,AATK,NSMF,FEZ1,CNTNAP2,SLITRK5,DNM3,RIMS2,DAB1,DCC,MAGI2,NTM,…
GO: Biological Process	GO:0051050	positive regulation of transport		0	0.0024	0	0.0003	245	1061	CNST,ASIC2,ACHE,ACTN2,ADCYAP1,ADCYAP1R1,AMIGO1,ADORA2A,ADRA2A,ADRB1,ADRB2,AGT,AGTR1,AGTR2,PLA2G10,C1QTNF3,DOC2B,ANK2,ANK3,ANXA1,PIK3R3,CYP4F2,APOE,AQP1,ARRB2,AOC3,VAMP8,ATP1B1,ATP1B2,ATP2B2,B2M,TNFRSF14,BCL2,TNFRSF11A,IL18R1,BDKRB1,CEACAM1,BICD1,BLK,BMP4,C2,CACNA1H,C4B,RAB29,CA2,CACNA1D,CACNA2D1,CACNB2,CDKL2,CAMK2A,CAPN3,CASP1,CASP4,CAV1,CAV3,SYT7,CD14,CD34,CDH1,CDH2,CDK5,CFTR,CHRNB2,BAMBI,GSTO1,…
GO: Biological Process	GO:0055065	metal ion homeostasis		0	0.0026	0	0.0003	150	593	S100A14,SLC24A3,ADCY5,ADCYAP1,ADCYAP1R1,ADORA2A,ADRA1D,SLC24A4,AGT,AGTR1,AGTR2,ALAS2,ANK1,ANK2,ANK3,ANPEP,ANXA6,APLP2,CYP4F2,APOE,NPFF,ATP1A2,ATP1B1,ATP1B2,ATP2A3,ATP2B2,ATP2B4,AVPR2,B2M,BCL2,TRIM24,BDKRB1,INPP4B,BMP4,C3AR1,CACNA1A,CACNA1C,CACNA2D1,CACNB3,CACNB4,CALB1,NOL3,CAPN3,CASQ1,CASQ2,CAV1,CAV3,LPAR2,CLN3,CCR3,GSTO1,AKAP6,SLC25A27,AKAP5,SLC31A2,SV2A,ATP2C2,DMPK,DRD1,EDN1,CNNM4,EPAS1,TRDN,PT…
GO: Biological Process	GO:0086003	cardiac muscle cell contraction		0	0.0027	0	0.0004	25	52	ADRB1,ANK2,ATP1A2,CACNA1C,CACNA2D1,CACNB2,CASQ2,CAV1,CAV3,AKAP6,DSC2,DSG2,DSP,FGF12,GJA5,RNF207,KCNA5,KCNH2,CTNNA3,FXYD1,PLN,RYR2,SCN2B,SCN4B,NEDD4L
GO: Biological Process	GO:0055074	calcium ion homeostasis		0	0.0032	0	0.0004	114	425	S100A14,SLC24A3,ADCY5,ADCYAP1,ADCYAP1R1,ADRA1D,SLC24A4,AGT,AGTR1,ANK2,ANXA6,APOE,NPFF,ATP1A2,ATP1B1,ATP2A3,ATP2B2,ATP2B4,BCL2,TRIM24,BDKRB1,INPP4B,BMP4,C3AR1,CACNA1A,CACNA1C,CACNA2D1,CACNB3,CACNB4,CALB1,NOL3,CAPN3,CASQ1,CASQ2,CAV1,CAV3,LPAR2,CLN3,CCR3,GSTO1,AKAP6,SLC25A27,AKAP5,SV2A,ATP2C2,DMPK,DRD1,EDN1,TRDN,PTK2B,CIB2,CD24,BBC3,JPH4,DISC1,GATA2,GCK,UTS2,GPER1,GSTM2,HCRT,HRC,JSRP1,IL6ST,ITPR1,IT…
GO: Biological Process	GO:0072507	divalent inorganic cation homeostasis		0	0.0034	0	0.0004	121	458	S100A14,SLC24A3,ADCY5,ADCYAP1,ADCYAP1R1,ADRA1D,SLC24A4,AGT,AGTR1,ANK2,ANK3,ANXA6,APOE,NPFF,ATP1A2,ATP1B1,ATP2A3,ATP2B2,ATP2B4,BCL2,TRIM24,BDKRB1,INPP4B,BMP4,C3AR1,CACNA1A,CACNA1C,CACNA2D1,CACNB3,CACNB4,CALB1,NOL3,CAPN3,CASQ1,CASQ2,CAV1,CAV3,LPAR2,CLN3,CCR3,GSTO1,AKAP6,SLC25A27,AKAP5,SV2A,ATP2C2,DMPK,DRD1,EDN1,CNNM4,TRDN,PTK2B,CIB2,CD24,BBC3,JPH4,DISC1,GATA2,GCK,UTS2,GPER1,GSTM2,HCRT,HRC,JSRP1,IL6…
GO: Biological Process	GO:0097479	synaptic vesicle localization		0	0.0035	0	0.0004	49	141	TC2N,DOC2B,AMPH,LIN7A,BRAF,CACNA1A,SYT7,CDH2,CDK5,RPH3AL,RIMS2,SNPH,RIMS3,MAGI2,DPYSL2,FGFR2,UNC13B,SYT3,SYT17,CPLX2,AP3M2,PCLO,GRIK5,SYTL1,STON2,CADPS2,C2CD4C,C2CD4D,SYTL4,SYTL5,SYT2,PRKN,NLGN3,PTEN,RAB3A,RAB27A,SYNDIG1,STX1B,SH3GL2,NLGN1,RIMS1,SNCA,STX3,STX4,SYT11,VAMP2,WNT7A,SYT8,AP3B2
GO: Biological Process	GO:0072503	cellular divalent inorganic cation homeostasis		0	0.0035	0	0.0004	116	435	SLC24A3,ADCY5,ADCYAP1,ADCYAP1R1,ADRA1D,SLC24A4,AGT,AGTR1,ANK2,ANXA6,APOE,NPFF,ATP1A2,ATP1B1,ATP2A3,ATP2B2,ATP2B4,BCL2,BDKRB1,INPP4B,BMP4,C3AR1,CACNA1A,CACNA1C,CACNA2D1,CACNB3,CACNB4,CALB1,NOL3,CAPN3,CASQ1,CASQ2,CAV1,CAV3,LPAR2,CLN3,CCR3,GSTO1,AKAP6,SLC25A27,AKAP5,SV2A,ATP2C2,DMPK,DRD1,EDN1,TRDN,PTK2B,CIB2,CD24,BBC3,JPH4,DISC1,GATA2,GCK,UTS2,GPER1,GSTM2,HCRT,HRC,JSRP1,IL6ST,ITPR1,ITPR2,JAK2,KCNA5,…
GO: Biological Process	GO:0051094	positive regulation of developmental process		0	0.0041	0.0001	0.0005	295	1323	GDF5,ASIC2,ACHE,ADCYAP1,AMIGO1,ADRA2C,ADRB1,ADRB2,BEND6,JAG1,AGT,AGTR1,AGTR2,PLA2G10,LRRC7,SEMA6A,ALOX12,OGT,ANXA1,ENC1,APOE,SHTN1,CPNE5,AQP1,SPTBN4,ASPA,CAPRIN2,PTCH2,NUMB,PDE5A,ZFHX3,TNFSF13,TNFSF12,ADGRB3,BBS2,BCL2,FGF18,SOCS2,PROM1,BMP4,BMP5,BRAF,BTG1,C3AR1,C6,MYRF,CA2,CAMK2B,CAPN3,CAV3,CD1D,CD3E,CD34,CD74,CDH2,CDKN2A,CDX2,GPR37L1,CD83,CMA1,BAMBI,NTN1,CCR3,NOCT,CNTN1,AKAP6,AKAP5,OSR2,CREBL2,N…
GO: Biological Process	GO:1903530	regulation of secretion by cell		0	0.0045	0.0001	0.0005	180	744	ACHE,ADCY5,ADCYAP1,ADORA2A,ADRA2A,ADRA2C,ADRB1,TC2N,AGT,AGTR1,AGTR2,C1QTNF3,DOC2B,ANXA1,ANXA4,APOA2,NPFF,VAMP8,TNFRSF14,CEACAM1,BLK,PER2,BRAF,CACNA1H,CACNA1A,CACNA1C,CACNA1D,CACNA1E,CAMK2A,CASP1,CASP4,SYT7,CD14,CD34,ENTPD1,CDK5,CFTR,HMGN3,RAB3C,CHRNB2,AIM2,RPH3AL,MYRIP,PNKD,NR1D1,CRHR2,CRY2,CELSR1,RASL10B,RIMS2,RAB33B,RIMS3,PTPN22,NR1H4,DPYSL2,EDN1,TLR6,FCER1A,FES,UNC13B,SYT3,PEX5L,SYT17,GAS6,CPL…
GO: Biological Process	GO:0050801	ion homeostasis		0	0.0046	0.0001	0.0005	183	759	S100A14,SLC24A3,ADCY5,ADCYAP1,ADCYAP1R1,ADORA2A,ADRA1D,SLC24A4,AGT,AGTR1,AGTR2,ALAS2,ALOX12,ANK1,ANK2,ANK3,ANPEP,ANXA6,APLP2,CYP4F2,APOE,SLC26A7,NPFF,ATP1A2,ATP1B1,ATP1B2,ATP2A3,ATP2B2,ATP2B4,ATP6V1G2,AVPR2,B2M,BCL2,TRIM24,BDKRB1,INPP4B,BMP4,C3AR1,CA2,CA7,CA12,CACNA1A,CACNA1C,CACNA2D1,CACNB3,CACNB4,CALB1,NOL3,CAPN3,CASQ1,CASQ2,CAV1,CAV3,LPAR2,CFTR,SLC9A3R1,CLN3,CLN5,CCR3,ABCC2,GSTO1,AKAP6,SLC25A2…
GO: Biological Process	GO:0032989	cellular component morphogenesis		0	0.0053	0.0001	0.0006	315	1430	RHOJ,ACHE,ACTA1,ACTN2,ADCY1,TENM2,AMIGO1,ADORA2A,LRFN2,CGN,NME5,PLA2G10,SEMA6A,ALCAM,RSPH9,SHROOM3,ANK2,ANK3,ANXA1,CNTNAP1,LRRC4C,APOE,SHTN1,CPNE5,CDC14A,SEMA4G,WDR19,SPTBN4,ARHGAP4,CAPRIN2,NUMB,ATP2B2,ADGRB3,BBS1,BBS2,BCL2,DNAAF3,BMP4,BMP5,BRAF,CDC42EP5,WASF1,LDLRAD4,C21orf2,CACNA1A,CAMK2A,CAMK2B,CAPN3,CASQ1,CASQ2,ARTN,CAV3,MAP7,CD9,CDH1,CDH2,DCLK1,LGI1,CDK5,CHRNB2,SLC9A3R1,LMOD1,BAMBI,NTN1,TTLL…
GO: Biological Process	GO:0034097	response to cytokine		0	0.0053	0.0001	0.0006	196	825	AIF1,ALOX15,MAP4K3,ANXA1,BIRC2,BIRC3,LRRC4C,FAS,AQP4,ARG1,TNFSF13,TNFSF12,AVPR2,B2M,PELI3,TNFRSF14,BBS2,TNFRSF18,BCL2,TNFRSF11A,TNFRSF10B,TNFRSF17,IL18R1,CEACAM1,SOCS2,ALDH1A2,GBP4,GBP5,BST2,NOL3,CAMK2A,CAMK2B,CCRL2,CXCL16,CAV1,CD14,IL17RE,CD44,CD74,ACOD1,CCR3,ACKR2,AIM2,IL27RA,AKAP6,DUOX2,CSF2RA,CSF3,CSF3R,ISG15,CTSB,IRGM,DAPK1,DDOST,PARP9,NR1H4,NPNT,EDA,EDN1,SIGIRR,CALCOCO2,KLF2,ACSL4,PTK2B,IRF…
GO: Biological Process	GO:2000021	regulation of ion homeostasis		0	0.0054	0.0001	0.0006	68	222	ADCYAP1R1,ADORA2A,AGT,AGTR1,AGTR2,ALOX12,ANK2,ANK3,ANPEP,NPFF,ATP1A2,AVPR2,B2M,BCL2,BDKRB1,BMP4,CA2,CA7,CACNA1C,NOL3,CAPN3,CASQ1,CASQ2,CAV1,CAV3,CFTR,GSTO1,AKAP6,AKAP5,DRD1,EDN1,TRDN,PTK2B,FGF12,CORIN,BBC3,JPH4,GJA5,UTS2,GCLC,GPER1,GSTM2,HSH2D,HRC,JSRP1,ITPR1,ITPR2,LHCGR,LYN,NOS1,NPR1,P2RX4,PLN,SLC25A23,PRKCE,PTPN6,RYR2,RYR3,SCN2B,CCL3,CCL21,SLC30A10,SNCA,NEDD4L,TRPC1,TRPC3,WNK2,JPH2
GO: Biological Process	GO:0022008	neurogenesis		0	0.0054	0.0001	0.0006	353	1628	GDF5,ACHE,FRMD7,ADCY1,TENM2,ADCY6,ADCYAP1,AMIGO1,ADORA2A,ADRA2C,LRFN2,BEND6,JAG1,AGT,PLA2G10,LRRC7,SEMA6A,ALCAM,KIF17,NCK2,ANK3,ANXA1,CNTNAP1,ENC1,CAMSAP3,LRRC4C,APOD,APOE,SHTN1,FAS,CPNE5,GBA2,SEMA4G,AREG,SPTBN4,ARHGAP4,ASPA,CAPRIN2,DCHS1,NUMB,ASTN1,ZFHX3,ATP2B2,B2M,ADGRB3,BBS1,BCHE,BCL2,SOCS2,PROM1,BMP4,BMP5,ALDH1A2,PER2,BRAF,GPC2,RAB29,MYRF,SDK1,CACNA1A,CAMK2A,CAMK2B,ARTN,CAV1,CD9,CD44,CDH1,CDH…
GO: Biological Process	GO:0051270	regulation of cellular component movement		0	0.0054	0.0001	0.0006	203	860	S100A14,ADRA2A,ADRB1,MTUS1,JAG1,AGT,AGTR2,AIF1,SEMA6A,ALOX12,RECK,ANK2,ANXA1,APEX1,APOD,APOE,SHTN1,AQP1,SEMA4G,ARHGAP4,AOC3,NUMB,ATP1A2,STARD13,TNFRSF14,BBS1,BBS2,TNFRSF18,BCL2,BDKRB1,FGF18,CEACAM1,BMP4,BMP5,BRAF,BST2,C3AR1,LDLRAD4,CACNA1C,CASQ2,CXCL16,CAV1,LDB2,CD74,CDH1,CDH13,CDK5,SINHCAF,SLC9A3R1,NTN1,AKAP6,MINK1,NRG2,CLDN7,NSMF,CTSH,NEXN,HDAC9,DACH1,PTPN22,MAGI2,SRGAP3,MARVELD3,DRD1,HDAC5,DSC…
GO: Biological Process	GO:2001257	regulation of cation channel activity		0	0.0056	0.0001	0.0006	38	100	ASIC2,ACTN2,ADRB1,ANK2,ANK3,BMP4,CACNA2D1,CACNB1,CACNB2,CACNB3,CACNB4,CASQ2,CAV1,STOML1,GSTO1,HOMER1,AKAP6,CTSS,KCNE3,TRDN,FGF12,JPH4,GSTM2,HRC,JSRP1,IKBKB,RNF207,KCNG1,NOS1,KCNRG,PLN,PRKG1,STAC,STIM1,VAMP2,NEDD4L,KCNAB1,JPH2
GO: Biological Process	GO:0051588	regulation of neurotransmitter transport		0	0.0058	0.0001	0.0006	32	78	ADORA2A,ATP1A2,PER2,BRAF,CACNA1A,CAMK2A,PNKD,CELSR1,RIMS2,RIMS3,DRD1,UNC13B,GDNF,GFAP,KCNMB4,GPM6B,GPER1,GRIK5,HCRT,KCNC3,KCNC4,NAT8L,NOS1,PRKN,RAB3A,STX1B,PPP1R9A,NLGN1,RIMS1,SNCA,SNCG,SYT11
GO: Biological Process	GO:0098655	cation transmembrane transport		0	0.0064	0.0001	0.0007	178	738	TTYH1,KCNH7,ASIC2,SLC24A3,ACTN2,AMIGO1,ADRA2A,ADRB1,SLC24A4,AGT,KCNT1,CALHM5,DPP10,ANK2,ANK3,HCN3,AQP1,ATP1A2,ATP1B1,ATP1B2,ATP2A3,ATP2B2,ATP2B4,BDKRB1,BMP4,CACNA1H,CACNA1A,CACNA1C,CACNA1D,CACNA1E,CACNA2D1,CACNB1,CACNB2,CACNB3,CACNB4,NOL3,CAPN3,CASQ1,CASQ2,CAV1,CAV3,P2RX6,KCNQ4,COX7A2L,CHRNA2,CHRNB2,SLC9A3R1,STOML1,GSTO1,HOMER1,MCOLN2,AKAP6,SLC31A2,COX6C,COX7B,CTSS,KCNK4,ATP2C2,OXSR1,DPP6,DRD1,KC…
GO: Biological Process	GO:0043267	negative regulation of potassium ion transport		0	0.0068	0.0001	0.0007	19	35	ACTN2,ADCYAP1,ANK3,CASQ2,CAV1,CAV3,AKAP5,OXSR1,KCNE3,PTK2B,HCRT,KCNA5,KCNH2,NOS1,KCNRG,PLCB4,PTGER3,NEDD4L,KCNAB1
GO: Biological Process	GO:0007610	behavior		0	0.0075	0.0001	0.0008	164	671	ADCY1,ADCY5,ADCYAP1,ADORA2A,ADRB1,ADRB2,AGT,AGTR1,AGTR2,ARRDC3,UNC79,AMPH,APBA2,APLP2,DDO,SPTBN4,ARRB2,AOC3,ASTN1,PDE5A,ZFHX3,ATP1A2,ATP2B2,ADGRB3,BBS1,BBS2,BCHE,BCL2,CEACAM1,PER3,BRAF,SDK1,CACNA1A,CACNA1C,CACNA1E,CACNB4,CALB1,CASP1,NTAN1,DGKI,CDK5,CIART,CHRNB2,NRXN2,CLN3,CYP7B1,HOMER1,CNP,CHST10,CRHR2,CELSR1,CSF2,CNTNAP2,SLITRK5,DAB1,DACH1,DBH,KCNK4,SHANK1,ESPN,DRD1,DSCAM,RCAN2,ATP8A1,PPP1R1B,FG…
GO: Biological Process	GO:0060291	long-term synaptic potentiation		0	0.009	0.0001	0.0009	28	65	ADRB1,BRAF,CAMK2B,CRHR2,LRRTM2,DRD1,PTK2B,GFAP,GRIN2B,PTPN5,NOS1,PAK1,NLGN3,PRKCZ,RELN,PTEN,RAB3A,RASGRF2,PPP1R9A,NLGN1,SLC8A2,SLC8A3,SHANK2,RIMS1,SNCA,STX3,STX4,VAMP2
GO: Biological Process	GO:0030048	actin filament-based movement		0	0.009	0.0001	0.0009	44	125	ACTA1,ACTN2,ADRB1,ANK2,SHTN1,ATP1A2,CACNA1C,CACNA2D1,CACNB2,CASQ2,CAV1,CAV3,MYL6B,AKAP6,MYRIP,DSC2,DSG2,DSP,EMP2,FGF12,GJA5,RNF207,KCNA5,KCNH2,CTNNA3,MYBPC1,MYL1,MYL4,MYL6,NEB,WIPF3,FXYD1,PLN,PTGER3,RYR2,SCN2B,SCN4B,NEDD4L,TMOD1,TNNI3,TNNT1,TPM1,TPM2,VIL1
GO: Biological Process	GO:0045664	regulation of neuron differentiation		0	0.0106	0.0001	0.0011	160	655	GDF5,ACHE,FRMD7,ADCY6,ADCYAP1,AMIGO1,ADRA2C,BEND6,JAG1,LRRC7,SEMA6A,ENC1,LRRC4C,APOE,SHTN1,CPNE5,SEMA4G,ARHGAP4,CAPRIN2,NUMB,ZFHX3,B2M,ADGRB3,BCL2,SOCS2,BMP4,BMP5,BRAF,RAB29,SDK1,CACNA1A,CAMK2B,CAV1,CDH2,CDK5,GPR37L1,NREP,CHRNB2,NTN1,CNTN1,AKAP5,AATK,NSMF,FEZ1,DNM3,RIMS2,DAB1,DCC,MAGI2,NTM,DGUOK,SHANK1,DPYSL2,DSCAM,DTX1,PLXNC1,EPHB3,PTK2B,EFEMP1,FES,BAIAP2,SEMA6C,SEMA4F,SEMA4D,SYT3,INPP5J,GPRC5B,…
GO: Biological Process	GO:1901615	organic hydroxy compound metabolic process		0	0.0112	0.0001	0.0011	143	573	ABCA2,ACAA1,ACHE,ADCYAP1R1,ACOX2,ADH1A,ADH5,ADH7,AGTR1,AGTR2,PLA2G10,ALDH1A1,ALDH3B2,AKR1B1,ALOX12,ALOX15,APLP2,APOA2,CYP4F2,APOE,GBA2,PDXK,ATP2B2,BCHE,BCL2,INPP4B,BMP5,ALDH1A2,PER2,SYNJ2,CACNA1H,CACNA1A,PLA2G4E,MTMR7,CEL,DHRS3,CFTR,CHKA,CHKB,CHRNB2,CLN3,CYP7B1,PCYT1B,PLA2G3,DUOX2,PNKD,NR1D1,CRHR2,PLCH2,CYP1A1,MOGAT1,CYP8B1,CYP21A2,CYP27A1,DBH,PLA2G2D,CYB5R3,DIO1,NR1H4,DPAGT1,DRD1,EPAS1,ENPP6,CYP…
GO: Biological Process	GO:0086001	cardiac muscle cell action potential		0	0.0118	0.0001	0.0012	24	52	ANK2,ANK3,ATP1A2,ATP1B1,CACNA1C,CACNA1D,CACNA2D1,CACNB2,CAV1,CAV3,CXADR,DSC2,DSG2,DSP,FGF12,GJA5,RNF207,KCNA5,KCNH2,CTNNA3,RYR2,SCN2B,SCN4B,NEDD4L
GO: Biological Process	GO:0086002	cardiac muscle cell action potential involved in contraction		0	0.012	0.0001	0.0012	19	36	ANK2,CACNA1C,CACNA2D1,CACNB2,CAV1,CAV3,DSC2,DSG2,DSP,FGF12,GJA5,RNF207,KCNA5,KCNH2,CTNNA3,RYR2,SCN2B,SCN4B,NEDD4L
GO: Biological Process	GO:0017157	regulation of exocytosis		0	0.0122	0.0001	0.0012	63	205	ADRA2A,TC2N,DOC2B,ANXA1,VAMP8,CEACAM1,BRAF,CACNA1H,CACNA1A,SYT7,CDK5,CFTR,RAB3C,RPH3AL,RIMS2,RAB33B,RIMS3,FCER1A,FES,UNC13B,SYT3,SYT17,CPLX2,GATA2,PCLO,RAPGEF4,GRIK5,IL1RAPL1,SYTL1,IFNG,CADPS2,IL4,IL13RA2,PLB1,C2CD4C,KCNB1,C2CD4D,LLGL2,LLGL1,SYTL4,SYTL5,LYN,SCAMP5,UNC13D,NOTCH1,SYT2,RAB3A,RAB27A,STX1B,SMPD3,SDC4,NLGN1,LGI3,RIMS1,SNCA,STX4,STXBP2,SYT11,VAMP2,SYK,VSNL1,RAB15,SYT8
GO: Biological Process	GO:0034341	response to interferon-gamma		0	0.0127	0.0001	0.0012	53	163	AIF1,AQP4,B2M,GBP4,GBP5,BST2,CAMK2A,CAMK2B,CXCL16,CD44,ACOD1,IRGM,DAPK1,PARP9,EDN1,CALCOCO2,IRF9,NLRC5,UBD,NUB1,GBP2,GBP3,HLA-A,HLA-DQA1,HLA-DQB1,HLA-DRB5,HLA-F,HLA-G,TRIM5,IFNG,IFNGR2,GBP7,IRF5,IRF6,JAK2,MID1,OAS1,OAS2,OAS3,TRIM68,CCL2,CCL3,CCL4,CCL11,CCL21,SLC11A1,SNCA,SP100,TRIM21,VCAM1,SLC26A6,GBP6,TRIM26
GO: Biological Process	GO:0006937	regulation of muscle contraction		0	0.0127	0.0001	0.0012	53	163	ADRA1D,ADRA2A,ADRA2C,ADRB1,ADRB2,ANK2,ANXA6,PDE5A,ATP1A2,ATP1B1,CACNA1C,CASQ1,CASQ2,CAV1,CAV3,CHRM3,GSTO1,CNN1,AKAP6,CTGF,DMPK,NPNT,DSC2,DSG2,DSP,EDN1,MRVI1,MYL9,GJA5,GPER1,GSTM2,GUCY1A1,HRC,HSPB6,RNF207,CTNNA3,PPP1R12B,NOS1,P2RX1,P2RX4,PAWR,PIK3CG,FXYD1,PLN,PRKG1,PTGER3,PTGS1,RYR2,SLC8A3,TNNI3,TNNT1,TPM1,NMUR2
GO: Biological Process	GO:0098662	inorganic cation transmembrane transport		0	0.0131	0.0001	0.0013	162	667	TTYH1,KCNH7,ASIC2,SLC24A3,ACTN2,AMIGO1,ADRA2A,SLC24A4,AGT,KCNT1,DPP10,ANK2,ANK3,HCN3,AQP1,ATP1A2,ATP1B1,ATP1B2,ATP2A3,ATP2B2,ATP2B4,BDKRB1,BMP4,CACNA1H,CACNA1A,CACNA1C,CACNA1D,CACNA1E,CACNA2D1,CACNB1,CACNB2,CACNB3,CACNB4,NOL3,CAPN3,CASQ1,CASQ2,CAV1,CAV3,KCNQ4,COX7A2L,SLC9A3R1,STOML1,GSTO1,MCOLN2,AKAP6,SLC31A2,COX6C,COX7B,KCNK4,ATP2C2,OXSR1,DPP6,DRD1,KCNE3,CNNM4,AKAP9,TRDN,PTK2B,FGF12,TSPAN13,CACN…
GO: Biological Process	GO:0023061	signal release		0	0.0135	0.0001	0.0013	127	498	ADCY5,ADCYAP1,ADORA2A,ADRA2A,ADRA2C,TC2N,AGT,AGTR1,AGTR2,C1QTNF3,LTBP4,DOC2B,ANXA1,PPFIA4,PPFIA2,AQP1,NPFF,VAMP8,LIN7A,BLK,PER2,BRAF,CACNA1A,CACNA1C,CACNA1D,CACNA1E,CAMK2A,SYT7,DGKI,CDK5,TSPOAP1,CFTR,HMGN3,NRXN2,RPH3AL,MYRIP,PNKD,NR1D1,CRHR2,CRY2,CELSR1,RASL10B,RIMS2,SNPH,RIMS3,NR1H4,EDN1,UNC13B,SYT3,PEX5L,NAAA,SYT17,CPLX2,GCK,GDF9,UTS2,GLUL,KCNMB4,GPR27,GPER1,PCLO,RAPGEF4,GRIK5,SYTL1,HCRT,HLA-DR…
GO: Biological Process	GO:0051960	regulation of nervous system development		0	0.0138	0.0001	0.0013	205	881	GDF5,ASIC2,ACHE,FRMD7,ADCY6,ADCYAP1,AMIGO1,ADRA2C,BEND6,JAG1,LRRC7,SEMA6A,ENC1,LRRC4C,APOE,SHTN1,CPNE5,SEMA4G,ARHGAP4,ASPA,CAPRIN2,NUMB,ZFHX3,B2M,ADGRB3,BCL2,SOCS2,BMP4,BMP5,PER2,BRAF,RAB29,MYRF,SDK1,CACNA1A,CAMK2B,CAV1,CDH1,CDH2,CDK5,GPR37L1,NREP,CHRNB2,NTN1,CNTN1,AKAP5,CPE,CELSR1,AATK,NSMF,FEZ1,LRRTM2,SLITRK5,DNM3,RIMS2,DAB1,DCC,MAGI2,NTM,DGUOK,SHANK1,DPYSL2,DSCAM,DTX1,BCL6B,PLXNC1,EPHB1,EPHB3,…
GO: Biological Process	GO:0030182	neuron differentiation		0	0.0142	0.0001	0.0013	306	1398	GDF5,ACHE,FRMD7,ADCY1,TENM2,ADCY6,ADCYAP1,AMIGO1,ADORA2A,ADRA2C,LRFN2,BEND6,JAG1,PLA2G10,LRRC7,SEMA6A,ALCAM,NCK2,ANK3,CNTNAP1,ENC1,CAMSAP3,LRRC4C,APOD,APOE,SHTN1,FAS,CPNE5,GBA2,SEMA4G,AREG,SPTBN4,ARHGAP4,CAPRIN2,NUMB,ZFHX3,ATP2B2,B2M,ADGRB3,BBS1,BCL2,SOCS2,PROM1,BMP4,BMP5,ALDH1A2,BRAF,GPC2,RAB29,SDK1,CACNA1A,CAMK2A,CAMK2B,ARTN,CAV1,CD44,CDH1,CDH2,DCLK1,LGI1,CDK5,GPR37L1,NREP,CHRNB2,SLC9A3R1,CLN5,…
GO: Biological Process	GO:0034764	positive regulation of transmembrane transport		0	0.0162	0.0002	0.0015	52	160	ASIC2,ACTN2,AMIGO1,ADRB1,ANK2,ANK3,ATP1B1,ATP1B2,BDKRB1,BMP4,CA2,CACNA2D1,CACNB2,CAPN3,CFTR,GSTO1,AKAP6,CTSS,ATP2C2,DPP6,DRD1,KCNE3,AKAP9,TRDN,GPER1,GSTM2,IKBKB,RNF207,KCNH2,KCNMB1,LHCGR,NOS1,NLGN3,FXYD1,PRKG1,RELN,TESC,RYR2,CCL2,CCL3,CXCL12,SNCA,STIM1,ACSL6,NEDD4L,AZIN2,TRPC1,TRPC6,SLC26A6,WNK2,JPH2,ANO6
GO: Biological Process	GO:0060078	regulation of postsynaptic membrane potential		0	0.0166	0.0002	0.0015	37	100	ASIC2,ADCYAP1,ADORA2A,ADRB1,ADRB2,HCN3,NPFF,DGKI,CDK5,RIMS2,DMPK,SHANK1,PTK2B,UNC13B,GRIK5,GRIN2B,HCRT,NPAS4,P2RX4,PRKN,NLGN3,PRKCZ,RELN,PTEN,STX1B,SCN1A,SCN2A,SCN2B,SCN4B,SCN7A,PPP1R9A,NLGN1,RIMS1,SNCA,WNT7A,CELF4,NETO1
GO: Biological Process	GO:0098660	inorganic ion transmembrane transport		0	0.0175	0.0002	0.0016	179	754	TTYH1,KCNH7,ASIC2,SLC24A3,ACTN2,AMIGO1,ADRA2A,SLC24A4,AGT,KCNT1,DPP10,ANK2,ANK3,HCN3,AQP1,SLC26A7,ATP1A2,ATP1B1,ATP1B2,ATP2A3,ATP2B2,ATP2B4,BDKRB1,BMP4,CACNA1H,CACNA1A,CACNA1C,CACNA1D,CACNA1E,CACNA2D1,CACNB1,CACNB2,CACNB3,CACNB4,NOL3,CAPN3,CLIC3,CASQ1,CASQ2,CAV1,CAV3,KCNQ4,COX7A2L,CFTR,SLC9A3R1,CLCA1,STOML1,GSTO1,MCOLN2,AKAP6,SLC31A2,COX6C,COX7B,SLC25A10,KCNK4,ATP2C2,OXSR1,DPP6,DRD1,KCNE3,CNNM4,A…
GO: Biological Process	GO:0090066	regulation of anatomical structure size		0	0.0184	0.0002	0.0017	136	544	ASIC2,ACTA2,ACTN2,ADCY6,ADCYAP1,ADORA2A,ADRA1D,ADRA2A,ADRA2C,ADRB1,ADRB2,AGT,AGTR1,AGTR2,SEMA6A,ALOX12,ALOX15,NCK2,OGT,APOE,SHTN1,AQP1,AQP4,SEMA4G,SPTBN4,ARHGAP4,PDE5A,ATP1A2,ATP2B2,AVPR2,BBS2,PEX11A,PER2,CDC42EP5,WASF1,CACNA1C,CAV1,CAV3,CBS,CDK5,CFTR,CHRM3,SLC9A3R1,LMOD1,NTN1,GMFG,AATK,CSF3,DBH,RILP,DCC,VILL,DPYSL2,DRD1,DSCAM,EDN1,PLXNC1,DMTN,MRVI1,PTK2B,VAV3,BAIAP2,FOXC1,SEMA6C,SEMA4F,SEMA4D,CD…
GO: Biological Process	GO:0086009	membrane repolarization		0	0.0207	0.0002	0.0018	19	37	ANK2,ATP1A2,ATP1B1,ATP1B2,CACNA1D,CACNA2D1,CACNB3,CASQ2,CAV1,CAV3,AKAP6,KCNE3,AKAP9,GJA5,RNF207,KCNA5,KCNH2,SCN4B,NEDD4L
GO: Biological Process	GO:0000902	cell morphogenesis		0	0.0217	0.0002	0.0019	293	1337	RHOJ,ACHE,ADCY1,TENM2,AMIGO1,ADORA2A,LRFN2,CGN,NME5,PLA2G10,SEMA6A,ALCAM,RSPH9,SHROOM3,ANK3,ANXA1,CNTNAP1,LRRC4C,APOE,SHTN1,CPNE5,CDC14A,SEMA4G,WDR19,SPTBN4,ARHGAP4,CAPRIN2,NUMB,ATP2B2,ADGRB3,BBS1,BBS2,BCL2,DNAAF3,BMP4,BMP5,BRAF,CDC42EP5,WASF1,LDLRAD4,C21orf2,CACNA1A,CAMK2A,CAMK2B,ARTN,MAP7,CDH1,CDH2,DCLK1,LGI1,CDK5,CHRNB2,SLC9A3R1,BAMBI,NTN1,TTLL1,CNP,AKAP5,PLA2G3,MINK1,CLDN3,SPAG6,DNAH1,TSKU,AA…
GO: Biological Process	GO:0051480	regulation of cytosolic calcium ion concentration		0	0.0221	0.0002	0.0019	85	306	ADCY5,ADCYAP1,ADCYAP1R1,ADRA1D,AGT,AGTR1,ANK2,NPFF,ATP1A2,ATP2B2,ATP2B4,BCL2,BDKRB1,BMP4,C3AR1,CACNA1A,CACNA1C,CACNA2D1,CACNB3,CALB1,NOL3,CAPN3,CASQ1,CASQ2,CAV1,CAV3,LPAR2,CLN3,CCR3,GSTO1,AKAP6,AKAP5,DRD1,EDN1,TRDN,PTK2B,CIB2,CD24,BBC3,JPH4,GATA2,GCK,UTS2,GPER1,GSTM2,HCRT,HRC,JSRP1,IL6ST,ITPR1,ITPR2,JAK2,KCNA5,KCNK3,LHCGR,LYN,TRPM1,NOS1,NPY1R,P2RX4,PIK3CG,FXYD1,PLN,PRKCE,PRKG1,PTGER3,PTH1R,PTPN6,…
GO: Biological Process	GO:0099504	synaptic vesicle cycle		0	0.024	0.0002	0.0021	42	121	TC2N,DOC2B,AMPH,BRAF,CACNA1A,SYT7,CDH2,CDK5,RPH3AL,RIMS2,SNPH,RIMS3,MAGI2,UNC13B,SYT3,SYT17,CPLX2,PCLO,GRIK5,SYTL1,STON2,CADPS2,C2CD4C,C2CD4D,SYTL4,SYTL5,SYT2,NLGN3,PTEN,RAB3A,SYNDIG1,STX1B,SH3GL2,NLGN1,RIMS1,SNCA,STX3,STX4,SYT11,VAMP2,WNT7A,SYT8
GO: Biological Process	GO:0098900	regulation of action potential		0	0.0245	0.0002	0.0021	22	47	ANK2,ANK3,CACNA1C,CACNA2D1,CACNB3,CAV1,CAV3,CHRNB2,CXADR,DSC2,DSG2,DSP,GJA5,RAPGEF4,IFNG,RNF207,KCNB1,KCNC4,CTNNA3,PAWR,KCNIP1,RYR2
GO: Biological Process	GO:0098901	regulation of cardiac muscle cell action potential		0	0.0259	0.0002	0.0022	13	20	ANK2,ANK3,CACNA1C,CAV1,CAV3,CXADR,DSC2,DSG2,DSP,GJA5,RNF207,CTNNA3,RYR2
GO: Biological Process	GO:0048858	cell projection morphogenesis		0	0.0263	0.0002	0.0022	208	904	ACHE,ADCY1,TENM2,AMIGO1,ADORA2A,LRFN2,NME5,PLA2G10,SEMA6A,ALCAM,RSPH9,ANK3,CNTNAP1,LRRC4C,APOE,SHTN1,CPNE5,CDC14A,SEMA4G,WDR19,SPTBN4,ARHGAP4,CAPRIN2,NUMB,ADGRB3,BBS1,BBS2,BCL2,DNAAF3,BRAF,WASF1,C21orf2,CACNA1A,CAMK2A,CAMK2B,ARTN,CDH2,DCLK1,LGI1,CDK5,CHRNB2,NTN1,TTLL1,CNP,AKAP5,PLA2G3,MINK1,SPAG6,DNAH1,TSKU,AATK,NSMF,FEZ1,SLITRK5,DNM3,RIMS2,USP6NL,IFT172,DAB1,DCC,DLX5,DNAH5,SHANK1,DPYSL2,DSCAM,EC…
GO: Biological Process	GO:0048699	generation of neurons		0	0.0266	0.0002	0.0022	329	1528	GDF5,ACHE,FRMD7,ADCY1,TENM2,ADCY6,ADCYAP1,AMIGO1,ADORA2A,ADRA2C,LRFN2,BEND6,JAG1,PLA2G10,LRRC7,SEMA6A,ALCAM,NCK2,ANK3,CNTNAP1,ENC1,CAMSAP3,LRRC4C,APOD,APOE,SHTN1,FAS,CPNE5,GBA2,SEMA4G,AREG,SPTBN4,ARHGAP4,ASPA,CAPRIN2,NUMB,ASTN1,ZFHX3,ATP2B2,B2M,ADGRB3,BBS1,BCHE,BCL2,SOCS2,PROM1,BMP4,BMP5,ALDH1A2,PER2,BRAF,GPC2,RAB29,SDK1,CACNA1A,CAMK2A,CAMK2B,ARTN,CAV1,CD44,CDH1,CDH2,DCLK1,LGI1,CDK5,GPR37L1,NREP,…
GO: Biological Process	GO:0002027	regulation of heart rate		0	0.0278	0.0002	0.0023	36	98	ADRB1,AGT,AGTR2,ANK2,SPTBN4,NPFF,CACNA1C,CACNA1D,CACNA1E,CACNA2D1,CACNB2,CASQ2,CAV1,CAV3,CRHR2,DSC2,DSG2,DSP,EDN1,AKAP9,EPAS1,GJA5,UTS2,BVES,HRC,KCNA5,KCNH2,CTNNA3,PIK3R1,PLN,RYR2,SCN2B,SCN4B,SLC1A1,HEY2,TPM1
GO: Biological Process	GO:0040011	locomotion		0	0.0292	0.0002	0.0024	368	1735	S100A14,TENM2,ADORA2A,ADRA2A,MTUS1,JAG1,AGT,AGTR1,AGTR2,AIF1,PLA2G10,SEMA6A,ALCAM,ARRDC3,RSPH9,ALOX12,RECK,NCK2,ANK3,ANPEP,ANXA1,APEX1,APOD,APOE,SHTN1,AQP1,SEMA4G,SPTBN4,ARHGAP4,ARRB2,AOC3,DCHS1,NUMB,ASTN1,ATP1A2,VAMP8,ATP1B1,ATP1B2,ATP2B2,ATP2B4,PHACTR1,STARD13,TNFSF12,TNFRSF14,BBS1,BBS2,TNFRSF18,BCL2,TNFRSF11A,BDKRB1,FGF18,CEACAM1,BMP4,BMP5,BRAF,BST2,BTG1,C3AR1,LDLRAD4,CACNA1E,LURAP1,CCRL2,CXCL…
GO: Biological Process	GO:0042592	homeostatic process		0	0.0297	0.0002	0.0024	374	1767	ABCA2,S100A14,SLC24A3,ADCY1,ADCY5,ADCY6,ADCY9,ADCYAP1,ADCYAP1R1,ACOX2,ADORA2A,PARP4,ADRA1D,ADRA2A,ADRB1,ADRB2,SLC24A4,HIST2H4A,AGT,AGTR1,AGTR2,TXNDC16,PLA2G10,C1QTNF3,ALAS2,ARRDC3,AKR1B1,ALOX12,AMPD3,OGT,ANK1,ANK2,ANK3,ANPEP,ANXA1,ANXA6,APEX1,APLP2,APOA2,CYP4F2,APOE,FAS,AQP1,AQP4,SLC26A7,NPFF,ATP1A2,ATP1B1,ATP1B2,ATP2A3,ATP2B2,ATP2B4,ATP6V1G2,AVPR2,B2M,BBS1,BBS2,BCL2,BCL2A1,TNFRSF11A,TNFRSF17,TRI…
GO: Biological Process	GO:0006873	cellular ion homeostasis		0	0.0298	0.0002	0.0024	148	607	SLC24A3,ADCY5,ADCYAP1,ADCYAP1R1,ADRA1D,SLC24A4,AGT,AGTR1,AGTR2,ALAS2,ANK2,ANXA6,APLP2,APOE,SLC26A7,NPFF,ATP1A2,ATP1B1,ATP1B2,ATP2A3,ATP2B2,ATP2B4,ATP6V1G2,BCL2,BDKRB1,INPP4B,BMP4,C3AR1,CA2,CA7,CACNA1A,CACNA1C,CACNA2D1,CACNB3,CACNB4,CALB1,NOL3,CAPN3,CASQ1,CASQ2,CAV1,CAV3,LPAR2,CFTR,SLC9A3R1,CLN3,CLN5,CCR3,ABCC2,GSTO1,AKAP6,SLC25A27,AKAP5,SLC4A8,SLC31A2,SV2A,ATP2C2,DMPK,DRD1,EDN1,TRDN,PTK2B,ATP6V1D…
GO: Biological Process	GO:0045595	regulation of cell differentiation		0	0.031	0.0003	0.0025	361	1699	GDF5,ACHE,FRMD7,PGLYRP3,ADCY6,ADCYAP1,AMIGO1,ADRA2C,ADRB1,BEND6,HIST2H4A,JAG1,AGT,AGTR1,PLA2G10,LRRC7,SEMA6A,LTBP4,ALOX12,OGT,ANXA1,ENC1,BIRC2,LRRC4C,APOE,SHTN1,FAS,CPNE5,SEMA4G,AREG,ARHGAP4,ASPA,CAPRIN2,PTCH2,NUMB,PDE5A,ZFHX3,RBM24,B2M,ADGRB3,BCL2,FGF18,INPP4B,CEACAM1,SOCS2,PROM1,BMP4,BMP5,PER2,BRAF,BTG1,C1QC,RAB29,SDK1,LDLRAD4,CA2,CACNA1A,CAMK2B,CAPN3,OSTN,CAV1,CAV3,CD1D,CD34,CD44,CD74,CDH1,CDH…
GO: Biological Process	GO:0090257	regulation of muscle system process		0	0.0314	0.0003	0.0025	65	219	ADRA1D,ADRA2A,ADRA2C,ADRB1,ADRB2,AGT,AIF1,FBXO32,ANK2,ANXA6,PDE5A,ATP1A2,ATP1B1,ATP2B4,CACNA1C,NOL3,CAMK2B,CASQ1,CASQ2,CAV1,CAV3,CHRM3,GSTO1,CNN1,AKAP6,CTGF,DMPK,NPNT,DSC2,DSG2,DSP,EDN1,MRVI1,MYL9,GJA5,GPER1,GSTM2,GUCY1A1,HRC,IGF1,IGFBP5,HSPB6,RNF207,IL6ST,CTNNA3,PPP1R12B,NOS1,P2RX1,P2RX4,PAWR,PDE9A,PIK3CG,FXYD1,PLN,PRKG1,PTGER3,PTGS1,RYR2,SLC8A3,TNNI3,TNNT1,TPM1,TRPC3,NMUR2,NR4A3
GO: Biological Process	GO:0010243	response to organonitrogen compound		0	0.0317	0.0003	0.0025	200	866	ACTN2,ADCY1,ADCY5,ADCY6,ADCY9,ADORA2A,ADRB2,JAG1,AGT,AGTR1,AGTR2,AIF1,AKR1B1,OGT,ANXA1,PIK3R3,HCN3,APEX1,BIRC2,APOBEC1,FAS,AQP1,AREG,ARG1,NPFF,ATP1A2,ATP2B4,ATP6V1G2,AVPR2,BCHE,BCL2,BDH1,CEACAM1,SOCS2,BRAF,SDK1,CA2,CAMK2A,CASP1,CASP4,CASQ2,CAV1,CBS,P2RX6,CDH1,CDK5,CDKN2A,CDO1,CFTR,CHRNA2,CHRNB2,RRAGD,ABCC2,HOMER1,AKAP6,COL4A6,AKAP5,DUOX2,CRHR2,CRY2,NSMF,CTGF,CTSB,HDAC9,PTPN22,DBH,NR1H4,DPYSL2,DRD…
GO: Biological Process	GO:0032940	secretion by cell		0	0.0324	0.0003	0.0025	244	1090	ACHE,ACTN2,ADCY5,ADCYAP1,ADORA2A,ADRA2A,ADRA2C,ADRB1,TC2N,AGT,AGTR1,AGTR2,MICAL3,C1QTNF3,LTBP4,DOC2B,ANK1,ANXA1,PPFIA4,ANXA4,PPFIA2,APLP2,APOA2,AQP1,NPFF,VAMP8,TNFRSF14,LIN7A,CEACAM1,BLK,PER2,BRAF,GBP5,CACNA1H,CACNA1A,CACNA1C,CACNA1D,CACNA1E,CAMK2A,CASP1,CASP4,SYT7,CD9,CD14,CD34,ENTPD1,DGKI,CDK5,TSPOAP1,CFTR,HMGN3,RAB3C,CHRNB2,NRXN2,AIM2,AKAP5,RPH3AL,PLA2G3,MYRIP,PNKD,NR1D1,CRHR2,CRY2,CELSR1,CTGF…
GO: Biological Process	GO:0007009	plasma membrane organization		0	0.0348	0.0003	0.0027	81	291	CNST,ACTN2,ADCY6,DPP10,ANK1,ANK2,ANK3,SPTBN4,DCHS1,NUMB,VAMP8,ATP1B1,BBS1,BBS2,LIN7A,MYRF,CACNB2,CACNB3,CAV1,CAV3,MAP7,SYT7,ZDHHC23,CDH1,CDH2,SLC9A3R1,CLN3,CLTC,TSPAN17,F11R,ATP2C2,DPP6,TSPAN5,EMP2,MTSS1L,RAMP1,RAMP3,CRB3,BAIAP2,TRIM72,SGIP1,AGR2,FYB1,INPP5K,GAS6,GPER1,PKP3,MICALL1,IFNG,IKBKB,KCNB1,KRT18,A4GALT,PACSIN3,PIK3R1,PLS1,PLSCR1,PRKCZ,MYL12B,PTCH1,PTEN,TESC,PID1,SH3TC2,FAT4,GPR179,KCNIP4…
GO: Biological Process	GO:0030031	cell projection assembly		0	0.039	0.0003	0.003	112	436	TTYH1,FRMD7,ACTN2,TENM2,NME5,AIF1,RSPH9,NCK2,SHTN1,AQP1,CDC14A,WDR19,BBS1,BBS2,DNAAF3,CDC42EP5,CAV1,CDH13,SLC9A3R1,CLN3,MYO3B,NTN1,TTLL1,PLA2G3,MINK1,SPAG6,DNAH1,DNM3,ARHGEF4,ARHGEF26,USP6NL,ARHGAP24,IFT172,DNAH5,ESPN,CELSR2,EMP2,DMTN,MTSS1L,ABCC4,NME8,ATP6V1D,VAV3,DCDC2,MIEN1,CDC42EP3,RAB3IP,SSX2IP,GAP43,SEPT9,DISC1,INPP5K,STK26,WASF3,TEKT2,GPM6A,CCDC114,TTC30B,CCDC103,CFAP74,ITGB4,CCDC39,ABLIM1…
GO: Biological Process	GO:0034767	positive regulation of ion transmembrane transport		0	0.0412	0.0003	0.0031	49	152	ASIC2,ACTN2,AMIGO1,ADRB1,ANK2,ANK3,ATP1B1,ATP1B2,BDKRB1,BMP4,CACNA2D1,CACNB2,CAPN3,CFTR,GSTO1,AKAP6,CTSS,ATP2C2,DPP6,DRD1,KCNE3,AKAP9,TRDN,GPER1,GSTM2,IKBKB,RNF207,KCNH2,KCNMB1,LHCGR,NOS1,NLGN3,FXYD1,PRKG1,RELN,TESC,RYR2,CCL2,CCL3,CXCL12,SNCA,STIM1,ACSL6,NEDD4L,TRPC1,TRPC6,WNK2,JPH2,ANO6
GO: Biological Process	GO:0048666	neuron development		0	0.0414	0.0003	0.0031	248	1114	ACHE,FRMD7,ADCY1,TENM2,ADCY6,ADCYAP1,AMIGO1,ADORA2A,LRFN2,PLA2G10,LRRC7,SEMA6A,ALCAM,NCK2,ANK3,CNTNAP1,ENC1,CAMSAP3,LRRC4C,APOD,APOE,SHTN1,FAS,CPNE5,GBA2,SEMA4G,AREG,SPTBN4,ARHGAP4,CAPRIN2,NUMB,ATP2B2,B2M,ADGRB3,BBS1,BCL2,BMP4,BMP5,BRAF,RAB29,SDK1,CACNA1A,CAMK2A,CAMK2B,ARTN,CD44,CDH1,CDH2,DCLK1,LGI1,CDK5,NREP,CHRNB2,SLC9A3R1,CLN5,NTN1,CNP,CNTN1,WHRN,AKAP5,MINK1,TSKU,AATK,NSMF,FEZ1,CNTNAP2,SLITRK5…
GO: Biological Process	GO:0048167	regulation of synaptic plasticity		0	0.0428	0.0003	0.0032	53	169	ADORA2A,ADRB1,AGT,APOE,ATP2B2,BRAF,CALB1,CAMK2A,CAMK2B,SYNGR1,DGKI,CDK5,CRHR2,NSMF,LRRTM2,DRD1,PTK2B,BAIAP2,UNC13B,JPH4,CPLX2,GFAP,GRIA1,GRIN2B,PTPN5,LZTS1,KCNB1,KCNJ10,NOS1,PAK1,NLGN3,PRKCZ,RELN,PTEN,RAB3A,RASGRF1,RASGRF2,PPP1R9A,CPEB3,NLGN1,SLC8A2,SLC8A3,SHANK2,RIMS1,SNCA,STX3,STX4,VAMP2,SYP,CNTN2,CPEB1,GRID2IP,NETO1
GO: Biological Process	GO:0030003	cellular cation homeostasis		0	0.0463	0.0004	0.0035	144	592	SLC24A3,ADCY5,ADCYAP1,ADCYAP1R1,ADRA1D,SLC24A4,AGT,AGTR1,AGTR2,ALAS2,ANK2,ANXA6,APLP2,APOE,SLC26A7,NPFF,ATP1A2,ATP1B1,ATP1B2,ATP2A3,ATP2B2,ATP2B4,ATP6V1G2,BCL2,BDKRB1,INPP4B,BMP4,C3AR1,CA2,CA7,CACNA1A,CACNA1C,CACNA2D1,CACNB3,CACNB4,CALB1,NOL3,CAPN3,CASQ1,CASQ2,CAV1,CAV3,LPAR2,CFTR,CLN3,CLN5,CCR3,GSTO1,AKAP6,SLC25A27,AKAP5,SLC4A8,SLC31A2,SV2A,ATP2C2,DMPK,DRD1,EDN1,TRDN,PTK2B,ATP6V1D,CIB2,MON1A,CD2…
GO: Biological Process	GO:0040012	regulation of locomotion		0	0.0473	0.0004	0.0035	199	866	S100A14,ADORA2A,ADRA2A,MTUS1,JAG1,AGT,AGTR2,AIF1,SEMA6A,ARRDC3,ALOX12,RECK,ANXA1,APEX1,APOD,APOE,SHTN1,AQP1,SEMA4G,ARHGAP4,AOC3,NUMB,STARD13,TNFRSF14,BBS1,BBS2,TNFRSF18,BCL2,BDKRB1,FGF18,CEACAM1,BMP4,BMP5,BRAF,BST2,C3AR1,LDLRAD4,CXCL16,ARTN,CAV1,LDB2,CD74,CDH1,CDH13,CDK5,SINHCAF,SLC9A3R1,NTN1,MINK1,NRG2,CLDN7,NSMF,CTSH,NEXN,HDAC9,DACH1,PTPN22,MAGI2,SRGAP3,MARVELD3,DRD1,HDAC5,DSCAM,EDN1,TRIM10,PLX…
GO: Biological Process	GO:1904064	positive regulation of cation transmembrane transport		0	0.0497	0.0004	0.0037	40	116	ASIC2,ACTN2,AMIGO1,ADRB1,ANK2,ANK3,ATP1B1,ATP1B2,BDKRB1,BMP4,CACNA2D1,CACNB2,CAPN3,GSTO1,AKAP6,CTSS,DPP6,DRD1,KCNE3,AKAP9,TRDN,GPER1,GSTM2,IKBKB,RNF207,KCNH2,KCNMB1,LHCGR,NOS1,FXYD1,PRKG1,TESC,RYR2,SNCA,STIM1,NEDD4L,TRPC1,WNK2,JPH2,ANO6
GO: Cellular Component	GO:0098589	membrane region		0	0	0	0	340	1267	TTYH1,ACHE,ADCY1,TENM2,ADCY5,ADCY6,ADCYAP1R1,FZD6,ADORA2A,ADRA2A,LRFN2,ADRB2,JAG1,AGTR1,AIF1,LRRC7,KIF17,SHROOM3,ANK1,ANK2,ANK3,ANXA1,ANXA4,ANXA6,NIPSNAP1,BIRC2,BIRC3,CYP4F2,LRRC4C,FAS,AQP1,AQP4,ARRB2,SLC26A7,NUMB,ATP1A2,VAMP8,ATP1B1,ATP1B2,ATP2B2,ATP2B4,KCTD12,BBS1,BBS2,RGS9,OPN1SW,LIN7A,CEACAM1,PROM1,BMX,SYNJ2,BST2,SGCE,CACNA1H,CA2,CA9,CA11,CACNA1C,CACNA1D,CACNB3,CAMK2A,HIP1R,CAV1,CAV3,MAP7,SLC…
GO: Cellular Component	GO:0031226	intrinsic component of plasma membrane		0	0	0	0	432	1714	KCNH7,ASIC2,SLC24A3,ADCY1,TENM2,ADCY6,ADCY9,ADCYAP1R1,AMIGO1,FZD6,ADORA2A,ADRA1D,ADRA2A,ADRA2C,ADRB1,ADRB2,SLC24A4,JAG1,AGTR1,AGTR2,SLC25A11,SEMA6A,ALCAM,KCNT1,AMHR2,CALHM5,DPP10,GPR65,ANPEP,HCN3,CNTNAP1,BIRC2,FAS,AQP1,AQP4,ART3,SLC26A7,ATP1A2,ATP1B1,ATP1B2,ATP2A3,ATP2B2,ATP2B4,TNFSF12,TNFSF10,ADAM23,AVPR2,TNFRSF14,TNFRSF18,TNFRSF11A,TNFRSF10B,OPN1SW,BDKRB1,CEACAM1,PROM1,BST2,GPR149,SGCE,C3AR1,C6…
GO: Cellular Component	GO:0098590	plasma membrane region		0	0	0	0	288	1041	TTYH1,ACHE,TENM2,ADCY6,ADCYAP1R1,FZD6,ADORA2A,ADRA2A,LRFN2,ADRB2,JAG1,AGTR1,AIF1,LRRC7,KIF17,SHROOM3,ANK1,ANK2,ANK3,ANXA1,ANXA4,ANXA6,NIPSNAP1,CYP4F2,LRRC4C,FAS,AQP1,AQP4,ARRB2,SLC26A7,NUMB,ATP1A2,VAMP8,ATP1B1,ATP1B2,ATP2B2,ATP2B4,KCTD12,BBS1,BBS2,RGS9,OPN1SW,LIN7A,CEACAM1,PROM1,BMX,SYNJ2,BST2,SGCE,CACNA1H,CA2,CA9,CA11,CACNA1C,CACNA1D,CACNB3,CAMK2A,CAV1,CAV3,MAP7,SLC7A7,SYT7,CLDN1,CD1D,CD9,SLCO4C…
GO: Cellular Component	GO:0005887	integral component of plasma membrane		0	0	0	0	414	1651	KCNH7,ASIC2,SLC24A3,ADCY1,TENM2,ADCY9,ADCYAP1R1,AMIGO1,FZD6,ADORA2A,ADRA1D,ADRA2A,ADRA2C,ADRB1,ADRB2,SLC24A4,JAG1,AGTR1,AGTR2,SLC25A11,SEMA6A,ALCAM,KCNT1,AMHR2,CALHM5,DPP10,GPR65,ANPEP,HCN3,CNTNAP1,BIRC2,FAS,AQP1,AQP4,ART3,SLC26A7,ATP1A2,ATP1B1,ATP1B2,ATP2A3,ATP2B2,ATP2B4,TNFSF12,TNFSF10,ADAM23,AVPR2,TNFRSF14,TNFRSF18,TNFRSF11A,TNFRSF10B,OPN1SW,BDKRB1,CEACAM1,PROM1,BST2,GPR149,SGCE,C3AR1,C6,C9,CA…
GO: Cellular Component	GO:0097458	neuron part		0	0	0	0	391	1545	TTYH1,ASIC2,ACHE,FRMD7,ACTN2,NDRG2,TENM2,ADCY9,ADCYAP1,ADCYAP1R1,AMIGO1,ADORA2A,ADRA2C,ADRB2,AGTR1,AIF1,LRRC7,SEMA6A,ALCAM,KLHL14,KIF17,NCK2,DOC2B,AMPH,OGT,ANK1,ANK2,ANK3,PPFIA4,PPFIA2,HCN3,CNTNAP1,ENC1,APBA2,APOD,APOE,SHTN1,FAS,CPNE5,AQP1,KHSRP,ARG1,SPTBN4,ARHGAP4,ARRB2,NPFF,LYNX1,ATP1A2,ATP2B2,ATP2B4,KCTD12,ATP6V1G2,BBS2,RGS11,RGS9,OPN1SW,BDKRB1,LIN7A,PROM1,BRAF,SYNJ2,GPR149,SGCE,CACNA1H,BSN,CA…
GO: Cellular Component	GO:0045202	synapse		0	0	0	0	238	870	ASIC2,ACHE,ACTN2,TENM2,ADCYAP1,ADORA2A,ADRA2A,LRFN2,ADRB1,ADRB2,LRRC7,SPARCL1,NCK2,DOC2B,AMPH,ANK1,ANK2,ANK3,PPFIA4,PPFIA2,PKP4,HCN3,NIPSNAP1,APBA2,LRRC4C,ARRB2,RGS20,NPFF,ATP1A2,ATP2B2,PHACTR1,KCTD12,ATP6V1G2,ADGRB3,OPN1SW,LIN7A,BSN,WASF1,SDK1,CACNA1A,CACNA1C,CACNB4,CALB1,CAMK2A,CAMK2B,CAV3,SYT7,P2RX6,ENTPD1,SYNGR1,DGKI,CDH2,DCLK1,LGI1,CDK5,DLGAP2,DLGAP1,CEL,TSPOAP1,CHN2,CHRM3,CHRNA2,RAB3C,CHRNB…
GO: Cellular Component	GO:0043005	neuron projection		0	0	0	0	304	1194	TTYH1,ASIC2,ACHE,FRMD7,ACTN2,NDRG2,TENM2,ADCY9,ADCYAP1,ADCYAP1R1,AMIGO1,ADORA2A,ADRA2C,ADRB2,AGTR1,LRRC7,SEMA6A,ALCAM,KLHL14,AMPH,OGT,ANK1,ANK2,ANK3,HCN3,CNTNAP1,APOD,APOE,SHTN1,FAS,CPNE5,AQP1,KHSRP,ARG1,SPTBN4,ARHGAP4,ARRB2,NPFF,LYNX1,ATP1A2,ATP2B2,ATP2B4,RGS11,OPN1SW,BDKRB1,LIN7A,BRAF,SYNJ2,GPR149,SGCE,CACNA1H,BSN,CA2,CACNA1A,CACNA1C,CACNA1D,CALB1,PTBP2,CAMK2A,CAMK2B,CASP1,CASP4,SYT7,P2RX6,KCNQ…
GO: Cellular Component	GO:0042383	sarcolemma		0	0	0	0	64	152	ADCY5,ADCY6,ADRB2,ALOX12,ANK1,ANK2,ANK3,ANXA1,ANXA6,FAS,AQP1,AQP4,ATP1A2,ATP1B1,ATP2B4,SGCE,CACNA1H,CACNA1C,CACNA1D,CACNA2D1,CACNB1,CACNB2,CACNB3,CAPN3,CASQ1,CAV3,CD59,CDH2,CLTC,AKAP6,CTSB,TRIM72,CIB2,BVES,KCNB1,KCNJ3,KCNJ8,KCNN2,KRT8,KRT19,NOS1,SNTG2,PDE9A,PGM5,FXYD1,RTN2,RYR2,SCN1A,SCN2A,SGCA,SGCD,SGCG,SLC2A4,SLC8A3,SNTB1,STAC,SGCZ,STX4,ABCC8,VCAM1,EZR,SYNC,SLMAP,SSPN
GO: Cellular Component	GO:0044463	cell projection part		0	0	0	0	284	1139	TTYH1,ASIC2,FRMD7,ACTN2,NDRG2,TENM2,ADCY6,ADCYAP1,ADORA2A,ADRA2C,ADRB2,AIF1,LRRC7,TTLL10,AKR1B1,KIF17,RSPH9,NCK2,AMPH,ANK1,ANK3,HCN3,CNTNAP1,SHTN1,AQP1,AQP4,WDR19,SPTBN4,ARHGAP4,ARRB2,NPFF,ATP1A2,CATSPERG,ATP2B4,BBS1,BBS2,RGS11,RGS9,OPN1SW,CEACAM1,PROM1,BMX,SYNJ2,SGCE,BSN,CA9,CACNA1C,CACNA1D,CALB1,PTBP2,CAMK2A,CAMK2B,SYT7,P2RX6,SYNGR1,DGKI,CDH1,DCLK1,CDK5,DLGAP1,DHRS3,CHRM3,SLC9A3R1,MYO3B,CLTC,HO…
GO: Cellular Component	GO:0044456	synapse part		0	0	0	0	193	708	ASIC2,ACHE,ACTN2,TENM2,ADCYAP1,ADORA2A,LRFN2,ADRB1,ADRB2,LRRC7,NCK2,DOC2B,AMPH,ANK1,ANK2,ANK3,PPFIA4,PPFIA2,PKP4,NIPSNAP1,APBA2,LRRC4C,ARRB2,RGS20,NPFF,ATP1A2,KCTD12,ATP6V1G2,ADGRB3,OPN1SW,LIN7A,BSN,CACNA1A,CACNA1C,CALB1,CAMK2A,CAMK2B,SYT7,P2RX6,ENTPD1,SYNGR1,DGKI,CDH2,DCLK1,CDK5,DLGAP2,DLGAP1,TSPOAP1,CHRM3,CHRNA2,RAB3C,CHRNB2,NRXN2,CLN3,CLTC,HOMER1,AKAP5,MINK1,CPE,NR1D1,NSMF,LRRTM2,DNM3,RIMS2,AR…
GO: Cellular Component	GO:0098797	plasma membrane protein complex		0	0	0	0	153	532	ABCA2,AMIGO1,ALCAM,KCNT1,DPP10,CNTNAP1,BIRC2,FAS,ATP1A2,ATP1B1,ATP1B2,CATSPERG,B2M,RGS11,RGS9,CEACAM1,SGCE,CACNA1H,C6,C9,CACNA1A,CACNA1C,CACNA1D,CACNA1E,CACNA2D1,CACNB1,CACNB2,CACNB3,CACNB4,CASQ2,CAV3,CD3D,CD3E,CD3G,CD8A,CD8B,KCNQ4,CD74,CDH1,CDH2,CHRNA2,CHRNB2,CLTC,CNTNAP2,CYBB,CNIH3,DLG3,NPNT,SHANK1,DPP6,KCNE3,AKAP9,APC2,TLR6,TRDN,PTK2B,SGIP1,CACNG4,GJB6,NOXA1,GJA3,GJA5,GLRB,KCNMB4,GNAL,GNAZ,GNG…
GO: Cellular Component	GO:0030425	dendrite		0	0	0	0	163	590	ASIC2,ACHE,ACTN2,TENM2,ADCY9,AMIGO1,ADORA2A,ADRB2,AGTR1,LRRC7,ALCAM,ANK3,HCN3,APOD,APOE,FAS,KHSRP,ARRB2,NPFF,LYNX1,ATP1A2,ATP2B2,RGS11,SGCE,CACNA1H,BSN,CACNA1A,CACNA1C,CACNA1D,CALB1,CAMK2A,CAMK2B,P2RX6,DGKI,CDH2,CDK5,DLGAP2,CHRM3,HOMER1,WHRN,MAPK8IP1,AKAP5,MINK1,CPE,NR1D1,CRHR2,NSMF,FEZ1,CNTNAP2,DNM3,CYBB,ARHGAP32,LZTS3,DBH,CNIH3,MAGI2,ARHGAP44,DLG3,SHANK1,DPYSL2,DRD1,KCNE3,EPHB1,EPHB3,CTTNBP2,PT…
GO: Cellular Component	GO:0036477	somatodendritic compartment		0	0	0	0	220	867	ASIC2,ACHE,FRMD7,ACTN2,TENM2,ADCY9,AMIGO1,ADORA2A,ADRB2,AGTR1,AIF1,LRRC7,ALCAM,KLHL14,OGT,ANK3,HCN3,ENC1,APOD,APOE,SHTN1,FAS,CPNE5,AQP1,KHSRP,ARG1,SPTBN4,ARRB2,NPFF,LYNX1,ATP1A2,ATP2B2,RGS11,SGCE,CACNA1H,BSN,CACNA1A,CACNA1C,CACNA1D,CACNA1E,CALB1,PTBP2,CAMK2A,CAMK2B,CASP4,P2RX6,ENTPD1,DGKI,CDH2,CDK5,DLGAP2,CHRM3,HOMER1,WHRN,MAPK8IP1,SLC25A27,AKAP5,SLC4A8,MINK1,CPE,NR1D1,CRHR2,NSMF,FEZ1,CNTNAP2,DNM…
GO: Cellular Component	GO:0034703	cation channel complex		0	0	0	0	65	176	AMIGO1,KCNT1,DPP10,CNTNAP1,CATSPERG,CACNA1H,CACNA1A,CACNA1C,CACNA1D,CACNA1E,CACNA2D1,CACNB1,CACNB2,CACNB3,CACNB4,CASQ2,KCNQ4,AKAP6,SESTD1,CNTNAP2,KCNK4,DPP6,KCNE3,AKAP9,TRDN,PEX5L,CACNG4,KCNMB4,KCNG4,CATSPERD,CATSPER3,KCNA2,KCNA5,KCNB1,KCNC3,KCNC4,KCNG1,KCNH2,KCNJ3,KCNJ8,KCNK1,KCNMB1,KCNN1,KCNQ3,LRRC26,NOS1,KCNV2,KCNIP1,RYR2,SCN1A,SCN2A,SCN2B,SCN4B,SCN7A,SCNN1A,SCNN1B,KCNIP4,ABCC8,VAMP2,CNTN2,KCN…
GO: Cellular Component	GO:0098794	postsynapse		0	0	0	0	128	449	ASIC2,ACHE,ACTN2,TENM2,ADORA2A,LRFN2,ADRB1,ADRB2,LRRC7,NCK2,ANK1,ANK2,ANK3,PKP4,LRRC4C,ARRB2,RGS20,NPFF,ATP1A2,KCTD12,ADGRB3,LIN7A,BSN,CACNA1C,CAMK2A,CAMK2B,P2RX6,ENTPD1,DGKI,DCLK1,CDK5,DLGAP2,DLGAP1,CHRM3,CHRNA2,CHRNB2,HOMER1,AKAP5,MINK1,NR1D1,NSMF,LRRTM2,DNM3,ARHGAP32,LZTS3,DAB1,DNAJC6,CNIH3,TMUB1,MAGI2,ARHGAP44,DLG3,SHANK1,DRD1,DMTN,CTTNBP2,PTK2B,BAIAP2,NCOA2,SEMA4F,NBEA,IGF2BP1,GABRB1,GAP43,D…
GO: Cellular Component	GO:0016323	basolateral plasma membrane		0	0	0	0	80	244	ADRA2A,AGTR1,ANK1,ANK2,ANK3,ANXA1,AQP1,AQP4,ARRB2,SLC26A7,NUMB,VAMP8,ATP1B1,ATP2B4,LIN7A,CEACAM1,CA2,CA9,CA11,CAV1,MAP7,SLC7A7,CD1D,SLCO4C1,KCNQ4,CD34,ENTPD1,CD44,CDH1,CDH2,CFTR,CHRM3,AKAP5,CLDN4,CLDN7,CXADR,DLG3,SLC23A2,DSP,CNNM4,ABCC4,NOD1,C5AR2,RAPGEF4,SLCO2B1,HPGD,HSPA1B,SLCO3A1,ITGB4,KCNJ10,FRMPD2,LEPR,EPCAM,CD46,MPZ,MYO1C,NAIP,TLR9,SLC13A5,PTH1R,RASGRF1,MARVELD2,SLC8A2,SLC12A2,SLC14A1,SLC22…
GO: Cellular Component	GO:0034702	ion channel complex		0	0	0	0	91	291	TTYH1,AMIGO1,KCNT1,DPP10,CNTNAP1,CATSPERG,CACNA1H,CACNA1A,CACNA1C,CACNA1D,CACNA1E,CACNA2D1,CACNB1,CACNB2,CACNB3,CACNB4,CLIC3,CASQ2,KCNQ4,CFTR,CHRNA2,CHRNB2,AKAP6,SESTD1,CNTNAP2,KCNK4,CNIH3,DLG3,SHANK1,DPP6,KCNE3,AKAP9,TRDN,PTK2B,PEX5L,CACNG4,GABRB1,GLRB,KCNMB4,GRIA1,GRIA2,GRIA4,GRIK5,GRIN2B,KCNG4,CATSPERD,CPT1C,CATSPER3,KCNA2,KCNA5,KCNB1,KCNC3,KCNC4,KCNG1,KCNH2,KCNJ3,KCNJ8,KCNK1,KCNMB1,KCNN1,KCNQ…
GO: Cellular Component	GO:0030054	cell junction		0	0	0	0	278	1200	NRIP1,ACHE,S100A14,ACTN2,TENM2,ADCYAP1R1,LRFN2,JAG1,CGN,LRRC7,ALCAM,AKR1B1,AMPH,SHROOM3,ANK2,ANK3,ANXA1,ANXA6,PKP4,CAMSAP3,LRRC4C,AQP4,SPTBN4,NUMB,ATP1A2,ATP1B1,ATP2B2,PHACTR1,KCTD12,B2M,LIN7A,CEACAM1,CAPN5,BSN,WASF1,SDK1,CAMK2A,MPZL1,CAV1,CAV3,SYT7,CLDN1,CLDN9,CD3E,CD9,PDLIM1,P2RX6,SCARB2,SYNGR1,CD44,CD59,CDH1,CDH2,CDH13,LGI1,CDK5,DLGAP2,DLGAP1,CHRM3,CHRNA2,CHRNB2,JAM2,LPXN,CLTC,ABCC2,CNN1,HOMER…
GO: Cellular Component	GO:1902495	transmembrane transporter complex		0	0	0	0	97	327	TTYH1,ABCA2,AMIGO1,KCNT1,DPP10,CNTNAP1,ATP1A2,ATP1B1,ATP1B2,CATSPERG,CACNA1H,CACNA1A,CACNA1C,CACNA1D,CACNA1E,CACNA2D1,CACNB1,CACNB2,CACNB3,CACNB4,CLIC3,CASQ2,KCNQ4,CFTR,CHRNA2,CHRNB2,AKAP6,SESTD1,CNTNAP2,KCNK4,CNIH3,DLG3,SHANK1,DPP6,KCNE3,AKAP9,TRDN,PTK2B,PEX5L,CACNG4,GABRB1,GLRB,KCNMB4,GRIA1,GRIA2,GRIA4,GRIK5,GRIN2B,KCNG4,CATSPERD,CPT1C,CATSPER3,KCNA2,KCNA5,KCNB1,KCNC3,KCNC4,KCNG1,KCNH2,KCNJ3,KC…
GO: Cellular Component	GO:0045177	apical part of cell		0	0	0	0	119	428	ACPP,FZD6,ADRB2,JAG1,SHROOM3,ANK2,ANXA1,ANXA4,ANXA6,CYP4F2,FAS,AQP1,DCHS1,NUMB,ATP1B1,ATP1B2,ATP2B2,ADAM7,CEACAM1,PROM1,BST2,CA2,CACNA1D,CACNB3,CAV1,CLDN1,CD9,CD34,CD44,CDH1,CDH2,CFTR,SLC9A3R1,ABCC2,HOMER1,SLC25A27,MYRIP,DUOX2,CLDN4,SLC22A12,CTSB,RIPOR2,DAB1,DBH,MFSD4B,SLC23A2,DSG2,EDA,EMP2,PATJ,NOD1,CRB3,TJP3,GJB6,STK26,C5AR2,IGSF5,PARD6B,RAPGEF4,LZTS1,SLCO2B1,CFAP126,HPN,HSPA1B,PLB1,IL18,SLCO3A…
GO: Cellular Component	GO:0060076	excitatory synapse		0	0	0	0	79	252	ADORA2A,LRRC7,NCK2,PKP4,ARRB2,RGS20,LIN7A,BSN,CACNA1C,CAMK2A,CAMK2B,P2RX6,ENTPD1,DGKI,DCLK1,CDK5,DLGAP2,DLGAP1,HOMER1,AKAP5,MINK1,NSMF,LRRTM2,DNM3,ARHGAP32,LZTS3,DAB1,DNAJC6,MAGI2,NTM,DLG3,SHANK1,DMTN,PTK2B,FGFR2,BAIAP2,NCOA2,GAP43,DISC1,GPER1,PCLO,RAPGEF4,GRIA1,GRIA2,GRIA4,GRIK5,GRIN2B,LZTS1,ITPR1,ABLIM1,LYN,MAP2,MT-ND2,MYD88,NOS1,P2RX4,PAK1,PRKN,NLGN3,PLCB4,PTCH1,PTPRF,SYNDIG1,STX1B,PPP1R9A,CNK…
GO: Cellular Component	GO:0016324	apical plasma membrane		0	0	0	0	98	335	FZD6,ADRB2,JAG1,SHROOM3,ANK2,ANXA1,ANXA4,ANXA6,CYP4F2,FAS,AQP1,NUMB,ATP1B1,ATP1B2,ATP2B2,CEACAM1,PROM1,BST2,CACNA1D,CACNB3,CAV1,CLDN1,CD9,CD34,CD44,CDH2,CFTR,SLC9A3R1,ABCC2,MYRIP,DUOX2,CLDN4,SLC22A12,CTSB,RIPOR2,MFSD4B,SLC23A2,DSG2,EMP2,PATJ,NOD1,CRB3,TJP3,GJB6,STK26,IGSF5,RAPGEF4,LZTS1,SLCO2B1,CFAP126,HPN,HSPA1B,PLB1,IL18,SLCO3A1,KCNA5,KCNJ10,KCNK1,DLL1,LMO7,SYTL4,LRP2,EPCAM,MUC1,NOTCH1,TLR9,SLC…
GO: Cellular Component	GO:1990351	transporter complex		0	0	0	0	97	333	TTYH1,ABCA2,AMIGO1,KCNT1,DPP10,CNTNAP1,ATP1A2,ATP1B1,ATP1B2,CATSPERG,CACNA1H,CACNA1A,CACNA1C,CACNA1D,CACNA1E,CACNA2D1,CACNB1,CACNB2,CACNB3,CACNB4,CLIC3,CASQ2,KCNQ4,CFTR,CHRNA2,CHRNB2,AKAP6,SESTD1,CNTNAP2,KCNK4,CNIH3,DLG3,SHANK1,DPP6,KCNE3,AKAP9,TRDN,PTK2B,PEX5L,CACNG4,GABRB1,GLRB,KCNMB4,GRIA1,GRIA2,GRIA4,GRIK5,GRIN2B,KCNG4,CATSPERD,CPT1C,CATSPER3,KCNA2,KCNA5,KCNB1,KCNC3,KCNC4,KCNG1,KCNH2,KCNJ3,KC…
GO: Cellular Component	GO:0044297	cell body		0	0	0	0	172	691	ASIC2,ACHE,FRMD7,ACTA1,ACTA2,AMIGO1,ADORA2A,ADRB2,AIF1,ALCAM,KLHL14,OGT,HCN3,ENC1,APOD,APOE,SHTN1,FAS,CPNE5,AQP1,KHSRP,ARG1,SPTBN4,NPFF,ATP2B2,OPN1SW,BRAF,CACNA1H,BSN,CACNA1A,CACNA1C,CACNA1D,CACNA1E,CALB1,PTBP2,CAMK2A,CAMK2B,CASP4,P2RX6,ENTPD1,DGKI,CDK5,GSTO1,HOMER1,WHRN,MAPK8IP1,SLC25A27,AKAP5,SLC4A8,CPE,NR1D1,CRHR2,NSMF,CNTNAP2,CXADR,CYBB,SNPH,DAB1,DBH,NQO1,DLG3,ZPBP2,DPP6,DPYSL2,DRD1,KCNE3,EEF…
GO: Cellular Component	GO:0016529	sarcoplasmic reticulum		0	0.0001	0	0	30	66	ANK1,ANK3,ATP2A3,CACNA2D1,CACNB1,NOL3,CAMK2B,CASQ1,CASQ2,AKAP6,DMPK,MRVI1,TRDN,RASD1,JPH4,GSTM2,HRC,JSRP1,ITPR1,ITPR2,NOS1,TMEM38A,PLN,PYGM,RTN2,MRLN,RYR2,RYR3,STIM1,JPH2
GO: Cellular Component	GO:0098793	presynapse		0	0.0001	0	0	97	341	ACHE,ADCYAP1,ADORA2A,DOC2B,AMPH,PPFIA4,PPFIA2,APBA2,KCTD12,ATP6V1G2,OPN1SW,LIN7A,BSN,CACNA1A,CALB1,CAMK2A,SYT7,ENTPD1,SYNGR1,DGKI,CDH2,CDK5,TSPOAP1,RAB3C,NRXN2,CLN3,CLTC,RIMS2,SNPH,RIMS3,DBH,SV2B,SV2A,DPYSL2,ZNRF2,CTTNBP2,UNC13B,NCOA2,SGIP1,SYT3,NAAA,SYT17,DISC1,CPLX2,GPER1,PCLO,GRIA1,GRIA2,GRIA4,GRIK5,GRIN2B,GRM7,ZNRF1,SYTL1,HCRT,STON2,CADPS2,SLC6A17,KCNA2,KCNC4,KCNJ10,LRRC4B,SYTL4,SYTL5,SCAMP5,…
GO: Cellular Component	GO:0048471	perinuclear region of cytoplasm		0	0.0001	0	0	177	724	ACHE,S100A14,NDRG2,HHATL,AGTR2,AIF1,AKR1B1,SH3RF1,ANXA4,ANXA6,PKP4,APEX1,APOD,SHTN1,FAS,STK33,VAMP8,TNFSF12,BCL2,BICD1,ALDH1A2,GBP4,PER2,SYNJ2,RAB29,STBD1,CABP7,HIP1R,CAV1,MAP7,CD34,DGKI,CDH1,CDH13,RAB3C,SLC9A3R1,CLN5,RASGRP3,LPXN,NOCT,CNP,AKAP6,MAPK8IP1,AKAP5,MYRIP,AATK,CYHR1,DNM3,CTGF,CTSB,CYBB,DAB1,PTPN22,MAGI2,NTM,ATP2C2,DYNC1I1,ATP9A,TSPAN1,EIF4A2,EML1,PATJ,DMTN,NHLRC1,CALCOCO2,APC2,MRVI1,PT…
GO: Cellular Component	GO:0099572	postsynaptic specialization		0	0.0002	0	0	71	232	ADORA2A,LRRC7,NCK2,PKP4,ARRB2,RGS20,LIN7A,BSN,CACNA1C,CAMK2A,CAMK2B,P2RX6,ENTPD1,DGKI,DCLK1,CDK5,DLGAP2,DLGAP1,HOMER1,AKAP5,MINK1,NSMF,DNM3,ARHGAP32,LZTS3,DAB1,DNAJC6,MAGI2,DLG3,SHANK1,DMTN,PTK2B,BAIAP2,NCOA2,GAP43,DISC1,GPER1,PCLO,GRIA1,GRIA2,GRIA4,GRIK5,GRIN2B,LZTS1,ITPR1,ABLIM1,LYN,MAP2,MT-ND2,MYD88,NOS1,P2RX4,PAK1,PRKN,PLCB4,PTCH1,SYNDIG1,PPP1R9A,CNKSR2,NLGN1,CLSTN1,SHANK2,RIMS1,CLSTN2,LIN7B,…
GO: Cellular Component	GO:0014069	postsynaptic density		0	0.0002	0	0	71	232	ADORA2A,LRRC7,NCK2,PKP4,ARRB2,RGS20,LIN7A,BSN,CACNA1C,CAMK2A,CAMK2B,P2RX6,ENTPD1,DGKI,DCLK1,CDK5,DLGAP2,DLGAP1,HOMER1,AKAP5,MINK1,NSMF,DNM3,ARHGAP32,LZTS3,DAB1,DNAJC6,MAGI2,DLG3,SHANK1,DMTN,PTK2B,BAIAP2,NCOA2,GAP43,DISC1,GPER1,PCLO,GRIA1,GRIA2,GRIA4,GRIK5,GRIN2B,LZTS1,ITPR1,ABLIM1,LYN,MAP2,MT-ND2,MYD88,NOS1,P2RX4,PAK1,PRKN,PLCB4,PTCH1,SYNDIG1,PPP1R9A,CNKSR2,NLGN1,CLSTN1,SHANK2,RIMS1,CLSTN2,LIN7B,…
GO: Cellular Component	GO:0016528	sarcoplasm		0	0.0004	0	0.0001	31	74	ANK1,ANK3,ATP2A3,CACNA2D1,CACNB1,NOL3,CAMK2B,CASQ1,CASQ2,AKAP6,DMPK,MRVI1,TRDN,RASD1,JPH4,GSTM2,HRC,JSRP1,ITPR1,ITPR2,NOS1,TMEM38A,PLN,PYGM,RTN2,MRLN,RYR2,RYR3,SLC8A3,STIM1,JPH2
GO: Cellular Component	GO:0097060	synaptic membrane		0	0.0004	0	0.0001	85	298	ACHE,TENM2,ADORA2A,LRFN2,LRRC7,ANK1,ANK2,ANK3,NIPSNAP1,LRRC4C,ARRB2,KCTD12,LIN7A,CAMK2A,SYT7,ENTPD1,DGKI,CDK5,DLGAP2,DLGAP1,CHRM3,CHRNA2,CHRNB2,NRXN2,HOMER1,AKAP5,MINK1,CPE,NSMF,LRRTM2,RIMS2,ARHGAP32,SNPH,LZTS3,CNIH3,TMUB1,DLG3,SHANK1,ZNRF2,ENO2,SEMA4F,NBEA,GABRB1,DISC1,GLRB,GPER1,GRIA1,GRIA2,GRIA4,GRIK5,GRIN2B,GRM7,IL1RAPL1,LZTS1,CADPS2,TMEM240,LRRTM3,ITPR1,KCNA2,KCNB1,LRRC4B,P2RX1,PRKN,LRFN3,PT…
GO: Cellular Component	GO:0009986	cell surface		0	0.0004	0	0.0001	204	873	ACHE,ADCYAP1R1,FZD6,LRFN2,ALCAM,ANK3,ANPEP,ANXA1,PPFIA4,ANXA4,PPFIA2,APOE,FAS,AQP4,AREG,LY6D,AOC3,ASTN1,VAMP8,TNFSF13,B2M,TNFRSF14,TNFRSF18,TNFRSF11A,TNFRSF10B,CEACAM1,PROM1,BST2,CAPN5,BSN,MPZL1,CAV1,CAV3,CD1D,CD3E,CD8A,CD8B,CD9,CD14,CD22,CD34,ENTPD1,CD44,CD59,CD74,LPAR2,CDH1,CDH13,CEL,CFTR,CD83,CHRNB2,ABCC2,CPM,CR2,CRHR2,COL23A1,CNTNAP2,CTSB,CTSS,CXADR,NTM,DPP6,DSG2,CST8,GREM1,EMP2,ADGRE1,GPA33,…
GO: Cellular Component	GO:0097708	intracellular vesicle		0	0.0004	0	0.0001	298	1357	ABCA2,ABCA3,CNST,ACR,ACPP,ACTN2,FZD6,AGTR1,AMPH,OGT,ANXA1,ANXA6,ANXA11,APBA2,APLP2,APOE,FAS,AQP1,AREG,ARRB2,RGS20,NUMB,VAMP8,ATP6V1G2,B2M,BICD1,GBP4,GBP5,AP1G2,HERC3,RAB29,CAMK2A,CAMK2B,HIP1R,CAV1,CREB3L4,SYT7,KIFC2,CD9,ENTPD1,SYNGR1,CD59,DGKI,CD74,EBAG9,LPAR2,LRBA,CEL,CFTR,RAB3C,CLCA1,CLN3,STOML1,CLTC,ITM2B,CNP,COL7A1,RPH3AL,MYRIP,CPA3,CPE,CTSB,CTSD,CTSH,USP6NL,CXADR,CYBB,APH1B,IRGM,PHACTR2,IFT1…
GO: Cellular Component	GO:0043025	neuronal cell body		0	0.0004	0	0.0001	152	616	ASIC2,ACHE,FRMD7,AMIGO1,ADORA2A,ADRB2,AIF1,ALCAM,KLHL14,OGT,HCN3,ENC1,APOD,APOE,SHTN1,FAS,CPNE5,AQP1,KHSRP,ARG1,SPTBN4,NPFF,ATP2B2,CACNA1H,BSN,CACNA1A,CACNA1C,CACNA1D,CACNA1E,CALB1,PTBP2,CAMK2A,CAMK2B,CASP4,P2RX6,ENTPD1,DGKI,CDK5,HOMER1,WHRN,SLC25A27,AKAP5,SLC4A8,CPE,NR1D1,CRHR2,NSMF,CNTNAP2,CYBB,SNPH,DAB1,DBH,NQO1,DLG3,DPP6,DPYSL2,DRD1,KCNE3,EEF1A2,ENO2,ACSL4,PTK2B,TUBB4A,PPP1R1B,BAIAP2,NCOA2,PS…
GO: Cellular Component	GO:0034705	potassium channel complex		0	0.0005	0	0.0001	36	93	AMIGO1,KCNT1,DPP10,CNTNAP1,KCNQ4,CNTNAP2,KCNK4,DPP6,KCNE3,AKAP9,KCNMB4,KCNG4,KCNA2,KCNA5,KCNB1,KCNC3,KCNC4,KCNG1,KCNH2,KCNJ3,KCNJ8,KCNK1,KCNMB1,KCNN1,KCNQ3,LRRC26,KCNV2,KCNIP1,KCNIP4,ABCC8,VAMP2,CNTN2,KCNG3,KCNE4,KCNQ5,KCNAB1
GO: Cellular Component	GO:0030424	axon		0	0.0007	0	0.0001	141	567	TTYH1,ACHE,ADCY9,ADCYAP1,AMIGO1,ADORA2A,ADRA2C,ADRB2,LRRC7,SEMA6A,ALCAM,AMPH,ANK1,ANK3,HCN3,CNTNAP1,SHTN1,AQP1,SPTBN4,NPFF,OPN1SW,SYNJ2,BSN,CA2,CALB1,CAMK2A,SYT7,SYNGR1,DGKI,CDH1,CDK5,CHRM3,CLTC,GSTO1,HOMER1,WHRN,MAPK8IP1,MINK1,CRHR2,AATK,FEZ1,CNTNAP2,DNM3,DBH,DCC,SV2B,SV2A,NTM,DPYSL2,DRD1,DSCAM,ATL1,EPHB1,PTK2B,TUBB4A,UNC13B,SGIP1,IGF2BP1,GAP43,DISC1,CPLX2,TNFRSF21,GFRA1,NTNG2,GLUL,AP3M2,GPM6A,G…
GO: Cellular Component	GO:0031410	cytoplasmic vesicle		0	0.0007	0	0.0001	296	1355	ABCA2,ABCA3,CNST,ACR,ACPP,ACTN2,FZD6,AGTR1,AMPH,OGT,ANXA1,ANXA6,ANXA11,APBA2,APLP2,APOE,FAS,AQP1,AREG,ARRB2,RGS20,NUMB,VAMP8,ATP6V1G2,B2M,BICD1,GBP4,GBP5,AP1G2,HERC3,RAB29,CAMK2A,CAMK2B,HIP1R,CAV1,CREB3L4,SYT7,KIFC2,CD9,ENTPD1,SYNGR1,CD59,DGKI,CD74,EBAG9,LPAR2,LRBA,CEL,CFTR,RAB3C,CLCA1,CLN3,STOML1,CLTC,ITM2B,CNP,COL7A1,RPH3AL,MYRIP,CPA3,CPE,CTSB,CTSD,CTSH,USP6NL,CXADR,CYBB,APH1B,IRGM,PHACTR2,DBH,…
GO: Cellular Component	GO:0008076	voltage-gated potassium channel complex		0	0.0011	0	0.0002	35	92	AMIGO1,KCNT1,DPP10,CNTNAP1,KCNQ4,CNTNAP2,DPP6,KCNE3,AKAP9,KCNMB4,KCNG4,KCNA2,KCNA5,KCNB1,KCNC3,KCNC4,KCNG1,KCNH2,KCNJ3,KCNJ8,KCNK1,KCNMB1,KCNN1,KCNQ3,LRRC26,KCNV2,KCNIP1,KCNIP4,ABCC8,VAMP2,CNTN2,KCNG3,KCNE4,KCNQ5,KCNAB1
GO: Cellular Component	GO:0030315	T-tubule		0	0.0014	0	0.0003	26	60	ANK2,ANK3,AQP4,ATP1A2,ATP2B4,CACNA1C,CACNA1D,CACNA2D1,CACNB1,CACNB2,CACNB3,CAPN3,CASQ1,CAV3,CDH2,CLTC,AKAP6,KCNJ3,KCNN2,NOS1,RTN2,SCN1A,SCN2A,SLC2A4,STAC,EZR
GO: Cellular Component	GO:0044449	contractile fiber part		0	0.002	0.0001	0.0004	64	215	ACTA1,ACTA2,ACTN2,FBXO32,ANK1,ANK2,ANK3,ATP2B4,MYOM1,CACNA1C,CACNA1D,CAPN3,CASQ1,CASQ2,CAV3,ARHGEF25,IGFN1,MYL6B,LMOD1,HOMER1,NEXN,NPNT,OBSCN,MYL9,PDLIM3,GRIN2B,LDB3,HRC,KCNA5,KCNN2,KRT8,KRT19,KY,MYOM3,MYH11,MYL1,MYL4,PPP1R12A,PPP1R12B,NEB,NOS1,PAK1,TMOD3,TMOD2,PGM5,FBXL22,MYL12B,PYGM,RYR2,SCN1A,SDC4,SPHKAP,ABRA,SVIL,SYNE1,TMOD1,TNNI3,TNNT1,TPM1,TPM2,SYNPO2,TRPC1,SYNC,JPH2
GO: Cellular Component	GO:0031012	extracellular matrix		0	0.0028	0.0001	0.0005	113	444	ACHE,ACAN,SPARCL1,LTBP4,COL20A1,APOE,BMP4,FCGBP,GPC2,COL6A6,ENTPD1,CMA1,NTN1,GSTO1,COL4A3,COL4A4,COL4A6,COL7A1,COL9A2,COL15A1,COMP,ABI3BP,EGFL6,NCAN,CTGF,ADAMTS14,CTSD,SPOCK2,OPTC,SPOCK3,NPNT,DPT,ECM2,LAMC3,EFEMP1,HMCN2,SBSPON,SPON1,FGF1,FGF10,FGFR2,EGFLAM,MAMDC2,CHADL,ADAMTS8,ADAMTS6,IGF1,ADAMTSL5,IHH,IMPG1,ITGB4,LAMC2,LTBP1,LUM,MATN2,MFAP1,MMP3,MMP10,MMP15,MMP16,MMP17,COL28A1,MUC2,MUC4,VWA2,NOV…
GO: Cellular Component	GO:0033017	sarcoplasmic reticulum membrane		0	0.0046	0.0001	0.0008	19	39	ATP2A3,CAMK2B,CASQ1,CASQ2,AKAP6,DMPK,TRDN,JPH4,HRC,JSRP1,ITPR2,NOS1,TMEM38A,PLN,MRLN,RYR2,RYR3,STIM1,JPH2
GO: Cellular Component	GO:0020003	symbiont-containing vacuole		0	0.005	0.0001	0.0009	7	7	AQP1,GBP4,IRGM,GBP2,GBP3,GBP7,GBP6
GO: Cellular Component	GO:0030018	Z disc		0	0.007	0.0002	0.0012	40	119	ACTN2,FBXO32,ANK1,ANK2,ANK3,ATP2B4,CACNA1C,CACNA1D,CAPN3,CASQ2,CAV3,IGFN1,HOMER1,NEXN,OBSCN,MYL9,PDLIM3,GRIN2B,LDB3,HRC,KCNA5,KCNN2,KRT8,KRT19,KY,PPP1R12A,PPP1R12B,NEB,NOS1,PAK1,PGM5,FBXL22,MYL12B,PYGM,RYR2,SCN1A,SPHKAP,SYNPO2,SYNC,JPH2
GO: Cellular Component	GO:0045121	membrane raft		0	0.0078	0.0002	0.0013	90	343	ADCY1,ADCY5,ADCY6,ADCYAP1R1,ADRB2,ANK2,BIRC2,BIRC3,FAS,ATP1A2,ATP1B1,ATP2B2,ATP2B4,SYNJ2,BST2,CACNA1H,CACNA1C,CAV1,CAV3,CD14,CDH1,CDH2,CDH13,CEL,SLC9A3R1,CLN3,LTB4R,CNTN1,AKAP6,CPE,CTSB,CTSD,CXADR,DCC,DRD1,KCNE3,PLLP,EMP2,EPHB1,TLR6,PTK2B,FCER1A,FCGR2B,CD24,GPRC5B,GJA3,GPM6B,BVES,HLA-A,IKBKB,IRS1,ITPR1,JAK2,KCNA5,KCNQ3,DLL1,LRP2,LYN,CYS1,LAMTOR4,MYO1C,NF2,NOS1,P2RX1,PRKN,FXYD1,PLSCR1,PODXL,PPT1,P…
GO: Cellular Component	GO:0098857	membrane microdomain		0	0.0078	0.0002	0.0013	90	343	ADCY1,ADCY5,ADCY6,ADCYAP1R1,ADRB2,ANK2,BIRC2,BIRC3,FAS,ATP1A2,ATP1B1,ATP2B2,ATP2B4,SYNJ2,BST2,CACNA1H,CACNA1C,CAV1,CAV3,CD14,CDH1,CDH2,CDH13,CEL,SLC9A3R1,CLN3,LTB4R,CNTN1,AKAP6,CPE,CTSB,CTSD,CXADR,DCC,DRD1,KCNE3,PLLP,EMP2,EPHB1,TLR6,PTK2B,FCER1A,FCGR2B,CD24,GPRC5B,GJA3,GPM6B,BVES,HLA-A,IKBKB,IRS1,ITPR1,JAK2,KCNA5,KCNQ3,DLL1,LRP2,LYN,CYS1,LAMTOR4,MYO1C,NF2,NOS1,P2RX1,PRKN,FXYD1,PLSCR1,PODXL,PPT1,P…
GO: Cellular Component	GO:0048786	presynaptic active zone		0	0.0084	0.0002	0.0013	18	37	ADORA2A,PPFIA4,PPFIA2,BSN,DGKI,CDH2,RIMS2,RIMS3,SV2A,UNC13B,NCOA2,GPER1,PCLO,GRM7,SHANK2,RIMS1,SYT11,SYP
GO: Cellular Component	GO:0043657	host cell		0	0.0085	0.0002	0.0013	12	19	AQP1,BICD1,GBP4,TMEM229A,IRGM,GBP2,GBP3,IFIT1,GBP7,TAP1,TAP2,GBP6
GO: Cellular Component	GO:0018995	host		0	0.0085	0.0002	0.0013	12	19	AQP1,BICD1,GBP4,TMEM229A,IRGM,GBP2,GBP3,IFIT1,GBP7,TAP1,TAP2,GBP6
GO: Cellular Component	GO:0016010	dystrophin-associated glycoprotein complex		0	0.01	0.0002	0.0015	13	22	SGCE,CAV3,KRT8,KRT19,SNTG1,SNTG2,PGM5,SGCA,SGCD,SGCG,SNTB1,SGCZ,SSPN
GO: Cellular Component	GO:0090665	glycoprotein complex		0	0.01	0.0002	0.0015	13	22	SGCE,CAV3,KRT8,KRT19,SNTG1,SNTG2,PGM5,SGCA,SGCD,SGCG,SNTB1,SGCZ,SSPN
GO: Cellular Component	GO:0030017	sarcomere		0	0.0103	0.0002	0.0015	58	198	ACTA1,ACTN2,FBXO32,ANK1,ANK2,ANK3,ATP2B4,MYOM1,CACNA1C,CACNA1D,CAPN3,CASQ1,CASQ2,CAV3,ARHGEF25,IGFN1,LMOD1,HOMER1,NEXN,OBSCN,MYL9,PDLIM3,GRIN2B,LDB3,HRC,KCNA5,KCNN2,KRT8,KRT19,KY,MYOM3,MYL1,MYL4,PPP1R12A,PPP1R12B,NEB,NOS1,PAK1,TMOD3,TMOD2,PGM5,FBXL22,MYL12B,PYGM,RYR2,SCN1A,SPHKAP,ABRA,SYNE1,TMOD1,TNNI3,TNNT1,TPM1,TPM2,SYNPO2,TRPC1,SYNC,JPH2
GO: Cellular Component	GO:0043292	contractile fiber		0	0.0105	0.0002	0.0015	66	234	ACTA1,ACTA2,ACTN2,FBXO32,ANK1,ANK2,ANK3,ATP2B4,MYOM1,CACNA1C,CACNA1D,CAPN3,CASQ1,CASQ2,CAV3,ARHGEF25,IGFN1,MYL6B,LMOD1,HOMER1,NEXN,NPNT,OBSCN,MYL9,PDLIM3,GRIN2B,LDB3,HRC,KCNA5,KCNJ8,KCNN2,KRT8,KRT19,KY,MYOM3,MYBPC1,MYH11,MYL1,MYL4,PPP1R12A,PPP1R12B,NEB,NOS1,PAK1,TMOD3,TMOD2,PGM5,FBXL22,MYL12B,PYGM,RYR2,SCN1A,SDC4,SPHKAP,ABRA,SVIL,SYNE1,TMOD1,TNNI3,TNNT1,TPM1,TPM2,SYNPO2,TRPC1,SYNC,JPH2
GO: Cellular Component	GO:0045211	postsynaptic membrane		0	0.0106	0.0002	0.0015	64	225	ACHE,TENM2,ADORA2A,LRFN2,LRRC7,ANK1,ANK2,ANK3,LRRC4C,ARRB2,KCTD12,LIN7A,CDK5,DLGAP2,DLGAP1,CHRM3,CHRNA2,CHRNB2,HOMER1,MINK1,NSMF,LRRTM2,ARHGAP32,LZTS3,CNIH3,TMUB1,DLG3,SHANK1,SEMA4F,NBEA,GABRB1,DISC1,GLRB,GPER1,GRIA1,GRIA2,GRIA4,GRIK5,GRIN2B,GRM7,IL1RAPL1,LZTS1,CADPS2,LRRTM3,KCNB1,P2RX1,PRKN,LRFN3,PTEN,SYNDIG1,CNKSR2,NLGN1,CLSTN1,SHANK2,GABRQ,CLSTN2,LIN7B,SYNE1,SRCIN1,CPEB1,RUSC1,GRID2IP,SSPN,NET…
GO: Cellular Component	GO:0015629	actin cytoskeleton		0	0.0111	0.0002	0.0015	117	476	ACTA1,ACTA2,ACTN2,CGN,AIF1,LRRC7,AMPH,SPTBN4,ARHGAP6,MYOM1,WASF1,LURAP1,CDH1,CDH2,SLC9A3R1,MYL6B,MYO3B,LPXN,LMOD1,ACKR2,WHRN,MYRIP,CROCC,ARHGAP32,DAPK1,VILL,ESPN,EPB41,DMTN,MTSS1L,CTTNBP2,APC2,OBSCN,RCSD1,MYL9,BAIAP2,CDC42EP3,FYB1,MSRB1,IQGAP2,SEPT9,GAS2,GCK,PDLIM3,DSTN,KPTN,CAPZA3,KRT19,ABLIM1,LLGL2,LLGL1,MSRA,MYBPC1,MYH11,MYL1,MYL4,MYL6,MYLK,MYO1C,MYO5B,PPP1R12A,PPP1R12B,NEB,NF2,NFATC2,NFE2,NOT…
GO: Cellular Component	GO:0098796	membrane protein complex		0	0.0141	0.0003	0.0019	231	1059	TTYH1,ABCA2,AMIGO1,ALCAM,KCNT1,DOC2B,DPP10,PIK3R3,CNTNAP1,BIRC2,FAS,ATP1A2,VAMP8,ATP1B1,ATP1B2,CATSPERG,ATP6V1G2,B2M,RGS11,RGS9,BCL2,CEACAM1,AP1G2,SGCE,CACNA1H,C6,C9,CACNA1A,CACNA1C,CACNA1D,CACNA1E,CACNA2D1,CACNB1,CACNB2,CACNB3,CACNB4,CLIC3,CASQ2,CAV1,CAV3,CD3D,CD3E,CD3G,CD8A,CD8B,CD14,KCNQ4,AP5B1,CD34,CD74,COX7A2L,CDH1,CDH2,CFTR,CHRNA2,CHRNB2,RRAGD,CLTC,AKAP6,SESTD1,COX7B,CNTNAP2,CYBB,KCNK4,DDOS…
GO: Cellular Component	GO:0070160	occluding junction		0	0.0143	0.0003	0.0019	39	118	ADCYAP1R1,CGN,ANK3,LIN7A,CLDN1,CLDN9,JAM2,CLDN4,CLDN3,CLDN7,CXADR,MAGI2,F11R,DLG3,MARVELD3,PATJ,CRB3,LSR,TJP3,IGSF5,PARD6B,BVES,FRMPD2,EPCAM,UBN1,PRKCZ,CLDN23,MICALL2,MARVELD2,POF1B,OCLN,SIPA1L3,LIN7B,CLDN5,DDX58,CLDN15,FZD5,PLXDC1,ILDR1
GO: Cellular Component	GO:0033646	host intracellular part		0	0.0153	0.0003	0.0019	9	12	AQP1,BICD1,GBP4,TMEM229A,IRGM,GBP2,GBP3,GBP7,GBP6
GO: Cellular Component	GO:0043656	intracellular region of host		0	0.0153	0.0003	0.0019	9	12	AQP1,BICD1,GBP4,TMEM229A,IRGM,GBP2,GBP3,GBP7,GBP6
GO: Cellular Component	GO:0098552	side of membrane		0	0.0173	0.0003	0.0022	123	510	ALCAM,ALOX15,ANPEP,ANXA1,PKP4,BIRC2,APOE,FAS,AQP4,ASTN1,TNK1,TNFSF13,B2M,TNFRSF14,TNFRSF18,RGS11,RGS9,TNFRSF11A,BDH1,CEACAM1,BLK,BMX,CACNB4,CD1D,CD3E,CD8A,CD8B,CD9,CD14,CD22,CD34,CD44,CD59,CD74,CDH1,CDH13,CD83,CHRNB2,CR2,CTSB,PTPN22,ATP2C2,EEF1A2,ADGRE1,GGT6,PTK2B,FCER1A,FCGR2B,FCGR3A,FES,FLT3LG,MIEN1,CD24,SIGLEC9,LILRB1,GEM,GFAP,GFRA1,GFRA3,GGTA1P,GGT7,GLRB,GNAL,GNAZ,GNG4,GNG7,GP1BA,HLA-A,HLA-DQ…
GO: Cellular Component	GO:0099503	secretory vesicle		0	0.0177	0.0003	0.0022	128	535	ABCA3,ACR,ACPP,ACTN2,AMPH,OGT,ANXA11,APBA2,APLP2,FAS,AQP1,VAMP8,ATP6V1G2,CAV1,SYT7,CD9,ENTPD1,SYNGR1,DGKI,EBAG9,CEL,RAB3C,CLCA1,CLN3,RPH3AL,MYRIP,CPA3,CPE,CTSH,CXADR,PHACTR2,DBH,SPAG8,SV2B,SV2A,ZPBP2,EDN1,ANGPTL6,ABCC4,CTTNBP2,F5,ATP8A1,FAM3C,BAIAP2,SYT3,ACRBP,SYT17,DISC1,GAS6,GCK,GRIA1,GRIA2,GRIN2B,ZNRF1,SYTL1,HCRT,IGF1,STON2,CAPZA3,CADPS2,SLC6A17,CATSPER3,ITGA2B,ITIH3,ITPR1,KCNC4,SYTL4,SYTL5,LY…
GO: Cellular Component	GO:0005911	cell-cell junction		0	0.0195	0.0003	0.0024	104	418	TENM2,ADCYAP1R1,CGN,AKR1B1,SHROOM3,ANK2,ANK3,ANXA6,PKP4,CAMSAP3,AQP4,ATP1A2,ATP1B1,LIN7A,CEACAM1,CAV3,CLDN1,CLDN9,CD3E,CDH1,CDH2,JAM2,ABCC2,AKAP6,CLDN4,CLDN3,CLDN7,CXADR,MAGI2,F11R,SV2A,DLG3,MARVELD3,DSC2,DSG2,DSP,PATJ,GPA33,CNKSR1,XIRP1,EVPL,CRB3,LSR,SSX2IP,TJP3,GJB6,IGSF5,PARD6B,GJA3,GJA5,BVES,PKP3,HPN,ITGA4,KCNA5,KRT8,FRMPD2,LMO7,LYN,EPCAM,CTNNA3,MYLK,NOV,PAK1,GJC3,PGM5,ABCB1,UBN1,PIK3R1,PODXL…
GO: Cellular Component	GO:0030016	myofibril		0	0.0198	0.0003	0.0024	62	220	ACTA1,ACTN2,FBXO32,ANK1,ANK2,ANK3,ATP2B4,MYOM1,CACNA1C,CACNA1D,CAPN3,CASQ1,CASQ2,CAV3,ARHGEF25,IGFN1,LMOD1,HOMER1,NEXN,OBSCN,MYL9,PDLIM3,GRIN2B,LDB3,HRC,KCNA5,KCNJ8,KCNN2,KRT8,KRT19,KY,MYOM3,MYBPC1,MYL1,MYL4,PPP1R12A,PPP1R12B,NEB,NOS1,PAK1,TMOD3,TMOD2,PGM5,FBXL22,MYL12B,PYGM,RYR2,SCN1A,SDC4,SPHKAP,ABRA,SVIL,SYNE1,TMOD1,TNNI3,TNNT1,TPM1,TPM2,SYNPO2,TRPC1,SYNC,JPH2
GO: Cellular Component	GO:0033655	host cell cytoplasm part		0	0.022	0.0003	0.0025	8	10	AQP1,BICD1,GBP4,IRGM,GBP2,GBP3,GBP7,GBP6
GO: Cellular Component	GO:0030430	host cell cytoplasm		0	0.022	0.0003	0.0025	8	10	AQP1,BICD1,GBP4,IRGM,GBP2,GBP3,GBP7,GBP6
GO: Cellular Component	GO:0070382	exocytic vesicle		0	0.024	0.0004	0.0027	51	172	AMPH,APBA2,ATP6V1G2,SYT7,ENTPD1,SYNGR1,DGKI,RAB3C,CLN3,SV2B,SV2A,CTTNBP2,SYT3,SYT17,DISC1,GRIA1,GRIA2,GRIN2B,ZNRF1,SYTL1,HCRT,IGF1,STON2,CADPS2,SLC6A17,KCNC4,SYTL4,SYTL5,SCAMP5,MME,UNC13D,NPY1R,SYT2,PRKN,PPT1,RAB3A,RAB27A,SYPL2,STX1B,SLC2A3,LGI3,SNCA,STX3,STX4,SYT11,ABCC8,VAMP1,VAMP2,SYN2,SYP,CADM1
GO: Cellular Component	GO:0009897	external side of plasma membrane		0	0.0256	0.0004	0.0029	81	310	ALCAM,ANPEP,ANXA1,APOE,FAS,AQP4,ASTN1,TNFSF13,B2M,TNFRSF14,TNFRSF18,TNFRSF11A,CEACAM1,CD1D,CD3E,CD8A,CD8B,CD9,CD14,CD22,CD34,CD44,CD59,CD74,CDH13,CD83,CHRNB2,CR2,CTSB,ADGRE1,GGT6,FCER1A,FCGR2B,FCGR3A,FLT3LG,CD24,SIGLEC9,LILRB1,GFRA1,GFRA3,GGTA1P,GGT7,GLRB,GP1BA,HLA-A,HLA-DQA1,HLA-DQB1,HLA-DRB5,HLA-G,IFNG,IL2RA,IL4,IL6,IL6ST,IL7R,ITGA2B,ITGA4,ITGAE,ITGB6,KCNJ3,KLRB1,LHCGR,MICB,CD274,PDCD1,ICOS,PKH…
GO: Cellular Component	GO:0043197	dendritic spine		0	0.0279	0.0004	0.0031	46	151	ASIC2,ACTN2,TENM2,ADRB2,LRRC7,ARRB2,ATP1A2,P2RX6,DGKI,AKAP5,NR1D1,DNM3,ARHGAP32,LZTS3,ARHGAP44,SHANK1,DRD1,CTTNBP2,BAIAP2,NCOA2,IGF2BP1,GPM6A,GPER1,RAPGEF4,GRIA1,GRIA2,GRIN2B,LZTS1,KCNN2,MYO5B,NOS1,P2RX4,PALMD,PTEN,RGS10,SYNDIG1,PPP1R9A,NLGN1,SLC1A2,SLC8A2,SLC8A3,SHANK2,STX4,SYT11,SYNE1,GRID2IP
GO: Cellular Component	GO:0020005	symbiont-containing vacuole membrane		0	0.0297	0.0004	0.0032	6	6	AQP1,GBP4,GBP2,GBP3,GBP7,GBP6
GO: Cellular Component	GO:0030667	secretory granule membrane		0	0.0335	0.0005	0.0036	31	89	ABCA3,APLP2,AQP1,VAMP8,CAV1,CD9,CLCA1,RPH3AL,MYRIP,CPE,PHACTR2,DBH,ABCC4,ATP8A1,ITGA2B,ITPR1,SYTL4,CD46,SYT2,PCSK4,IZUMO1,RAB27A,TMEM184A,SLC2A3,SLC11A1,SNCA,STX3,STXBP2,VAMP1,VAMP2,SUN1
GO: Cellular Component	GO:0044217	other organism part		0	0.0359	0.0005	0.0037	13	24	AQP1,BICD1,GBP4,C4B,TMEM229A,IRGM,GBP2,GBP3,IFIT1,GBP7,TAP1,TAP2,GBP6
GO: Cellular Component	GO:0044215	other organism		0	0.0359	0.0005	0.0037	13	24	AQP1,BICD1,GBP4,C4B,TMEM229A,IRGM,GBP2,GBP3,IFIT1,GBP7,TAP1,TAP2,GBP6
GO: Cellular Component	GO:0044216	other organism cell		0	0.0359	0.0005	0.0037	13	24	AQP1,BICD1,GBP4,C4B,TMEM229A,IRGM,GBP2,GBP3,IFIT1,GBP7,TAP1,TAP2,GBP6
GO: Cellular Component	GO:0044309	neuron spine		0	0.0402	0.0005	0.0041	46	153	ASIC2,ACTN2,TENM2,ADRB2,LRRC7,ARRB2,ATP1A2,P2RX6,DGKI,AKAP5,NR1D1,DNM3,ARHGAP32,LZTS3,ARHGAP44,SHANK1,DRD1,CTTNBP2,BAIAP2,NCOA2,IGF2BP1,GPM6A,GPER1,RAPGEF4,GRIA1,GRIA2,GRIN2B,LZTS1,KCNN2,MYO5B,NOS1,P2RX4,PALMD,PTEN,RGS10,SYNDIG1,PPP1R9A,NLGN1,SLC1A2,SLC8A2,SLC8A3,SHANK2,STX4,SYT11,SYNE1,GRID2IP
GO: Cellular Component	GO:0012506	vesicle membrane		0	0.0442	0.0006	0.0044	126	535	ABCA3,ACPP,FZD6,AGTR1,NCK2,AMPH,ANPEP,ANXA1,ANXA4,APLP2,AQP1,AREG,VAMP8,B2M,AP1G2,CAMK2A,CAMK2B,HIP1R,CAV1,SYT7,CD9,SYNGR1,CD59,CD74,CFTR,CLCA1,CLTC,ITM2B,RPH3AL,MYRIP,CPE,CYBB,IRGM,PHACTR2,DBH,RILP,CNIH3,SV2B,SV2A,GOLGA5,AP1M2,ZNRF2,ABCC4,NCALD,TLR6,CLVS1,ATP8A1,SEC23B,TRIM72,SGIP1,SYT3,GDE1,NSG2,CSPG5,CACNG4,GPRC5B,SPIRE2,AP3M2,SFN,GPER1,GRIA1,GRIA2,GRIA4,ZNRF1,SYNRG,HLA-A,HLA-DQA1,HLA-DQB1,HLA…
Mouse Phenotype	MP:0003635	abnormal synaptic transmission		0	0.0008	0.0008	0.0073	204	749	ADCY1,ADCYAP1R1,ADRA1D,ADRA2A,ADRA2C,LRFN2,LRRC7,SEMA6A,KIF17,KCNT1,DOC2B,PPFIA2,APBA2,APLP2,ASPA,LYNX1,ATP1A2,ATP2B2,B2M,ADGRB3,RGS9,LIN7A,BRAF,C1QA,CACNA1H,HERC3,BSN,C9,WASF1,CA2,CA7,CACNA1A,CACNA1C,CACNA1E,CACNA2D1,CACNB3,CACNB4,CAMK2A,CAMK2B,ENTPD1,SYNGR1,CD44,LPAR2,LGI1,CDK5,CHRM3,CHRNA2,RAB3C,CHRNB2,CKMT1B,NRXN2,ITM2B,HOMER1,MAPK8IP1,CHST10,AKAP5,CPE,NCAN,SLITRK5,DNM3,FAM53B,RIMS2,CYBB,ARHG…
Mouse Phenotype	MP:0001835	abnormal antigen presentation		0	0.0159	0.0076	0.0723	32	73	B2M,SKAP2,CD1D,CD74,CSF2,CTSD,CTSE,CTSS,FLT3LG,ERAP1,HLA-DMA,HLA-DQA1,HLA-DQB1,IFNG,IL4,IL6ST,LYN,LYZ,MYD88,PSMB8,PSMB9,PSMB10,PSME2,RAG1,BATF3,STAT2,IFIH1,SYK,TAP1,TAP2,TAPBP,UNC93B1
Mouse Phenotype	MP:0009884	palatal shelf fusion with tongue or mandible		0	0.0227	0.0076	0.0723	8	8	OSR2,FGF10,FGFR2,SFN,IRF6,JAG2,KDF1,H2AFV
Mouse Phenotype	MP:0002206	abnormal CNS synaptic transmission		0	0.0346	0.0087	0.0826	175	658	ADCY1,ADCYAP1R1,ADRA1D,ADRA2A,LRFN2,LRRC7,SEMA6A,KIF17,DOC2B,PPFIA2,APBA2,ASPA,ATP2B2,B2M,ADGRB3,RGS9,LIN7A,BRAF,C1QA,HERC3,BSN,C9,WASF1,CA2,CA7,CACNA1A,CACNA1C,CACNA2D1,CACNB3,CACNB4,CAMK2A,CAMK2B,SYNGR1,CD44,LPAR2,LGI1,CDK5,CHRM3,CHRNA2,RAB3C,CHRNB2,CKMT1B,NRXN2,ITM2B,HOMER1,MAPK8IP1,CHST10,AKAP5,CPE,NCAN,DNM3,FAM53B,CYBB,ARHGAP32,DGKB,DAPK1,CNIH3,SV2B,SV2A,SRGAP3,DLG3,SHANK1,DPP6,DRD1,ENO2,NHL…
Domain	IPR001827	Homeobox_Antennapedia_CS	InterPro	0	0	0	0.0003	16	21	HOXA2,HOXA3,HOXA5,HOXA6,HOXA7,HOXB2,HOXB3,HOXB4,HOXB5,HOXB6,HOXB7,HOXB8,HOXC4,HOXC5,HOXC6,HOXC8
Domain	PS01186	EGF_2	PROSITE	0	0.0003	0.0001	0.0005	81	266	TENM2,JAG1,LTBP4,CNTNAP1,AREG,SCUBE2,ASTN1,ADAM23,C1S,C6,C9,NRXN2,NTN1,COMP,NRG2,EGFL6,CELSR1,ATRNL1,NCAN,CNTNAP2,NPNT,EDIL3,CELSR2,MEGF6,ADGRE1,EPHA8,EPHB1,LAMC3,EFEMP1,HMCN2,ATRAID,CSPG5,EGFLAM,TMEM8B,GAS6,ADAM28,NTNG2,HYAL1,ITGB4,ITGB6,JAG2,LAMC2,DLL1,LRP2,LTBP1,MATN2,LRP1B,MEP1A,MUC3A,MUC4,NELL1,NELL2,VWA2,NOTCH1,NOTCH3,PLAT,FAT3,CLEC14A,RELN,PTGS1,FAT4,CRTAC1,CNTNAP3,SELL,STAB2,NTNG1,MMRN1,A…
Domain	PS50026	EGF_3	PROSITE	0	0.0003	0.0001	0.0005	74	236	TENM2,JAG1,LTBP4,CNTNAP1,AREG,SCUBE2,ASTN1,ADAM23,C1S,C6,C9,NRXN2,COMP,NRG2,EGFL6,CELSR1,ATRNL1,NCAN,CNTNAP2,NPNT,EDIL3,CELSR2,MEGF6,ADGRE1,EFEMP1,HMCN2,ATRAID,CSPG5,EGFLAM,TMEM8B,GAS6,ADAM28,NTNG2,HYAL1,JAG2,DLL1,LRP2,LTBP1,MATN2,LRP1B,MEP1A,MUC3A,MUC4,NELL1,NELL2,VWA2,NOTCH1,NOTCH3,PLAT,FAT3,CLEC14A,RELN,PTGS1,FAT4,CRTAC1,CNTNAP3,SELL,STAB2,NTNG1,MMRN1,ADAM33,SORL1,NRG4,ADGRL4,ASTN2,HHIP,THBS2,…
Domain	SM00181	EGF	SMART	0	0.0003	0.0001	0.0005	74	236	TENM2,JAG1,LTBP4,CNTNAP1,AREG,SCUBE2,ASTN1,ADAM23,FCGBP,NRXN2,COMP,NRG2,EGFL6,CELSR1,ATRNL1,NCAN,CNTNAP2,NPNT,EDIL3,CELSR2,MEGF6,ADGRE1,LAMC3,EFEMP1,ATRAID,CSPG5,EGFLAM,TMEM8B,GAS6,ADAM28,NTNG2,RSPO3,HYAL1,BRINP3,JAG2,LAMC2,DLL1,LRP2,LTBP1,MATN2,LRP1B,MEP1A,MUC3A,MUC4,NELL1,NELL2,VWA2,NOTCH1,NOTCH3,PLAT,FAT3,CLEC14A,RELN,PTGS1,FAT4,CNTNAP3,GPR179,SELL,STAB2,NTNG1,MMRN1,ADAM33,SORL1,NRG4,ADGRL4,HH…
Domain	IPR013032	EGF-like_CS	InterPro	0	0.0003	0.0001	0.0005	80	262	TENM2,JAG1,LTBP4,CNTNAP1,AREG,SCUBE2,ASTN1,ADAM23,C1S,C6,C9,NRXN2,NTN1,COMP,NRG2,EGFL6,CELSR1,ATRNL1,NCAN,CNTNAP2,NPNT,EDIL3,CELSR2,MEGF6,ADGRE1,EPHA8,EPHB1,LAMC3,EFEMP1,HMCN2,ATRAID,CSPG5,EGFLAM,TMEM8B,GAS6,ADAM28,NTNG2,HYAL1,ITGB4,ITGB6,JAG2,LAMC2,DLL1,LRP2,LTBP1,MATN2,LRP1B,MEP1A,MUC3A,MUC4,NELL1,NELL2,VWA2,NOTCH1,NOTCH3,PLAT,FAT3,CLEC14A,RELN,PTGS1,FAT4,CRTAC1,CNTNAP3,SELL,STAB2,NTNG1,MMRN1,A…
Domain	PS00032	ANTENNAPEDIA	PROSITE	0	0.0006	0.0001	0.001	16	24	HOXA2,HOXA3,HOXA5,HOXA6,HOXA7,HOXB2,HOXB3,HOXB4,HOXB5,HOXB6,HOXB7,HOXB8,HOXC4,HOXC5,HOXC6,HOXC8
Domain	IPR000742	EGF-like_dom	InterPro	0	0.0008	0.0001	0.001	76	250	TENM2,JAG1,LTBP4,CNTNAP1,AREG,SCUBE2,ASTN1,ADAM23,FCGBP,C1S,C6,C9,NRXN2,COMP,NRG2,EGFL6,CELSR1,ATRNL1,NCAN,CNTNAP2,NPNT,EDIL3,CELSR2,MEGF6,ADGRE1,LAMC3,EFEMP1,HMCN2,ATRAID,CSPG5,EGFLAM,GAS6,ADAM28,NTNG2,HYAL1,IMPG1,JAG2,LAMC2,DLL1,LRP2,LTBP1,MATN2,LRP1B,MEP1A,MUC3A,MUC4,NELL1,NELL2,VWA2,NOTCH1,NOTCH3,PLAT,FAT3,CLEC14A,RELN,PTGS1,FAT4,CRTAC1,CNTNAP3,SELL,STAB2,NTNG1,MMRN1,ADAM33,SORL1,NRG4,ADGRL4,…
Domain	2.60.40.10	-	Gene3D	0	0.0019	0.0002	0.0022	163	663	AMIGO1,LRFN2,ALCAM,EBF4,COL20A1,LRRC4C,SEMA4G,ASTN1,MYOM1,B2M,IL18R1,CEACAM1,FAM187B,SDK1,STBD1,MPZL1,VSTM2A,CD1D,CD3D,CD3E,CD3G,CD8A,CD8B,CD22,IGFN1,TSPOAP1,CEACAM3,CD83,JAM2,IGLON5,CNTN1,IL27RA,COL7A1,ABI3BP,NRG2,CSF2RA,CSF3R,LRIG1,NCAN,NEXN,CXADR,PHYHIP,DCC,F11R,NTM,ZPBP2,DSCAM,EBF1,FSD1L,PLXNC1,SIGIRR,GPA33,EPHA8,EPHB1,EPHB3,OBSCN,FCER1A,FCGR2B,FCGR3A,FGFR2,SEMA4D,LSR,EGFLAM,SIGLEC9,SIGLEC8,I…
Domain	PS00022	EGF_1	PROSITE	0	0.0022	0.0002	0.0023	76	256	TENM2,JAG1,LTBP4,CNTNAP1,AREG,SCUBE2,ASTN1,ADAM23,C1S,C6,C9,NRXN2,NTN1,COMP,NRG2,EGFL6,CELSR1,ATRNL1,NCAN,CNTNAP2,NPNT,EDIL3,CELSR2,MEGF6,ADGRE1,LAMC3,EFEMP1,HMCN2,ATRAID,CSPG5,EGFLAM,TMEM8B,GAS6,ADAM28,NTNG2,HYAL1,ITGB4,ITGB6,JAG2,LAMC2,DLL1,LRP2,LTBP1,LRP1B,MEP1A,MUC3A,MUC4,NELL1,NELL2,VWA2,NOTCH1,NOTCH3,PLAT,FAT3,CLEC14A,RELN,PTGS1,FAT4,CRTAC1,CNTNAP3,SELL,STAB2,NTNG1,MMRN1,ADAM33,NRG4,ASTN2,H…
Domain	IPR013783	Ig-like_fold	InterPro	0	0.0077	0.0008	0.0073	169	707	AMIGO1,LRFN2,ALCAM,EBF4,COL20A1,LRRC4C,SEMA4G,ASTN1,MYOM1,B2M,IL18R1,CEACAM1,FAM187B,SDK1,STBD1,MPZL1,VSTM2A,CD1D,CD3D,CD3E,CD3G,CD8A,CD8B,CD22,IGFN1,TSPOAP1,CEACAM3,CD83,JAM2,IGLON5,CNTN1,IL27RA,COL7A1,ABI3BP,NRG2,CSF2RA,CSF3R,LRIG1,NCAN,NEXN,CXADR,PHYHIP,DCC,F11R,NTM,ZPBP2,DSCAM,EBF1,FSD1L,PLXNC1,SIGIRR,GPA33,EPHA8,EPHB1,EPHB3,OBSCN,HMCN2,FCER1A,FCGR2B,FCGR3A,FGFR2,SEMA4D,LSR,EGFLAM,SIGLEC9,SIG…
Domain	SM00179	EGF_CA	SMART	0	0.0434	0.0035	0.0328	41	122	TENM2,JAG1,LTBP4,SCUBE2,C1S,COMP,EGFL6,CELSR1,NCAN,NPNT,EDIL3,CELSR2,MEGF6,ADGRE1,EFEMP1,HMCN2,EGFLAM,GAS6,JAG2,DLL1,LRP2,LTBP1,MATN2,LRP1B,NELL1,NELL2,VWA2,NOTCH1,NOTCH3,FAT3,FAT4,CRTAC1,STAB2,MMRN1,ADGRL4,THBS2,THBS3,SUSD1,EGFL8,VLDLR,CRB2
Domain	PF00520	Ion_trans	Pfam	0	0.0449	0.0035	0.0328	39	114	KCNH7,HCN3,TMEM266,CACNA1H,CACNA1A,CACNA1C,CACNA1D,CACNA1E,KCNQ4,MCOLN2,KCNG4,CATSPER3,ITPR1,ITPR2,KCNA2,KCNA5,KCNB1,KCNC3,KCNC4,KCNG1,KCNH2,KCNQ3,TRPM1,NALCN,KCNV2,RYR2,RYR3,TRPM3,SCN1A,SCN2A,SCN7A,KCNG3,KCNH3,TPTE,TRPC1,TRPC3,TRPC4,TRPC6,KCNQ5
Domain	IPR005821	Ion_trans_dom	InterPro	0	0.0449	0.0035	0.0328	39	114	KCNH7,HCN3,TMEM266,CACNA1H,CACNA1A,CACNA1C,CACNA1D,CACNA1E,KCNQ4,MCOLN2,KCNG4,CATSPER3,ITPR1,ITPR2,KCNA2,KCNA5,KCNB1,KCNC3,KCNC4,KCNG1,KCNH2,KCNQ3,TRPM1,NALCN,KCNV2,RYR2,RYR3,TRPM3,SCN1A,SCN2A,SCN7A,KCNG3,KCNH3,TPTE,TRPC1,TRPC3,TRPC4,TRPC6,KCNQ5
Pathway	1269868	Muscle contraction	BioSystems: REACTOME	0	0	0	0	73	204	ACTA2,ACTN2,ANXA1,ANXA6,ATP1A2,ATP1B1,ATP1B2,ATP2A3,ATP2B2,ATP2B4,CACNA1C,CACNA1D,CACNA2D1,CACNB1,CACNB2,CACNB3,CACNB4,CAMK2A,CAMK2B,CAV3,MYL6B,LMOD1,KCNK4,DMPK,KCNE3,AKAP9,TRDN,MYL9,FGF11,FGF12,TRIM72,CORIN,CACNG4,ITPR1,ITPR2,KCNH2,KCNK1,KCNK3,MYBPC1,MYH11,MYL1,MYL4,MYL6,MYLK,FXYD4,NEB,NOS1,NPR1,NPR2,TMOD3,TMOD2,FXYD1,PLN,MYL12B,KCNIP1,RYR2,RYR3,SCN1A,SCN2A,SCN2B,SCN4B,SCN7A,SLC8A2,SLC8A3,KCNIP4…
Pathway	1268763	Neuronal System	BioSystems: REACTOME	0	0	0	0	104	351	KCNH7,ACHE,ACTN2,ADCY1,ADCY5,ADCY6,ADCY9,LRFN2,PPFIA4,PPFIA2,HCN3,APBA2,BCHE,LIN7A,BRAF,CACNA1A,CACNA1E,CACNA2D1,CACNB1,CACNB2,CACNB3,CACNB4,CAMK2A,CAMK2B,SYT7,KCNQ4,DLGAP2,DLGAP1,TSPOAP1,CHRNA2,CHRNB2,NRXN2,HOMER1,AKAP5,LRRTM2,KCNK4,DLG3,SHANK1,AKAP9,EPB41,NCALD,UNC13B,CAMKK1,CACNG4,GABRB1,NAAA,GLUL,KCNMB4,GNAL,GNG4,GNG7,GRIA1,GRIA2,GRIA4,GRIK5,GRIN2B,KCNG4,LRRTM3,KCNA2,KCNA5,KCNB1,KCNC3,KCNC4,K…
Pathway	96530	Vascular smooth muscle contraction	BioSystems: KEGG	0	0	0	0.0001	45	121	ACTA2,ADCY1,ADCY5,ADCY6,ADCY9,ADORA2A,ADRA1D,AGTR1,PLA2G10,BRAF,CACNA1C,CACNA1D,PLA2G4E,MYL6B,PLA2G3,PLA2G2D,CALML4,RAMP1,RAMP3,MRVI1,MYL9,KCNMB4,GUCY1A2,GUCY1A1,ITPR1,ITPR2,KCNMB1,PPP1R14A,MYH11,MYL6,MYLK,PPP1R12A,PPP1R12B,NPR1,NPR2,PLA2G4A,PLA2G5,PLCB4,PRKCB,PRKCE,PRKG1,PPP1R12C,PLA2G2C,CYP4A22,PLA2G4B
Pathway	1339115	Cardiac conduction	BioSystems: REACTOME	0	0.0001	0	0.0001	50	142	ATP1A2,ATP1B1,ATP1B2,ATP2A3,ATP2B2,ATP2B4,CACNA1C,CACNA1D,CACNA2D1,CACNB1,CACNB2,CACNB3,CACNB4,CAMK2A,CAMK2B,KCNK4,DMPK,KCNE3,AKAP9,TRDN,FGF11,FGF12,CORIN,CACNG4,ITPR1,ITPR2,KCNH2,KCNK1,KCNK3,FXYD4,NOS1,NPR1,NPR2,FXYD1,PLN,KCNIP1,RYR2,RYR3,SCN1A,SCN2A,SCN2B,SCN4B,SCN7A,SLC8A2,SLC8A3,KCNIP4,STIM1,TNNI3,TRPC1,KCNE4
Pathway	M5889	Ensemble of genes encoding extracellular matrix and extracellular matrix-associated proteins	MSigDB C2 BIOCARTA (v6.0)	0	0.0001	0	0.0001	230	1028	VWA5B2,GDF5,S100A14,ACAN,AGT,C1QTNF3,SPARCL1,SEMA6A,C1QTNF4,LTBP4,COL20A1,ANXA1,ANXA4,ANXA6,ANXA11,SEMA4G,AREG,SCUBE2,TNFSF13,TNFSF12,TNFSF10,ADAM23,ADAM7,FGF18,BMP3,BMP4,BMP5,C1QA,C1QC,GPC2,COL6A6,ARTN,LGI1,NTN1,COL4A3,COL4A4,COL4A6,COL7A1,COL9A2,COL15A1,CHRDL2,COMP,ABI3BP,NRG2,GDF3,EGFL6,TSKU,COL23A1,CSF2,CSF3,NCAN,CTF1,CTGF,ADAMTS14,CTSB,CTSD,CTSE,CTSH,CTSS,SPOCK2,OPTC,SPOCK3,CHRDL1,CRISPLD1,N…
Pathway	1269314	Interferon gamma signaling	BioSystems: REACTOME	0	0.0001	0	0.0002	37	94	B2M,GBP4,GBP5,CAMK2A,CAMK2B,CD44,TRIM14,TRIM10,IRF9,GBP2,GBP3,HLA-A,HLA-DQA1,HLA-DQB1,HLA-DRB5,HLA-F,HLA-G,TRIM5,IFNG,IFNGR2,GBP7,IRF5,IRF6,JAK2,MID1,OAS1,OAS2,OAS3,PTPN6,TRIM68,TRIM46,TRIM45,SP100,TRIM21,VCAM1,GBP6,TRIM26
Pathway	83069	Cell adhesion molecules (CAMs)	BioSystems: KEGG	0	0.0003	0	0.0004	49	145	ALCAM,CNTNAP1,LRRC4C,MPZL1,CLDN1,CLDN9,CD8A,CD8B,CD22,CD34,CDH1,CDH2,JAM2,NRXN2,CNTN1,CLDN4,CLDN3,CLDN7,CNTNAP2,F11R,NTNG2,HLA-A,HLA-DMA,HLA-DMB,HLA-DQA1,HLA-DQB1,HLA-DRB5,HLA-F,HLA-G,NEGR1,ITGA4,LRRC4B,MPZ,CD274,PDCD1,NLGN3,ICOS,PTPRF,CLDN23,SDC4,SELL,NTNG1,NLGN1,OCLN,CNTN2,CLDN5,CADM1,VCAM1,CLDN15
Pathway	83078	Hematopoietic cell lineage	BioSystems: KEGG	0	0.0004	0	0.0004	37	97	ANPEP,CD1D,CD3D,CD3E,CD3G,CD8A,CD8B,CD9,CD14,CD22,CD34,CD44,CD59,CR2,CSF2,CSF2RA,CSF3,CSF3R,FLT3LG,CD24,GP1BA,HLA-DMA,HLA-DMB,HLA-DQA1,HLA-DQB1,HLA-DRB5,IL2RA,IL4,IL5,IL6,IL7,IL7R,ITGA2B,ITGA4,KITLG,MME,THPO
Pathway	M5884	Ensemble of genes encoding core extracellular matrix including ECM glycoproteins, collagens and proteoglycans	MSigDB C2 BIOCARTA (v6.0)	0	0.0005	0.0001	0.0005	78	275	VWA5B2,ACAN,SPARCL1,LTBP4,COL20A1,COL6A6,LGI1,NTN1,COL4A3,COL4A4,COL4A6,COL7A1,COL9A2,COL15A1,COMP,ABI3BP,TSKU,COL23A1,NCAN,CTGF,SPOCK2,OPTC,SPOCK3,CRISPLD1,NPNT,DPT,ECM2,EDIL3,LAMC3,EFEMP1,HMCN2,SBSPON,SPON1,EGFLAM,GAS6,FGL2,FNDC1,NTNG2,CHADL,RSPO3,IGFBP5,IGFBP6,IMPG1,LAMC2,VWA5A,LTBP1,LUM,MATN2,MFAP1,COL28A1,NELL1,NELL2,VWA2,NOV,COL26A1,PRG2,RELN,ASPN,NDNF,LGI2,RSPO1,THSD4,PODNL1,NTNG1,MMRN1,LG…
Pathway	1270313	NCAM1 interactions	BioSystems: REACTOME	0	0.0022	0.0002	0.0019	19	37	CACNA1H,CACNA1C,CACNA1D,CACNB1,CACNB2,CACNB3,CACNB4,COL6A6,ARTN,COL4A3,COL4A4,COL9A2,NCAN,GDNF,GFRA1,GFRA2,NRTN,GFRA4,CNTN2
Pathway	908257	Adrenergic signaling in cardiomyocytes	BioSystems: KEGG	0	0.0051	0.0005	0.004	46	144	ADCY1,ADCY5,ADCY6,ADCY9,ADRA1D,ADRB1,ADRB2,AGTR1,AGTR2,ATP1A2,ATP1B1,ATP1B2,ATP2B2,ATP2B4,BCL2,CACNA1C,CACNA1D,CACNA2D1,CACNB1,CACNB2,CACNB3,CACNB4,CAMK2A,CAMK2B,CREB3L4,CREB5,CALML4,CACNG4,RAPGEF4,MYL4,PIK3CG,PLCB4,PLN,PPP1R1A,PPP2R2B,PPP2R2C,PPP2R3A,MAPK11,RYR2,MAPK12,SCN4B,SCN7A,TNNI3,PIK3R5,TPM1,TPM2
Pathway	777534	Insulin secretion	BioSystems: KEGG	0	0.0119	0.001	0.0086	31	85	ADCY1,ADCY5,ADCY6,ADCY9,ADCYAP1,ADCYAP1R1,ATP1A2,ATP1B1,ATP1B2,CACNA1C,CACNA1D,CAMK2A,CAMK2B,CREB3L4,CHRM3,CREB5,RIMS2,GCK,KCNMB4,PCLO,RAPGEF4,KCNMB1,KCNN1,KCNN2,KCNN3,PLCB4,PRKCB,RAB3A,RYR2,ABCC8,VAMP2
Pathway	1339121	Ion homeostasis	BioSystems: REACTOME	0	0.0214	0.0016	0.0141	23	56	ATP1A2,ATP1B1,ATP1B2,ATP2A3,ATP2B2,ATP2B4,CAMK2A,CAMK2B,DMPK,TRDN,ITPR1,ITPR2,FXYD4,NOS1,FXYD1,PLN,RYR2,RYR3,SLC8A2,SLC8A3,STIM1,TNNI3,TRPC1
Pathway	M3008	Genes encoding structural ECM glycoproteins	MSigDB C2 BIOCARTA (v6.0)	0	0.0437	0.0028	0.0245	55	196	VWA5B2,SPARCL1,LTBP4,LGI1,NTN1,COMP,ABI3BP,TSKU,CTGF,CRISPLD1,NPNT,DPT,ECM2,EDIL3,LAMC3,EFEMP1,HMCN2,SBSPON,SPON1,EGFLAM,GAS6,FGL2,FNDC1,NTNG2,RSPO3,IGFBP5,IGFBP6,LAMC2,VWA5A,LTBP1,MATN2,MFAP1,NELL1,NELL2,VWA2,NOV,RELN,NDNF,LGI2,RSPO1,THSD4,NTNG1,MMRN1,LGI3,SMOC1,INTS6L,VWA3A,VWA7,THBS2,THBS3,TNFAIP6,TNXB,VTN,VWF,LGI4
Pathway	1269310	Cytokine Signaling in Immune system	BioSystems: REACTOME	0	0.0444	0.0028	0.0245	166	763	ACTN2,HIST1H3G,ALOX15,ANXA1,PIK3R3,BIRC2,BIRC3,SPTBN4,ARRB2,TNFSF13,TNFSF12,B2M,PELI3,TNFRSF14,TNFRSF18,BCL2,TNFRSF11A,TNFRSF17,IL18R1,FGF18,SOCS2,GBP4,BRAF,GBP5,BST2,CAMK2A,CAMK2B,CASP1,ARTN,IL17RE,CD44,RASGRP3,IL27RA,NRG2,CSF2,CSF2RA,CSF3,CSF3R,ISG15,CTF1,TRIM14,EDA,TRIM10,AKAP9,EIF4A2,CNKSR1,KBTBD7,PTK2B,IRF9,NOD1,FGF1,FGF10,FGFR2,FLT3LG,TNFSF13B,FRS3,GBP2,GBP3,GDNF,GFRA1,GFRA2,GFRA3,IL17RC,GR…
Pathway	1270190	Phase 1 - Functionalization of compounds	BioSystems: REACTOME	0	0.0455	0.0028	0.0245	36	111	ADH1A,ADH5,ADH7,ALDH1A1,CYP4F2,AOC3,BPHL,CBR3,CES1,CYP7B1,CYP1A1,CYP2A6,CYP3A7,CYP2C9,CYP8B1,CYP21A2,CYP27A1,CYB5R3,NR1H4,EPHX1,CYP39A1,NCOA2,FMO3,CMBL,CYP4F8,CYP4F22,CYP4F3,MAOB,SMOX,PTGIS,PTGS1,CYP4A22,ACSS2,TBXAS1,CYB5B,CYP2U1
Transcription Factor Binding Site	CAGGTG_V$E12_Q6	CAGGTG_V$E12_Q6		0	0	0	0	473	1956	TTYH1,ABCA2,KCNH7,ASIC2,ACTA1,S100A14,SLC24A3,ACTN2,ADRB1,ADRB2,MTUS1,JAG1,PDP2,SEMA6A,C1QTNF4,ALCAM,ALDH1A1,ARRDC3,FBXO32,NCK2,DOC2B,ANK1,ANK2,ANK3,MAP4K3,PKP4,HCN3,ZBTB4,APOA2,APOBEC1,BARX2,AQP1,CDC14A,SEMA4G,ARRB2,SCUBE2,ARVCF,ZFHX3,ATP1B1,NOL4,TNFSF13,DDIT4L,BCL2,BMP3,BMP4,BMX,ALDH1A2,FCGBP,JAZF1,C1QA,CACNA1H,SDK1,CA7,CA9,CACNA1D,CACNA1E,CACNB2,CACNB3,CALB1,CAMK2A,CAMK2B,RHBDL1,CASQ1,ARTN,MAP…
Transcription Factor Binding Site	GCANCTGNY_V$MYOD_Q6	GCANCTGNY_V$MYOD_Q6		0	0.0001	0	0.0003	186	721	ASIC2,ACTA1,SLC24A3,ADCY6,ADRA2C,ADRB1,MTUS1,JAG1,ALDH1A1,FBXO32,DOC2B,ANK1,ANK2,PKP4,BARX2,PPP4R4,ZFHX3,ATP1B1,B3GALT2,NOL4,TNFSF13,DDIT4L,TNFRSF17,FCGBP,CA7,CACNB1,CACNB2,CACNB3,MAP7,CLDN9,CCND2,SLCO4C1,SYNGR1,CD72,REPS2,CDH13,GPR37L1,NRXN2,COL4A3,COL4A4,COL7A1,SLC4A8,CLDN3,CLDN7,SLC25A10,DNM3,HDAC9,ARHGAP24,SNPH,SV2A,ENPP5,AMMECR1,DMPK,HIVEP3,EIF4A2,ENO3,TRIB1,XIRP1,GMIP,CLVS1,TUBB4A,FCER1A,FG…
Transcription Factor Binding Site	TTGTTT_V$FOXO4_01	TTGTTT_V$FOXO4_01		0	0.0007	0.0002	0.0014	363	1603	ASIC2,ADARB2,JAG1,AGTR2,C1QTNF3,SPARCL1,SEMA6A,ALDH1A1,ARRDC3,FBXO32,OGT,ANK3,ANXA1,ENC1,APBA2,APLP2,APOA2,SEMA4G,ARHGAP6,ARRB2,RGS20,SLC26A7,STK33,ASPA,ATP1B2,STARD13,B3GALT2,DOCK11,DDIT4L,RGS9,BCL2,IL18R1,BICD1,BIK,BMP4,BMP5,BMX,ALDH1A2,FCGBP,PER2,BTG1,AP1G2,C1S,BSN,WASF1,SDK1,CACNA1E,CACNA2D1,CALB1,CABP7,SELENBP1,CDKL2,MPZL1,HIP1R,CASQ2,MAP7,KYAT1,LDB2,CD3E,SLC16A6,ENTPD1,CD74,EBAG9,MAP3K13,RE…
Transcription Factor Binding Site	V$MEF2_03	V$MEF2_03		0	0.0008	0.0002	0.0014	64	198	NDRG2,AKR1B1,PIK3R3,AQP1,ATP1A2,ATP1B2,ATP2A3,CA7,CAPN3,CASQ1,CASQ2,WFDC1,DYRK1B,DGKI,RASGRP3,CNTN1,HDAC9,SV2A,AMMECR1,ENO3,XIRP1,TRDN,FGF12,NBEA,CDC42EP3,CD24,GRIN2B,NR4A1,HOXA3,HOXB7,HPGD,JCHAIN,IRS1,KCNN1,FOXP2,LYN,MGST3,MYL1,MYLK,NFIB,GPR85,POU4F1,PPP1R3A,PPP2R3A,FITM1,RASGRF1,SLC2A4,SLC6A13,SLC8A3,SHANK2,SMARCA2,SOX5,STAC,TCEA3,TEF,THBS2,TPM2,TRHR,KCNQ5,XK,SLC26A6,CELF4,ANKMY2,SSPN
Transcription Factor Binding Site	V$E12_Q6	V$E12_Q6		0	0.0031	0.0006	0.0043	63	201	SLC24A3,MTUS1,ANK2,ARVCF,NOL4,TNFSF13,ALDH1A2,CA7,CALB1,CAMK2A,MAP7,CDH2,CKM,DNAJB5,COL4A3,COL4A4,ARHGAP24,CHST9,ELMO1,CHRDL1,DMPK,SLC23A2,DSCAM,ENO3,PTK2B,AIG1,FGF11,UNC13B,NSG2,GATA2,TNFRSF21,GFAP,GFRA1,ME3,GPM6B,GPR37,RAPGEF4,GRB7,GRIA1,NR4A1,HOXB7,NEGR1,HSD11B2,IGFBP5,ITGB4,KCNB1,KCNN3,KRT8,DLL1,PACSIN3,EGLN1,MAMSTR,SORT1,HES6,SELL,ABLIM3,HR,NKAIN2,NEDD4L,SOX17,CORO2A,CELF4,CAMK1D
Transcription Factor Binding Site	CAGCTG_V$AP4_Q5	CAGCTG_V$AP4_Q5		0	0.006	0.001	0.007	274	1192	ASIC2,ACTA1,SLC24A3,ADRA2C,JAG1,ALDH1A1,BFSP2,CCDC191,AMPH,ANK1,ANK2,ANXA6,APBA2,BARX2,APOD,ASPA,PTCH2,SIX5,ATP1A2,VAMP8,ATP1B2,STARD13,B3GALT2,NOL4,DDIT4L,ADGRB3,FCGBP,BTG1,CACNA1H,CA3,CA11,CACNB1,CACNB2,HIP1R,CAV3,CCND2,CD9,KCNQ4,CD72,MAP3K13,LRBA,REPS2,CDH6,CDH13,LGI1,CDK5,CDO1,DLGAP1,DHRS3,GPR37L1,RAB3C,CKM,RRAGD,DNAJB5,ABTB2,CNP,PCYT1B,MAPK8IP1,COL7A1,NRG2,SPAG6,SLITRK5,RASL10B,CTSD,HDAC9,AR…
Transcription Factor Binding Site	V$ICSBP_Q6	V$ICSBP_Q6		0	0.0091	0.0012	0.0081	62	203	AIF1,ALDH1A1,PKP4,PIK3R3,ASPA,B2M,TNFRSF17,BST2,CASP7,CXCL16,ENTPD1,LGI1,LY86,OSR2,CTSS,DGKA,DDB2,ZPBP2,ECM2,CSAD,FES,SLITRK6,ZMYND15,IFI44,TNFSF13B,DAPP1,GATA6,IL1RAPL1,DUSP10,HAS3,SP140,USP18,HOXA3,HOXB7,IFI35,SP110,ZIC5,ITPR1,KRT12,LRP2,MEIS2,MSX1,NPR3,ENPP2,PLP1,POU4F1,MAP2K6,PSMB8,PSMB9,TAPBPL,CYB561D1,TRPM3,TNFRSF19,SIX1,PRDM16,TAP1,TAPBP,UBA7,ZNF296,USF1,CCDC148,CITED4
Transcription Factor Binding Site	STTTCRNTTT_V$IRF_Q6	STTTCRNTTT_V$IRF_Q6		0	0.0098	0.0012	0.0081	51	158	ALDH1A1,PIK3R3,ASPA,B2M,BST2,HIP1R,CASP1,CASP7,LGI1,OSR2,CLDN3,EGFL6,ECM2,EDIL3,PLXNC1,FLT3LG,UBD,IFI44,TNFSF13B,GATA6,IL17RC,USP18,HOXB6,IGFBP5,IL4,LRP2,EPSTI1,MEIS1,NR3C2,MSX1,NFIX,NPR3,OSM,PGM5,DHX58,BHLHE41,PSMB8,PSMB9,PSMB10,PSME2,TAPBPL,ZDHHC14,TRPM3,SOX5,TAP1,TAPBP,DDX58,UBA7,KCNE4,USF1,ABHD16A
Transcription Factor Binding Site	V$RSRFC4_01	V$RSRFC4_01		0	0.0104	0.0012	0.0081	63	208	ACTA1,NDRG2,ADCYAP1,PIK3R3,ATP1B2,ATP2A3,ADAM23,ADGRB3,TNFRSF17,CA7,CAPN3,CASQ1,CASQ2,WFDC1,CAV3,PDLIM1,DGKI,CKM,RASGRP3,CNTN1,HDAC9,ARHGAP32,ELMO1,SV2A,DLX5,SHANK1,EEF1A2,ENO3,TRDN,FGF12,CDC42EP3,FILIP1,FBXO40,GCK,PCDH11X,GRIN2B,NR4A1,HOXB4,HOXC4,INPP4A,SLCO3A1,IRS1,KCNN1,MGST3,POU4F1,PPP2R3A,FITM1,SSH3,RASGRF1,RGS3,CLDN23,SLC8A3,SMARCA2,SOX5,STAC,TCEA3,ZFPM2,THBS2,TRPS1,KCNQ5,SLC26A6,CELF4,ANKM…
Transcription Factor Binding Site	V$AREB6_01	V$AREB6_01		0	0.0304	0.003	0.0213	64	219	KCNH7,ACTA1,S100A14,ALDH1A1,ARRDC3,NOL4,C1QA,CABP7,MAP7,LDB2,SLC16A6,CDH13,CEL,NRXN2,CLDN7,CREB5,HDAC9,ARHGAP32,EHF,TRIB1,EPB41,ACSL4,CSAD,CRB3,CAMKK1,SYT3,NBEA,FOXD3,IQGAP2,ZNRF1,HCRTR1,HOXB6,ID4,IGFBP6,IL7,KRT8,LAMC2,LLGL2,RNF38,NFIB,NKX6-1,UBXN10,PC,PCP4,BHLHE41,PRRG2,EPS8L1,STRC,RASGRF2,REV3L,RRAD,RTN1,SOX10,TEF,KCNH3,CRTAM,CLDN5,SLC16A8,ADAMTS19,SLC7A11,ZNF296,VWF,TDRD3,SLITRK4
Transcription Factor Binding Site	V$SRF_Q4	V$SRF_Q4		0.0001	0.048	0.0044	0.0305	57	192	RHOJ,ACTA1,ANXA6,ASPA,CKM,CNN1,COL23A1,CTGF,EDN1,NPM3,MYL9,FOSB,MAP3K20,DSTN,GPR20,NR4A1,HOXA3,HOXA5,HOXB4,HOXB5,HOXC5,DIXDC1,KCNK3,KCNMB1,FOXP2,DLL1,LPP,MEIS2,MID1,MSX1,MYH11,MYL1,MYL6,MYLK,PPP1R12A,NPR3,NLGN3,PPP2R3A,MAP2K6,SORT1,TRIM46,SH3BGR,SLC4A3,RIMS1,SRD5A2,STAT5B,SVIL,TAGLN,TAZ,TGFB1I1,TMOD1,RASD2,TPM1,TPM2,XK,PRDM11,JPH2
Gene Family	752	Solute carriers	genenames.org	0	0	0	0	88	395	SLC24A3,SLC24A4,SLC25A11,SLC26A7,SLC7A7,SLC5A11,SLC16A6,SLCO4C1,SLC16A5,SLC28A2,SLC16A7,SLC35F3,SLC25A27,SLC4A8,SLC31A2,SLC35F1,SLC22A12,SLC25A10,SLC23A2,SLC49A3,SLC37A3,SLC25A33,SLC38A5,SLC16A12,SLC27A2,SLC35D2,SLC2A6,SLC6A14,SLCO2B1,SLC6A17,SLCO3A1,SLC38A11,SLC44A3,SLC51A,SLC25A45,SLC37A1,SLC22A18,SLC46A3,SLC25A23,SLC39A2,SLC13A5,SLC22A23,SLC41A3,SLC25A38,SLC52A2,SLC25A48,SLC25A41,SLC25A42,SLC2…
Gene Family	1220	Membrane associated guanylate kinases|PDZ domain containing	genenames.org	0	0	0	0	45	152	LRRC7,PDZD4,SHROOM3,APBA2,LIN7A,PDLIM1,SLC9A3R1,WHRN,CYTIP,RIMS2,MAGI2,DLG3,SHANK1,PATJ,CNKSR1,FRMPD3,TJP3,PARD6B,PDLIM3,PCLO,LDB3,RHPN2,IL16,FRMPD2,LMO7,NOS1,SNTG1,SNTG2,HTRA1,RGS3,MAGIX,PDZD7,PPP1R9A,CNKSR2,RADIL,SHANK2,MAST1,RIMS1,SNTB1,SIPA1L3,LIN7B,MAST4,SYNPO2,DEPTOR,GRID2IP
Gene Family	471	CD molecules|Tumor necrosis factor superfamily	genenames.org	0	0	0	0	87	394	JAG1,ALCAM,ANPEP,FAS,TNFSF13,TNFSF10,TNFRSF14,TNFRSF18,TNFRSF11A,TNFRSF10B,TNFRSF17,IL18R1,CEACAM1,PROM1,BST2,CD1D,CD3D,CD3E,CD3G,CD8A,CD8B,CD9,CD14,CD22,CD34,ENTPD1,CD44,CD59,CD72,CD74,CDH1,CDH2,CEACAM3,CD83,JAM2,CCR3,CR2,CSF2RA,CSF3R,F11R,PLXNC1,CLEC4M,TLR6,FCGR2B,FCGR3A,FGFR2,SEMA4D,PROCR,CXCR6,TNFSF13B,CD24,SIGLEC9,TNFRSF21,LILRB1,CD300C,GP1BA,IL2RA,IL6ST,IL7R,IL13RA2,IL15RA,ITGA2B,ITGA4,ITGA…
Gene Family	555	Receptor Tyrosine Kinases|Fibronectin type III domain containing|V-set domain containing|Immunoglobulin like domain containing	genenames.org	0	0	0	0	46	160	LRFN2,COL20A1,ASTN1,MYOM1,SDK1,IGFN1,TSPOAP1,CNTN1,IL27RA,COL7A1,ABI3BP,CSF3R,DCC,DSCAM,FSD1L,EPHA8,EPHB1,EPHB3,OBSCN,EGFLAM,CNTN6,FNDC1,MID2,IFNGR2,IL6ST,IL7R,ITGB4,MID1,MYOM3,MYBPC1,MYLK,IL20RB,LRFN3,PTPRD,PTPRF,PTPRH,ATF7IP2,TRIM36,ATF7IP,SORL1,EPHA6,ASTN2,CNTN2,TNXB,FNDC5,FLRT1
Gene Family	863	EF-hand domain containing	genenames.org	0	0	0	0	56	219	EFCAB12,AIF1,CACNA1E,CALB1,CABP7,CAPN3,REPS2,MYL6B,RASGRP3,GCA,DUOX2,PLCH2,DGKA,DGKB,CALML4,RASGRP2,NCALD,MYL9,CIB2,EFCAB2,S100A7A,RASEF,RAB11FIP4,EFCAB7,CAPSL,USP32,CAPS2,GPD2,EFHB,MYL1,MYL4,MYL6,CRACR2B,SLC25A23,PLS1,PLS3,PPEF2,PPP2R3A,MYL12B,TESC,EFCAB1,EFCC1,KCNIP1,RYR2,RYR3,ANKEF1,CHP2,KCNIP4,FSTL4,TBC1D9,LETM2,VSNL1,EFCAB3,EFHC1,CABP4,PLCZ1
Gene Family	518	HOXL subclass homeoboxes	genenames.org	0	0.0015	0.0002	0.0017	19	52	CDX2,GBX1,HOXA2,HOXA3,HOXA5,HOXA6,HOXA7,HOXB2,HOXB3,HOXB4,HOXB5,HOXB6,HOXB7,HOXB8,HOXC4,HOXC5,HOXC6,HOXC8,HOXC9
Gene Family	403	Ankyrin repeat domain containing|BRCA1 B complex	genenames.org	0	0.0018	0.0003	0.0017	53	242	ANKRD29,ANK1,ANK2,ANK3,ANKRA2,DGKI,SOWAHB,ASB11,ABTB2,DAPK1,TRANK1,SHANK1,ESPN,ANKRD46,CTTNBP2,AGAP1,AGAP2,ASB4,ASB2,ANKRD13D,MIB2,ASB12,SOWAHA,ANKRD33B,PPP1R12A,PPP1R12B,NOTCH1,NOTCH3,RIPK4,ASB10,MPHOSPH8,PPP1R12C,ANKZF1,ASB13,DZANK1,RNASEL,ANKRD34A,ANKRD6,ANKRD13A,SHANK2,ANKEF1,ABTB1,MYO16,KANK1,BTBD11,ANKRD12,PPP1R13B,ZDHHC17,ANKRD24,TRPC4,ANKRD9,SOWAHC,ANKMY2
Gene Family	262	G protein-coupled receptors, Class A orphans	genenames.org	0	0.0026	0.0003	0.0022	24	78	GPR65,GPR149,GPR37L1,MRGPRE,LGR6,MRGPRX3,MRGPRX2,GPR82,GPR162,GPR83,GPR75,GPR4,GPR15,GPR20,GPR21,GPR27,GPR31,GPR37,MAS1,GPR88,GPR85,MRGPRX1,LGR4,GPR135
Gene Family	694	Protein phosphatase 1 regulatory subunits	genenames.org	0	0.004	0.0004	0.0031	42	181	CNST,CAMSAP3,BCL2,AATK,MARF1,ZFYVE16,SFI1,PPP1R26,DLG3,AKAP9,IKZF1,TMEM132C,PPP1R1B,PCDH11X,GRM7,HSPB6,ITGA2B,ITPR1,PPP1R14A,PPP1R12A,PPP1R12B,NEFL,PFKM,UBN1,PLCL1,PPP1R1A,PPP1R3A,HYDIN,PPP1R12C,CASC1,PPP1R36,CSRNP3,SH3RF2,PPP1R9A,SLC12A2,TMEM132D,OCLN,MYO16,WWC1,PPP1R13B,RIMBP2,PPP1R14C
Gene Family	593	Fibronectin type III domain containing|I-set domain containing|Immunoglobulin like domain containing	genenames.org	0	0.0072	0.0007	0.005	38	161	LRFN2,LRRC4C,MYOM1,SDK1,IGFN1,JAM2,CNTN1,NRG2,LRIG1,NEXN,DCC,NTM,DSCAM,OBSCN,HMCN2,FGFR2,IGSF5,CNTN6,IL1RAPL1,NEGR1,TMIGD1,LRRC4B,LSAMP,MYOM3,MYBPC1,MYLK,LRFN3,PTPRD,PTPRF,LRIG3,FSTL4,UNC5D,CNTN2,VSIG2,LRRC24,VCAM1,CADM2,ADAMTSL3
Gene Family	58	Ring finger proteins|Tripartite motif containing	genenames.org	0	0.0094	0.0009	0.0059	56	275	RNF150,SH3RF1,BIRC2,BIRC3,SH3RF3,RNF223,TRIM24,TRIM47,LONRF2,RNF32,RNF167,RNF144B,LONRF1,RNF141,ZNRF2,TRIM10,BFAR,PCGF6,TRIM72,RNF135,PCGF1,MID2,RNFT2,TRIM6-TRIM34,ZNRF1,RNF24,TRIM5,RNF207,TRIML1,DTX3L,MID1,RNF38,TRIM65,RNF43,RNF128,RAG1,TRIM68,TRIM43B,SH3RF2,TRIM36,TRIM46,TRIM45,RNF130,TRIM61,TRIM21,RNF217,DTX4,RNF183,RNF180,TRAF5,MKRN1,RNF152,TRIM26,RNF112,DTX3,TRIM7
Gene Family	274	Potassium voltage-gated channels	genenames.org	0	0.0116	0.001	0.0067	15	40	KCNH7,KCNQ4,KCNG4,KCNA2,KCNA5,KCNB1,KCNC3,KCNC4,KCNG1,KCNH2,KCNQ3,KCNV2,KCNG3,KCNH3,KCNQ5
Gene Family	467	Phospholipases	genenames.org	0	0.0228	0.0018	0.0122	15	42	PLA2G10,PLA2G4E,PLA2G3,PLCH2,PLA2G2D,PLA2G16,PLB1,PLA2G4A,PLA2G5,PLCB4,PLA2G2C,PLA2G4B,PLD4,PLA2G7,PLCZ1
Gene Family	720	Regulators of G-protein signaling	genenames.org	0	0.0256	0.0018	0.0123	10	21	RGS5,RGS20,RGS11,RGS9,RGS17,RGS1,RGS3,RGS7,RGS10,RGS16
Gene Family	567	Glutathione S-transferases	genenames.org	0	0.0265	0.0018	0.0123	11	25	GSTO1,GSTA2,GSTA3,GSTA4,GSTM1,GSTM2,GSTM3,GSTT1,GSTT2,GSTZ1,MGST3
Gene Family	253	Calcium voltage-gated channel subunits	genenames.org	0.0001	0.0412	0.0026	0.0179	11	26	CACNA1H,CACNA1A,CACNA1C,CACNA1D,CACNA1E,CACNA2D1,CACNB1,CACNB2,CACNB3,CACNB4,CACNG4
