# Supplementary material for: Uterine glands coordinate on-time embryo implantation and impact endometrial decidualization for pregnancy success
Source: Nat Commun. 2018 Jun 22;9:2435. doi: 10.1038/s41467-018-04848-8 (PMC6015089; doi:10.1038/s41467-018-04848-8)
Supplement: Supplementary file 16 — Supplementary Data 13 [file 41467_2018_4848_MOESM16_ESM.xlsx]

## Sheet: Sheet1
Supplementary Dataset 13. Genes Increased in Uteri of LIF-replaced PgrCre/+Foxa2f/f Mice, but Declined in the Uteri of Control Mice Between GD 4 and GD 6
					Average FPKM
Gene	Gene Symbol	Gene Name	Control GD 4 to GD 6	PgrCre/+ Foxa2f/f GD 4 to GD 6	Control GD 4	Control GD 6	PgrCre/+ Foxa2f/f GD 4	PgrCre/+ Foxa2f/f GD 6
ENSMUSG00000027185	Nat10	N-acetyltransferase 10	-0.20349	0.259689	11.4651	8.83407	8.19411	9.24186
ENSMUSG00000029265	Dr1	down-regulator of transcription 1	-0.22794	0.559736	25.9383	19.6396	12.9098	17.4216
ENSMUSG00000022533	Atp13a3	ATPase type 13A3	-0.247972	0.945902	19.7487	14.7572	8.35352	14.5551
ENSMUSG00000039682	Lap3	leucine aminopeptidase 3	-0.249815	0.294652	45.2594	33.7342	31.7616	36.4654
ENSMUSG00000042745	Id1	inhibitor of DNA binding 1	-0.259767	0.640196	69.723	51.5888	44.7138	70.6797
ENSMUSG00000020482	Ccdc117	coiled-coil domain containing 117	-0.260365	0.308614	21.613	16.8095	16.245	18.7809
ENSMUSG00000033294	Noc4l	NOC4 like	-0.261049	0.44768	21.1272	15.9831	14.8004	18.9974
ENSMUSG00000055491	Pprc1	peroxisome proliferative activated receptor, gamma, coactivator-related 1	-0.266317	0.911988	13.5452	10.0756	7.1072	12.5128
ENSMUSG00000001227	Sema6b	sema domain, transmembrane domain (TM), and cytoplasmic domain, (semaphorin) 6B	-0.266319	0.449204	5.85911	4.32104	3.86711	4.97395
ENSMUSG00000026192	Atic	5-aminoimidazole-4-carboxamide ribonucleotide formyltransferase/IMP cyclohydrolase	-0.266757	0.548709	23.0435	17.2884	12.5695	17.5866
ENSMUSG00000030983	Bccip	BRCA2 and CDKN1A interacting protein	-0.269854	0.309307	51.0056	37.7073	33.0572	38.6082
ENSMUSG00000028540	Dph2	DPH2 homolog	-0.271814	0.333612	7.45684	5.48574	5.16404	6.12827
ENSMUSG00000067194	Eif1ax	eukaryotic translation initiation factor 1A, X-linked	-0.289325	0.278691	35.6838	26.3933	22.5442	25.7687
ENSMUSG00000060961	Slc4a4	solute carrier family 4 (anion exchanger), member 4	-0.290609	0.386588	5.62162	3.90687	2.00773	2.43018
ENSMUSG00000000776	Polr3d	polymerase (RNA) III (DNA directed) polypeptide D	-0.293058	0.388639	21.4306	15.6423	15.0884	18.6169
ENSMUSG00000027610	Gss	glutathione synthetase	-0.295515	0.437537	3.63071	2.62024	2.76656	3.52661
ENSMUSG00000017715	Pgs1	phosphatidylglycerophosphate synthase 1	-0.296543	0.522856	8.20052	5.92452	5.48492	7.42832
ENSMUSG00000030189	Ybx3	Y box protein 3	-0.299847	0.627924	67.6979	50.9173	36.072	52.5185
ENSMUSG00000030609	Aen	apoptosis enhancing nuclease	-0.312525	0.639718	12.0045	8.76608	7.5851	11.1904
ENSMUSG00000001056	Nhp2	NHP2 ribonucleoprotein	-0.316691	0.565424	66.4306	53.5096	44.4521	62.0466
ENSMUSG00000030218	Mgp	matrix Gla protein	-0.318617	0.525992	237.677	172.169	151.555	223.704
ENSMUSG00000045092	S1pr1	sphingosine-1-phosphate receptor 1	-0.320663	0.362108	17.7843	12.6275	14.4513	17.488
ENSMUSG00000010830	Kdelr3	KDEL (Lys-Asp-Glu-Leu) endoplasmic reticulum protein retention receptor 3	-0.324878	0.27868	52.1548	37.8197	38.2327	44.0104
ENSMUSG00000020057	Dram1	DNA-damage regulated autophagy modulator 1	-0.327946	1.16043	14.4329	10.6881	6.73516	13.9777
ENSMUSG00000054321	Taf4b	TATA-box binding protein associated factor 4b	-0.332291	1.09917	3.62147	2.55045	1.4032	2.83288
ENSMUSG00000048696	Mex3d	mex3 RNA binding family member D	-0.33246	0.576849	10.1266	7.127	6.53038	9.17371
ENSMUSG00000094870	Zfp131	zinc finger protein 131	-0.336067	0.449281	25.1139	17.9923	16.0636	20.4961
ENSMUSG00000032431	Crtap	cartilage associated protein	-0.337936	0.337425	100.851	71.0823	67.3457	80.0845
ENSMUSG00000030880	Polr3e	polymerase (RNA) III (DNA directed) polypeptide E	-0.343232	0.35123	13.2387	9.31803	9.1051	10.9535
ENSMUSG00000027805	Pfn2	profilin 2	-0.344662	0.808758	47.0839	32.8045	23.9523	39.6019
ENSMUSG00000041360	Pum3	pumilio RNA-binding family member 3	-0.346058	0.410531	39.6308	28.5037	23.3838	29.9166
ENSMUSG00000040836	Gpr161	G protein-coupled receptor 161	-0.349173	0.433921	6.85411	4.77694	4.6506	5.92081
ENSMUSG00000057363	Uxs1	UDP-glucuronate decarboxylase 1	-0.359018	0.460501	16.1613	11.1697	8.26095	10.7075
ENSMUSG00000035049	Rrp12	ribosomal RNA processing 12 homolog (S. cerevisiae)	-0.373724	0.832444	10.8094	7.58986	5.08323	8.70949
ENSMUSG00000020592	Sdc1	syndecan 1	-0.388687	0.70067	40.7269	30.013	20.7767	32.476
ENSMUSG00000046668	Cxxc5	CXXC finger 5	-0.407777	0.848936	29.7284	19.86	17.2563	29.2729
ENSMUSG00000063317	Usp31	ubiquitin specific peptidase 31	-0.408923	0.368293	5.8887	3.9771	3.84822	4.51062
ENSMUSG00000022951	Rcan1	regulator of calcineurin 1	-0.409191	0.467751	15.2501	10.1847	9.80608	12.5319
ENSMUSG00000027637	1110008F13Rik	RIKEN cDNA 1110008F13 gene	-0.41583	0.499122	11.4122	7.62023	6.87553	9.15054
ENSMUSG00000022863	Btg3	B cell translocation gene 3	-0.426422	0.480253	30.883	20.5674	19.3672	25.5012
ENSMUSG00000051557	Pusl1	pseudouridylate synthase-like 1	-0.42656	0.398082	9.25984	6.10613	5.9703	7.40785
ENSMUSG00000020038	Cry1	cryptochrome 1 (photolyase-like)	-0.445062	0.843653	9.79527	6.70642	5.48501	9.2887
ENSMUSG00000062421	Arf2	ADP-ribosylation factor 2	-0.457612	0.285672	23.7086	15.3004	15.4009	17.6793
ENSMUSG00000025981	Coq10b	coenzyme Q10B	-0.461057	0.492219	6.90966	4.75407	5.3362	6.51481
ENSMUSG00000032011	Thy1	thymus cell antigen 1, theta	-0.463605	0.723895	122.136	85.9069	83.7161	133.046
ENSMUSG00000026600	Soat1	sterol O-acyltransferase 1	-0.467056	0.283755	18.7227	11.897	13.0317	15.0981
ENSMUSG00000027452	Acss1	acyl-CoA synthetase short-chain family member 1	-0.476757	1.02122	11.0161	7.01777	5.6631	11.1393
ENSMUSG00000038530	Rgs4	regulator of G-protein signaling 4	-0.487308	0.586315	6.8086	4.29002	7.63621	10.9738
ENSMUSG00000034796	Cpne7	copine VII	-0.490991	1.67197	1.91842	1.21112	0.391293	1.16895
ENSMUSG00000023150	Ivns1abp	influenza virus NS1A binding protein	-0.492338	0.389414	92.4565	58.7779	41.0628	50.7392
ENSMUSG00000070526	Peg12	paternally expressed 12	-0.498661	0.659833	5.3737	3.37033	2.18331	3.45106
ENSMUSG00000038463	Olfml2b	olfactomedin-like 2B	-0.519849	1.20119	20.9391	12.9663	8.30501	17.586
ENSMUSG00000028527	Ak4	adenylate kinase 4	-0.521388	0.620666	3.41263	2.16359	2.00308	2.90734
ENSMUSG00000058006	Mdn1	midasin AAA ATPase 1	-0.522135	0.531782	7.63872	4.85397	3.65373	4.84069
ENSMUSG00000014444	Piezo1	piezo-type mechanosensitive ion channel component 1	-0.522424	0.307165	13.0136	7.66841	7.38832	8.28766
ENSMUSG00000041774	Ydjc	YdjC homolog (bacterial)	-0.526329	0.613875	4.0845	2.52099	1.83032	2.64209
ENSMUSG00000042804	Gpr153	G protein-coupled receptor 153	-0.534167	0.71651	14.8235	9.11907	7.52382	11.7158
ENSMUSG00000027204	Fbn1	fibrillin 1	-0.536389	1.50694	61.2162	37.4424	14.9288	39.9535
ENSMUSG00000047712	Ust	uronyl-2-sulfotransferase	-0.537842	0.621443	3.41892	2.09038	1.70127	2.54046
ENSMUSG00000016763	Scube1	signal peptide, CUB domain, EGF-like 1	-0.538067	0.961598	28.9784	18.2429	15.0758	25.7279
ENSMUSG00000032744	Heyl	hairy/enhancer-of-split related with YRPW motif-like	-0.564939	0.425235	10.3444	6.14266	4.38256	5.52865
ENSMUSG00000027386	Fbln7	fibulin 7	-0.581536	0.85524	5.15353	2.87276	1.53373	2.6131
ENSMUSG00000019122	Ccl9	chemokine (C-C motif) ligand 9	-0.588188	0.628124	5.22689	3.0829	1.48843	2.11899
ENSMUSG00000015709	Arnt2	aryl hydrocarbon receptor nuclear translocator 2	-0.594962	0.897535	4.78337	2.75892	2.68446	5.03169
ENSMUSG00000028364	Tnc	tenascin C	-0.644425	1.19898	15.8844	8.79304	4.58417	10.0867
ENSMUSG00000066607	6030419C18Rik	RIKEN cDNA 6030419C18 gene	-0.678807	1.01695	17.9751	10.3389	6.55621	12.4927
ENSMUSG00000024076	Vit	vitrin	-0.679665	0.76628	31.3536	18.9834	9.17616	15.4439
ENSMUSG00000056481	Cd248	CD248 antigen, endosialin	-0.684476	0.28658	54.1589	30.354	27.9268	32.0355
ENSMUSG00000052837	Junb	jun B proto-oncogene	-0.687076	0.791099	25.5532	14.6554	15.7775	26.6261
ENSMUSG00000060950	Trmt61a	tRNA methyltransferase 61A	-0.695219	0.451958	14.1648	7.80161	7.36172	9.1734
ENSMUSG00000039037	St6galnac5	ST6 (alpha-N-acetyl-neuraminyl-2,3-beta-galactosyl-1,3)-N-acetylgalactosaminide alpha-2,6-sialyltransferase 5	-0.704853	0.974312	0.561418	0.310277	0.259747	0.482537
ENSMUSG00000028782	Adgrb2	adhesion G protein-coupled receptor B2	-0.710719	1.10878	2.3202	1.25789	1.23543	2.47233
ENSMUSG00000054196	Cthrc1	collagen triple helix repeat containing 1	-0.718851	2.02935	12.3072	8.19808	6.04542	23.4857
ENSMUSG00000071637	Cebpd	CCAAT/enhancer binding protein (C/EBP), delta	-0.741613	0.741455	16.2299	9.0371	7.27553	11.7654
ENSMUSG00000029602	Rasal1	RAS protein activator like 1 (GAP1 like)	-0.762673	0.8078	1.39511	0.729259	0.494442	0.840715
ENSMUSG00000020309	Chac2	ChaC, cation transport regulator 2	-0.767007	0.77338	9.2746	5.05992	4.65073	7.60461
ENSMUSG00000020363	Gfpt2	glutamine fructose-6-phosphate transaminase 2	-0.775585	1.45656	6.42734	3.28095	1.48073	3.85323
ENSMUSG00000053175	Bcl3	B cell leukemia/lymphoma 3	-0.78477	0.922087	7.87981	4.29264	2.88934	5.43604
ENSMUSG00000036330	Slc18a1	solute carrier family 18 (vesicular monoamine), member 1	-0.79224	1.13303	0.221131	0.110752	0.0786438	0.162194
ENSMUSG00000053113	Socs3	suppressor of cytokine signaling 3	-0.828015	1.25945	16.7793	8.29089	5.94131	13.3943
ENSMUSG00000037868	Egr2	early growth response 2	-0.830029	1.06323	3.14542	1.61944	0.965224	1.93161
ENSMUSG00000038128	Camk4	calcium/calmodulin-dependent protein kinase IV	-0.839203	1.55345	0.881015	0.450335	0.235564	0.654831
ENSMUSG00000032334	Loxl1	lysyl oxidase-like 1	-0.847633	1.3423	42.2059	22.2858	13.6157	34.1315
ENSMUSG00000024679	Ms4a6d	membrane-spanning 4-domains, subfamily A, member 6D	-0.862906	0.648863	5.78423	2.81895	1.92885	2.85251
ENSMUSG00000022367	Has2	hyaluronan synthase 2	-0.959075	1.5741	10.1085	4.71335	1.72713	4.60357
ENSMUSG00000034714	Ttyh2	tweety family member 2	-0.961674	0.487391	7.14533	3.25225	3.0238	3.99852
ENSMUSG00000048373	Fgfbp1	fibroblast growth factor binding protein 1	-1.00634	4.42832	0.0999206	0.0436294	0.0174752	0.268806
ENSMUSG00000052560	Cpne8	copine VIII	-1.18969	0.626774	8.35259	3.44207	3.23408	4.69441
ENSMUSG00000021214	Akr1c18	aldo-keto reductase family 1, member C18	-1.19636	3.73267	0.400378	0.174349	0.0472614	0.615033
ENSMUSG00000062380	Tubb3	tubulin, beta 3 class III	-1.23316	2.61092	0.794365	0.29456	0.0740038	0.394305
ENSMUSG00000027994	Ccdc109b	coiled-coil domain containing 109B	-1.26839	0.862813	7.01914	2.32871	1.8028	3.08726
ENSMUSG00000052861	Dnah6	dynein, axonemal, heavy chain 6	-1.3383	1.07551	0.469378	0.166639	0.109581	0.226049
ENSMUSG00000020953	Coch	cochlin	-1.41631	4.05229	23.8903	7.91144	1.42086	36.1543
ENSMUSG00000058183	Mmel1	membrane metallo-endopeptidase-like 1	-1.41746	3.15838	0.0730304	0.0237475	0.0137913	0.123732
ENSMUSG00000060188	Cxcl17	chemokine (C-X-C motif) ligand 17	-1.50923	0.551268	25.9774	8.6061	12.9454	17.4266
ENSMUSG00000030043	Tacr1	tachykinin receptor 1	-1.63903	1.8128	2.47838	0.705925	0.262657	0.870105
ENSMUSG00000066107	Gm12666	predicted gene 12666	-1.80616	2.72327	1.16522	0.776237	0.289116	1.62105
ENSMUSG00000037095	Lrg1	leucine-rich alpha-2-glycoprotein 1	-1.89738	1.29092	32.7345	8.65398	4.34851	11.8286
ENSMUSG00000025481	Urah	urate (5-hydroxyiso-) hydrolase	-2.16545	1.10799	4.5036	0.835385	0.528001	1.07716
ENSMUSG00000067750	Khdc1a	KH domain containing 1A	-2.16632	2.94416	2.0702	0.413361	0.0534182	0.393793
ENSMUSG00000028386	Slc46a2	solute carrier family 46, member 2	-2.29338	2.10431	1.86086	0.30865	0.251907	1.02897
ENSMUSG00000044071	Fam19a2	family with sequence similarity 19, member A2	-2.32646	3.30877	0.25261	0.0460759	0.0196419	0.19368
ENSMUSG00000026450	Chit1	chitinase 1 (chitotriosidase)	-2.72872	4.30878	0.250268	0.0421335	0.00957427	0.163809
ENSMUSG00000022296	Baalc	brain and acute leukemia, cytoplasmic	-2.91974	3.16778	3.9308	0.601174	0.336915	2.88511
ENSMUSG00000094811	Gm21103	predicted gene, 21103	-3.41423	3.78137	0.0847509	0.0059261	0	0.0240218
ENSMUSG00000090215	Trim34b	tripartite motif-containing 34B	-3.42577	3.14842	0.977847	0.0942545	0.137841	0.648606
ENSMUSG00000007107	Atp1a4	ATPase, Na+/K+ transporting, alpha 4 polypeptide	-4.83469	3.93329	0.0567322	0.0028231	0.00841501	0.0512694
ENSMUSG00000027855	Sycp1	synaptonemal complex protein 1	-5.06058	1.29882	0.905313	0.256568	0.284649	0.701464
ENSMUSG00000038209	Itln1	intelectin 1 (galactofuranose binding)	-6.06235	5.68022	0.16163	0	0	0.152901
ENSMUSG00000093996	Fam205a3	family with sequence similarity 205, member A3	-6.94735	5.21549	0.213151	0	0	0.229556
ENSMUSG00000026535	Ifi202b	interferon activated gene 202B	-7.28453	8.9079	4.46319	0.0238714	0.0189382	9.57392
ENSMUSG00000072945	Ripply1	ripply transcriptional repressor 1	-7.33926	5.2165	0.507215	0	0	0.20006
